# Supplementary material for: Gene clustering and copy number variation in alkaloid metabolic pathways of opium poppy
Source: Nat Commun. 2020 Mar 4;11:1190. doi: 10.1038/s41467-020-15040-2 (PMC7055283; doi:10.1038/s41467-020-15040-2)
Supplement: Supplementary file 5 — Supplementary Data 1 [file 41467_2020_15040_MOESM5_ESM.xlsx]

## Sheet: Sheet1
Supplementary Data 1. Names and abbreviations of BIA pathway genes.
Abbreviation	Gene	Guo et al. 2018
4'OMT2	3'-hydroxy-N-methylcoclaurine 4'-O-methyltransferase 2	4OMT2
6OMT	norcoclaurine 6-O-methyltransferase	6OMT
7OMT	reticuline 7-O-methyltransferase	7OMT
AT1	1,13-dihydroxy-N-methylcanadine 13-O-acetyltransferase	PSAT1
BBE	berberine bridge enzyme	BBE
CanSyn	canadine synthase	CYP719A21
CheSyn	cheilanthifoline synthase	CFS
CNMT	coclaurine N-methyltransferase	CNMT
CODM	codeine O-demethylase	CODM
COR1	codeinone reductase 1	COR
CXE1	3-O-acetylpapaveroxine carboxylesterase 1	PSCXE1
CXE2	3-O-acetylpapaveroxine carboxylesterase 2	-
CYP80B1	(S)-N-methylcoclaurine 3′-hydroxylase	CYP80B1
CYP82X1	1-hydroxy-13-O-acetyl-N-methylcanadine 8-hydroxylase	CYP82X1
CYP82X2	1-hydroxy-N-methylcanadine 13-O-hydroxylase	CYP82X2
CYP82Y1	N-methylcanadine 1-hydroxylase	CYP82Y1
DBOX	dihydro-benzophenanthridine oxidase	DBOX
MSH	N-Methylstylopine 14-hydroxylase	MSH
N7OMT	norreticuline 7-O-methyltransferase	N7OMT
NCS	norcoclaurine synthase	NCS1
NOS	noscapine synthase	-
OMT2	O‐methyltransferases 2	-
OMT3	O‐methyltransferases 3	-
P6H	protopine 6-hydroxylase	P6H
P7ODM	papaverine 7-O-demethylase	-
PODA	protopine O-dealkylase	-
REPI	reticuline epimerase	-
RNMT	reticuline N-methyltransferase	-
SalAT	salutaridinol 7-O-acetyltransferase	SALAT
SalR	salutaridine reductase	SALR
SalSyn	salutaridine synthase	SALSYN(CYP719B)
SanR	sanguinarine reductase	-
SOMT	scoulerine 9-O-methyltransferase	DIOX2
StySyn	stylopine synthase	STS
T6ODM	thebaine 6-O-demethylase	T6ODM
TNMT	tetrahydroprotoberberine N-methyltransferase	TNMT
TyrAT	tyrosine aminotransferase	-
TyrDC1 (TyDC1)	tyrosine/DOPA decarboxylase 1	-
TyrDC2 (TyDC2)	tyrosine/DOPA decarboxylase 2	-
NISO	neopine isomerase	-
THS1	thebaine synthase 1	THS1
THS2	thebaine synthase 2	THS2
PR10-4	pathogenesis-related 10 protein 4	-
PR10-5	pathogenesis-related 10 protein 5	-
PR10-6	pathogenesis-related 10 protein 6	-
PR10-7	pathogenesis-related 10 protein 7	-
PR10-8	pathogenesis-related 10 protein 8	-
PR10-9	pathogenesis-related 10 protein 9	-
PR10-10	pathogenesis-related 10 protein 10	-
PR10-11	pathogenesis-related 10 protein 11	-
PR10-12	pathogenesis-related 10 protein 12	-
PR10-14	pathogenesis-related 10 protein 14	-
PR10-15	pathogenesis-related 10 protein 15	-
MLP-1	major latex protein 1	-
MLP-2	major latex protein 2	-
MLP-3	major latex protein 3	-
MLP-4	major latex protein 4	-
MLP-15	major latex protein 15	-
