# Supplementary material for: Gene clustering and copy number variation in alkaloid metabolic pathways of opium poppy
Source: Nat Commun. 2020 Mar 4;11:1190. doi: 10.1038/s41467-020-15040-2 (PMC7055283; doi:10.1038/s41467-020-15040-2)
Supplement: Supplementary file 6 — Supplementary Data 2 [file 41467_2020_15040_MOESM6_ESM.xlsx]

## Sheet: Sheet1
Supplementary Data 2. Correspondence between pathway gene positioning in our assembly and in Guo assembly. Relationship between cScafs and P. somniferum chromosomes as defined by Guo et al. is shown in Supplementary Table 12.
Gene	cScaf	Start	End	Strandedness	Chromosome/contig	Start	End	Strandedness	Note
P6H.1	cScaf1	54852949	54854574	+	NW_020620825.1	9774552	9772927	-
PODA.1	cScaf1	123899666	123897415	-	NW_020618825.1	9668067	9665816	-
T6ODM.1	cScaf1	149912189	149914312	+	NC_039359.1	59888842	59890965	+
T6ODM.2	cScaf1	149934527	149936651	+	NC_039359.1	59911180	59913304	+
T6ODM.3	cScaf1	149956865	149958988	+	NC_039359.1	59933518	59935641	+
T6ODM.4	cScaf1	149979167	149981267	+	NC_039359.1	59955820	59957920	+
T6ODM.5	cScaf1	149987939	149990060	+	NC_039359.1	59964592	59966713	+
T6ODM.6	cScaf1	149996697	149998809	+	NC_039359.1	59973350	59975462	+	ψ
CheSyn.1	cScaf1	155762942	155761464	-	NC_039359.1	65740495	65739017	-
StySyn.1	cScaf1	155906984	155905500	-	NC_039359.1	65884537	65883053	-
StySyn.2	cScaf1	296685802	296687288	+	NC_039359.1	153055480	153056966	+	ψ
CheSyn.2	cScaf1	296774338	296775816	+	NC_039359.1	153144016	153145494	+
RNMT.1	cScaf1	319294009	319295903	+	NW_020624376.1	27479	29373	+
NCS.1	cScaf1	330811185	330813729	+	NW_020631041.1	12960050	12957506	-
4'OMT2.1	cScaf1	332600191	332599003	-	NW_020631041.1	11171044	11172232	+
P6H.2	cScaf2	69546338	69547957	+	NC_039360.1	118016342	118017961	+
TyrDC2.1	cScaf3	273425848	273424253	-	NC_039364.1	18863924	18865519	+
TNMT.1	cScaf3	283410720	283408491	-	NC_039364.1	8874515	8876744	+
CNMT.1	cScaf3	288148733	288146819	-	NC_039364.1	4136502	4138416	+
COR1.1	cScaf3	289816247	289817890	+	NC_039364.1	2468988	2467345	-
N7OMT.1	cScaf3	290605472	290603899	-	NC_039364.1	1679763	1681336	+
P7ODM.1	cScaf3	290681021	290679496	-	NC_039364.1	1604214	1605739	+
P7ODM.2	cScaf3	290689360	290687835	-	NC_039364.1	1595875	1597400	+
P7ODM.3	cScaf3	290697657	290696131	-	NC_039364.1	1587578	1589104	+	ψ
COR1.2	cScaf3	291872786	291871144	-	NC_039364.1	412449	414091	+
PR10-11.1	cScaf4	1246249	1245660	-	NC_039358.1	243096363	243096952	+
PR10-14.1	cScaf4	1338028	1337174	-	NC_039358.1	243004584	243005438	+
PR10-15.1	cScaf4	1348437	1347838	-	NC_039358.1	242994175	242994774	+
PR10-4.1	cScaf4	1389497	1390104	+	NC_039358.1	242953115	242952508	-
MLP-3.1	cScaf4	30931038	30930417	-	NC_039358.1	216932260	216931639	-
MLP-3.2	cScaf4	30937119	30936498	-	NC_039358.1	216926179	216925558	-
6OMT.1	cScaf4	37314452	37313304	-	NC_039358.1	209004407	209005555	+
CYP80B1.1	cScaf4	37632100	37633765	+	NC_039358.1	208686759	208685094	-
CODM.1	cScaf4	47641003	47639429	-	NC_039358.1	198677856	198679430	+
CODM.2	cScaf4	47712313	47710739	-	NC_039358.1	198606546	198608120	+
CODM.3	cScaf4	47726604	47725030	-	NC_039358.1	198592255	198593829	+
TyrDC1.1	cScaf4	53401724	53403255	+	NW_020624377.1	5770893	5769362	-	ψ
TyrDC1.2	cScaf4	53559643	53558110	-	NW_020624377.1	5612974	5614507	+	ψ
TyrDC1.3	cScaf4	53569187	53567653	-	NW_020624377.1	5603430	5604964	+
TyrDC1.4	cScaf4	53616977	53618511	+	NW_020624377.1	5555640	5554106	-
TyrDC1.5	cScaf4	53641187	53642721	+	NW_020624377.1	5531430	5529896	-
TyrDC1.6	cScaf4	53680588	53682122	+	NW_020624377.1	5492029	5490495	-
TyrDC1.7	cScaf4	53705074	53706630	+	NW_020624377.1	5467543	5465987	-
TyrAT.1	cScaf4	190216207	190219055	+	NC_039358.1	172024246	172021398	-
MLP-1.1	cScaf4	255875779	255874288	-	NC_039358.1	1060846	1062337	+
CYP80B1.2	cScaf5	223294668	223293068	-	NC_039362.1	183740303	183738703	-
6OMT.2	cScaf5	223553881	223555031	+	NC_039362.1	183999516	184000666	+
PR10-6.1	cScaf5	239431863	239431287	-	NW_020620714.1	10858938	10859514	+
PR10-7.1	cScaf5	239458324	239458931	+	NW_020620714.1	10832477	10831870	-
MLP-15.1	cScaf5	250291029	250291623	+	NW_020651415.1	1473684	1474278	+
MLP-2.1	cScaf5	250332907	250333482	+	NW_020651415.1	1515562	1516137	+
PR10-14.2	cScaf5	251043714	251042828	-	NW_020651415.1	1395196	1396082	+	ψ
PR10-10.1	cScaf6	16491163	16491733	+	NC_039366.1	15899946	15900516	+
PR10-5.1	cScaf6	22116151	22116741	+	NW_020647637.1	1725296	1725886	+
PR10-5.2	cScaf6	22132700	22133290	+	NW_020647637.1	1741845	1742435	+
PR10-5.3	cScaf6	22155808	22156398	+	NW_020647637.1	1764953	1765543	+
PR10-5.4	cScaf6	22178683	22179273	+	NW_020647637.1	1787828	1788418	+
PR10-5.5	cScaf6	22200318	22200908	+	NW_020647637.1	1809463	1810053	+
PR10-5.6	cScaf6	22223744	22224334	+	NW_020647637.1	1832889	1833479	+
PR10-5.7	cScaf6	22240742	22241332	+	NW_020647637.1	1849887	1850477	+
PR10-5.8	cScaf6	22281172	22281762	+	NW_020647637.1	1893125	1893715	+
PR10-5.9	cScaf6	22299981	22300571	+	NW_020647637.1	1911934	1912524	+
MLP-4.1	cScaf6	22397039	22397648	+	NW_020646860.1	79106	79715	+
PR10-9.1	cScaf6	22473548	22474143	+	NW_020646860.1	155615	156210	+
PR10-8.1	cScaf6	22501229	22501849	+	NW_020646860.1	183296	183916	+
PR10-5.10	cScaf6	22685406	22685996	+	NW_020646860.1	367473	368063	+
SalAT.1	cScaf7	1515387	1513969	-	NW_020631041.1	8584732	8586150	+
SalR.1	cScaf7	1524076	1525481	+	NW_020631041.1	8576043	8574638	-
THS-1.1	cScaf7	1528332	1529044	+	NW_020631041.1	8571787	8571075	-
MSH.1	cScaf7	1577357	1578993	+	NW_020631041.1	8522762	8521126	-
DBOX.1	cScaf7	34498951	34500564	+	NC_039365.1	22569878	22571491	+
PR10-12.1	cScaf8	127145147	127145757	+	NC_039367.1	35730790	35731400	+
BBE.1	cScaf8	140583245	140581640	-	NC_039367.1	90978697	90977092	-	ψ
BBE.2	cScaf8	140604055	140602448	-	NC_039367.1	90999507	90997900	-
TyrDC2.2	cScaf8	162836382	162834787	-	NC_039367.1	148246523	148248118	+
N7OMT.2	cScaf8	194981871	194980059	-	NW_020619603.1	9252670	9254482	+
COR1.3	cScaf8	197014850	197013213	-	NW_020619603.1	7219691	7221328	+
COR1.4	cScaf8	197023633	197021997	-	NW_020619603.1	7210908	7212544	+
TyrAT.2	cScaf9	126137266	126140125	+	NC_039363.1	52404570	52401711	-	ψ
SanR.1	cScaf9	178500176	178506265	+	NC_039363.1	173562203	173568292	+
MLP-1.2	cScaf9	188399487	188398896	-	NW_020650526.1	2348357	2347766	-
7OMT.1	cScaf10	144217104	144218324	+	NW_020628818.1	18683045	18684265	+
PR10-8.2	cScaf10	165210726	165210099	-	NC_039368.1	5076813	5077440	+
MLP-4.2	cScaf10	165296966	165296366	-	NC_039368.1	4990573	4991173	+	ψ
NISO.1	cScaf10	165414985	165414355	-	NC_039368.1	4872554	4873184	+
NISO.2	cScaf10	165417145	165416517	-	NC_039368.1	4870394	4871022	+
NISO.3	cScaf10	165419308	165418678	-	NC_039368.1	4868231	4868861	+
NISO.4	cScaf10	165421469	165420842	-	NC_039368.1	4866070	4866697	+	ψ
NISO.5	cScaf10	165423627	165422998	-	NC_039368.1	4863912	4864541	+	ψ
NISO.6	cScaf10	165430686	165430056	-	NC_039368.1	4856853	4857483	+
PR10-5.11	cScaf10	165531957	165532548	+	NC_039368.1	4755582	4754991	-	ψ
CXE2.1	cScaf11	2268808	2269749	+	NC_039368.1	127729584	127730525	+
NOS.1	cScaf11	2299533	2297410	-	NC_039368.1	127760309	127758186	-
CXE1.1	cScaf11	2320016	2320978	+	NC_039368.1	127780792	127781754	+
CYP82X1.1	cScaf11	2344934	2343149	-	NC_039368.1	127805710	127803925	-
CYP82X2.1	cScaf11	2350708	2352605	+	NC_039368.1	127811484	127813381	+
AT1.1	cScaf11	2365503	2366918	+	NC_039368.1	127826279	127827694	+
OMT2.1	cScaf11	2378133	2379290	+	NC_039368.1	127838909	127840066	+
CYP82Y1.1	cScaf11	2398611	2400462	+	NC_039368.1	127859387	127861238	+
OMT3.1	cScaf11	2453667	2454834	+	NC_039368.1	127914443	127915610	+
CanSyn.1	cScaf11	2516256	2514796	-	NC_039368.1	127977032	127975572	-
SOMT.1	cScaf11	2518117	2520188	+	NC_039368.1	127978893	127980964	+
REPI.1	cScaf11	2749122	2752443	+	NC_039368.1	128209898	128213219	+
SalSyn.1	cScaf11	2788346	2789863	+	NC_039368.1	128249122	128250639	+
SalAT.2	cScaf11	2860565	2859141	-	NC_039368.1	128321341	128319917	-
SalR.2	cScaf11	2869624	2870980	+	NC_039368.1	128330400	128331756	+
THS-2.1	cScaf11	2880266	2880903	+	NC_039368.1	128341042	128341679	+
MSH.2	cScaf11	2930786	2932559	+	NC_039368.1	128391562	128393335	+
DBOX.2	cScaf11	47156794	47155181	-	NC_039361.1	24168123	24166510	-
