# Supplementary material for: Gene clustering and copy number variation in alkaloid metabolic pathways of opium poppy
Source: Nat Commun. 2020 Mar 4;11:1190. doi: 10.1038/s41467-020-15040-2 (PMC7055283; doi:10.1038/s41467-020-15040-2)
Supplement: Supplementary file 7 — Source Data file [file 41467_2020_15040_MOESM7_ESM.zip]

Archive with 42 entries (41 files):
- source_data_file/
- __MACOSX/._source_data_file
- source_data_file/figure3b_part1.txt
- __MACOSX/source_data_file/._figure3b_part1.txt
- source_data_file/figure3b_part2.txt
- __MACOSX/source_data_file/._figure3b_part2.txt
- source_data_file/suppmat_figure10.txt
- __MACOSX/source_data_file/._suppmat_figure10.txt
- source_data_file/.DS_Store
- __MACOSX/source_data_file/._.DS_Store
- source_data_file/suppmat_figure9.xlsx
- __MACOSX/source_data_file/._suppmat_figure9.xlsx
- source_data_file/suppmat_figure16_17.txt
- __MACOSX/source_data_file/._suppmat_figure16_17.txt
- source_data_file/figure6abcde.txt
- __MACOSX/source_data_file/._figure6abcde.txt
- source_data_file/figure5.csv
- __MACOSX/source_data_file/._figure5.csv
- source_data_file/suppmat_figure4.txt
- __MACOSX/source_data_file/._suppmat_figure4.txt
- source_data_file/suppmat_figure13_14.xlsx
- __MACOSX/source_data_file/._suppmat_figure13_14.xlsx
- source_data_file/suppmat_figure3.txt
- __MACOSX/source_data_file/._suppmat_figure3.txt
- source_data_file/figure6f.csv
- __MACOSX/source_data_file/._figure6f.csv
- source_data_file/figure3a.txt
- __MACOSX/source_data_file/._figure3a.txt
- source_data_file/figure3c_and_suppmat_figure11_12.txt
- __MACOSX/source_data_file/._figure3c_and_suppmat_figure11_12.txt
- source_data_file/figure1.txt
- __MACOSX/source_data_file/._figure1.txt
- source_data_file/suppmat_figure7_8.txt
- __MACOSX/source_data_file/._suppmat_figure7_8.txt
- source_data_file/figure4.txt
- __MACOSX/source_data_file/._figure4.txt
- source_data_file/suppmat_table3.xlsx
- __MACOSX/source_data_file/._suppmat_table3.xlsx
- source_data_file/suppmat_figure15.csv
- __MACOSX/source_data_file/._suppmat_figure15.csv
- source_data_file/figure2_and_suppmat_figure3.txt
- __MACOSX/source_data_file/._figure2_and_suppmat_figure3.txt
