# Supplementary material for: Gene clustering and copy number variation in alkaloid metabolic pathways of opium poppy
Source: Nat Commun. 2020 Mar 4;11:1190. doi: 10.1038/s41467-020-15040-2 (PMC7055283; doi:10.1038/s41467-020-15040-2)
Supplement: Supplementary file 7 — Source Data file [file 41467_2020_15040_MOESM7_ESM.zip › source_data_file/figure3b_part1.txt]

path1	path2	dist	cor	compare
1	morphine	noscapine_sanguinarine	6407170	0.030914141	different
2	morphine	reticuline	1669157	0.160880328	different
3	morphine	sanguinarine	5848630	0.454334555	different
4	morphine	sanguinarine	5992672	0.135521072	different
50	noscapine	sanguinarine	662810	0.116048787	different
51	noscapine	sanguinarine	611581	0.12755102	different
52	noscapine	sanguinarine	587625	0.006792658	different
53	noscapine	sanguinarine	579954	0.004347301	different
54	noscapine	sanguinarine	565641	0.000271706	different
55	noscapine	sanguinarine	553269	0.045918367	different
56	noscapine	sanguinarine	532097	0.012075836	different
57	noscapine	sanguinarine	477725	0.002445357	different
58	noscapine	sanguinarine	416303	0.00075474	different
59	noscapine	sanguinarine	412371	0.005102041	different
60	noscapine	thebaine	482694	0.078523125	different
61	noscapine	thebaine	520114	0.006792658	different
62	noscapine	thebaine	601231	0.174375076	different
63	noscapine	thebaine	611154	0.008724792	different
64	noscapine	thebaine	590816	0.03912571	different
65	noscapine	thebaine	431465	0.945809686	different
66	noscapine	thebaine	468885	0.464195145	different
67	noscapine	thebaine	550002	0.679265789	different
68	noscapine	thebaine	559925	0.20797609	different
69	noscapine	thebaine	539587	0.502384978	different
70	noscapine	thebaine	407509	0.725304915	different
71	noscapine	thebaine	444929	0.600199252	different
72	noscapine	thebaine	526046	0.706708128	different
73	noscapine	thebaine	535969	0.174375076	different
74	noscapine	thebaine	515631	0.55020529	different
75	noscapine	thebaine	399838	0.715976331	different
76	noscapine	thebaine	437258	0.608742905	different
77	noscapine	thebaine	518375	0.715976331	different
78	noscapine	thebaine	528298	0.178994083	different
79	noscapine	thebaine	507960	0.534023669	different
80	noscapine	thebaine	385525	0.821911606	different
81	noscapine	thebaine	422945	0.608742905	different
82	noscapine	thebaine	504062	0.792295616	different
83	noscapine	thebaine	513985	0.244535685	different
84	noscapine	thebaine	493647	0.574930564	different
85	noscapine	thebaine	373153	0.55020529	different
86	noscapine	thebaine	410573	0.486927908	different
87	noscapine	thebaine	491690	0.591715976	different
88	noscapine	thebaine	501613	0.123656563	different
89	noscapine	thebaine	481275	0.399257336	different
90	noscapine	thebaine	351981	0.697500302	different
91	noscapine	thebaine	389401	0.600199252	different
92	noscapine	thebaine	470518	0.706708128	different
93	noscapine	thebaine	480441	0.169816447	different
94	noscapine	thebaine	460103	0.526023427	different
95	noscapine	thebaine	297609	0.763223041	different
96	noscapine	thebaine	335029	0.763223041	different
97	noscapine	thebaine	416146	0.852071006	different
98	noscapine	thebaine	426069	0.413265306	different
99	noscapine	thebaine	405731	0.77285352	different
100	noscapine	thebaine	236187	0.792295616	different
101	noscapine	thebaine	273607	0.715976331	different
102	noscapine	thebaine	354724	0.841957494	different
103	noscapine	thebaine	364647	0.289940828	different
104	noscapine	thebaine	344309	0.661272793	different
105	noscapine	thebaine	232255	0.734693877	different
106	noscapine	thebaine	269675	0.608742905	different
107	noscapine	thebaine	350792	0.679265789	different
108	noscapine	thebaine	360715	0.174375076	different
109	noscapine	thebaine	340377	0.518083565	different
110	noscapine_sanguinarine	dopamine_4HPAA	9984872	0.304246601	different
111	papaverine	morphine	787582	0.020408163	different
112	papaverine	morphine	2032979	0.048303345	different
113	papaverine	noscapine_sanguinarine	7194752	0.165318199	different
114	papaverine	reticuline	2456739	0.135521072	different
115	papaverine_derivatives	morphine	863131	0.061133921	different
116	papaverine_derivatives	noscapine_sanguinarine	7270301	0.165318199	different
117	papaverine_derivatives	papaverine	75549	3.01896e-05	different
118	papaverine_derivatives	reticuline	2532288	0.000483033	different
119	reticuline	noscapine_sanguinarine	4738013	0.101557783	different
125	sanguinarine	thebaine	71994	0.018868494	different
126	sanguinarine	thebaine	49949	3.0525e-05	different
127	sanguinarine	thebaine	53512	0.059096459	different
128	sanguinarine	thebaine	63606	3.0525e-05	different
129	thebaine	sanguinarine	180116	0.075473977	different
130	thebaine	sanguinarine	142696	0.015970293	different
131	thebaine	sanguinarine	61579	0.000483033	different
132	thebaine	sanguinarine	51656	0.009781427	different
146	unknown	sanguinarine	9893222	0.112335467	different
120	dopamine_4HPAA	morphine	142576778	0.00147929	different
210	dopamine_4HPAA	reticuline	152584107	0.486927908	different
310	magnoflorine	morphine	169381591	0.169816447	different
410	magnoflorine	reticuline	13304288	0.00365294	different
5	magnoflorine	reticuline	11517826	0.018868494	different
6	magnoflorine	sanguinarine	163532961	0.476953602	different
7	magnoflorine	sanguinarine	163388919	0.123656563	different
8	magnoflorine	sanguinarine	22608615	0.09808598	different
9	magnoflorine	sanguinarine	22520087	0.469235311	different
10	morphine	dopamine_4HPAA	16392042	0.004105358	different
11	morphine	dopamine_4HPAA	34178468	0.432692307	different
12	morphine	reticuline	10007329	0.174375076	different
13	morphine	sanguinarine	146772976	0.022008211	different
14	morphine	sanguinarine	146861504	0.454280568	different
15	morphine	unknown	69869093	0.144128599	different
16	noscapine	papaverine_sanguinarine	44887045	0.135894409	different
17	noscapine	papaverine_sanguinarine	44835816	0.086648201	different
18	noscapine	papaverine_sanguinarine	44811860	0.004359277	different
19	noscapine	papaverine_sanguinarine	44804189	0.003663004	different
20	noscapine	papaverine_sanguinarine	44789876	0.002452093	different
21	noscapine	papaverine_sanguinarine	44777504	0.027245482	different
22	noscapine	papaverine_sanguinarine	44756332	0.004359277	different
23	noscapine	papaverine_sanguinarine	44701960	0.007749826	different
24	noscapine	papaverine_sanguinarine	44640538	0.001702843	different
25	noscapine	papaverine_sanguinarine	44636606	7.56819e-06	different
26	papaverine	dopamine_4HPAA	17179624	0.516576644	different
27	papaverine	dopamine_4HPAA	32145489	0.138942308	different
28	papaverine	unknown	67836114	0.218720674	different
29	papaverine_derivatives	dopamine_4HPAA	17255173	0.002801577	different
30	protopine_derivatives	magnoflorine	195396237	0.010898442	different
31	protopine_derivatives	morphine	26014646	0.566628427	different
32	protopine_derivatives	reticuline	208700525	0.072485207	different
33	protopine_derivatives	reticuline	206914063	0.18367347	different
34	protopine_derivatives	sanguinarine	69045092	0.059947628	different
35	protopine_derivatives	sanguinarine	31863276	0.079395604	different
36	protopine_derivatives	sanguinarine	32007318	0.066688806	different
37	protopine_derivatives	sanguinarine	172787622	0.034899167	different
38	protopine_derivatives	sanguinarine	172876150	0.040330881	different
39	reticuline	dopamine_4HPAA	14722885	0.022629912	different
40	reticuline	dopamine_4HPAA	152902903	0.434730105	different
41	reticuline	morphine	182685879	0.063881174	different
42	reticuline	morphine	180899417	0.058447048	different
43	reticuline	morphine	10326125	3.01896e-05	different
44	reticuline	sanguinarine	176837249	3.0525e-05	different
45	reticuline	sanguinarine	176693207	0.261109769	different
46	reticuline	sanguinarine	35912903	0	different
47	reticuline	sanguinarine	35824375	0.00681137	different
48	reticuline	sanguinarine	175050787	0.013461538	different
49	reticuline	sanguinarine	174906745	0.332840237	different
501	reticuline	sanguinarine	34126441	0.061133921	different
511	reticuline	sanguinarine	34037913	0.000272455	different
521	reticuline_derivatives	unknown	21078642	0.075681894	different
531	reticuline_derivatives	unknown	20992402	0.502384978	different
541	sanguinarine	dopamine_4HPAA	52366140	0.406231131	different
551	sanguinarine	magnoflorine	264441329	0.311877517	different
561	sanguinarine	morphine	95059738	0.432302546	different
591	sanguinarine	reticuline	277745617	0.039233494	different
601	sanguinarine	reticuline	275959155	0.069748433	different
691	thebaine	papaverine_sanguinarine	44404351	0.093247662	different
701	thebaine	papaverine_sanguinarine	44366931	0.074175824	different
711	thebaine	papaverine_sanguinarine	44285814	0.066872522	different
721	thebaine	papaverine_sanguinarine	44275891	0.223897315	different
731	thebaine	papaverine_sanguinarine	44296229	0.09663821	different
741	thebaine	papaverine_sanguinarine	32971520	0.167155067	different
751	thebaine	papaverine_sanguinarine	32975083	0.00989011	different
761	thebaine	papaverine_sanguinarine	32985177	0.153876679	different
771	unknown	dopamine_4HPAA	188826710	7.56819e-06	different
781	unknown	dopamine_4HPAA	188868369	0.022008211	different
791	unknown	dopamine_4HPAA	188879033	0.006792658	different
801	unknown	dopamine_4HPAA	188970547	6.81137e-05	different
811	unknown	dopamine_4HPAA	65658081	0.000483033	different
821	unknown	dopamine_4HPAA	35690625	0.003551751	different
831	unknown	dopamine_4HPAA	62259362	0.295888178	different
841	unknown	morphine	46249932	0.67208549	different
851	unknown	morphine	46291591	0.284053858	different
861	unknown	morphine	46302255	0.03912571	different
871	unknown	morphine	46393769	0.844276935	different
881	unknown	morphine	208234859	0.112335467	different
891	unknown	reticuline	35923807	0.003663004	different
901	unknown	reticuline	36242603	0.137930251	different
911	unknown	reticuline	35965466	0.003018959	different
921	unknown	reticuline	36284262	0.008724792	different
931	unknown	reticuline	35976130	0.004347301	different
941	unknown	reticuline	36294926	0.091323512	different
951	unknown	reticuline	36067644	0.010360851	different
961	unknown	reticuline	36386440	0.089917658	different
971	unknown	reticuline	218560984	0.003018959	different
981	unknown	reticuline	218242188	0.091323512	different
991	unknown	reticuline	15903900	0.091323512	different
1001	unknown	reticuline	16164263	0.218119792	different
1011	unknown	reticuline	15876832	0.09808598	different
1021	unknown	reticuline	16137195	0.112335467	different
1031	unknown	reticuline	26736592	0.066688806	different
1041	unknown	reticuline	26996955	0.131505857	different
1051	unknown	reticuline	26778451	0.017389204	different
1061	unknown	reticuline	27038814	0.063881174	different
5	noscapine	noscapine	51229	0.041329549	same
6	noscapine	noscapine	75185	0.119822485	same
7	noscapine	noscapine	82856	0.116048787	same
8	noscapine	noscapine	97169	0.116048787	same
9	noscapine	noscapine	109541	0.119822485	same
10	noscapine	noscapine	130713	0.135521072	same
11	noscapine	noscapine	185085	0.081632653	same
12	noscapine	noscapine	246507	0.116048787	same
13	noscapine	noscapine	250439	0.053254438	same
14	noscapine	noscapine	23956	0.697500302	same
15	noscapine	noscapine	31627	0.688352856	same
16	noscapine	noscapine	45940	0.802107234	same
17	noscapine	noscapine	58312	0.494626252	same
18	noscapine	noscapine	79484	0.643521314	same
19	noscapine	noscapine	133856	0.75365294	same
20	noscapine	noscapine	195278	0.75365294	same
21	noscapine	noscapine	199210	0.763223041	same
22	noscapine	noscapine	7671	0.98904118	same
23	noscapine	noscapine	21984	0.924556214	same
24	noscapine	noscapine	34356	0.88277382	same
25	noscapine	noscapine	55528	0.978142736	same
26	noscapine	noscapine	109900	0.872479169	same
27	noscapine	noscapine	171322	0.945809686	same
28	noscapine	noscapine	175254	0.935152759	same
29	noscapine	noscapine	14313	0.935152759	same
30	noscapine	noscapine	26685	0.903544259	same
31	noscapine	noscapine	47857	0.98904118	same
32	noscapine	noscapine	102229	0.862244899	same
33	noscapine	noscapine	163651	0.956526989	same
34	noscapine	noscapine	167583	0.945809686	same
35	noscapine	noscapine	12372	0.852071006	same
36	noscapine	noscapine	33544	0.914020046	same
37	noscapine	noscapine	87916	0.88277382	same
38	noscapine	noscapine	149338	0.945809686	same
39	noscapine	noscapine	153270	0.903544259	same
40	noscapine	noscapine	21172	0.893128849	same
41	noscapine	noscapine	75544	0.734693877	same
42	noscapine	noscapine	136966	0.831904359	same
43	noscapine	noscapine	140898	0.811979229	same
44	noscapine	noscapine	54372	0.821911606	same
45	noscapine	noscapine	115794	0.945809686	same
46	noscapine	noscapine	119726	0.914020046	same
47	noscapine	noscapine	61422	0.893128849	same
48	noscapine	noscapine	65354	0.811979229	same
49	noscapine	noscapine	3932	0.945809686	same
120	reticuline	reticuline	1786462	0.852071006	same
121	reticuline	reticuline	318796	0.763223041	same
122	reticuline	reticuline	260363	0.831904359	same
123	sanguinarine	sanguinarine	144042	0.403693529	same
124	sanguinarine	sanguinarine	88528	0.299707868	same
133	thebaine	thebaine	37420	0.47928994	same
134	thebaine	thebaine	118537	0.74414322	same
135	thebaine	thebaine	128460	0.213017752	same
136	thebaine	thebaine	108122	0.526023427	same
137	thebaine	thebaine	81117	0.802107234	same
138	thebaine	thebaine	91040	0.734693877	same
139	thebaine	thebaine	70702	0.935152759	same
140	thebaine	thebaine	9923	0.608742905	same
141	thebaine	thebaine	10415	0.852071006	same
142	thebaine	thebaine	20338	0.802107234	same
143	thebaine	thebaine	3563	0.821911606	same
144	thebaine	thebaine	13657	0.862244899	same
145	thebaine	thebaine	10094	0.626011351	same
147	unknown	unknown	41659	0.741447946	same
148	unknown	unknown	52323	0.018171223	same
149	unknown	unknown	143837	0.741117031	same
150	unknown	unknown	10664	0.007728535	same
151	unknown	unknown	102178	0.414403778	same
152	unknown	unknown	91514	0.019684861	same
153	unknown	unknown	27068	0.043593769	same
154	unknown	unknown	41859	0.88277382	same
155	unknown	unknown	76509	0.023668639	same
156	unknown	unknown	104190	0.03912571	same
157	unknown	unknown	280888	0.003052503	same
158	unknown	unknown	5905876	0.054680168	same
159	unknown	unknown	27681	0.558386668	same
160	unknown	unknown	357397	0.241788767	same
161	unknown	unknown	5982385	0.18182575	same
162	unknown	unknown	385078	0.046428571	same
163	unknown	unknown	6010066	0.174855447	same
164	unknown	unknown	5624988	0.803305785	same
165	unknown	unknown	86240	0.010928465	same
57	sanguinarine	sanguinarine	44224235	0.369637938	same
58	sanguinarine	sanguinarine	32921571	0.49	same
61	sanguinarine	sanguinarine	100908368	0.656940618	same
62	sanguinarine	sanguinarine	101052410	0.407350226	same
63	sanguinarine	sanguinarine	241832714	0.299707868	same
64	sanguinarine	sanguinarine	241921242	0.724608974	same
65	sanguinarine	sanguinarine	140924346	0.349481075	same
66	sanguinarine	sanguinarine	141012874	0.828290481	same
67	sanguinarine	sanguinarine	140780304	0.332840237	same
68	sanguinarine	sanguinarine	140868832	0.245209336	same
107	unknown	unknown	254484791	0.030038144	same
108	unknown	unknown	254526450	0.001086825	same
109	unknown	unknown	254537114	0.74414322	same
110	unknown	unknown	254628628	0.091575091	same
111	unknown	unknown	10832692	0.77285352	same
112	unknown	unknown	10874551	0.77285352	same
113	unknown	unknown	10859760	0.020408163	same
114	unknown	unknown	10901619	0.015970293	same
