# Supplementary material for: Gene clustering and copy number variation in alkaloid metabolic pathways of opium poppy
Source: Nat Commun. 2020 Mar 4;11:1190. doi: 10.1038/s41467-020-15040-2 (PMC7055283; doi:10.1038/s41467-020-15040-2)
Supplement: Supplementary file 7 — Source Data file [file 41467_2020_15040_MOESM7_ESM.zip › source_data_file/figure3b_part2.txt]

bins	q05	q25	q5	q75	q95	mean
1	0	0.00337087	0.082807175	0.3103155	0.70669375	0.9712551	0.396504277726555
2	10	0.00301896	0.0785231	0.278227	0.652367	1	0.380921410779547
3	100	0.00365294	0.0724852	0.278227	0.626011	1	0.372290370928758
4	1000	0.000811688	0.0236686	0.0952381	0.266755	0.6975	0.186844541808457
5	10000	0.00075474	0.0220082	0.0880328	0.22676425	0.608743	0.163378341919875
12	20000	0.00075474	0.018874	0.0816327	0.214286	0.56134325	0.153751361693693
19	30000	0.00075474	0.01971205	0.0816327	0.214286	0.566628	0.153310548901898
26	40000	0.00075474	0.0188685	0.0769581	0.213018	0.541667	0.146533645822072
33	50000	0.000676459	0.0173892	0.0756819	0.208333	0.531868	0.143634927328585
40	60000	0.0007172289	0.0180848	0.0766995	0.213018	0.534024	0.145101043194634
47	70000	0.000676459	0.0173892	0.0733364	0.204656	0.507967	0.139477800806584
53	80000	0.000676459	0.0188685	0.0781441	0.202995	0.51104675	0.141016336403903
60	90000	0.00075474	0.0174371	0.075474	0.202995	0.502385	0.138681039152749
10	1e+05	0.000686813	0.0173762	0.0724852	0.196181	0.494626	0.136038512701141
17	2e+05	0.000676459	0.0171432	0.0715584	0.190507	0.484615	0.132575759724762
24	3e+05	0.000686813	0.0165485	0.0695925	0.188413	0.477608	0.131074605233611
31	4e+05	0.000676459	0.0167181	0.0695568	0.190507	0.476803	0.131246881267587
38	5e+05	0.000676459	0.0168988	0.0695568	0.188413	0.471712	0.13050876217121
45	6e+05	0.000676459	0.0164933	0.0695568	0.188413	0.471712	0.130213313505766
58	8e+05	0.000676375	0.0168988	0.0695568	0.188413	0.471712	0.130123037953405
11	1e+06	0.000676375	0.0168988	0.0695568	0.188413	0.471712	0.129982318394876
6	1200000	0.000676459	0.0168988	0.0695568	0.188413	0.471712	0.130264576539273
7	1400000	0.000629673	0.0165485	0.0695568	0.188413	0.471712	0.13023759000576
8	1600000	0.000686813	0.0170866	0.0700394	0.188413	0.471712	0.130333897231598
9	1800000	0.000676459	0.0168988	0.0697484	0.188413	0.471712	0.130558280698997
18	2e+06	0.000676459	0.0169115	0.0697484	0.188932	0.471712	0.130666386823823
13	2200000	0.000676375	0.0169115	0.0695568	0.188413	0.471712	0.129813689085111
14	2400000	0.0006353914	0.0168988	0.0695568	0.188413	0.471712	0.130063173093311
15	2600000	0.000627943	0.0169069	0.0695568	0.188413	0.471712	0.130070499947306
16	2800000	0.000676375	0.0164933	0.0695568	0.187828	0.464195	0.129279874189392
25	3e+06	0.000676459	0.0168988	0.0695568	0.188413	0.471712	0.130363368857439
20	3200000	0.000676375	0.0162583	0.0695568	0.184513	0.466038	0.128942572873295
21	3400000	0.000646595800000005	0.0164214	0.0695568	0.188413	0.471712	0.129988250836476
22	3600000	0.000676375	0.0167181	0.0695568	0.188413	0.466870899999997	0.129857491462397
23	3800000	0.000686813	0.0164214	0.0695568	0.188413	0.471006	0.129805305641055
32	4e+06	0.000676459	0.0168988	0.0695568	0.188413	0.471712	0.130351537340159
27	4200000	0.000628609	0.0163602	0.0695568	0.188413	0.471712	0.130215224862258
28	4400000	0.000676459	0.0169094	0.0700708	0.188413	0.471712	0.130292853744535
29	4600000	0.000627943	0.0168988	0.0695568	0.188413	0.471712	0.129942856710176
30	4800000	0.000676375	0.0168868	0.0695568	0.188413	0.471712	0.12975017967878
39	5e+06	0.000676459	0.0169115	0.0700708	0.189401	0.471712	0.130728194169308
34	5200000	0.000627943	0.0162583	0.0695568	0.188413	0.471712	0.13001732300133
35	5400000	0.000613023	0.0161477	0.0690618	0.186448	0.466287	0.129041488910925
36	5600000	0.000676459	0.0164933	0.0695568	0.188413	0.471712	0.129983265365895
37	5800000	0.000613023	0.0168988	0.0695568	0.188413	0.464195	0.129814808446595
46	6e+06	0.000676459	0.0169115	0.0695568	0.188413	0.4706516	0.130136539752528
41	6200000	0.000627943	0.0164214	0.0695568	0.188413	0.471712	0.130091149451838
42	6400000	0.000604676	0.0167181	0.0695568	0.188413	0.4696055	0.129784662423137
43	6600000	0.000676459	0.0167659	0.0695568	0.188413	0.471712	0.130239045674227
44	6800000	0.000676459	0.0171432	0.0695568	0.188413	0.46957	0.130020760290575
52	7e+06	0.000676375	0.0167181	0.0695568	0.188413	0.468415249999985	0.129462683719695
48	7200000	0.000635613	0.0168988	0.0695568	0.188413	0.471712	0.13000151150953
49	7400000	0.000627943	0.01645285	0.0695568	0.188413	0.469641	0.12986180022656
50	7600000	0.000676459	0.0168988	0.0695568	0.188413	0.470575	0.130070907428181
51	7800000	0.000676375	0.0164667	0.0695568	0.188413	0.471712	0.129778530633949
59	8e+06	0.000628609	0.01675415	0.0695568	0.188413	0.467611599999998	0.129438540880514
54	8200000	0.000628609	0.0166766	0.0695568	0.188413	0.471712	0.130079384644194
55	8400000	0.000676459	0.0164214	0.0695568	0.188413	0.470398199999994	0.12981599666741
56	8600000	0.000627943	0.0165485	0.0695568	0.188413	0.471712	0.129901522231113
57	8800000	0.000645324	0.0167181	0.0695568	0.188413	0.4671578	0.129657095252583
65	9e+06	0.000676459	0.0170703	0.0700394	0.188413	0.471712	0.130615311232204
61	9200000	0.000686813	0.0171703	0.0703297	0.188932	0.471712	0.130718631306878
62	9400000	0.000627943	0.0171432	0.0696429	0.188413	0.471712	0.130395213999684
63	9600000	0.000676375	0.0165485	0.0695568	0.188413	0.470693599999999	0.129919053331513
64	9800000	0.000676459	0.0169094	0.0697484	0.188413	0.471712	0.130079291209553
211	1e+07	0.000676375	0.0167181	0.0695568	0.188413	0.469353	0.12975517643694
131	15400000	0.00067465	0.0167181	0.0695568	0.188413	0.469353	0.129842904252081
251	20800000	0.000628609	0.0167181	0.0695568	0.188413	0.469353	0.129704105430689
341	26200000	0.000628609	0.0168988	0.0695568	0.188413	0.469641	0.130023565947229
391	31600000	0.000628609	0.0167181	0.0695568	0.188413	0.469641	0.129921032096647
381	3.7e+07	0.000628609	0.0167181	0.0695568	0.188413	0.471712	0.130178658983194
401	42400000	0.000631587	0.0167181	0.0695568	0.188413	0.471712	0.130056043450097
411	47800000	0.000628609	0.0167181	0.0695568	0.188413	0.469353	0.129802213134305
421	53200000	0.000628609	0.0167181	0.0695568	0.188413	0.46957	0.129949287056576
431	58600000	0.000628609	0.0167181	0.0695568	0.188413	0.469353	0.129978068788083
441	6.4e+07	0.000628609	0.0168988	0.0695568	0.188413	0.470247	0.130009849500143
451	69400000	0.000628609	0.0167181	0.0695568	0.188413	0.469235	0.129760701960759
461	74800000	0.000628609	0.0168988	0.0695568	0.188413	0.4703	0.130061803744051
471	80200000	0.000628609	0.0167181	0.0695568	0.188413	0.469353	0.129908388155589
481	85600000	0.000628609	0.0165485	0.0695568	0.188413	0.468564	0.129716609442042
491	9.1e+07	0.000627943	0.0167181	0.0695568	0.188413	0.469235	0.129798755260726
501	96400000	0.000628609	0.0167181	0.0695568	0.188413	0.467532	0.129579384689197
510	101800000	0.000629673	0.0167181	0.0695568	0.188413	0.467704	0.129547476127753
66	107200000	0.000627943	0.0164214	0.0695568	0.187013	0.464195	0.128971596620673
71	112600000	0.000628609	0.0164214	0.0695568	0.187882	0.464195	0.129020419951572
110	1.18e+08	0.000628609	0.0165485	0.0695568	0.188413	0.464195	0.128983207794556
81	123400000	0.000627943	0.0162583	0.0695568	0.185764	0.464195	0.1285686140613
91	128800000	0.000628609	0.016477	0.0695568	0.184958	0.464195	0.128411626103106
101	134200000	0.000627943	0.0161662	0.0690738	0.184179	0.463679	0.128000071671534
111	139600000	0.000628609	0.0162614	0.0695568	0.184958	0.464195	0.128273788701499
210	1.45e+08	0.000627943	0.0162583	0.0690738	0.184471	0.464195	0.128079330207408
121	150400000	0.000628609	0.0161662	0.0686813	0.184154	0.464195	0.128041031813784
141	155800000	0.000627943	0.0161477	0.0686813	0.184154	0.464195	0.127992098461608
151	161200000	0.000628609	0.0161522	0.0690738	0.183673	0.462837	0.127958059655625
161	166600000	0.000627943	0.0161662	0.0690738	0.184179	0.462019	0.128073358118722
310	1.72e+08	0.000648664	0.0161477	0.0686813	0.183673	0.461813	0.127672787978356
171	177400000	0.000628609	0.0161477	0.0687776	0.184154	0.464195	0.128028326064078
181	182800000	0.000628609	0.016237475	0.0688705	0.183673	0.464195	0.127970158549438
191	188200000	0.000627943	0.0161477	0.0686813	0.183673	0.464195	0.12796047985593
201	193600000	0.000627943	0.0161662	0.0686813	0.183673	0.464195	0.128321976703688
410	1.99e+08	0.000613023	0.0161477	0.0686813	0.18405	0.464195	0.128261461092443
241	204400000	0.000613023	0.0161477	0.0685796	0.183673	0.462914149999991	0.127644789522331
261	209800000	0.000613023	0.0160889	0.0685727	0.183673	0.464195	0.127681805268033
271	215200000	0.000613023	0.0159703	0.0685012	0.183673	0.462019	0.127454776095682
281	220600000	0.000627943	0.0162583	0.0686813	0.183673	0.464195	0.12781033586942
221	2.26e+08	0.000619835	0.0161477	0.0691489	0.183673	0.462019	0.127658916869334
291	231400000	0.000613023	0.0160143	0.0685012	0.183673	0.457250099999988	0.127165838080006
301	236800000	0.000613023	0.0159703	0.0676375	0.183319	0.456738	0.126817986453297
311	242200000	0.000628609	0.0161662	0.0686813	0.183673	0.456738	0.127081267979617
321	247600000	0.000676459	0.0159703	0.0683029	0.181668	0.456738	0.126326812376139
231	2.53e+08	0.000628609	0.0161477	0.0686813	0.183673	0.454335	0.126536895051587
331	258400000	0.000627943	0.0159703	0.0676375	0.180556	0.454335	0.126018495123609
351	263800000	0.000627943	0.0159703	0.0668725	0.179689	0.45058	0.125434405824707
361	269200000	0.000613023	0.0161331	0.0675952	0.180556	0.45058	0.125706135664022
371	274600000	0.000570858	0.0159703	0.0675952	0.179856	0.45333	0.125734325522222
