# Supplementary material for: Gene clustering and copy number variation in alkaloid metabolic pathways of opium poppy
Source: Nat Commun. 2020 Mar 4;11:1190. doi: 10.1038/s41467-020-15040-2 (PMC7055283; doi:10.1038/s41467-020-15040-2)
Supplement: Supplementary file 7 — Source Data file [file 41467_2020_15040_MOESM7_ESM.zip › source_data_file/suppmat_figure10.txt]

scaff1	scaff2	cor	pathway1	pathway2	cor1	different	other
PGA_scaffold8__37_contigs__length_190070107	PGA_scaffold3__76_contigs__length_257455882	-0.137362637	dopamine_4HPAA	dopamine_4HPAA	-0.137362637	same	dopamine_4HPAA
PGA_scaffold7__77_contigs__length_204232760	PGA_scaffold3__76_contigs__length_257455882	0.519970111	dopamine_4HPAA	dopamine_4HPAA	0.519970111	same	dopamine_4HPAA
PGA_scaffold2__79_contigs__length_296818236	PGA_scaffold3__76_contigs__length_257455882	0.351008976	dopamine_4HPAA	dopamine_4HPAA	0.351008976	same	dopamine_4HPAA
PGA_scaffold8__37_contigs__length_190070107	PGA_scaffold3__76_contigs__length_257455882	0.005494505	dopamine_4HPAA	dopamine_4HPAA	0.005494505	same	dopamine_4HPAA
PGA_scaffold7__77_contigs__length_204232760	PGA_scaffold3__76_contigs__length_257455882	0.410337859	dopamine_4HPAA	dopamine_4HPAA	0.410337859	same	dopamine_4HPAA
PGA_scaffold2__79_contigs__length_296818236	PGA_scaffold3__76_contigs__length_257455882	0.34822319	dopamine_4HPAA	dopamine_4HPAA	0.34822319	same	dopamine_4HPAA
PGA_scaffold8__37_contigs__length_190070107	PGA_scaffold3__76_contigs__length_257455882	-0.255846184	dopamine_4HPAA	dopamine_4HPAA	-0.255846184	same	dopamine_4HPAA
PGA_scaffold7__77_contigs__length_204232760	PGA_scaffold3__76_contigs__length_257455882	0.655562281	dopamine_4HPAA	dopamine_4HPAA	0.655562281	same	dopamine_4HPAA
PGA_scaffold2__79_contigs__length_296818236	PGA_scaffold3__76_contigs__length_257455882	0.52026414	dopamine_4HPAA	dopamine_4HPAA	0.52026414	same	dopamine_4HPAA
PGA_scaffold8__37_contigs__length_190070107	PGA_scaffold3__76_contigs__length_257455882	-0.21978022	dopamine_4HPAA	dopamine_4HPAA	-0.21978022	same	dopamine_4HPAA
PGA_scaffold7__77_contigs__length_204232760	PGA_scaffold3__76_contigs__length_257455882	0.667190565	dopamine_4HPAA	dopamine_4HPAA	0.667190565	same	dopamine_4HPAA
PGA_scaffold2__79_contigs__length_296818236	PGA_scaffold3__76_contigs__length_257455882	0.571086032	dopamine_4HPAA	dopamine_4HPAA	0.571086032	same	dopamine_4HPAA
PGA_scaffold8__37_contigs__length_190070107	PGA_scaffold3__76_contigs__length_257455882	-0.324175824	dopamine_4HPAA	dopamine_4HPAA	-0.324175824	same	dopamine_4HPAA
PGA_scaffold7__77_contigs__length_204232760	PGA_scaffold3__76_contigs__length_257455882	0.654661164	dopamine_4HPAA	dopamine_4HPAA	0.654661164	same	dopamine_4HPAA
PGA_scaffold2__79_contigs__length_296818236	PGA_scaffold3__76_contigs__length_257455882	0.532085035	dopamine_4HPAA	dopamine_4HPAA	0.532085035	same	dopamine_4HPAA
PGA_scaffold8__37_contigs__length_190070107	PGA_scaffold3__76_contigs__length_257455882	-0.302197802	dopamine_4HPAA	dopamine_4HPAA	-0.302197802	same	dopamine_4HPAA
PGA_scaffold7__77_contigs__length_204232760	PGA_scaffold3__76_contigs__length_257455882	0.654661164	dopamine_4HPAA	dopamine_4HPAA	0.654661164	same	dopamine_4HPAA
PGA_scaffold2__79_contigs__length_296818236	PGA_scaffold3__76_contigs__length_257455882	0.507012965	dopamine_4HPAA	dopamine_4HPAA	0.507012965	same	dopamine_4HPAA
PGA_scaffold8__37_contigs__length_190070107	PGA_scaffold3__76_contigs__length_257455882	-0.307692308	dopamine_4HPAA	dopamine_4HPAA	-0.307692308	same	dopamine_4HPAA
PGA_scaffold7__77_contigs__length_204232760	PGA_scaffold3__76_contigs__length_257455882	0.654661164	dopamine_4HPAA	dopamine_4HPAA	0.654661164	same	dopamine_4HPAA
PGA_scaffold2__79_contigs__length_296818236	PGA_scaffold3__76_contigs__length_257455882	0.557157105	dopamine_4HPAA	dopamine_4HPAA	0.557157105	same	dopamine_4HPAA
PGA_scaffold8__37_contigs__length_190070107	PGA_scaffold3__76_contigs__length_257455882	0.851648352	dopamine_4HPAA	dopamine_4HPAA	0.851648352	same	dopamine_4HPAA
PGA_scaffold7__77_contigs__length_204232760	PGA_scaffold3__76_contigs__length_257455882	-0.416602559	dopamine_4HPAA	dopamine_4HPAA	-0.416602559	same	dopamine_4HPAA
PGA_scaffold2__79_contigs__length_296818236	PGA_scaffold3__76_contigs__length_257455882	-0.097502493	dopamine_4HPAA	dopamine_4HPAA	-0.097502493	same	dopamine_4HPAA
PGA_scaffold7__77_contigs__length_204232760	PGA_scaffold8__37_contigs__length_190070107	-0.585749463	dopamine_4HPAA	dopamine_4HPAA	-0.585749463	same	dopamine_4HPAA
PGA_scaffold2__79_contigs__length_296818236	PGA_scaffold8__37_contigs__length_190070107	-0.468011968	dopamine_4HPAA	dopamine_4HPAA	-0.468011968	same	dopamine_4HPAA
PGA_scaffold2__79_contigs__length_296818236	PGA_scaffold7__77_contigs__length_204232760	0.851244164	dopamine_4HPAA	dopamine_4HPAA	0.851244164	same	dopamine_4HPAA
PGA_scaffold3__76_contigs__length_257455882	PGA_scaffold0__87_contigs__length_333667982	0.373626374	dopamine_4HPAA	magnoflorine	0.373626374	different	other
PGA_scaffold3__76_contigs__length_257455882	PGA_scaffold0__87_contigs__length_333667982	0.346153846	dopamine_4HPAA	magnoflorine	0.346153846	different	other
PGA_scaffold3__76_contigs__length_257455882	PGA_scaffold0__87_contigs__length_333667982	0.296703297	dopamine_4HPAA	magnoflorine	0.296703297	different	other
PGA_scaffold3__76_contigs__length_257455882	PGA_scaffold0__87_contigs__length_333667982	0.39010989	dopamine_4HPAA	magnoflorine	0.39010989	different	other
PGA_scaffold3__76_contigs__length_257455882	PGA_scaffold0__87_contigs__length_333667982	0.291208791	dopamine_4HPAA	magnoflorine	0.291208791	different	other
PGA_scaffold8__37_contigs__length_190070107	PGA_scaffold0__87_contigs__length_333667982	0.010989011	dopamine_4HPAA	magnoflorine	0.010989011	different	other
PGA_scaffold7__77_contigs__length_204232760	PGA_scaffold0__87_contigs__length_333667982	0.238058605	dopamine_4HPAA	magnoflorine	0.238058605	different	other
PGA_scaffold2__79_contigs__length_296818236	PGA_scaffold0__87_contigs__length_333667982	0.520941893	dopamine_4HPAA	magnoflorine	0.520941893	different	other
PGA_scaffold3__76_contigs__length_257455882	PGA_scaffold0__87_contigs__length_333667982	-0.395604396	dopamine_4HPAA	morphine	-0.395604396	different	other
PGA_scaffold3__76_contigs__length_257455882	PGA_scaffold0__87_contigs__length_333667982	-0.335164835	dopamine_4HPAA	morphine	-0.335164835	different	other
PGA_scaffold3__76_contigs__length_257455882	PGA_scaffold0__87_contigs__length_333667982	-0.313186813	dopamine_4HPAA	morphine	-0.313186813	different	other
PGA_scaffold3__76_contigs__length_257455882	PGA_scaffold0__87_contigs__length_333667982	-0.362637363	dopamine_4HPAA	morphine	-0.362637363	different	other
PGA_scaffold3__76_contigs__length_257455882	PGA_scaffold0__87_contigs__length_333667982	0.021978022	dopamine_4HPAA	morphine	0.021978022	different	other
PGA_scaffold8__37_contigs__length_190070107	PGA_scaffold0__87_contigs__length_333667982	0.307692308	dopamine_4HPAA	morphine	0.307692308	different	other
PGA_scaffold7__77_contigs__length_204232760	PGA_scaffold0__87_contigs__length_333667982	-0.504308361	dopamine_4HPAA	morphine	-0.504308361	different	other
PGA_scaffold2__79_contigs__length_296818236	PGA_scaffold0__87_contigs__length_333667982	-0.69087481	dopamine_4HPAA	morphine	-0.69087481	different	other
PGA_scaffold3__76_contigs__length_257455882	PGA_scaffold0__87_contigs__length_333667982	-0.043956044	dopamine_4HPAA	morphine	-0.043956044	different	other
PGA_scaffold8__37_contigs__length_190070107	PGA_scaffold0__87_contigs__length_333667982	0.291208791	dopamine_4HPAA	morphine	0.291208791	different	other
PGA_scaffold7__77_contigs__length_204232760	PGA_scaffold0__87_contigs__length_333667982	-0.479249561	dopamine_4HPAA	morphine	-0.479249561	different	other
PGA_scaffold2__79_contigs__length_296818236	PGA_scaffold0__87_contigs__length_333667982	-0.735447378	dopamine_4HPAA	morphine	-0.735447378	different	other
PGA_scaffold3__76_contigs__length_257455882	PGA_scaffold0__87_contigs__length_333667982	-0.049450549	dopamine_4HPAA	morphine	-0.049450549	different	other
PGA_scaffold8__37_contigs__length_190070107	PGA_scaffold0__87_contigs__length_333667982	0.302197802	dopamine_4HPAA	morphine	0.302197802	different	other
PGA_scaffold7__77_contigs__length_204232760	PGA_scaffold0__87_contigs__length_333667982	-0.548161262	dopamine_4HPAA	morphine	-0.548161262	different	other
PGA_scaffold2__79_contigs__length_296818236	PGA_scaffold0__87_contigs__length_333667982	-0.782805732	dopamine_4HPAA	morphine	-0.782805732	different	other
PGA_scaffold3__76_contigs__length_257455882	PGA_scaffold0__87_contigs__length_333667982	-0.082417582	dopamine_4HPAA	morphine	-0.082417582	different	other
PGA_scaffold8__37_contigs__length_190070107	PGA_scaffold0__87_contigs__length_333667982	0.252747253	dopamine_4HPAA	morphine	0.252747253	different	other
PGA_scaffold7__77_contigs__length_204232760	PGA_scaffold0__87_contigs__length_333667982	-0.404073159	dopamine_4HPAA	morphine	-0.404073159	different	other
PGA_scaffold2__79_contigs__length_296818236	PGA_scaffold0__87_contigs__length_333667982	-0.69087481	dopamine_4HPAA	morphine	-0.69087481	different	other
PGA_scaffold3__76_contigs__length_257455882	PGA_scaffold0__87_contigs__length_333667982	0.06043956	dopamine_4HPAA	morphine	0.06043956	different	other
PGA_scaffold8__37_contigs__length_190070107	PGA_scaffold0__87_contigs__length_333667982	0.307692308	dopamine_4HPAA	morphine	0.307692308	different	other
PGA_scaffold7__77_contigs__length_204232760	PGA_scaffold0__87_contigs__length_333667982	-0.491778961	dopamine_4HPAA	morphine	-0.491778961	different	other
PGA_scaffold2__79_contigs__length_296818236	PGA_scaffold0__87_contigs__length_333667982	-0.660231169	dopamine_4HPAA	morphine	-0.660231169	different	other
PGA_scaffold3__76_contigs__length_257455882	PGA_scaffold0__87_contigs__length_333667982	-0.076923077	dopamine_4HPAA	morphine	-0.076923077	different	other
PGA_scaffold8__37_contigs__length_190070107	PGA_scaffold0__87_contigs__length_333667982	0.225274725	dopamine_4HPAA	morphine	0.225274725	different	other
PGA_scaffold7__77_contigs__length_204232760	PGA_scaffold0__87_contigs__length_333667982	-0.372749658	dopamine_4HPAA	morphine	-0.372749658	different	other
PGA_scaffold2__79_contigs__length_296818236	PGA_scaffold0__87_contigs__length_333667982	-0.607301244	dopamine_4HPAA	morphine	-0.607301244	different	other
PGA_scaffold3__76_contigs__length_257455882	PGA_scaffold7__77_contigs__length_204232760	0.153846154	dopamine_4HPAA	morphine	0.153846154	different	other
PGA_scaffold8__37_contigs__length_190070107	PGA_scaffold7__77_contigs__length_204232760	0.445054945	dopamine_4HPAA	morphine	0.445054945	different	other
PGA_scaffold2__79_contigs__length_296818236	PGA_scaffold7__77_contigs__length_204232760	-0.649088027	dopamine_4HPAA	morphine	-0.649088027	different	other
PGA_scaffold3__76_contigs__length_257455882	PGA_scaffold2__79_contigs__length_296818236	-0.313186813	dopamine_4HPAA	morphine	-0.313186813	different	other
PGA_scaffold8__37_contigs__length_190070107	PGA_scaffold2__79_contigs__length_296818236	-0.351648352	dopamine_4HPAA	morphine	-0.351648352	different	other
PGA_scaffold7__77_contigs__length_204232760	PGA_scaffold2__79_contigs__length_296818236	-0.084573452	dopamine_4HPAA	morphine	-0.084573452	different	other
PGA_scaffold3__76_contigs__length_257455882	PGA_scaffold2__79_contigs__length_296818236	-0.368131868	dopamine_4HPAA	morphine	-0.368131868	different	other
PGA_scaffold8__37_contigs__length_190070107	PGA_scaffold2__79_contigs__length_296818236	-0.379120879	dopamine_4HPAA	morphine	-0.379120879	different	other
PGA_scaffold7__77_contigs__length_204232760	PGA_scaffold2__79_contigs__length_296818236	-0.075176402	dopamine_4HPAA	morphine	-0.075176402	different	other
PGA_scaffold3__76_contigs__length_257455882	PGA_scaffold7__77_contigs__length_204232760	0.230769231	dopamine_4HPAA	morphine	0.230769231	different	other
PGA_scaffold8__37_contigs__length_190070107	PGA_scaffold7__77_contigs__length_204232760	0.461538462	dopamine_4HPAA	morphine	0.461538462	different	other
PGA_scaffold2__79_contigs__length_296818236	PGA_scaffold7__77_contigs__length_204232760	-0.793948874	dopamine_4HPAA	morphine	-0.793948874	different	other
PGA_scaffold7__77_contigs__length_204232760	PGA_scaffold3__76_contigs__length_257455882	-0.599102372	dopamine_4HPAA	morphine	-0.599102372	different	other
PGA_scaffold2__79_contigs__length_296818236	PGA_scaffold3__76_contigs__length_257455882	-0.803410576	dopamine_4HPAA	morphine	-0.803410576	different	other
PGA_scaffold7__77_contigs__length_204232760	PGA_scaffold3__76_contigs__length_257455882	-0.513705411	dopamine_4HPAA	morphine	-0.513705411	different	other
PGA_scaffold2__79_contigs__length_296818236	PGA_scaffold3__76_contigs__length_257455882	-0.760519448	dopamine_4HPAA	morphine	-0.760519448	different	other
PGA_scaffold7__77_contigs__length_204232760	PGA_scaffold3__76_contigs__length_257455882	-0.588881813	dopamine_4HPAA	morphine	-0.588881813	different	other
PGA_scaffold2__79_contigs__length_296818236	PGA_scaffold3__76_contigs__length_257455882	-0.782805732	dopamine_4HPAA	morphine	-0.782805732	different	other
PGA_scaffold3__76_contigs__length_257455882	PGA_scaffold10__37_contigs__length_175762548	-0.313186813	dopamine_4HPAA	noscapine	-0.313186813	different	other
PGA_scaffold3__76_contigs__length_257455882	PGA_scaffold10__37_contigs__length_175762548	-0.302197802	dopamine_4HPAA	noscapine	-0.302197802	different	other
PGA_scaffold3__76_contigs__length_257455882	PGA_scaffold10__37_contigs__length_175762548	-0.327373074	dopamine_4HPAA	noscapine	-0.327373074	different	other
PGA_scaffold3__76_contigs__length_257455882	PGA_scaffold10__37_contigs__length_175762548	-0.340659341	dopamine_4HPAA	noscapine	-0.340659341	different	other
PGA_scaffold3__76_contigs__length_257455882	PGA_scaffold10__37_contigs__length_175762548	-0.384615385	dopamine_4HPAA	noscapine	-0.384615385	different	other
PGA_scaffold3__76_contigs__length_257455882	PGA_scaffold10__37_contigs__length_175762548	-0.368131868	dopamine_4HPAA	noscapine	-0.368131868	different	other
PGA_scaffold3__76_contigs__length_257455882	PGA_scaffold10__37_contigs__length_175762548	-0.368131868	dopamine_4HPAA	noscapine	-0.368131868	different	other
PGA_scaffold3__76_contigs__length_257455882	PGA_scaffold10__37_contigs__length_175762548	0.148351648	dopamine_4HPAA	noscapine	0.148351648	different	other
PGA_scaffold8__37_contigs__length_190070107	PGA_scaffold10__37_contigs__length_175762548	0.296703297	dopamine_4HPAA	noscapine	0.296703297	different	other
PGA_scaffold7__77_contigs__length_204232760	PGA_scaffold10__37_contigs__length_175762548	-0.45732311	dopamine_4HPAA	noscapine	-0.45732311	different	other
PGA_scaffold2__79_contigs__length_296818236	PGA_scaffold10__37_contigs__length_175762548	-0.593372316	dopamine_4HPAA	noscapine	-0.593372316	different	other
PGA_scaffold3__76_contigs__length_257455882	PGA_scaffold10__37_contigs__length_175762548	0.274725275	dopamine_4HPAA	noscapine	0.274725275	different	other
PGA_scaffold3__76_contigs__length_257455882	PGA_scaffold10__37_contigs__length_175762548	0.313186813	dopamine_4HPAA	noscapine	0.313186813	different	other
PGA_scaffold3__76_contigs__length_257455882	PGA_scaffold10__37_contigs__length_175762548	0.32967033	dopamine_4HPAA	noscapine	0.32967033	different	other
PGA_scaffold3__76_contigs__length_257455882	PGA_scaffold10__37_contigs__length_175762548	0.302197802	dopamine_4HPAA	noscapine	0.302197802	different	other
PGA_scaffold3__76_contigs__length_257455882	PGA_scaffold10__37_contigs__length_175762548	-0.472527473	dopamine_4HPAA	noscapine	-0.472527473	different	other
PGA_scaffold8__37_contigs__length_190070107	PGA_scaffold10__37_contigs__length_175762548	-0.43956044	dopamine_4HPAA	noscapine	-0.43956044	different	other
PGA_scaffold7__77_contigs__length_204232760	PGA_scaffold10__37_contigs__length_175762548	0.46985251	dopamine_4HPAA	noscapine	0.46985251	different	other
PGA_scaffold2__79_contigs__length_296818236	PGA_scaffold10__37_contigs__length_175762548	0.197790772	dopamine_4HPAA	noscapine	0.197790772	different	other
PGA_scaffold3__76_contigs__length_257455882	PGA_scaffold10__37_contigs__length_175762548	-0.087912088	dopamine_4HPAA	noscapine	-0.087912088	different	other
PGA_scaffold3__76_contigs__length_257455882	PGA_scaffold10__37_contigs__length_175762548	-0.142857143	dopamine_4HPAA	noscapine	-0.142857143	different	other
PGA_scaffold3__76_contigs__length_257455882	PGA_scaffold10__37_contigs__length_175762548	-0.104395604	dopamine_4HPAA	noscapine	-0.104395604	different	other
PGA_scaffold3__76_contigs__length_257455882	PGA_scaffold10__37_contigs__length_175762548	-0.159340659	dopamine_4HPAA	noscapine	-0.159340659	different	other
PGA_scaffold3__76_contigs__length_257455882	PGA_scaffold10__37_contigs__length_175762548	0.554945055	dopamine_4HPAA	noscapine	0.554945055	different	other
PGA_scaffold8__37_contigs__length_190070107	PGA_scaffold10__37_contigs__length_175762548	0.879120879	dopamine_4HPAA	noscapine	0.879120879	different	other
PGA_scaffold7__77_contigs__length_204232760	PGA_scaffold10__37_contigs__length_175762548	-0.43852901	dopamine_4HPAA	noscapine	-0.43852901	different	other
PGA_scaffold2__79_contigs__length_296818236	PGA_scaffold10__37_contigs__length_175762548	-0.501441394	dopamine_4HPAA	noscapine	-0.501441394	different	other
PGA_scaffold3__76_contigs__length_257455882	PGA_scaffold10__37_contigs__length_175762548	0.076923077	dopamine_4HPAA	noscapine	0.076923077	different	other
PGA_scaffold3__76_contigs__length_257455882	PGA_scaffold10__37_contigs__length_175762548	-0.027472527	dopamine_4HPAA	noscapine	-0.027472527	different	other
PGA_scaffold3__76_contigs__length_257455882	PGA_scaffold10__37_contigs__length_175762548	-0.005494505	dopamine_4HPAA	noscapine	-0.005494505	different	other
PGA_scaffold3__76_contigs__length_257455882	PGA_scaffold10__37_contigs__length_175762548	-0.005494505	dopamine_4HPAA	noscapine	-0.005494505	different	other
PGA_scaffold3__76_contigs__length_257455882	PGA_scaffold10__37_contigs__length_175762548	0.758241758	dopamine_4HPAA	noscapine	0.758241758	different	other
PGA_scaffold8__37_contigs__length_190070107	PGA_scaffold10__37_contigs__length_175762548	0.884615385	dopamine_4HPAA	noscapine	0.884615385	different	other
PGA_scaffold7__77_contigs__length_204232760	PGA_scaffold10__37_contigs__length_175762548	-0.394676109	dopamine_4HPAA	noscapine	-0.394676109	different	other
PGA_scaffold2__79_contigs__length_296818236	PGA_scaffold10__37_contigs__length_175762548	-0.29250748	dopamine_4HPAA	noscapine	-0.29250748	different	other
PGA_scaffold3__76_contigs__length_257455882	PGA_scaffold10__37_contigs__length_175762548	0.071428571	dopamine_4HPAA	noscapine	0.071428571	different	other
PGA_scaffold3__76_contigs__length_257455882	PGA_scaffold10__37_contigs__length_175762548	-0.043956044	dopamine_4HPAA	noscapine	-0.043956044	different	other
PGA_scaffold3__76_contigs__length_257455882	PGA_scaffold10__37_contigs__length_175762548	-0.027472527	dopamine_4HPAA	noscapine	-0.027472527	different	other
PGA_scaffold3__76_contigs__length_257455882	PGA_scaffold10__37_contigs__length_175762548	-0.016483516	dopamine_4HPAA	noscapine	-0.016483516	different	other
PGA_scaffold3__76_contigs__length_257455882	PGA_scaffold10__37_contigs__length_175762548	0.774725275	dopamine_4HPAA	noscapine	0.774725275	different	other
PGA_scaffold8__37_contigs__length_190070107	PGA_scaffold10__37_contigs__length_175762548	0.895604396	dopamine_4HPAA	noscapine	0.895604396	different	other
PGA_scaffold7__77_contigs__length_204232760	PGA_scaffold10__37_contigs__length_175762548	-0.394676109	dopamine_4HPAA	noscapine	-0.394676109	different	other
PGA_scaffold2__79_contigs__length_296818236	PGA_scaffold10__37_contigs__length_175762548	-0.298079051	dopamine_4HPAA	noscapine	-0.298079051	different	other
PGA_scaffold3__76_contigs__length_257455882	PGA_scaffold10__37_contigs__length_175762548	-0.027472527	dopamine_4HPAA	noscapine	-0.027472527	different	other
PGA_scaffold3__76_contigs__length_257455882	PGA_scaffold10__37_contigs__length_175762548	-0.126373626	dopamine_4HPAA	noscapine	-0.126373626	different	other
PGA_scaffold3__76_contigs__length_257455882	PGA_scaffold10__37_contigs__length_175762548	-0.10989011	dopamine_4HPAA	noscapine	-0.10989011	different	other
PGA_scaffold3__76_contigs__length_257455882	PGA_scaffold10__37_contigs__length_175762548	-0.10989011	dopamine_4HPAA	noscapine	-0.10989011	different	other
PGA_scaffold3__76_contigs__length_257455882	PGA_scaffold10__37_contigs__length_175762548	0.708791209	dopamine_4HPAA	noscapine	0.708791209	different	other
PGA_scaffold8__37_contigs__length_190070107	PGA_scaffold10__37_contigs__length_175762548	0.912087912	dopamine_4HPAA	noscapine	0.912087912	different	other
PGA_scaffold7__77_contigs__length_204232760	PGA_scaffold10__37_contigs__length_175762548	-0.494911311	dopamine_4HPAA	noscapine	-0.494911311	different	other
PGA_scaffold2__79_contigs__length_296818236	PGA_scaffold10__37_contigs__length_175762548	-0.4234394	dopamine_4HPAA	noscapine	-0.4234394	different	other
PGA_scaffold3__76_contigs__length_257455882	PGA_scaffold10__37_contigs__length_175762548	0.137362637	dopamine_4HPAA	noscapine	0.137362637	different	other
PGA_scaffold3__76_contigs__length_257455882	PGA_scaffold10__37_contigs__length_175762548	0	dopamine_4HPAA	noscapine	0	different	other
PGA_scaffold3__76_contigs__length_257455882	PGA_scaffold10__37_contigs__length_175762548	-0.005494505	dopamine_4HPAA	noscapine	-0.005494505	different	other
PGA_scaffold3__76_contigs__length_257455882	PGA_scaffold10__37_contigs__length_175762548	0.043956044	dopamine_4HPAA	noscapine	0.043956044	different	other
PGA_scaffold3__76_contigs__length_257455882	PGA_scaffold10__37_contigs__length_175762548	0.725274725	dopamine_4HPAA	noscapine	0.725274725	different	other
PGA_scaffold8__37_contigs__length_190070107	PGA_scaffold10__37_contigs__length_175762548	0.774725275	dopamine_4HPAA	noscapine	0.774725275	different	other
PGA_scaffold7__77_contigs__length_204232760	PGA_scaffold10__37_contigs__length_175762548	-0.325764407	dopamine_4HPAA	noscapine	-0.325764407	different	other
PGA_scaffold2__79_contigs__length_296818236	PGA_scaffold10__37_contigs__length_175762548	-0.175504488	dopamine_4HPAA	noscapine	-0.175504488	different	other
PGA_scaffold3__76_contigs__length_257455882	PGA_scaffold10__37_contigs__length_175762548	0.065934066	dopamine_4HPAA	noscapine	0.065934066	different	other
PGA_scaffold3__76_contigs__length_257455882	PGA_scaffold10__37_contigs__length_175762548	-0.038461538	dopamine_4HPAA	noscapine	-0.038461538	different	other
PGA_scaffold3__76_contigs__length_257455882	PGA_scaffold10__37_contigs__length_175762548	-0.021978022	dopamine_4HPAA	noscapine	-0.021978022	different	other
PGA_scaffold3__76_contigs__length_257455882	PGA_scaffold10__37_contigs__length_175762548	-0.010989011	dopamine_4HPAA	noscapine	-0.010989011	different	other
PGA_scaffold3__76_contigs__length_257455882	PGA_scaffold10__37_contigs__length_175762548	0.785714286	dopamine_4HPAA	noscapine	0.785714286	different	other
PGA_scaffold8__37_contigs__length_190070107	PGA_scaffold10__37_contigs__length_175762548	0.89010989	dopamine_4HPAA	noscapine	0.89010989	different	other
PGA_scaffold7__77_contigs__length_204232760	PGA_scaffold10__37_contigs__length_175762548	-0.407205509	dopamine_4HPAA	noscapine	-0.407205509	different	other
PGA_scaffold2__79_contigs__length_296818236	PGA_scaffold10__37_contigs__length_175762548	-0.286935909	dopamine_4HPAA	noscapine	-0.286935909	different	other
PGA_scaffold3__76_contigs__length_257455882	PGA_scaffold10__37_contigs__length_175762548	-0.164835165	dopamine_4HPAA	noscapine	-0.164835165	different	other
PGA_scaffold3__76_contigs__length_257455882	PGA_scaffold10__37_contigs__length_175762548	-0.247252747	dopamine_4HPAA	noscapine	-0.247252747	different	other
PGA_scaffold3__76_contigs__length_257455882	PGA_scaffold10__37_contigs__length_175762548	-0.225274725	dopamine_4HPAA	noscapine	-0.225274725	different	other
PGA_scaffold3__76_contigs__length_257455882	PGA_scaffold10__37_contigs__length_175762548	-0.236263736	dopamine_4HPAA	noscapine	-0.236263736	different	other
PGA_scaffold3__76_contigs__length_257455882	PGA_scaffold10__37_contigs__length_175762548	0.653846154	dopamine_4HPAA	noscapine	0.653846154	different	other
PGA_scaffold8__37_contigs__length_190070107	PGA_scaffold10__37_contigs__length_175762548	0.873626374	dopamine_4HPAA	noscapine	0.873626374	different	other
PGA_scaffold7__77_contigs__length_204232760	PGA_scaffold10__37_contigs__length_175762548	-0.592014163	dopamine_4HPAA	noscapine	-0.592014163	different	other
PGA_scaffold2__79_contigs__length_296818236	PGA_scaffold10__37_contigs__length_175762548	-0.546013963	dopamine_4HPAA	noscapine	-0.546013963	different	other
PGA_scaffold3__76_contigs__length_257455882	PGA_scaffold10__37_contigs__length_175762548	0.010989011	dopamine_4HPAA	noscapine	0.010989011	different	other
PGA_scaffold3__76_contigs__length_257455882	PGA_scaffold10__37_contigs__length_175762548	-0.087912088	dopamine_4HPAA	noscapine	-0.087912088	different	other
PGA_scaffold3__76_contigs__length_257455882	PGA_scaffold10__37_contigs__length_175762548	-0.071428571	dopamine_4HPAA	noscapine	-0.071428571	different	other
PGA_scaffold3__76_contigs__length_257455882	PGA_scaffold10__37_contigs__length_175762548	-0.065934066	dopamine_4HPAA	noscapine	-0.065934066	different	other
PGA_scaffold3__76_contigs__length_257455882	PGA_scaffold10__37_contigs__length_175762548	0.758241758	dopamine_4HPAA	noscapine	0.758241758	different	other
PGA_scaffold8__37_contigs__length_190070107	PGA_scaffold10__37_contigs__length_175762548	0.923076923	dopamine_4HPAA	noscapine	0.923076923	different	other
PGA_scaffold7__77_contigs__length_204232760	PGA_scaffold10__37_contigs__length_175762548	-0.516837761	dopamine_4HPAA	noscapine	-0.516837761	different	other
PGA_scaffold2__79_contigs__length_296818236	PGA_scaffold10__37_contigs__length_175762548	-0.445725684	dopamine_4HPAA	noscapine	-0.445725684	different	other
PGA_scaffold3__76_contigs__length_257455882	PGA_scaffold10__37_contigs__length_175762548	0.186813187	dopamine_4HPAA	noscapine	0.186813187	different	other
PGA_scaffold3__76_contigs__length_257455882	PGA_scaffold10__37_contigs__length_175762548	0.071428571	dopamine_4HPAA	noscapine	0.071428571	different	other
PGA_scaffold3__76_contigs__length_257455882	PGA_scaffold10__37_contigs__length_175762548	0.093406593	dopamine_4HPAA	noscapine	0.093406593	different	other
PGA_scaffold3__76_contigs__length_257455882	PGA_scaffold10__37_contigs__length_175762548	0.093406593	dopamine_4HPAA	noscapine	0.093406593	different	other
PGA_scaffold3__76_contigs__length_257455882	PGA_scaffold10__37_contigs__length_175762548	0.714285714	dopamine_4HPAA	noscapine	0.714285714	different	other
PGA_scaffold8__37_contigs__length_190070107	PGA_scaffold10__37_contigs__length_175762548	0.879120879	dopamine_4HPAA	noscapine	0.879120879	different	other
PGA_scaffold7__77_contigs__length_204232760	PGA_scaffold10__37_contigs__length_175762548	-0.328896757	dopamine_4HPAA	noscapine	-0.328896757	different	other
PGA_scaffold2__79_contigs__length_296818236	PGA_scaffold10__37_contigs__length_175762548	-0.31757955	dopamine_4HPAA	noscapine	-0.31757955	different	other
PGA_scaffold3__76_contigs__length_257455882	PGA_scaffold7__77_contigs__length_204232760	0.532967033	dopamine_4HPAA	noscapine_sanguinarine	0.532967033	different	other
PGA_scaffold3__76_contigs__length_257455882	PGA_scaffold7__77_contigs__length_204232760	0.56043956	dopamine_4HPAA	noscapine_sanguinarine	0.56043956	different	other
PGA_scaffold3__76_contigs__length_257455882	PGA_scaffold7__77_contigs__length_204232760	0.45392065	dopamine_4HPAA	noscapine_sanguinarine	0.45392065	different	other
PGA_scaffold3__76_contigs__length_257455882	PGA_scaffold7__77_contigs__length_204232760	0.379120879	dopamine_4HPAA	noscapine_sanguinarine	0.379120879	different	other
PGA_scaffold3__76_contigs__length_257455882	PGA_scaffold7__77_contigs__length_204232760	0.362637363	dopamine_4HPAA	noscapine_sanguinarine	0.362637363	different	other
PGA_scaffold3__76_contigs__length_257455882	PGA_scaffold7__77_contigs__length_204232760	0.412087912	dopamine_4HPAA	noscapine_sanguinarine	0.412087912	different	other
PGA_scaffold3__76_contigs__length_257455882	PGA_scaffold7__77_contigs__length_204232760	0.357142857	dopamine_4HPAA	noscapine_sanguinarine	0.357142857	different	other
PGA_scaffold3__76_contigs__length_257455882	PGA_scaffold7__77_contigs__length_204232760	0.456043956	dopamine_4HPAA	noscapine_sanguinarine	0.456043956	different	other
PGA_scaffold8__37_contigs__length_190070107	PGA_scaffold7__77_contigs__length_204232760	0.598901099	dopamine_4HPAA	noscapine_sanguinarine	0.598901099	different	other
PGA_scaffold2__79_contigs__length_296818236	PGA_scaffold7__77_contigs__length_204232760	-0.072430424	dopamine_4HPAA	noscapine_sanguinarine	-0.072430424	different	other
PGA_scaffold3__76_contigs__length_257455882	PGA_scaffold2__79_contigs__length_296818236	0.148351648	dopamine_4HPAA	noscapine_sanguinarine	0.148351648	different	other
PGA_scaffold8__37_contigs__length_190070107	PGA_scaffold2__79_contigs__length_296818236	-0.137362637	dopamine_4HPAA	noscapine_sanguinarine	-0.137362637	different	other
PGA_scaffold7__77_contigs__length_204232760	PGA_scaffold2__79_contigs__length_296818236	0.256852706	dopamine_4HPAA	noscapine_sanguinarine	0.256852706	different	other
PGA_scaffold2__79_contigs__length_296818236	PGA_scaffold7__77_contigs__length_204232760	-0.069644638	dopamine_4HPAA	noscapine_sanguinarine	-0.069644638	different	other
PGA_scaffold3__76_contigs__length_257455882	PGA_scaffold2__79_contigs__length_296818236	0.510989011	dopamine_4HPAA	papaverine	0.510989011	different	other
PGA_scaffold8__37_contigs__length_190070107	PGA_scaffold2__79_contigs__length_296818236	0.851648352	dopamine_4HPAA	papaverine	0.851648352	different	other
PGA_scaffold7__77_contigs__length_204232760	PGA_scaffold2__79_contigs__length_296818236	-0.620205314	dopamine_4HPAA	papaverine	-0.620205314	different	other
PGA_scaffold3__76_contigs__length_257455882	PGA_scaffold7__77_contigs__length_204232760	0.478021978	dopamine_4HPAA	papaverine	0.478021978	different	other
PGA_scaffold8__37_contigs__length_190070107	PGA_scaffold7__77_contigs__length_204232760	0.472527473	dopamine_4HPAA	papaverine	0.472527473	different	other
PGA_scaffold2__79_contigs__length_296818236	PGA_scaffold7__77_contigs__length_204232760	-0.228434413	dopamine_4HPAA	papaverine	-0.228434413	different	other
PGA_scaffold3__76_contigs__length_257455882	PGA_scaffold2__79_contigs__length_296818236	0.076923077	dopamine_4HPAA	papaverine_derivatives	0.076923077	different	other
PGA_scaffold3__76_contigs__length_257455882	PGA_scaffold2__79_contigs__length_296818236	0.241758242	dopamine_4HPAA	papaverine_derivatives	0.241758242	different	other
PGA_scaffold3__76_contigs__length_257455882	PGA_scaffold2__79_contigs__length_296818236	0.198074465	dopamine_4HPAA	papaverine_derivatives	0.198074465	different	other
PGA_scaffold3__76_contigs__length_257455882	PGA_scaffold2__79_contigs__length_296818236	0.291208791	dopamine_4HPAA	papaverine_derivatives	0.291208791	different	other
PGA_scaffold3__76_contigs__length_257455882	PGA_scaffold2__79_contigs__length_296818236	0.186813187	dopamine_4HPAA	papaverine_derivatives	0.186813187	different	other
PGA_scaffold3__76_contigs__length_257455882	PGA_scaffold2__79_contigs__length_296818236	0.142857143	dopamine_4HPAA	papaverine_derivatives	0.142857143	different	other
PGA_scaffold3__76_contigs__length_257455882	PGA_scaffold2__79_contigs__length_296818236	0.252747253	dopamine_4HPAA	papaverine_derivatives	0.252747253	different	other
PGA_scaffold3__76_contigs__length_257455882	PGA_scaffold2__79_contigs__length_296818236	0.10989011	dopamine_4HPAA	papaverine_derivatives	0.10989011	different	other
PGA_scaffold8__37_contigs__length_190070107	PGA_scaffold2__79_contigs__length_296818236	-0.181318681	dopamine_4HPAA	papaverine_derivatives	-0.181318681	different	other
PGA_scaffold7__77_contigs__length_204232760	PGA_scaffold2__79_contigs__length_296818236	0.328896757	dopamine_4HPAA	papaverine_derivatives	0.328896757	different	other
PGA_scaffold3__76_contigs__length_257455882	PGA_scaffold2__79_contigs__length_296818236	-0.467032967	dopamine_4HPAA	papaverine_derivatives	-0.467032967	different	other
PGA_scaffold3__76_contigs__length_257455882	PGA_scaffold2__79_contigs__length_296818236	-0.318681319	dopamine_4HPAA	papaverine_derivatives	-0.318681319	different	other
PGA_scaffold3__76_contigs__length_257455882	PGA_scaffold2__79_contigs__length_296818236	-0.445667547	dopamine_4HPAA	papaverine_derivatives	-0.445667547	different	other
PGA_scaffold3__76_contigs__length_257455882	PGA_scaffold2__79_contigs__length_296818236	-0.401098901	dopamine_4HPAA	papaverine_derivatives	-0.401098901	different	other
PGA_scaffold3__76_contigs__length_257455882	PGA_scaffold2__79_contigs__length_296818236	-0.456043956	dopamine_4HPAA	papaverine_derivatives	-0.456043956	different	other
PGA_scaffold3__76_contigs__length_257455882	PGA_scaffold2__79_contigs__length_296818236	-0.483516484	dopamine_4HPAA	papaverine_derivatives	-0.483516484	different	other
PGA_scaffold3__76_contigs__length_257455882	PGA_scaffold2__79_contigs__length_296818236	-0.412087912	dopamine_4HPAA	papaverine_derivatives	-0.412087912	different	other
PGA_scaffold3__76_contigs__length_257455882	PGA_scaffold2__79_contigs__length_296818236	0.43956044	dopamine_4HPAA	papaverine_derivatives	0.43956044	different	other
PGA_scaffold8__37_contigs__length_190070107	PGA_scaffold2__79_contigs__length_296818236	0.197802198	dopamine_4HPAA	papaverine_derivatives	0.197802198	different	other
PGA_scaffold7__77_contigs__length_204232760	PGA_scaffold2__79_contigs__length_296818236	-0.241190955	dopamine_4HPAA	papaverine_derivatives	-0.241190955	different	other
PGA_scaffold3__76_contigs__length_257455882	PGA_scaffold2__79_contigs__length_296818236	0.346153846	dopamine_4HPAA	papaverine_derivatives	0.346153846	different	other
PGA_scaffold8__37_contigs__length_190070107	PGA_scaffold2__79_contigs__length_296818236	0.17032967	dopamine_4HPAA	papaverine_derivatives	0.17032967	different	other
PGA_scaffold7__77_contigs__length_204232760	PGA_scaffold2__79_contigs__length_296818236	-0.191073354	dopamine_4HPAA	papaverine_derivatives	-0.191073354	different	other
PGA_scaffold3__76_contigs__length_257455882	PGA_scaffold6__54_contigs__length_219123405	0.265197418	dopamine_4HPAA	papaverine_sanguinarine	0.265197418	different	other
PGA_scaffold8__37_contigs__length_190070107	PGA_scaffold6__54_contigs__length_219123405	-0.038674623	dopamine_4HPAA	papaverine_sanguinarine	-0.038674623	different	other
PGA_scaffold7__77_contigs__length_204232760	PGA_scaffold6__54_contigs__length_219123405	0.412611216	dopamine_4HPAA	papaverine_sanguinarine	0.412611216	different	other
PGA_scaffold2__79_contigs__length_296818236	PGA_scaffold6__54_contigs__length_219123405	0.582653626	dopamine_4HPAA	papaverine_sanguinarine	0.582653626	different	other
PGA_scaffold3__76_contigs__length_257455882	PGA_scaffold10__37_contigs__length_175762548	-0.016506205	dopamine_4HPAA	papaverine_sanguinarine	-0.016506205	different	other
PGA_scaffold8__37_contigs__length_190070107	PGA_scaffold10__37_contigs__length_175762548	-0.184319294	dopamine_4HPAA	papaverine_sanguinarine	-0.184319294	different	other
PGA_scaffold7__77_contigs__length_204232760	PGA_scaffold10__37_contigs__length_175762548	0.332486133	dopamine_4HPAA	papaverine_sanguinarine	0.332486133	different	other
PGA_scaffold2__79_contigs__length_296818236	PGA_scaffold10__37_contigs__length_175762548	0.453313259	dopamine_4HPAA	papaverine_sanguinarine	0.453313259	different	other
PGA_scaffold3__76_contigs__length_257455882	PGA_scaffold0__87_contigs__length_333667982	-0.615384615	dopamine_4HPAA	protopine_derivatives	-0.615384615	different	other
PGA_scaffold3__76_contigs__length_257455882	PGA_scaffold0__87_contigs__length_333667982	-0.549450549	dopamine_4HPAA	protopine_derivatives	-0.549450549	different	other
PGA_scaffold3__76_contigs__length_257455882	PGA_scaffold0__87_contigs__length_333667982	-0.538461538	dopamine_4HPAA	protopine_derivatives	-0.538461538	different	other
PGA_scaffold3__76_contigs__length_257455882	PGA_scaffold0__87_contigs__length_333667982	-0.571428571	dopamine_4HPAA	protopine_derivatives	-0.571428571	different	other
PGA_scaffold3__76_contigs__length_257455882	PGA_scaffold0__87_contigs__length_333667982	0.164835165	dopamine_4HPAA	protopine_derivatives	0.164835165	different	other
PGA_scaffold8__37_contigs__length_190070107	PGA_scaffold0__87_contigs__length_333667982	0.313186813	dopamine_4HPAA	protopine_derivatives	0.313186813	different	other
PGA_scaffold7__77_contigs__length_204232760	PGA_scaffold0__87_contigs__length_333667982	-0.664058215	dopamine_4HPAA	protopine_derivatives	-0.664058215	different	other
PGA_scaffold2__79_contigs__length_296818236	PGA_scaffold0__87_contigs__length_333667982	-0.624015957	dopamine_4HPAA	protopine_derivatives	-0.624015957	different	other
PGA_scaffold3__76_contigs__length_257455882	PGA_scaffold0__87_contigs__length_333667982	0.741758242	dopamine_4HPAA	reticuline	0.741758242	different	other
PGA_scaffold8__37_contigs__length_190070107	PGA_scaffold0__87_contigs__length_333667982	0.945054945	dopamine_4HPAA	reticuline	0.945054945	different	other
PGA_scaffold7__77_contigs__length_204232760	PGA_scaffold0__87_contigs__length_333667982	-0.610808263	dopamine_4HPAA	reticuline	-0.610808263	different	other
PGA_scaffold2__79_contigs__length_296818236	PGA_scaffold0__87_contigs__length_333667982	-0.532085035	dopamine_4HPAA	reticuline	-0.532085035	different	other
PGA_scaffold3__76_contigs__length_257455882	PGA_scaffold0__87_contigs__length_333667982	0.71978022	dopamine_4HPAA	reticuline	0.71978022	different	other
PGA_scaffold8__37_contigs__length_190070107	PGA_scaffold0__87_contigs__length_333667982	0.851648352	dopamine_4HPAA	reticuline	0.851648352	different	other
PGA_scaffold7__77_contigs__length_204232760	PGA_scaffold0__87_contigs__length_333667982	-0.704778766	dopamine_4HPAA	reticuline	-0.704778766	different	other
PGA_scaffold2__79_contigs__length_296818236	PGA_scaffold0__87_contigs__length_333667982	-0.557157105	dopamine_4HPAA	reticuline	-0.557157105	different	other
PGA_scaffold3__76_contigs__length_257455882	PGA_scaffold4__75_contigs__length_252943267	0.703296703	dopamine_4HPAA	reticuline	0.703296703	different	other
PGA_scaffold8__37_contigs__length_190070107	PGA_scaffold4__75_contigs__length_252943267	0.906593407	dopamine_4HPAA	reticuline	0.906593407	different	other
PGA_scaffold7__77_contigs__length_204232760	PGA_scaffold4__75_contigs__length_252943267	-0.482381911	dopamine_4HPAA	reticuline	-0.482381911	different	other
PGA_scaffold2__79_contigs__length_296818236	PGA_scaffold4__75_contigs__length_252943267	-0.412296257	dopamine_4HPAA	reticuline	-0.412296257	different	other
PGA_scaffold8__37_contigs__length_190070107	PGA_scaffold3__76_contigs__length_257455882	0.747252747	dopamine_4HPAA	reticuline	0.747252747	different	other
PGA_scaffold7__77_contigs__length_204232760	PGA_scaffold3__76_contigs__length_257455882	-0.397808459	dopamine_4HPAA	reticuline	-0.397808459	different	other
PGA_scaffold2__79_contigs__length_296818236	PGA_scaffold3__76_contigs__length_257455882	-0.222862842	dopamine_4HPAA	reticuline	-0.222862842	different	other
PGA_scaffold3__76_contigs__length_257455882	PGA_scaffold2__79_contigs__length_296818236	0.346153846	dopamine_4HPAA	reticuline	0.346153846	different	other
PGA_scaffold8__37_contigs__length_190070107	PGA_scaffold2__79_contigs__length_296818236	0.395604396	dopamine_4HPAA	reticuline	0.395604396	different	other
PGA_scaffold7__77_contigs__length_204232760	PGA_scaffold2__79_contigs__length_296818236	0.191073354	dopamine_4HPAA	reticuline	0.191073354	different	other
PGA_scaffold3__76_contigs__length_257455882	PGA_scaffold9__49_contigs__length_179301106	0.434065934	dopamine_4HPAA	reticuline_derivatives	0.434065934	different	other
PGA_scaffold8__37_contigs__length_190070107	PGA_scaffold9__49_contigs__length_179301106	0.659340659	dopamine_4HPAA	reticuline_derivatives	0.659340659	different	other
PGA_scaffold7__77_contigs__length_204232760	PGA_scaffold9__49_contigs__length_179301106	-0.579484763	dopamine_4HPAA	reticuline_derivatives	-0.579484763	different	other
PGA_scaffold2__79_contigs__length_296818236	PGA_scaffold9__49_contigs__length_179301106	-0.679731668	dopamine_4HPAA	reticuline_derivatives	-0.679731668	different	other
PGA_scaffold3__76_contigs__length_257455882	PGA_scaffold10__37_contigs__length_175762548	0.104395604	dopamine_4HPAA	sanguinarine	0.104395604	different	other
PGA_scaffold3__76_contigs__length_257455882	PGA_scaffold10__37_contigs__length_175762548	0.142857143	dopamine_4HPAA	sanguinarine	0.142857143	different	other
PGA_scaffold3__76_contigs__length_257455882	PGA_scaffold10__37_contigs__length_175762548	0.098901099	dopamine_4HPAA	sanguinarine	0.098901099	different	other
PGA_scaffold3__76_contigs__length_257455882	PGA_scaffold10__37_contigs__length_175762548	0.17032967	dopamine_4HPAA	sanguinarine	0.17032967	different	other
PGA_scaffold3__76_contigs__length_257455882	PGA_scaffold10__37_contigs__length_175762548	-0.005494505	dopamine_4HPAA	sanguinarine	-0.005494505	different	other
PGA_scaffold8__37_contigs__length_190070107	PGA_scaffold10__37_contigs__length_175762548	-0.192307692	dopamine_4HPAA	sanguinarine	-0.192307692	different	other
PGA_scaffold7__77_contigs__length_204232760	PGA_scaffold10__37_contigs__length_175762548	-0.184808654	dopamine_4HPAA	sanguinarine	-0.184808654	different	other
PGA_scaffold2__79_contigs__length_296818236	PGA_scaffold10__37_contigs__length_175762548	0.069644638	dopamine_4HPAA	sanguinarine	0.069644638	different	other
PGA_scaffold3__76_contigs__length_257455882	PGA_scaffold6__54_contigs__length_219123405	0.524869889	dopamine_4HPAA	sanguinarine	0.524869889	different	other
PGA_scaffold3__76_contigs__length_257455882	PGA_scaffold6__54_contigs__length_219123405	0.464095481	dopamine_4HPAA	sanguinarine	0.464095481	different	other
PGA_scaffold3__76_contigs__length_257455882	PGA_scaffold6__54_contigs__length_219123405	0.419895911	dopamine_4HPAA	sanguinarine	0.419895911	different	other
PGA_scaffold3__76_contigs__length_257455882	PGA_scaffold6__54_contigs__length_219123405	0.508295051	dopamine_4HPAA	sanguinarine	0.508295051	different	other
PGA_scaffold3__76_contigs__length_257455882	PGA_scaffold6__54_contigs__length_219123405	0.375696342	dopamine_4HPAA	sanguinarine	0.375696342	different	other
PGA_scaffold8__37_contigs__length_190070107	PGA_scaffold6__54_contigs__length_219123405	0.143648601	dopamine_4HPAA	sanguinarine	0.143648601	different	other
PGA_scaffold7__77_contigs__length_204232760	PGA_scaffold6__54_contigs__length_219123405	0.075592895	dopamine_4HPAA	sanguinarine	0.075592895	different	other
PGA_scaffold2__79_contigs__length_296818236	PGA_scaffold6__54_contigs__length_219123405	0.338947542	dopamine_4HPAA	sanguinarine	0.338947542	different	other
PGA_scaffold3__76_contigs__length_257455882	PGA_scaffold0__87_contigs__length_333667982	0.365887554	dopamine_4HPAA	sanguinarine	0.365887554	different	other
PGA_scaffold3__76_contigs__length_257455882	PGA_scaffold0__87_contigs__length_333667982	0.316368938	dopamine_4HPAA	sanguinarine	0.316368938	different	other
PGA_scaffold3__76_contigs__length_257455882	PGA_scaffold0__87_contigs__length_333667982	0.264099287	dopamine_4HPAA	sanguinarine	0.264099287	different	other
PGA_scaffold3__76_contigs__length_257455882	PGA_scaffold0__87_contigs__length_333667982	0.349381348	dopamine_4HPAA	sanguinarine	0.349381348	different	other
PGA_scaffold3__76_contigs__length_257455882	PGA_scaffold0__87_contigs__length_333667982	0.280605492	dopamine_4HPAA	sanguinarine	0.280605492	different	other
PGA_scaffold8__37_contigs__length_190070107	PGA_scaffold0__87_contigs__length_333667982	0.115543438	dopamine_4HPAA	sanguinarine	0.115543438	different	other
PGA_scaffold7__77_contigs__length_204232760	PGA_scaffold0__87_contigs__length_333667982	0.006273323	dopamine_4HPAA	sanguinarine	0.006273323	different	other
PGA_scaffold2__79_contigs__length_296818236	PGA_scaffold0__87_contigs__length_333667982	0.259434665	dopamine_4HPAA	sanguinarine	0.259434665	different	other
PGA_scaffold3__76_contigs__length_257455882	PGA_scaffold0__87_contigs__length_333667982	0.292822149	dopamine_4HPAA	sanguinarine	0.292822149	different	other
PGA_scaffold8__37_contigs__length_190070107	PGA_scaffold0__87_contigs__length_333667982	-0.005524946	dopamine_4HPAA	sanguinarine	-0.005524946	different	other
PGA_scaffold7__77_contigs__length_204232760	PGA_scaffold0__87_contigs__length_333667982	0.261425427	dopamine_4HPAA	sanguinarine	0.261425427	different	other
PGA_scaffold2__79_contigs__length_296818236	PGA_scaffold0__87_contigs__length_333667982	0.546237774	dopamine_4HPAA	sanguinarine	0.546237774	different	other
PGA_scaffold3__76_contigs__length_257455882	PGA_scaffold0__87_contigs__length_333667982	0.527472527	dopamine_4HPAA	sanguinarine	0.527472527	different	other
PGA_scaffold8__37_contigs__length_190070107	PGA_scaffold0__87_contigs__length_333667982	0.450549451	dopamine_4HPAA	sanguinarine	0.450549451	different	other
PGA_scaffold7__77_contigs__length_204232760	PGA_scaffold0__87_contigs__length_333667982	-0.109632252	dopamine_4HPAA	sanguinarine	-0.109632252	different	other
PGA_scaffold2__79_contigs__length_296818236	PGA_scaffold0__87_contigs__length_333667982	0	dopamine_4HPAA	sanguinarine	0	different	other
PGA_scaffold3__76_contigs__length_257455882	PGA_scaffold0__87_contigs__length_333667982	0.126373626	dopamine_4HPAA	sanguinarine	0.126373626	different	other
PGA_scaffold8__37_contigs__length_190070107	PGA_scaffold0__87_contigs__length_333667982	-0.06043956	dopamine_4HPAA	sanguinarine	-0.06043956	different	other
PGA_scaffold7__77_contigs__length_204232760	PGA_scaffold0__87_contigs__length_333667982	-0.109632252	dopamine_4HPAA	sanguinarine	-0.109632252	different	other
PGA_scaffold2__79_contigs__length_296818236	PGA_scaffold0__87_contigs__length_333667982	-0.027857855	dopamine_4HPAA	sanguinarine	-0.027857855	different	other
PGA_scaffold3__76_contigs__length_257455882	PGA_scaffold0__87_contigs__length_333667982	0.258597219	dopamine_4HPAA	sanguinarine	0.258597219	different	other
PGA_scaffold8__37_contigs__length_190070107	PGA_scaffold0__87_contigs__length_333667982	-0.049518616	dopamine_4HPAA	sanguinarine	-0.049518616	different	other
PGA_scaffold7__77_contigs__length_204232760	PGA_scaffold0__87_contigs__length_333667982	0.285436209	dopamine_4HPAA	sanguinarine	0.285436209	different	other
PGA_scaffold2__79_contigs__length_296818236	PGA_scaffold0__87_contigs__length_333667982	0.580240971	dopamine_4HPAA	sanguinarine	0.580240971	different	other
PGA_scaffold3__76_contigs__length_257455882	PGA_scaffold8__37_contigs__length_190070107	0.659340659	dopamine_4HPAA	sanguinarine	0.659340659	different	other
PGA_scaffold7__77_contigs__length_204232760	PGA_scaffold8__37_contigs__length_190070107	-0.347690858	dopamine_4HPAA	sanguinarine	-0.347690858	different	other
PGA_scaffold2__79_contigs__length_296818236	PGA_scaffold8__37_contigs__length_190070107	-0.183861845	dopamine_4HPAA	sanguinarine	-0.183861845	different	other
PGA_scaffold3__76_contigs__length_257455882	PGA_scaffold9__49_contigs__length_179301106	-0.423076923	dopamine_4HPAA	thebaine	-0.423076923	different	other
PGA_scaffold3__76_contigs__length_257455882	PGA_scaffold9__49_contigs__length_179301106	-0.543956044	dopamine_4HPAA	thebaine	-0.543956044	different	other
PGA_scaffold3__76_contigs__length_257455882	PGA_scaffold9__49_contigs__length_179301106	-0.316368938	dopamine_4HPAA	thebaine	-0.316368938	different	other
PGA_scaffold3__76_contigs__length_257455882	PGA_scaffold9__49_contigs__length_179301106	-0.412087912	dopamine_4HPAA	thebaine	-0.412087912	different	other
PGA_scaffold3__76_contigs__length_257455882	PGA_scaffold9__49_contigs__length_179301106	-0.362637363	dopamine_4HPAA	thebaine	-0.362637363	different	other
PGA_scaffold3__76_contigs__length_257455882	PGA_scaffold9__49_contigs__length_179301106	-0.318681319	dopamine_4HPAA	thebaine	-0.318681319	different	other
PGA_scaffold3__76_contigs__length_257455882	PGA_scaffold9__49_contigs__length_179301106	-0.39010989	dopamine_4HPAA	thebaine	-0.39010989	different	other
PGA_scaffold3__76_contigs__length_257455882	PGA_scaffold9__49_contigs__length_179301106	-0.225274725	dopamine_4HPAA	thebaine	-0.225274725	different	other
PGA_scaffold8__37_contigs__length_190070107	PGA_scaffold9__49_contigs__length_179301106	-0.098901099	dopamine_4HPAA	thebaine	-0.098901099	different	other
PGA_scaffold7__77_contigs__length_204232760	PGA_scaffold9__49_contigs__length_179301106	0.00313235	dopamine_4HPAA	thebaine	0.00313235	different	other
PGA_scaffold2__79_contigs__length_296818236	PGA_scaffold9__49_contigs__length_179301106	-0.225648627	dopamine_4HPAA	thebaine	-0.225648627	different	other
PGA_scaffold3__76_contigs__length_257455882	PGA_scaffold9__49_contigs__length_179301106	-0.379120879	dopamine_4HPAA	thebaine	-0.379120879	different	other
PGA_scaffold3__76_contigs__length_257455882	PGA_scaffold9__49_contigs__length_179301106	-0.532967033	dopamine_4HPAA	thebaine	-0.532967033	different	other
PGA_scaffold3__76_contigs__length_257455882	PGA_scaffold9__49_contigs__length_179301106	-0.283356527	dopamine_4HPAA	thebaine	-0.283356527	different	other
PGA_scaffold3__76_contigs__length_257455882	PGA_scaffold9__49_contigs__length_179301106	-0.39010989	dopamine_4HPAA	thebaine	-0.39010989	different	other
PGA_scaffold3__76_contigs__length_257455882	PGA_scaffold9__49_contigs__length_179301106	-0.313186813	dopamine_4HPAA	thebaine	-0.313186813	different	other
PGA_scaffold3__76_contigs__length_257455882	PGA_scaffold9__49_contigs__length_179301106	-0.269230769	dopamine_4HPAA	thebaine	-0.269230769	different	other
PGA_scaffold3__76_contigs__length_257455882	PGA_scaffold9__49_contigs__length_179301106	-0.351648352	dopamine_4HPAA	thebaine	-0.351648352	different	other
PGA_scaffold3__76_contigs__length_257455882	PGA_scaffold9__49_contigs__length_179301106	-0.28021978	dopamine_4HPAA	thebaine	-0.28021978	different	other
PGA_scaffold8__37_contigs__length_190070107	PGA_scaffold9__49_contigs__length_179301106	-0.131868132	dopamine_4HPAA	thebaine	-0.131868132	different	other
PGA_scaffold7__77_contigs__length_204232760	PGA_scaffold9__49_contigs__length_179301106	-0.025058801	dopamine_4HPAA	thebaine	-0.025058801	different	other
PGA_scaffold2__79_contigs__length_296818236	PGA_scaffold9__49_contigs__length_179301106	-0.256292268	dopamine_4HPAA	thebaine	-0.256292268	different	other
PGA_scaffold3__76_contigs__length_257455882	PGA_scaffold9__49_contigs__length_179301106	0.137362637	dopamine_4HPAA	thebaine	0.137362637	different	other
PGA_scaffold3__76_contigs__length_257455882	PGA_scaffold9__49_contigs__length_179301106	-0.005494505	dopamine_4HPAA	thebaine	-0.005494505	different	other
PGA_scaffold3__76_contigs__length_257455882	PGA_scaffold9__49_contigs__length_179301106	0.115543438	dopamine_4HPAA	thebaine	0.115543438	different	other
PGA_scaffold3__76_contigs__length_257455882	PGA_scaffold9__49_contigs__length_179301106	0.159340659	dopamine_4HPAA	thebaine	0.159340659	different	other
PGA_scaffold3__76_contigs__length_257455882	PGA_scaffold9__49_contigs__length_179301106	0.208791209	dopamine_4HPAA	thebaine	0.208791209	different	other
PGA_scaffold3__76_contigs__length_257455882	PGA_scaffold9__49_contigs__length_179301106	0.186813187	dopamine_4HPAA	thebaine	0.186813187	different	other
PGA_scaffold3__76_contigs__length_257455882	PGA_scaffold9__49_contigs__length_179301106	0.175824176	dopamine_4HPAA	thebaine	0.175824176	different	other
PGA_scaffold3__76_contigs__length_257455882	PGA_scaffold9__49_contigs__length_179301106	-0.032967033	dopamine_4HPAA	thebaine	-0.032967033	different	other
PGA_scaffold8__37_contigs__length_190070107	PGA_scaffold9__49_contigs__length_179301106	-0.071428571	dopamine_4HPAA	thebaine	-0.071428571	different	other
PGA_scaffold7__77_contigs__length_204232760	PGA_scaffold9__49_contigs__length_179301106	0.407205509	dopamine_4HPAA	thebaine	0.407205509	different	other
PGA_scaffold2__79_contigs__length_296818236	PGA_scaffold9__49_contigs__length_179301106	0.442939898	dopamine_4HPAA	thebaine	0.442939898	different	other
PGA_scaffold3__76_contigs__length_257455882	PGA_scaffold9__49_contigs__length_179301106	-0.428571429	dopamine_4HPAA	thebaine	-0.428571429	different	other
PGA_scaffold3__76_contigs__length_257455882	PGA_scaffold9__49_contigs__length_179301106	-0.554945055	dopamine_4HPAA	thebaine	-0.554945055	different	other
PGA_scaffold3__76_contigs__length_257455882	PGA_scaffold9__49_contigs__length_179301106	-0.310866869	dopamine_4HPAA	thebaine	-0.310866869	different	other
PGA_scaffold3__76_contigs__length_257455882	PGA_scaffold9__49_contigs__length_179301106	-0.401098901	dopamine_4HPAA	thebaine	-0.401098901	different	other
PGA_scaffold3__76_contigs__length_257455882	PGA_scaffold9__49_contigs__length_179301106	-0.346153846	dopamine_4HPAA	thebaine	-0.346153846	different	other
PGA_scaffold3__76_contigs__length_257455882	PGA_scaffold9__49_contigs__length_179301106	-0.307692308	dopamine_4HPAA	thebaine	-0.307692308	different	other
PGA_scaffold3__76_contigs__length_257455882	PGA_scaffold9__49_contigs__length_179301106	-0.373626374	dopamine_4HPAA	thebaine	-0.373626374	different	other
PGA_scaffold3__76_contigs__length_257455882	PGA_scaffold9__49_contigs__length_179301106	-0.21978022	dopamine_4HPAA	thebaine	-0.21978022	different	other
PGA_scaffold8__37_contigs__length_190070107	PGA_scaffold9__49_contigs__length_179301106	-0.126373626	dopamine_4HPAA	thebaine	-0.126373626	different	other
PGA_scaffold7__77_contigs__length_204232760	PGA_scaffold9__49_contigs__length_179301106	0.00313235	dopamine_4HPAA	thebaine	0.00313235	different	other
PGA_scaffold2__79_contigs__length_296818236	PGA_scaffold9__49_contigs__length_179301106	-0.189433416	dopamine_4HPAA	thebaine	-0.189433416	different	other
PGA_scaffold3__76_contigs__length_257455882	PGA_scaffold9__49_contigs__length_179301106	-0.510989011	dopamine_4HPAA	thebaine	-0.510989011	different	other
PGA_scaffold3__76_contigs__length_257455882	PGA_scaffold9__49_contigs__length_179301106	-0.626373626	dopamine_4HPAA	thebaine	-0.626373626	different	other
PGA_scaffold3__76_contigs__length_257455882	PGA_scaffold9__49_contigs__length_179301106	-0.456671684	dopamine_4HPAA	thebaine	-0.456671684	different	other
PGA_scaffold3__76_contigs__length_257455882	PGA_scaffold9__49_contigs__length_179301106	-0.549450549	dopamine_4HPAA	thebaine	-0.549450549	different	other
PGA_scaffold3__76_contigs__length_257455882	PGA_scaffold9__49_contigs__length_179301106	-0.483516484	dopamine_4HPAA	thebaine	-0.483516484	different	other
PGA_scaffold3__76_contigs__length_257455882	PGA_scaffold9__49_contigs__length_179301106	-0.445054945	dopamine_4HPAA	thebaine	-0.445054945	different	other
PGA_scaffold3__76_contigs__length_257455882	PGA_scaffold9__49_contigs__length_179301106	-0.516483516	dopamine_4HPAA	thebaine	-0.516483516	different	other
PGA_scaffold3__76_contigs__length_257455882	PGA_scaffold9__49_contigs__length_179301106	-0.252747253	dopamine_4HPAA	thebaine	-0.252747253	different	other
PGA_scaffold8__37_contigs__length_190070107	PGA_scaffold9__49_contigs__length_179301106	-0.082417582	dopamine_4HPAA	thebaine	-0.082417582	different	other
PGA_scaffold7__77_contigs__length_204232760	PGA_scaffold9__49_contigs__length_179301106	-0.144088103	dopamine_4HPAA	thebaine	-0.144088103	different	other
PGA_scaffold2__79_contigs__length_296818236	PGA_scaffold9__49_contigs__length_179301106	-0.367723689	dopamine_4HPAA	thebaine	-0.367723689	different	other
PGA_scaffold3__76_contigs__length_257455882	PGA_scaffold10__37_contigs__length_175762548	-0.175824176	dopamine_4HPAA	thebaine	-0.175824176	different	other
PGA_scaffold3__76_contigs__length_257455882	PGA_scaffold10__37_contigs__length_175762548	-0.225274725	dopamine_4HPAA	thebaine	-0.225274725	different	other
PGA_scaffold3__76_contigs__length_257455882	PGA_scaffold10__37_contigs__length_175762548	-0.192307692	dopamine_4HPAA	thebaine	-0.192307692	different	other
PGA_scaffold3__76_contigs__length_257455882	PGA_scaffold10__37_contigs__length_175762548	-0.236263736	dopamine_4HPAA	thebaine	-0.236263736	different	other
PGA_scaffold3__76_contigs__length_257455882	PGA_scaffold10__37_contigs__length_175762548	0.631868132	dopamine_4HPAA	thebaine	0.631868132	different	other
PGA_scaffold8__37_contigs__length_190070107	PGA_scaffold10__37_contigs__length_175762548	0.906593407	dopamine_4HPAA	thebaine	0.906593407	different	other
PGA_scaffold7__77_contigs__length_204232760	PGA_scaffold10__37_contigs__length_175762548	-0.510573061	dopamine_4HPAA	thebaine	-0.510573061	different	other
PGA_scaffold2__79_contigs__length_296818236	PGA_scaffold10__37_contigs__length_175762548	-0.495869823	dopamine_4HPAA	thebaine	-0.495869823	different	other
PGA_scaffold3__76_contigs__length_257455882	PGA_scaffold10__37_contigs__length_175762548	-0.153846154	dopamine_4HPAA	thebaine	-0.153846154	different	other
PGA_scaffold3__76_contigs__length_257455882	PGA_scaffold10__37_contigs__length_175762548	-0.214285714	dopamine_4HPAA	thebaine	-0.214285714	different	other
PGA_scaffold3__76_contigs__length_257455882	PGA_scaffold10__37_contigs__length_175762548	-0.192307692	dopamine_4HPAA	thebaine	-0.192307692	different	other
PGA_scaffold3__76_contigs__length_257455882	PGA_scaffold10__37_contigs__length_175762548	-0.192307692	dopamine_4HPAA	thebaine	-0.192307692	different	other
PGA_scaffold3__76_contigs__length_257455882	PGA_scaffold10__37_contigs__length_175762548	0.543956044	dopamine_4HPAA	thebaine	0.543956044	different	other
PGA_scaffold8__37_contigs__length_190070107	PGA_scaffold10__37_contigs__length_175762548	0.730769231	dopamine_4HPAA	thebaine	0.730769231	different	other
PGA_scaffold7__77_contigs__length_204232760	PGA_scaffold10__37_contigs__length_175762548	-0.679719965	dopamine_4HPAA	thebaine	-0.679719965	different	other
PGA_scaffold2__79_contigs__length_296818236	PGA_scaffold10__37_contigs__length_175762548	-0.685303239	dopamine_4HPAA	thebaine	-0.685303239	different	other
PGA_scaffold3__76_contigs__length_257455882	PGA_scaffold10__37_contigs__length_175762548	-0.307692308	dopamine_4HPAA	thebaine	-0.307692308	different	other
PGA_scaffold3__76_contigs__length_257455882	PGA_scaffold10__37_contigs__length_175762548	-0.384615385	dopamine_4HPAA	thebaine	-0.384615385	different	other
PGA_scaffold3__76_contigs__length_257455882	PGA_scaffold10__37_contigs__length_175762548	-0.368131868	dopamine_4HPAA	thebaine	-0.368131868	different	other
PGA_scaffold3__76_contigs__length_257455882	PGA_scaffold10__37_contigs__length_175762548	-0.368131868	dopamine_4HPAA	thebaine	-0.368131868	different	other
PGA_scaffold3__76_contigs__length_257455882	PGA_scaffold10__37_contigs__length_175762548	0.692307692	dopamine_4HPAA	thebaine	0.692307692	different	other
PGA_scaffold8__37_contigs__length_190070107	PGA_scaffold10__37_contigs__length_175762548	0.901098901	dopamine_4HPAA	thebaine	0.901098901	different	other
PGA_scaffold7__77_contigs__length_204232760	PGA_scaffold10__37_contigs__length_175762548	-0.789352217	dopamine_4HPAA	thebaine	-0.789352217	different	other
PGA_scaffold2__79_contigs__length_296818236	PGA_scaffold10__37_contigs__length_175762548	-0.713161094	dopamine_4HPAA	thebaine	-0.713161094	different	other
PGA_scaffold3__76_contigs__length_257455882	PGA_scaffold10__37_contigs__length_175762548	-0.467032967	dopamine_4HPAA	thebaine	-0.467032967	different	other
PGA_scaffold3__76_contigs__length_257455882	PGA_scaffold10__37_contigs__length_175762548	-0.489010989	dopamine_4HPAA	thebaine	-0.489010989	different	other
PGA_scaffold3__76_contigs__length_257455882	PGA_scaffold10__37_contigs__length_175762548	-0.472527473	dopamine_4HPAA	thebaine	-0.472527473	different	other
PGA_scaffold3__76_contigs__length_257455882	PGA_scaffold10__37_contigs__length_175762548	-0.478021978	dopamine_4HPAA	thebaine	-0.478021978	different	other
PGA_scaffold3__76_contigs__length_257455882	PGA_scaffold10__37_contigs__length_175762548	0.28021978	dopamine_4HPAA	thebaine	0.28021978	different	other
PGA_scaffold8__37_contigs__length_190070107	PGA_scaffold10__37_contigs__length_175762548	0.5	dopamine_4HPAA	thebaine	0.5	different	other
PGA_scaffold7__77_contigs__length_204232760	PGA_scaffold10__37_contigs__length_175762548	-0.851999219	dopamine_4HPAA	thebaine	-0.851999219	different	other
PGA_scaffold2__79_contigs__length_296818236	PGA_scaffold10__37_contigs__length_175762548	-0.885879796	dopamine_4HPAA	thebaine	-0.885879796	different	other
PGA_scaffold3__76_contigs__length_257455882	PGA_scaffold6__54_contigs__length_219123405	0.60989011	dopamine_4HPAA	thebaine	0.60989011	different	other
PGA_scaffold8__37_contigs__length_190070107	PGA_scaffold6__54_contigs__length_219123405	0.879120879	dopamine_4HPAA	thebaine	0.879120879	different	other
PGA_scaffold7__77_contigs__length_204232760	PGA_scaffold6__54_contigs__length_219123405	-0.732969916	dopamine_4HPAA	thebaine	-0.732969916	different	other
PGA_scaffold2__79_contigs__length_296818236	PGA_scaffold6__54_contigs__length_219123405	-0.699232166	dopamine_4HPAA	thebaine	-0.699232166	different	other
PGA_scaffold3__76_contigs__length_257455882	PGA_scaffold6__54_contigs__length_219123405	0.736263736	dopamine_4HPAA	thebaine	0.736263736	different	other
PGA_scaffold8__37_contigs__length_190070107	PGA_scaffold6__54_contigs__length_219123405	0.928571429	dopamine_4HPAA	thebaine	0.928571429	different	other
PGA_scaffold7__77_contigs__length_204232760	PGA_scaffold6__54_contigs__length_219123405	-0.519970111	dopamine_4HPAA	thebaine	-0.519970111	different	other
PGA_scaffold2__79_contigs__length_296818236	PGA_scaffold6__54_contigs__length_219123405	-0.448511469	dopamine_4HPAA	thebaine	-0.448511469	different	other
PGA_scaffold3__76_contigs__length_257455882	PGA_scaffold6__54_contigs__length_219123405	0.505494505	dopamine_4HPAA	thebaine	0.505494505	different	other
PGA_scaffold8__37_contigs__length_190070107	PGA_scaffold6__54_contigs__length_219123405	0.741758242	dopamine_4HPAA	thebaine	0.741758242	different	other
PGA_scaffold7__77_contigs__length_204232760	PGA_scaffold6__54_contigs__length_219123405	-0.789352217	dopamine_4HPAA	thebaine	-0.789352217	different	other
PGA_scaffold2__79_contigs__length_296818236	PGA_scaffold6__54_contigs__length_219123405	-0.788377303	dopamine_4HPAA	thebaine	-0.788377303	different	other
PGA_scaffold3__76_contigs__length_257455882	PGA_scaffold10__37_contigs__length_175762548	0.5	dopamine_4HPAA	thebaine	0.5	different	other
PGA_scaffold8__37_contigs__length_190070107	PGA_scaffold10__37_contigs__length_175762548	0.730769231	dopamine_4HPAA	thebaine	0.730769231	different	other
PGA_scaffold7__77_contigs__length_204232760	PGA_scaffold10__37_contigs__length_175762548	-0.789352217	dopamine_4HPAA	thebaine	-0.789352217	different	other
PGA_scaffold2__79_contigs__length_296818236	PGA_scaffold10__37_contigs__length_175762548	-0.774448375	dopamine_4HPAA	thebaine	-0.774448375	different	other
PGA_scaffold8__37_contigs__length_190070107	PGA_scaffold3__76_contigs__length_257455882	-0.456043956	dopamine_4HPAA	unknown	-0.456043956	different	other
PGA_scaffold7__77_contigs__length_204232760	PGA_scaffold3__76_contigs__length_257455882	0.253720356	dopamine_4HPAA	unknown	0.253720356	different	other
PGA_scaffold2__79_contigs__length_296818236	PGA_scaffold3__76_contigs__length_257455882	-0.044572568	dopamine_4HPAA	unknown	-0.044572568	different	other
PGA_scaffold3__76_contigs__length_257455882	PGA_scaffold4__75_contigs__length_252943267	-0.079779993	dopamine_4HPAA	unknown	-0.079779993	different	other
PGA_scaffold3__76_contigs__length_257455882	PGA_scaffold4__75_contigs__length_252943267	0.024759308	dopamine_4HPAA	unknown	0.024759308	different	other
PGA_scaffold3__76_contigs__length_257455882	PGA_scaffold4__75_contigs__length_252943267	-0.081267218	dopamine_4HPAA	unknown	-0.081267218	different	other
PGA_scaffold3__76_contigs__length_257455882	PGA_scaffold4__75_contigs__length_252943267	-0.134800678	dopamine_4HPAA	unknown	-0.134800678	different	other
PGA_scaffold3__76_contigs__length_257455882	PGA_scaffold4__75_contigs__length_252943267	-0.159559986	dopamine_4HPAA	unknown	-0.159559986	different	other
PGA_scaffold3__76_contigs__length_257455882	PGA_scaffold4__75_contigs__length_252943267	-0.126547575	dopamine_4HPAA	unknown	-0.126547575	different	other
PGA_scaffold3__76_contigs__length_257455882	PGA_scaffold4__75_contigs__length_252943267	-0.151306883	dopamine_4HPAA	unknown	-0.151306883	different	other
PGA_scaffold3__76_contigs__length_257455882	PGA_scaffold4__75_contigs__length_252943267	0.165062054	dopamine_4HPAA	unknown	0.165062054	different	other
PGA_scaffold8__37_contigs__length_190070107	PGA_scaffold4__75_contigs__length_252943267	0.187070328	dopamine_4HPAA	unknown	0.187070328	different	other
PGA_scaffold7__77_contigs__length_204232760	PGA_scaffold4__75_contigs__length_252943267	-0.145854766	dopamine_4HPAA	unknown	-0.145854766	different	other
PGA_scaffold2__79_contigs__length_296818236	PGA_scaffold4__75_contigs__length_252943267	-0.196668214	dopamine_4HPAA	unknown	-0.196668214	different	other
PGA_scaffold3__76_contigs__length_257455882	PGA_scaffold5__141_contigs__length_225803646	-0.289721694	dopamine_4HPAA	unknown	-0.289721694	different	other
PGA_scaffold3__76_contigs__length_257455882	PGA_scaffold5__141_contigs__length_225803646	-0.390009973	dopamine_4HPAA	unknown	-0.390009973	different	other
PGA_scaffold3__76_contigs__length_257455882	PGA_scaffold5__141_contigs__length_225803646	-0.358466177	dopamine_4HPAA	unknown	-0.358466177	different	other
PGA_scaffold3__76_contigs__length_257455882	PGA_scaffold5__141_contigs__length_225803646	-0.465226182	dopamine_4HPAA	unknown	-0.465226182	different	other
PGA_scaffold3__76_contigs__length_257455882	PGA_scaffold5__141_contigs__length_225803646	-0.401153115	dopamine_4HPAA	unknown	-0.401153115	different	other
PGA_scaffold3__76_contigs__length_257455882	PGA_scaffold5__141_contigs__length_225803646	-0.34822319	dopamine_4HPAA	unknown	-0.34822319	different	other
PGA_scaffold3__76_contigs__length_257455882	PGA_scaffold5__141_contigs__length_225803646	-0.442939898	dopamine_4HPAA	unknown	-0.442939898	different	other
PGA_scaffold3__76_contigs__length_257455882	PGA_scaffold5__141_contigs__length_225803646	-0.100288279	dopamine_4HPAA	unknown	-0.100288279	different	other
PGA_scaffold8__37_contigs__length_190070107	PGA_scaffold5__141_contigs__length_225803646	0.247934912	dopamine_4HPAA	unknown	0.247934912	different	other
PGA_scaffold7__77_contigs__length_204232760	PGA_scaffold5__141_contigs__length_225803646	-0.425622082	dopamine_4HPAA	unknown	-0.425622082	different	other
PGA_scaffold2__79_contigs__length_296818236	PGA_scaffold5__141_contigs__length_225803646	-0.694915254	dopamine_4HPAA	unknown	-0.694915254	different	other
PGA_scaffold3__76_contigs__length_257455882	PGA_scaffold5__141_contigs__length_225803646	-0.289721694	dopamine_4HPAA	unknown	-0.289721694	different	other
PGA_scaffold3__76_contigs__length_257455882	PGA_scaffold5__141_contigs__length_225803646	-0.390009973	dopamine_4HPAA	unknown	-0.390009973	different	other
PGA_scaffold3__76_contigs__length_257455882	PGA_scaffold5__141_contigs__length_225803646	-0.358466177	dopamine_4HPAA	unknown	-0.358466177	different	other
PGA_scaffold3__76_contigs__length_257455882	PGA_scaffold5__141_contigs__length_225803646	-0.465226182	dopamine_4HPAA	unknown	-0.465226182	different	other
PGA_scaffold3__76_contigs__length_257455882	PGA_scaffold5__141_contigs__length_225803646	-0.401153115	dopamine_4HPAA	unknown	-0.401153115	different	other
PGA_scaffold3__76_contigs__length_257455882	PGA_scaffold5__141_contigs__length_225803646	-0.34822319	dopamine_4HPAA	unknown	-0.34822319	different	other
PGA_scaffold3__76_contigs__length_257455882	PGA_scaffold5__141_contigs__length_225803646	-0.442939898	dopamine_4HPAA	unknown	-0.442939898	different	other
PGA_scaffold3__76_contigs__length_257455882	PGA_scaffold5__141_contigs__length_225803646	-0.100288279	dopamine_4HPAA	unknown	-0.100288279	different	other
PGA_scaffold8__37_contigs__length_190070107	PGA_scaffold5__141_contigs__length_225803646	0.247934912	dopamine_4HPAA	unknown	0.247934912	different	other
PGA_scaffold7__77_contigs__length_204232760	PGA_scaffold5__141_contigs__length_225803646	-0.425622082	dopamine_4HPAA	unknown	-0.425622082	different	other
PGA_scaffold2__79_contigs__length_296818236	PGA_scaffold5__141_contigs__length_225803646	-0.694915254	dopamine_4HPAA	unknown	-0.694915254	different	other
PGA_scaffold8__37_contigs__length_190070107	PGA_scaffold3__76_contigs__length_257455882	-0.385144794	dopamine_4HPAA	unknown	-0.385144794	different	other
PGA_scaffold7__77_contigs__length_204232760	PGA_scaffold3__76_contigs__length_257455882	0.228976299	dopamine_4HPAA	unknown	0.228976299	different	other
PGA_scaffold2__79_contigs__length_296818236	PGA_scaffold3__76_contigs__length_257455882	-0.033475441	dopamine_4HPAA	unknown	-0.033475441	different	other
PGA_scaffold3__76_contigs__length_257455882	PGA_scaffold4__75_contigs__length_252943267	-0.406593407	dopamine_4HPAA	unknown	-0.406593407	different	other
PGA_scaffold3__76_contigs__length_257455882	PGA_scaffold4__75_contigs__length_252943267	-0.296703297	dopamine_4HPAA	unknown	-0.296703297	different	other
PGA_scaffold3__76_contigs__length_257455882	PGA_scaffold4__75_contigs__length_252943267	-0.252747253	dopamine_4HPAA	unknown	-0.252747253	different	other
PGA_scaffold3__76_contigs__length_257455882	PGA_scaffold4__75_contigs__length_252943267	-0.346153846	dopamine_4HPAA	unknown	-0.346153846	different	other
PGA_scaffold3__76_contigs__length_257455882	PGA_scaffold4__75_contigs__length_252943267	0	dopamine_4HPAA	unknown	0	different	other
PGA_scaffold8__37_contigs__length_190070107	PGA_scaffold4__75_contigs__length_252943267	0.313186813	dopamine_4HPAA	unknown	0.313186813	different	other
PGA_scaffold7__77_contigs__length_204232760	PGA_scaffold4__75_contigs__length_252943267	-0.595146513	dopamine_4HPAA	unknown	-0.595146513	different	other
PGA_scaffold2__79_contigs__length_296818236	PGA_scaffold4__75_contigs__length_252943267	-0.735447378	dopamine_4HPAA	unknown	-0.735447378	different	other
PGA_scaffold3__76_contigs__length_257455882	PGA_scaffold4__75_contigs__length_252943267	-0.203296703	dopamine_4HPAA	unknown	-0.203296703	different	other
PGA_scaffold3__76_contigs__length_257455882	PGA_scaffold4__75_contigs__length_252943267	-0.318681319	dopamine_4HPAA	unknown	-0.318681319	different	other
PGA_scaffold3__76_contigs__length_257455882	PGA_scaffold4__75_contigs__length_252943267	-0.351648352	dopamine_4HPAA	unknown	-0.351648352	different	other
PGA_scaffold3__76_contigs__length_257455882	PGA_scaffold4__75_contigs__length_252943267	-0.258241758	dopamine_4HPAA	unknown	-0.258241758	different	other
PGA_scaffold3__76_contigs__length_257455882	PGA_scaffold4__75_contigs__length_252943267	-0.010989011	dopamine_4HPAA	unknown	-0.010989011	different	other
PGA_scaffold8__37_contigs__length_190070107	PGA_scaffold4__75_contigs__length_252943267	-0.307692308	dopamine_4HPAA	unknown	-0.307692308	different	other
PGA_scaffold7__77_contigs__length_204232760	PGA_scaffold4__75_contigs__length_252943267	0.109632252	dopamine_4HPAA	unknown	0.109632252	different	other
PGA_scaffold2__79_contigs__length_296818236	PGA_scaffold4__75_contigs__length_252943267	0.239577555	dopamine_4HPAA	unknown	0.239577555	different	other
PGA_scaffold8__37_contigs__length_190070107	PGA_scaffold3__76_contigs__length_257455882	0.286107561	dopamine_4HPAA	unknown	0.286107561	different	other
PGA_scaffold7__77_contigs__length_204232760	PGA_scaffold3__76_contigs__length_257455882	-0.370126073	dopamine_4HPAA	unknown	-0.370126073	different	other
PGA_scaffold2__79_contigs__length_296818236	PGA_scaffold3__76_contigs__length_257455882	-0.583030591	dopamine_4HPAA	unknown	-0.583030591	different	other
PGA_scaffold8__37_contigs__length_190070107	PGA_scaffold3__76_contigs__length_257455882	0.005494505	dopamine_4HPAA	unknown	0.005494505	different	other
PGA_scaffold7__77_contigs__length_204232760	PGA_scaffold3__76_contigs__length_257455882	0.00313235	dopamine_4HPAA	unknown	0.00313235	different	other
PGA_scaffold2__79_contigs__length_296818236	PGA_scaffold3__76_contigs__length_257455882	-0.195004987	dopamine_4HPAA	unknown	-0.195004987	different	other
PGA_scaffold8__37_contigs__length_190070107	PGA_scaffold3__76_contigs__length_257455882	-0.362637363	dopamine_4HPAA	unknown	-0.362637363	different	other
PGA_scaffold7__77_contigs__length_204232760	PGA_scaffold3__76_contigs__length_257455882	-0.0125294	dopamine_4HPAA	unknown	-0.0125294	different	other
PGA_scaffold2__79_contigs__length_296818236	PGA_scaffold3__76_contigs__length_257455882	0.178290273	dopamine_4HPAA	unknown	0.178290273	different	other
PGA_scaffold8__37_contigs__length_190070107	PGA_scaffold3__76_contigs__length_257455882	0.299862732	dopamine_4HPAA	unknown	0.299862732	different	other
PGA_scaffold7__77_contigs__length_204232760	PGA_scaffold3__76_contigs__length_257455882	-0.515980839	dopamine_4HPAA	unknown	-0.515980839	different	other
PGA_scaffold2__79_contigs__length_296818236	PGA_scaffold3__76_contigs__length_257455882	-0.714142734	dopamine_4HPAA	unknown	-0.714142734	different	other
PGA_scaffold3__76_contigs__length_257455882	PGA_scaffold5__141_contigs__length_225803646	-0.483516484	dopamine_4HPAA	unknown	-0.483516484	different	other
PGA_scaffold8__37_contigs__length_190070107	PGA_scaffold5__141_contigs__length_225803646	-0.648351648	dopamine_4HPAA	unknown	-0.648351648	different	other
PGA_scaffold7__77_contigs__length_204232760	PGA_scaffold5__141_contigs__length_225803646	0.281911506	dopamine_4HPAA	unknown	0.281911506	different	other
PGA_scaffold2__79_contigs__length_296818236	PGA_scaffold5__141_contigs__length_225803646	0.259078054	dopamine_4HPAA	unknown	0.259078054	different	other
PGA_scaffold3__76_contigs__length_257455882	PGA_scaffold9__49_contigs__length_179301106	-0.368638588	dopamine_4HPAA	unknown	-0.368638588	different	other
PGA_scaffold8__37_contigs__length_190070107	PGA_scaffold9__49_contigs__length_179301106	-0.519945471	dopamine_4HPAA	unknown	-0.519945471	different	other
PGA_scaffold7__77_contigs__length_204232760	PGA_scaffold9__49_contigs__length_179301106	0.053323248	dopamine_4HPAA	unknown	0.053323248	different	other
PGA_scaffold2__79_contigs__length_296818236	PGA_scaffold9__49_contigs__length_179301106	0.128322522	dopamine_4HPAA	unknown	0.128322522	different	other
PGA_scaffold3__76_contigs__length_257455882	PGA_scaffold5__141_contigs__length_225803646	-0.28021978	dopamine_4HPAA	unknown	-0.28021978	different	other
PGA_scaffold8__37_contigs__length_190070107	PGA_scaffold5__141_contigs__length_225803646	0.098901099	dopamine_4HPAA	unknown	0.098901099	different	other
PGA_scaffold7__77_contigs__length_204232760	PGA_scaffold5__141_contigs__length_225803646	0.178543954	dopamine_4HPAA	unknown	0.178543954	different	other
PGA_scaffold2__79_contigs__length_296818236	PGA_scaffold5__141_contigs__length_225803646	-0.236791769	dopamine_4HPAA	unknown	-0.236791769	different	other
PGA_scaffold3__76_contigs__length_257455882	PGA_scaffold5__141_contigs__length_225803646	-0.423076923	dopamine_4HPAA	unknown	-0.423076923	different	other
PGA_scaffold8__37_contigs__length_190070107	PGA_scaffold5__141_contigs__length_225803646	-0.186813187	dopamine_4HPAA	unknown	-0.186813187	different	other
PGA_scaffold7__77_contigs__length_204232760	PGA_scaffold5__141_contigs__length_225803646	0.491778961	dopamine_4HPAA	unknown	0.491778961	different	other
PGA_scaffold2__79_contigs__length_296818236	PGA_scaffold5__141_contigs__length_225803646	0.183861845	dopamine_4HPAA	unknown	0.183861845	different	other
PGA_scaffold3__76_contigs__length_257455882	PGA_scaffold5__141_contigs__length_225803646	-0.095570515	dopamine_4HPAA	unknown	-0.095570515	different	other
PGA_scaffold8__37_contigs__length_190070107	PGA_scaffold5__141_contigs__length_225803646	0.203087345	dopamine_4HPAA	unknown	0.203087345	different	other
PGA_scaffold7__77_contigs__length_204232760	PGA_scaffold5__141_contigs__length_225803646	-0.51078353	dopamine_4HPAA	unknown	-0.51078353	different	other
PGA_scaffold2__79_contigs__length_296818236	PGA_scaffold5__141_contigs__length_225803646	-0.708661547	dopamine_4HPAA	unknown	-0.708661547	different	other
PGA_scaffold3__76_contigs__length_257455882	PGA_scaffold5__141_contigs__length_225803646	-0.132598709	dopamine_4HPAA	unknown	-0.132598709	different	other
PGA_scaffold8__37_contigs__length_190070107	PGA_scaffold5__141_contigs__length_225803646	0.215472902	dopamine_4HPAA	unknown	0.215472902	different	other
PGA_scaffold7__77_contigs__length_204232760	PGA_scaffold5__141_contigs__length_225803646	-0.359066249	dopamine_4HPAA	unknown	-0.359066249	different	other
PGA_scaffold2__79_contigs__length_296818236	PGA_scaffold5__141_contigs__length_225803646	-0.65268411	dopamine_4HPAA	unknown	-0.65268411	different	other
PGA_scaffold3__76_contigs__length_257455882	PGA_scaffold5__141_contigs__length_225803646	-0.132598709	dopamine_4HPAA	unknown	-0.132598709	different	other
PGA_scaffold8__37_contigs__length_190070107	PGA_scaffold5__141_contigs__length_225803646	0.215472902	dopamine_4HPAA	unknown	0.215472902	different	other
PGA_scaffold7__77_contigs__length_204232760	PGA_scaffold5__141_contigs__length_225803646	-0.359066249	dopamine_4HPAA	unknown	-0.359066249	different	other
PGA_scaffold2__79_contigs__length_296818236	PGA_scaffold5__141_contigs__length_225803646	-0.65268411	dopamine_4HPAA	unknown	-0.65268411	different	other
PGA_scaffold3__76_contigs__length_257455882	PGA_scaffold5__141_contigs__length_225803646	-0.121548816	dopamine_4HPAA	unknown	-0.121548816	different	other
PGA_scaffold8__37_contigs__length_190070107	PGA_scaffold5__141_contigs__length_225803646	0.220997848	dopamine_4HPAA	unknown	0.220997848	different	other
PGA_scaffold7__77_contigs__length_204232760	PGA_scaffold5__141_contigs__length_225803646	-0.346467434	dopamine_4HPAA	unknown	-0.346467434	different	other
PGA_scaffold2__79_contigs__length_296818236	PGA_scaffold5__141_contigs__length_225803646	-0.647081671	dopamine_4HPAA	unknown	-0.647081671	different	other
PGA_scaffold3__76_contigs__length_257455882	PGA_scaffold5__141_contigs__length_225803646	-0.115543438	dopamine_4HPAA	unknown	-0.115543438	different	other
PGA_scaffold8__37_contigs__length_190070107	PGA_scaffold5__141_contigs__length_225803646	0.206327568	dopamine_4HPAA	unknown	0.206327568	different	other
PGA_scaffold7__77_contigs__length_204232760	PGA_scaffold5__141_contigs__length_225803646	-0.349737772	dopamine_4HPAA	unknown	-0.349737772	different	other
PGA_scaffold2__79_contigs__length_296818236	PGA_scaffold5__141_contigs__length_225803646	-0.627664512	dopamine_4HPAA	unknown	-0.627664512	different	other
PGA_scaffold3__76_contigs__length_257455882	PGA_scaffold5__141_contigs__length_225803646	-0.180863138	dopamine_4HPAA	unknown	-0.180863138	different	other
PGA_scaffold8__37_contigs__length_190070107	PGA_scaffold5__141_contigs__length_225803646	0.113039461	dopamine_4HPAA	unknown	0.113039461	different	other
PGA_scaffold7__77_contigs__length_204232760	PGA_scaffold5__141_contigs__length_225803646	-0.296435076	dopamine_4HPAA	unknown	-0.296435076	different	other
PGA_scaffold2__79_contigs__length_296818236	PGA_scaffold5__141_contigs__length_225803646	-0.573124723	dopamine_4HPAA	unknown	-0.573124723	different	other
PGA_scaffold3__76_contigs__length_257455882	PGA_scaffold5__141_contigs__length_225803646	-0.106918556	dopamine_4HPAA	unknown	-0.106918556	different	other
PGA_scaffold8__37_contigs__length_190070107	PGA_scaffold5__141_contigs__length_225803646	0.184940204	dopamine_4HPAA	unknown	0.184940204	different	other
PGA_scaffold7__77_contigs__length_204232760	PGA_scaffold5__141_contigs__length_225803646	-0.364070352	dopamine_4HPAA	unknown	-0.364070352	different	other
PGA_scaffold2__79_contigs__length_296818236	PGA_scaffold5__141_contigs__length_225803646	-0.632927799	dopamine_4HPAA	unknown	-0.632927799	different	other
PGA_scaffold3__76_contigs__length_257455882	PGA_scaffold8__37_contigs__length_190070107	-0.175824176	dopamine_4HPAA	unknown	-0.175824176	different	other
PGA_scaffold7__77_contigs__length_204232760	PGA_scaffold8__37_contigs__length_190070107	0.209867455	dopamine_4HPAA	unknown	0.209867455	different	other
PGA_scaffold2__79_contigs__length_296818236	PGA_scaffold8__37_contigs__length_190070107	0.392795759	dopamine_4HPAA	unknown	0.392795759	different	other
PGA_scaffold8__37_contigs__length_190070107	PGA_scaffold3__76_contigs__length_257455882	-0.373626374	dopamine_4HPAA	unknown	-0.373626374	different	other
PGA_scaffold7__77_contigs__length_204232760	PGA_scaffold3__76_contigs__length_257455882	-0.031323501	dopamine_4HPAA	unknown	-0.031323501	different	other
PGA_scaffold2__79_contigs__length_296818236	PGA_scaffold3__76_contigs__length_257455882	0.239577555	dopamine_4HPAA	unknown	0.239577555	different	other
PGA_scaffold3__76_contigs__length_257455882	PGA_scaffold4__75_contigs__length_252943267	0.021978022	dopamine_4HPAA	unknown	0.021978022	different	other
PGA_scaffold8__37_contigs__length_190070107	PGA_scaffold4__75_contigs__length_252943267	0.335164835	dopamine_4HPAA	unknown	0.335164835	different	other
PGA_scaffold7__77_contigs__length_204232760	PGA_scaffold4__75_contigs__length_252943267	-0.541896562	dopamine_4HPAA	unknown	-0.541896562	different	other
PGA_scaffold2__79_contigs__length_296818236	PGA_scaffold4__75_contigs__length_252943267	-0.74659052	dopamine_4HPAA	unknown	-0.74659052	different	other
PGA_scaffold3__76_contigs__length_257455882	PGA_scaffold4__75_contigs__length_252943267	-0.126373626	dopamine_4HPAA	unknown	-0.126373626	different	other
PGA_scaffold8__37_contigs__length_190070107	PGA_scaffold4__75_contigs__length_252943267	0.17032967	dopamine_4HPAA	unknown	0.17032967	different	other
PGA_scaffold7__77_contigs__length_204232760	PGA_scaffold4__75_contigs__length_252943267	-0.310102657	dopamine_4HPAA	unknown	-0.310102657	different	other
PGA_scaffold2__79_contigs__length_296818236	PGA_scaffold4__75_contigs__length_252943267	-0.543228177	dopamine_4HPAA	unknown	-0.543228177	different	other
PGA_scaffold7__77_contigs__length_204232760	PGA_scaffold5__141_contigs__length_225803646	-0.101941503	dopamine_4HPAA	unknown	-0.101941503	different	other
PGA_scaffold2__79_contigs__length_296818236	PGA_scaffold5__141_contigs__length_225803646	-0.373809087	dopamine_4HPAA	unknown	-0.373809087	different	other
PGA_scaffold2__79_contigs__length_296818236	PGA_scaffold7__77_contigs__length_204232760	-0.323595926	dopamine_4HPAA	unknown	-0.323595926	different	other
PGA_scaffold8__37_contigs__length_190070107	PGA_scaffold3__76_contigs__length_257455882	-0.137362637	dopamine_4HPAA	none	-0.137362637	none	none
PGA_scaffold7__77_contigs__length_204232760	PGA_scaffold3__76_contigs__length_257455882	-0.281911506	dopamine_4HPAA	none	-0.281911506	none	none
PGA_scaffold2__79_contigs__length_296818236	PGA_scaffold3__76_contigs__length_257455882	-0.117002992	dopamine_4HPAA	none	-0.117002992	none	none
PGA_scaffold3__76_contigs__length_257455882	PGA_scaffold9__49_contigs__length_179301106	-0.3086067	dopamine_4HPAA	none	-0.3086067	none	none
PGA_scaffold3__76_contigs__length_257455882	PGA_scaffold9__49_contigs__length_179301106	-0.231455025	dopamine_4HPAA	none	-0.231455025	none	none
PGA_scaffold3__76_contigs__length_257455882	PGA_scaffold9__49_contigs__length_179301106	-0.231455025	dopamine_4HPAA	none	-0.231455025	none	none
PGA_scaffold3__76_contigs__length_257455882	PGA_scaffold9__49_contigs__length_179301106	-0.231455025	dopamine_4HPAA	none	-0.231455025	none	none
PGA_scaffold3__76_contigs__length_257455882	PGA_scaffold9__49_contigs__length_179301106	-0.46291005	dopamine_4HPAA	none	-0.46291005	none	none
PGA_scaffold8__37_contigs__length_190070107	PGA_scaffold9__49_contigs__length_179301106	-0.46291005	dopamine_4HPAA	none	-0.46291005	none	none
PGA_scaffold7__77_contigs__length_204232760	PGA_scaffold9__49_contigs__length_179301106	-0.21991611	dopamine_4HPAA	none	-0.21991611	none	none
PGA_scaffold2__79_contigs__length_296818236	PGA_scaffold9__49_contigs__length_179301106	-0.352052096	dopamine_4HPAA	none	-0.352052096	none	none
PGA_scaffold3__76_contigs__length_257455882	PGA_scaffold9__49_contigs__length_179301106	-0.258241758	dopamine_4HPAA	none	-0.258241758	none	none
PGA_scaffold3__76_contigs__length_257455882	PGA_scaffold9__49_contigs__length_179301106	-0.093406593	dopamine_4HPAA	none	-0.093406593	none	none
PGA_scaffold3__76_contigs__length_257455882	PGA_scaffold9__49_contigs__length_179301106	-0.10989011	dopamine_4HPAA	none	-0.10989011	none	none
PGA_scaffold3__76_contigs__length_257455882	PGA_scaffold9__49_contigs__length_179301106	-0.131868132	dopamine_4HPAA	none	-0.131868132	none	none
PGA_scaffold3__76_contigs__length_257455882	PGA_scaffold9__49_contigs__length_179301106	-0.208791209	dopamine_4HPAA	none	-0.208791209	none	none
PGA_scaffold8__37_contigs__length_190070107	PGA_scaffold9__49_contigs__length_179301106	-0.005494505	dopamine_4HPAA	none	-0.005494505	none	none
PGA_scaffold7__77_contigs__length_204232760	PGA_scaffold9__49_contigs__length_179301106	-0.501176011	dopamine_4HPAA	none	-0.501176011	none	none
PGA_scaffold2__79_contigs__length_296818236	PGA_scaffold9__49_contigs__length_179301106	-0.532085035	dopamine_4HPAA	none	-0.532085035	none	none
PGA_scaffold3__76_contigs__length_257455882	PGA_scaffold5__141_contigs__length_225803646	-0.021978022	dopamine_4HPAA	none	-0.021978022	none	none
PGA_scaffold3__76_contigs__length_257455882	PGA_scaffold5__141_contigs__length_225803646	-0.027472527	dopamine_4HPAA	none	-0.027472527	none	none
PGA_scaffold3__76_contigs__length_257455882	PGA_scaffold5__141_contigs__length_225803646	0	dopamine_4HPAA	none	0	none	none
PGA_scaffold3__76_contigs__length_257455882	PGA_scaffold5__141_contigs__length_225803646	-0.005494505	dopamine_4HPAA	none	-0.005494505	none	none
PGA_scaffold3__76_contigs__length_257455882	PGA_scaffold5__141_contigs__length_225803646	-0.142857143	dopamine_4HPAA	none	-0.142857143	none	none
PGA_scaffold8__37_contigs__length_190070107	PGA_scaffold5__141_contigs__length_225803646	-0.115384615	dopamine_4HPAA	none	-0.115384615	none	none
PGA_scaffold7__77_contigs__length_204232760	PGA_scaffold5__141_contigs__length_225803646	-0.028191151	dopamine_4HPAA	none	-0.028191151	none	none
PGA_scaffold2__79_contigs__length_296818236	PGA_scaffold5__141_contigs__length_225803646	-0.200576558	dopamine_4HPAA	none	-0.200576558	none	none
PGA_scaffold3__76_contigs__length_257455882	PGA_scaffold9__49_contigs__length_179301106	0.159340659	dopamine_4HPAA	none	0.159340659	none	none
PGA_scaffold3__76_contigs__length_257455882	PGA_scaffold9__49_contigs__length_179301106	0.082417582	dopamine_4HPAA	none	0.082417582	none	none
PGA_scaffold3__76_contigs__length_257455882	PGA_scaffold9__49_contigs__length_179301106	0.021978022	dopamine_4HPAA	none	0.021978022	none	none
PGA_scaffold3__76_contigs__length_257455882	PGA_scaffold9__49_contigs__length_179301106	0.104395604	dopamine_4HPAA	none	0.104395604	none	none
PGA_scaffold3__76_contigs__length_257455882	PGA_scaffold9__49_contigs__length_179301106	0.274725275	dopamine_4HPAA	none	0.274725275	none	none
PGA_scaffold8__37_contigs__length_190070107	PGA_scaffold9__49_contigs__length_179301106	0.263736264	dopamine_4HPAA	none	0.263736264	none	none
PGA_scaffold7__77_contigs__length_204232760	PGA_scaffold9__49_contigs__length_179301106	0.115896953	dopamine_4HPAA	none	0.115896953	none	none
PGA_scaffold2__79_contigs__length_296818236	PGA_scaffold9__49_contigs__length_179301106	0.178290273	dopamine_4HPAA	none	0.178290273	none	none
PGA_scaffold3__76_contigs__length_257455882	PGA_scaffold5__141_contigs__length_225803646	-0.494505495	dopamine_4HPAA	none	-0.494505495	none	none
PGA_scaffold3__76_contigs__length_257455882	PGA_scaffold5__141_contigs__length_225803646	-0.56043956	dopamine_4HPAA	none	-0.56043956	none	none
PGA_scaffold3__76_contigs__length_257455882	PGA_scaffold5__141_contigs__length_225803646	-0.571428571	dopamine_4HPAA	none	-0.571428571	none	none
PGA_scaffold3__76_contigs__length_257455882	PGA_scaffold5__141_contigs__length_225803646	-0.554945055	dopamine_4HPAA	none	-0.554945055	none	none
PGA_scaffold3__76_contigs__length_257455882	PGA_scaffold5__141_contigs__length_225803646	0.648351648	dopamine_4HPAA	none	0.648351648	none	none
PGA_scaffold8__37_contigs__length_190070107	PGA_scaffold5__141_contigs__length_225803646	0.725274725	dopamine_4HPAA	none	0.725274725	none	none
PGA_scaffold7__77_contigs__length_204232760	PGA_scaffold5__141_contigs__length_225803646	-0.648396464	dopamine_4HPAA	none	-0.648396464	none	none
PGA_scaffold2__79_contigs__length_296818236	PGA_scaffold5__141_contigs__length_225803646	-0.493084038	dopamine_4HPAA	none	-0.493084038	none	none
PGA_scaffold3__76_contigs__length_257455882	PGA_scaffold6__54_contigs__length_219123405	-0.082417582	dopamine_4HPAA	none	-0.082417582	none	none
PGA_scaffold3__76_contigs__length_257455882	PGA_scaffold6__54_contigs__length_219123405	-0.181318681	dopamine_4HPAA	none	-0.181318681	none	none
PGA_scaffold3__76_contigs__length_257455882	PGA_scaffold6__54_contigs__length_219123405	-0.197802198	dopamine_4HPAA	none	-0.197802198	none	none
PGA_scaffold3__76_contigs__length_257455882	PGA_scaffold6__54_contigs__length_219123405	-0.137362637	dopamine_4HPAA	none	-0.137362637	none	none
PGA_scaffold3__76_contigs__length_257455882	PGA_scaffold6__54_contigs__length_219123405	0.769230769	dopamine_4HPAA	none	0.769230769	none	none
PGA_scaffold8__37_contigs__length_190070107	PGA_scaffold6__54_contigs__length_219123405	0.648351648	dopamine_4HPAA	none	0.648351648	none	none
PGA_scaffold7__77_contigs__length_204232760	PGA_scaffold6__54_contigs__length_219123405	-0.419734909	dopamine_4HPAA	none	-0.419734909	none	none
PGA_scaffold2__79_contigs__length_296818236	PGA_scaffold6__54_contigs__length_219123405	-0.108645635	dopamine_4HPAA	none	-0.108645635	none	none
PGA_scaffold3__76_contigs__length_257455882	PGA_scaffold5__141_contigs__length_225803646	0.08735707	dopamine_4HPAA	none	0.08735707	none	none
PGA_scaffold3__76_contigs__length_257455882	PGA_scaffold5__141_contigs__length_225803646	0.08735707	dopamine_4HPAA	none	0.08735707	none	none
PGA_scaffold3__76_contigs__length_257455882	PGA_scaffold5__141_contigs__length_225803646	0.08735707	dopamine_4HPAA	none	0.08735707	none	none
PGA_scaffold3__76_contigs__length_257455882	PGA_scaffold5__141_contigs__length_225803646	0.08735707	dopamine_4HPAA	none	0.08735707	none	none
PGA_scaffold3__76_contigs__length_257455882	PGA_scaffold5__141_contigs__length_225803646	0.122299898	dopamine_4HPAA	none	0.122299898	none	none
PGA_scaffold8__37_contigs__length_190070107	PGA_scaffold5__141_contigs__length_225803646	0.157242726	dopamine_4HPAA	none	0.157242726	none	none
PGA_scaffold7__77_contigs__length_204232760	PGA_scaffold5__141_contigs__length_225803646	-0.323707748	dopamine_4HPAA	none	-0.323707748	none	none
PGA_scaffold2__79_contigs__length_296818236	PGA_scaffold5__141_contigs__length_225803646	-0.177164668	dopamine_4HPAA	none	-0.177164668	none	none
PGA_scaffold3__76_contigs__length_257455882	PGA_scaffold9__49_contigs__length_179301106	0.093406593	dopamine_4HPAA	none	0.093406593	none	none
PGA_scaffold3__76_contigs__length_257455882	PGA_scaffold9__49_contigs__length_179301106	-0.021978022	dopamine_4HPAA	none	-0.021978022	none	none
PGA_scaffold3__76_contigs__length_257455882	PGA_scaffold9__49_contigs__length_179301106	-0.032967033	dopamine_4HPAA	none	-0.032967033	none	none
PGA_scaffold3__76_contigs__length_257455882	PGA_scaffold9__49_contigs__length_179301106	0.010989011	dopamine_4HPAA	none	0.010989011	none	none
PGA_scaffold3__76_contigs__length_257455882	PGA_scaffold9__49_contigs__length_179301106	0.642857143	dopamine_4HPAA	none	0.642857143	none	none
PGA_scaffold8__37_contigs__length_190070107	PGA_scaffold9__49_contigs__length_179301106	0.741758242	dopamine_4HPAA	none	0.741758242	none	none
PGA_scaffold7__77_contigs__length_204232760	PGA_scaffold9__49_contigs__length_179301106	-0.372749658	dopamine_4HPAA	none	-0.372749658	none	none
PGA_scaffold2__79_contigs__length_296818236	PGA_scaffold9__49_contigs__length_179301106	-0.239577555	dopamine_4HPAA	none	-0.239577555	none	none
PGA_scaffold3__76_contigs__length_257455882	PGA_scaffold9__49_contigs__length_179301106	0.258241758	dopamine_4HPAA	none	0.258241758	none	none
PGA_scaffold3__76_contigs__length_257455882	PGA_scaffold9__49_contigs__length_179301106	0.137362637	dopamine_4HPAA	none	0.137362637	none	none
PGA_scaffold3__76_contigs__length_257455882	PGA_scaffold9__49_contigs__length_179301106	0.093406593	dopamine_4HPAA	none	0.093406593	none	none
PGA_scaffold3__76_contigs__length_257455882	PGA_scaffold9__49_contigs__length_179301106	0.203296703	dopamine_4HPAA	none	0.203296703	none	none
PGA_scaffold3__76_contigs__length_257455882	PGA_scaffold9__49_contigs__length_179301106	0.181318681	dopamine_4HPAA	none	0.181318681	none	none
PGA_scaffold8__37_contigs__length_190070107	PGA_scaffold9__49_contigs__length_179301106	-0.247252747	dopamine_4HPAA	none	-0.247252747	none	none
PGA_scaffold7__77_contigs__length_204232760	PGA_scaffold9__49_contigs__length_179301106	0.369617308	dopamine_4HPAA	none	0.369617308	none	none
PGA_scaffold2__79_contigs__length_296818236	PGA_scaffold9__49_contigs__length_179301106	0.660231169	dopamine_4HPAA	none	0.660231169	none	none
PGA_scaffold3__76_contigs__length_257455882	PGA_scaffold9__49_contigs__length_179301106	-0.043956044	dopamine_4HPAA	none	-0.043956044	none	none
PGA_scaffold3__76_contigs__length_257455882	PGA_scaffold9__49_contigs__length_179301106	-0.104395604	dopamine_4HPAA	none	-0.104395604	none	none
PGA_scaffold3__76_contigs__length_257455882	PGA_scaffold9__49_contigs__length_179301106	-0.115384615	dopamine_4HPAA	none	-0.115384615	none	none
PGA_scaffold3__76_contigs__length_257455882	PGA_scaffold9__49_contigs__length_179301106	-0.082417582	dopamine_4HPAA	none	-0.082417582	none	none
PGA_scaffold3__76_contigs__length_257455882	PGA_scaffold9__49_contigs__length_179301106	0.582417582	dopamine_4HPAA	none	0.582417582	none	none
PGA_scaffold8__37_contigs__length_190070107	PGA_scaffold9__49_contigs__length_179301106	0.637362637	dopamine_4HPAA	none	0.637362637	none	none
PGA_scaffold7__77_contigs__length_204232760	PGA_scaffold9__49_contigs__length_179301106	-0.44166136	dopamine_4HPAA	none	-0.44166136	none	none
PGA_scaffold2__79_contigs__length_296818236	PGA_scaffold9__49_contigs__length_179301106	-0.220077056	dopamine_4HPAA	none	-0.220077056	none	none
PGA_scaffold3__76_contigs__length_257455882	PGA_scaffold9__49_contigs__length_179301106	-0.104395604	dopamine_4HPAA	none	-0.104395604	none	none
PGA_scaffold3__76_contigs__length_257455882	PGA_scaffold9__49_contigs__length_179301106	-0.098901099	dopamine_4HPAA	none	-0.098901099	none	none
PGA_scaffold3__76_contigs__length_257455882	PGA_scaffold9__49_contigs__length_179301106	-0.104395604	dopamine_4HPAA	none	-0.104395604	none	none
PGA_scaffold3__76_contigs__length_257455882	PGA_scaffold9__49_contigs__length_179301106	-0.115384615	dopamine_4HPAA	none	-0.115384615	none	none
PGA_scaffold3__76_contigs__length_257455882	PGA_scaffold9__49_contigs__length_179301106	0.346153846	dopamine_4HPAA	none	0.346153846	none	none
PGA_scaffold8__37_contigs__length_190070107	PGA_scaffold9__49_contigs__length_179301106	0.576923077	dopamine_4HPAA	none	0.576923077	none	none
PGA_scaffold7__77_contigs__length_204232760	PGA_scaffold9__49_contigs__length_179301106	-0.303837957	dopamine_4HPAA	none	-0.303837957	none	none
PGA_scaffold2__79_contigs__length_296818236	PGA_scaffold9__49_contigs__length_179301106	-0.281364338	dopamine_4HPAA	none	-0.281364338	none	none
PGA_scaffold3__76_contigs__length_257455882	PGA_scaffold9__49_contigs__length_179301106	0.296703297	dopamine_4HPAA	none	0.296703297	none	none
PGA_scaffold3__76_contigs__length_257455882	PGA_scaffold9__49_contigs__length_179301106	0.21978022	dopamine_4HPAA	none	0.21978022	none	none
PGA_scaffold3__76_contigs__length_257455882	PGA_scaffold9__49_contigs__length_179301106	0.258241758	dopamine_4HPAA	none	0.258241758	none	none
PGA_scaffold3__76_contigs__length_257455882	PGA_scaffold9__49_contigs__length_179301106	0.230769231	dopamine_4HPAA	none	0.230769231	none	none
PGA_scaffold3__76_contigs__length_257455882	PGA_scaffold9__49_contigs__length_179301106	0.494505495	dopamine_4HPAA	none	0.494505495	none	none
PGA_scaffold8__37_contigs__length_190070107	PGA_scaffold9__49_contigs__length_179301106	0.60989011	dopamine_4HPAA	none	0.60989011	none	none
PGA_scaffold7__77_contigs__length_204232760	PGA_scaffold9__49_contigs__length_179301106	0.046985251	dopamine_4HPAA	none	0.046985251	none	none
PGA_scaffold2__79_contigs__length_296818236	PGA_scaffold9__49_contigs__length_179301106	-0.036215212	dopamine_4HPAA	none	-0.036215212	none	none
PGA_scaffold3__76_contigs__length_257455882	PGA_scaffold9__49_contigs__length_179301106	-0.043956044	dopamine_4HPAA	none	-0.043956044	none	none
PGA_scaffold3__76_contigs__length_257455882	PGA_scaffold9__49_contigs__length_179301106	-0.148351648	dopamine_4HPAA	none	-0.148351648	none	none
PGA_scaffold3__76_contigs__length_257455882	PGA_scaffold9__49_contigs__length_179301106	-0.153846154	dopamine_4HPAA	none	-0.153846154	none	none
PGA_scaffold3__76_contigs__length_257455882	PGA_scaffold9__49_contigs__length_179301106	-0.131868132	dopamine_4HPAA	none	-0.131868132	none	none
PGA_scaffold3__76_contigs__length_257455882	PGA_scaffold9__49_contigs__length_179301106	0.296703297	dopamine_4HPAA	none	0.296703297	none	none
PGA_scaffold8__37_contigs__length_190070107	PGA_scaffold9__49_contigs__length_179301106	0.554945055	dopamine_4HPAA	none	0.554945055	none	none
PGA_scaffold7__77_contigs__length_204232760	PGA_scaffold9__49_contigs__length_179301106	-0.316367357	dopamine_4HPAA	none	-0.316367357	none	none
PGA_scaffold2__79_contigs__length_296818236	PGA_scaffold9__49_contigs__length_179301106	-0.395581544	dopamine_4HPAA	none	-0.395581544	none	none
PGA_scaffold3__76_contigs__length_257455882	PGA_scaffold9__49_contigs__length_179301106	0.379120879	dopamine_4HPAA	none	0.379120879	none	none
PGA_scaffold3__76_contigs__length_257455882	PGA_scaffold9__49_contigs__length_179301106	0.362637363	dopamine_4HPAA	none	0.362637363	none	none
PGA_scaffold3__76_contigs__length_257455882	PGA_scaffold9__49_contigs__length_179301106	0.318681319	dopamine_4HPAA	none	0.318681319	none	none
PGA_scaffold3__76_contigs__length_257455882	PGA_scaffold9__49_contigs__length_179301106	0.373626374	dopamine_4HPAA	none	0.373626374	none	none
PGA_scaffold3__76_contigs__length_257455882	PGA_scaffold9__49_contigs__length_179301106	-0.082417582	dopamine_4HPAA	none	-0.082417582	none	none
PGA_scaffold8__37_contigs__length_190070107	PGA_scaffold9__49_contigs__length_179301106	-0.258241758	dopamine_4HPAA	none	-0.258241758	none	none
PGA_scaffold7__77_contigs__length_204232760	PGA_scaffold9__49_contigs__length_179301106	0.504308361	dopamine_4HPAA	none	0.504308361	none	none
PGA_scaffold2__79_contigs__length_296818236	PGA_scaffold9__49_contigs__length_179301106	0.554371319	dopamine_4HPAA	none	0.554371319	none	none
PGA_scaffold3__76_contigs__length_257455882	PGA_scaffold9__49_contigs__length_179301106	0.296703297	dopamine_4HPAA	none	0.296703297	none	none
PGA_scaffold3__76_contigs__length_257455882	PGA_scaffold9__49_contigs__length_179301106	0.307692308	dopamine_4HPAA	none	0.307692308	none	none
PGA_scaffold3__76_contigs__length_257455882	PGA_scaffold9__49_contigs__length_179301106	0.291208791	dopamine_4HPAA	none	0.291208791	none	none
PGA_scaffold3__76_contigs__length_257455882	PGA_scaffold9__49_contigs__length_179301106	0.302197802	dopamine_4HPAA	none	0.302197802	none	none
PGA_scaffold3__76_contigs__length_257455882	PGA_scaffold9__49_contigs__length_179301106	0.164835165	dopamine_4HPAA	none	0.164835165	none	none
PGA_scaffold8__37_contigs__length_190070107	PGA_scaffold9__49_contigs__length_179301106	0.159340659	dopamine_4HPAA	none	0.159340659	none	none
PGA_scaffold7__77_contigs__length_204232760	PGA_scaffold9__49_contigs__length_179301106	0.028191151	dopamine_4HPAA	none	0.028191151	none	none
PGA_scaffold2__79_contigs__length_296818236	PGA_scaffold9__49_contigs__length_179301106	0.13093192	dopamine_4HPAA	none	0.13093192	none	none
PGA_scaffold3__76_contigs__length_257455882	PGA_scaffold9__49_contigs__length_179301106	-0.071428571	dopamine_4HPAA	none	-0.071428571	none	none
PGA_scaffold3__76_contigs__length_257455882	PGA_scaffold9__49_contigs__length_179301106	-0.263736264	dopamine_4HPAA	none	-0.263736264	none	none
PGA_scaffold3__76_contigs__length_257455882	PGA_scaffold9__49_contigs__length_179301106	-0.291208791	dopamine_4HPAA	none	-0.291208791	none	none
PGA_scaffold3__76_contigs__length_257455882	PGA_scaffold9__49_contigs__length_179301106	-0.197802198	dopamine_4HPAA	none	-0.197802198	none	none
PGA_scaffold3__76_contigs__length_257455882	PGA_scaffold9__49_contigs__length_179301106	0.565934066	dopamine_4HPAA	none	0.565934066	none	none
PGA_scaffold8__37_contigs__length_190070107	PGA_scaffold9__49_contigs__length_179301106	0.318681319	dopamine_4HPAA	none	0.318681319	none	none
PGA_scaffold7__77_contigs__length_204232760	PGA_scaffold9__49_contigs__length_179301106	-0.068911702	dopamine_4HPAA	none	-0.068911702	none	none
PGA_scaffold2__79_contigs__length_296818236	PGA_scaffold9__49_contigs__length_179301106	0.167147131	dopamine_4HPAA	none	0.167147131	none	none
PGA_scaffold3__76_contigs__length_257455882	PGA_scaffold5__141_contigs__length_225803646	-0.054945055	dopamine_4HPAA	none	-0.054945055	none	none
PGA_scaffold3__76_contigs__length_257455882	PGA_scaffold5__141_contigs__length_225803646	-0.032967033	dopamine_4HPAA	none	-0.032967033	none	none
PGA_scaffold3__76_contigs__length_257455882	PGA_scaffold5__141_contigs__length_225803646	0.005494505	dopamine_4HPAA	none	0.005494505	none	none
PGA_scaffold3__76_contigs__length_257455882	PGA_scaffold5__141_contigs__length_225803646	-0.065934066	dopamine_4HPAA	none	-0.065934066	none	none
PGA_scaffold3__76_contigs__length_257455882	PGA_scaffold5__141_contigs__length_225803646	0.428571429	dopamine_4HPAA	none	0.428571429	none	none
PGA_scaffold8__37_contigs__length_190070107	PGA_scaffold5__141_contigs__length_225803646	0.785714286	dopamine_4HPAA	none	0.785714286	none	none
PGA_scaffold7__77_contigs__length_204232760	PGA_scaffold5__141_contigs__length_225803646	-0.47611721	dopamine_4HPAA	none	-0.47611721	none	none
PGA_scaffold2__79_contigs__length_296818236	PGA_scaffold5__141_contigs__length_225803646	-0.55994289	dopamine_4HPAA	none	-0.55994289	none	none
PGA_scaffold3__76_contigs__length_257455882	PGA_scaffold9__49_contigs__length_179301106	-0.186813187	dopamine_4HPAA	none	-0.186813187	none	none
PGA_scaffold3__76_contigs__length_257455882	PGA_scaffold9__49_contigs__length_179301106	-0.241758242	dopamine_4HPAA	none	-0.241758242	none	none
PGA_scaffold3__76_contigs__length_257455882	PGA_scaffold9__49_contigs__length_179301106	-0.225274725	dopamine_4HPAA	none	-0.225274725	none	none
PGA_scaffold3__76_contigs__length_257455882	PGA_scaffold9__49_contigs__length_179301106	-0.236263736	dopamine_4HPAA	none	-0.236263736	none	none
PGA_scaffold3__76_contigs__length_257455882	PGA_scaffold9__49_contigs__length_179301106	0.686813187	dopamine_4HPAA	none	0.686813187	none	none
PGA_scaffold8__37_contigs__length_190070107	PGA_scaffold9__49_contigs__length_179301106	0.906593407	dopamine_4HPAA	none	0.906593407	none	none
PGA_scaffold7__77_contigs__length_204232760	PGA_scaffold9__49_contigs__length_179301106	-0.689117015	dopamine_4HPAA	none	-0.689117015	none	none
PGA_scaffold2__79_contigs__length_296818236	PGA_scaffold9__49_contigs__length_179301106	-0.626801743	dopamine_4HPAA	none	-0.626801743	none	none
PGA_scaffold3__76_contigs__length_257455882	PGA_scaffold9__49_contigs__length_179301106	0.252747253	dopamine_4HPAA	none	0.252747253	none	none
PGA_scaffold3__76_contigs__length_257455882	PGA_scaffold9__49_contigs__length_179301106	0.28021978	dopamine_4HPAA	none	0.28021978	none	none
PGA_scaffold3__76_contigs__length_257455882	PGA_scaffold9__49_contigs__length_179301106	0.285714286	dopamine_4HPAA	none	0.285714286	none	none
PGA_scaffold3__76_contigs__length_257455882	PGA_scaffold9__49_contigs__length_179301106	0.269230769	dopamine_4HPAA	none	0.269230769	none	none
PGA_scaffold3__76_contigs__length_257455882	PGA_scaffold9__49_contigs__length_179301106	0.21978022	dopamine_4HPAA	none	0.21978022	none	none
PGA_scaffold8__37_contigs__length_190070107	PGA_scaffold9__49_contigs__length_179301106	0.362637363	dopamine_4HPAA	none	0.362637363	none	none
PGA_scaffold7__77_contigs__length_204232760	PGA_scaffold9__49_contigs__length_179301106	-0.01566175	dopamine_4HPAA	none	-0.01566175	none	none
PGA_scaffold2__79_contigs__length_296818236	PGA_scaffold9__49_contigs__length_179301106	-0.022286284	dopamine_4HPAA	none	-0.022286284	none	none
PGA_scaffold3__76_contigs__length_257455882	PGA_scaffold9__49_contigs__length_179301106	0.252747253	dopamine_4HPAA	none	0.252747253	none	none
PGA_scaffold3__76_contigs__length_257455882	PGA_scaffold9__49_contigs__length_179301106	0.159340659	dopamine_4HPAA	none	0.159340659	none	none
PGA_scaffold3__76_contigs__length_257455882	PGA_scaffold9__49_contigs__length_179301106	0.120879121	dopamine_4HPAA	none	0.120879121	none	none
PGA_scaffold3__76_contigs__length_257455882	PGA_scaffold9__49_contigs__length_179301106	0.203296703	dopamine_4HPAA	none	0.203296703	none	none
PGA_scaffold3__76_contigs__length_257455882	PGA_scaffold9__49_contigs__length_179301106	0.571428571	dopamine_4HPAA	none	0.571428571	none	none
PGA_scaffold8__37_contigs__length_190070107	PGA_scaffold9__49_contigs__length_179301106	0.434065934	dopamine_4HPAA	none	0.434065934	none	none
PGA_scaffold7__77_contigs__length_204232760	PGA_scaffold9__49_contigs__length_179301106	-0.159749854	dopamine_4HPAA	none	-0.159749854	none	none
PGA_scaffold2__79_contigs__length_296818236	PGA_scaffold9__49_contigs__length_179301106	0.128146134	dopamine_4HPAA	none	0.128146134	none	none
PGA_scaffold3__76_contigs__length_257455882	PGA_scaffold9__49_contigs__length_179301106	0.115384615	dopamine_4HPAA	none	0.115384615	none	none
PGA_scaffold3__76_contigs__length_257455882	PGA_scaffold9__49_contigs__length_179301106	0.021978022	dopamine_4HPAA	none	0.021978022	none	none
PGA_scaffold3__76_contigs__length_257455882	PGA_scaffold9__49_contigs__length_179301106	0.027472527	dopamine_4HPAA	none	0.027472527	none	none
PGA_scaffold3__76_contigs__length_257455882	PGA_scaffold9__49_contigs__length_179301106	0.065934066	dopamine_4HPAA	none	0.065934066	none	none
PGA_scaffold3__76_contigs__length_257455882	PGA_scaffold9__49_contigs__length_179301106	0.686813187	dopamine_4HPAA	none	0.686813187	none	none
PGA_scaffold8__37_contigs__length_190070107	PGA_scaffold9__49_contigs__length_179301106	0.736263736	dopamine_4HPAA	none	0.736263736	none	none
PGA_scaffold7__77_contigs__length_204232760	PGA_scaffold9__49_contigs__length_179301106	-0.488646611	dopamine_4HPAA	none	-0.488646611	none	none
PGA_scaffold2__79_contigs__length_296818236	PGA_scaffold9__49_contigs__length_179301106	-0.409510472	dopamine_4HPAA	none	-0.409510472	none	none
PGA_scaffold3__76_contigs__length_257455882	PGA_scaffold9__49_contigs__length_179301106	-0.274725275	dopamine_4HPAA	none	-0.274725275	none	none
PGA_scaffold3__76_contigs__length_257455882	PGA_scaffold9__49_contigs__length_179301106	-0.291208791	dopamine_4HPAA	none	-0.291208791	none	none
PGA_scaffold3__76_contigs__length_257455882	PGA_scaffold9__49_contigs__length_179301106	-0.302197802	dopamine_4HPAA	none	-0.302197802	none	none
PGA_scaffold3__76_contigs__length_257455882	PGA_scaffold9__49_contigs__length_179301106	-0.269230769	dopamine_4HPAA	none	-0.269230769	none	none
PGA_scaffold3__76_contigs__length_257455882	PGA_scaffold9__49_contigs__length_179301106	0.164835165	dopamine_4HPAA	none	0.164835165	none	none
PGA_scaffold8__37_contigs__length_190070107	PGA_scaffold9__49_contigs__length_179301106	-0.071428571	dopamine_4HPAA	none	-0.071428571	none	none
PGA_scaffold7__77_contigs__length_204232760	PGA_scaffold9__49_contigs__length_179301106	-0.131558703	dopamine_4HPAA	none	-0.131558703	none	none
PGA_scaffold2__79_contigs__length_296818236	PGA_scaffold9__49_contigs__length_179301106	0.066858853	dopamine_4HPAA	none	0.066858853	none	none
PGA_scaffold3__76_contigs__length_257455882	PGA_scaffold5__141_contigs__length_225803646	-0.071428571	dopamine_4HPAA	none	-0.071428571	none	none
PGA_scaffold3__76_contigs__length_257455882	PGA_scaffold5__141_contigs__length_225803646	-0.175824176	dopamine_4HPAA	none	-0.175824176	none	none
PGA_scaffold3__76_contigs__length_257455882	PGA_scaffold5__141_contigs__length_225803646	-0.17032967	dopamine_4HPAA	none	-0.17032967	none	none
PGA_scaffold3__76_contigs__length_257455882	PGA_scaffold5__141_contigs__length_225803646	-0.159340659	dopamine_4HPAA	none	-0.159340659	none	none
PGA_scaffold3__76_contigs__length_257455882	PGA_scaffold5__141_contigs__length_225803646	0.505494505	dopamine_4HPAA	none	0.505494505	none	none
PGA_scaffold8__37_contigs__length_190070107	PGA_scaffold5__141_contigs__length_225803646	0.686813187	dopamine_4HPAA	none	0.686813187	none	none
PGA_scaffold7__77_contigs__length_204232760	PGA_scaffold5__141_contigs__length_225803646	-0.344558508	dopamine_4HPAA	none	-0.344558508	none	none
PGA_scaffold2__79_contigs__length_296818236	PGA_scaffold5__141_contigs__length_225803646	-0.426225185	dopamine_4HPAA	none	-0.426225185	none	none
PGA_scaffold8__37_contigs__length_190070107	PGA_scaffold3__76_contigs__length_257455882	0.15430335	dopamine_4HPAA	none	0.15430335	none	none
PGA_scaffold7__77_contigs__length_204232760	PGA_scaffold3__76_contigs__length_257455882	-0.21991611	dopamine_4HPAA	none	-0.21991611	none	none
PGA_scaffold2__79_contigs__length_296818236	PGA_scaffold3__76_contigs__length_257455882	0	dopamine_4HPAA	none	0	none	none
PGA_scaffold3__76_contigs__length_257455882	PGA_scaffold9__49_contigs__length_179301106	-0.142857143	dopamine_4HPAA	none	-0.142857143	none	none
PGA_scaffold3__76_contigs__length_257455882	PGA_scaffold9__49_contigs__length_179301106	-0.093406593	dopamine_4HPAA	none	-0.093406593	none	none
PGA_scaffold3__76_contigs__length_257455882	PGA_scaffold9__49_contigs__length_179301106	-0.049450549	dopamine_4HPAA	none	-0.049450549	none	none
PGA_scaffold3__76_contigs__length_257455882	PGA_scaffold9__49_contigs__length_179301106	-0.142857143	dopamine_4HPAA	none	-0.142857143	none	none
PGA_scaffold3__76_contigs__length_257455882	PGA_scaffold9__49_contigs__length_179301106	0.10989011	dopamine_4HPAA	none	0.10989011	none	none
PGA_scaffold8__37_contigs__length_190070107	PGA_scaffold9__49_contigs__length_179301106	0.373626374	dopamine_4HPAA	none	0.373626374	none	none
PGA_scaffold7__77_contigs__length_204232760	PGA_scaffold9__49_contigs__length_179301106	0.0187941	dopamine_4HPAA	none	0.0187941	none	none
PGA_scaffold2__79_contigs__length_296818236	PGA_scaffold9__49_contigs__length_179301106	-0.136503491	dopamine_4HPAA	none	-0.136503491	none	none
PGA_scaffold3__76_contigs__length_257455882	PGA_scaffold1__68_contigs__length_302574926	-0.165062054	dopamine_4HPAA	none	-0.165062054	none	none
PGA_scaffold3__76_contigs__length_257455882	PGA_scaffold1__68_contigs__length_302574926	-0.123796541	dopamine_4HPAA	none	-0.123796541	none	none
PGA_scaffold3__76_contigs__length_257455882	PGA_scaffold1__68_contigs__length_302574926	-0.09078413	dopamine_4HPAA	none	-0.09078413	none	none
PGA_scaffold3__76_contigs__length_257455882	PGA_scaffold1__68_contigs__length_302574926	-0.16231102	dopamine_4HPAA	none	-0.16231102	none	none
PGA_scaffold3__76_contigs__length_257455882	PGA_scaffold1__68_contigs__length_302574926	0.335626177	dopamine_4HPAA	none	0.335626177	none	none
PGA_scaffold8__37_contigs__length_190070107	PGA_scaffold1__68_contigs__length_302574926	0.420908239	dopamine_4HPAA	none	0.420908239	none	none
PGA_scaffold7__77_contigs__length_204232760	PGA_scaffold1__68_contigs__length_302574926	0.001568331	dopamine_4HPAA	none	0.001568331	none	none
PGA_scaffold2__79_contigs__length_296818236	PGA_scaffold1__68_contigs__length_302574926	0.057187211	dopamine_4HPAA	none	0.057187211	none	none
PGA_scaffold3__76_contigs__length_257455882	PGA_scaffold9__49_contigs__length_179301106	-0.126547575	dopamine_4HPAA	none	-0.126547575	none	none
PGA_scaffold3__76_contigs__length_257455882	PGA_scaffold9__49_contigs__length_179301106	0	dopamine_4HPAA	none	0	none	none
PGA_scaffold3__76_contigs__length_257455882	PGA_scaffold9__49_contigs__length_179301106	0.038514479	dopamine_4HPAA	none	0.038514479	none	none
PGA_scaffold3__76_contigs__length_257455882	PGA_scaffold9__49_contigs__length_179301106	-0.044016548	dopamine_4HPAA	none	-0.044016548	none	none
PGA_scaffold3__76_contigs__length_257455882	PGA_scaffold9__49_contigs__length_179301106	-0.448418581	dopamine_4HPAA	none	-0.448418581	none	none
PGA_scaffold8__37_contigs__length_190070107	PGA_scaffold9__49_contigs__length_179301106	-0.231086876	dopamine_4HPAA	none	-0.231086876	none	none
PGA_scaffold7__77_contigs__length_204232760	PGA_scaffold9__49_contigs__length_179301106	-0.19290469	dopamine_4HPAA	none	-0.19290469	none	none
PGA_scaffold2__79_contigs__length_296818236	PGA_scaffold9__49_contigs__length_179301106	-0.384967567	dopamine_4HPAA	none	-0.384967567	none	none
PGA_scaffold3__76_contigs__length_257455882	PGA_scaffold6__54_contigs__length_219123405	0.683660665	dopamine_4HPAA	none	0.683660665	none	none
PGA_scaffold3__76_contigs__length_257455882	PGA_scaffold6__54_contigs__length_219123405	0.668798476	dopamine_4HPAA	none	0.668798476	none	none
PGA_scaffold3__76_contigs__length_257455882	PGA_scaffold6__54_contigs__length_219123405	0.668798476	dopamine_4HPAA	none	0.668798476	none	none
PGA_scaffold3__76_contigs__length_257455882	PGA_scaffold6__54_contigs__length_219123405	0.668798476	dopamine_4HPAA	none	0.668798476	none	none
PGA_scaffold3__76_contigs__length_257455882	PGA_scaffold6__54_contigs__length_219123405	-0.304674861	dopamine_4HPAA	none	-0.304674861	none	none
PGA_scaffold8__37_contigs__length_190070107	PGA_scaffold6__54_contigs__length_219123405	-0.427287915	dopamine_4HPAA	none	-0.427287915	none	none
PGA_scaffold7__77_contigs__length_204232760	PGA_scaffold6__54_contigs__length_219123405	0.78796584	dopamine_4HPAA	none	0.78796584	none	none
PGA_scaffold2__79_contigs__length_296818236	PGA_scaffold6__54_contigs__length_219123405	0.572684487	dopamine_4HPAA	none	0.572684487	none	none
PGA_scaffold3__76_contigs__length_257455882	PGA_scaffold5__141_contigs__length_225803646	-0.03355478	dopamine_4HPAA	none	-0.03355478	none	none
PGA_scaffold3__76_contigs__length_257455882	PGA_scaffold5__141_contigs__length_225803646	-0.127508164	dopamine_4HPAA	none	-0.127508164	none	none
PGA_scaffold3__76_contigs__length_257455882	PGA_scaffold5__141_contigs__length_225803646	-0.174484856	dopamine_4HPAA	none	-0.174484856	none	none
PGA_scaffold3__76_contigs__length_257455882	PGA_scaffold5__141_contigs__length_225803646	-0.080531472	dopamine_4HPAA	none	-0.080531472	none	none
PGA_scaffold3__76_contigs__length_257455882	PGA_scaffold5__141_contigs__length_225803646	0.476477875	dopamine_4HPAA	none	0.476477875	none	none
PGA_scaffold8__37_contigs__length_190070107	PGA_scaffold5__141_contigs__length_225803646	0.409368315	dopamine_4HPAA	none	0.409368315	none	none
PGA_scaffold7__77_contigs__length_204232760	PGA_scaffold5__141_contigs__length_225803646	-0.497358361	dopamine_4HPAA	none	-0.497358361	none	none
PGA_scaffold2__79_contigs__length_296818236	PGA_scaffold5__141_contigs__length_225803646	-0.22116521	dopamine_4HPAA	none	-0.22116521	none	none
PGA_scaffold3__76_contigs__length_257455882	PGA_scaffold9__49_contigs__length_179301106	-0.269230769	dopamine_4HPAA	none	-0.269230769	none	none
PGA_scaffold3__76_contigs__length_257455882	PGA_scaffold9__49_contigs__length_179301106	-0.32967033	dopamine_4HPAA	none	-0.32967033	none	none
PGA_scaffold3__76_contigs__length_257455882	PGA_scaffold9__49_contigs__length_179301106	-0.302197802	dopamine_4HPAA	none	-0.302197802	none	none
PGA_scaffold3__76_contigs__length_257455882	PGA_scaffold9__49_contigs__length_179301106	-0.340659341	dopamine_4HPAA	none	-0.340659341	none	none
PGA_scaffold3__76_contigs__length_257455882	PGA_scaffold9__49_contigs__length_179301106	0.532967033	dopamine_4HPAA	none	0.532967033	none	none
PGA_scaffold8__37_contigs__length_190070107	PGA_scaffold9__49_contigs__length_179301106	0.807692308	dopamine_4HPAA	none	0.807692308	none	none
PGA_scaffold7__77_contigs__length_204232760	PGA_scaffold9__49_contigs__length_179301106	-0.579484763	dopamine_4HPAA	none	-0.579484763	none	none
PGA_scaffold2__79_contigs__length_296818236	PGA_scaffold9__49_contigs__length_179301106	-0.576657603	dopamine_4HPAA	none	-0.576657603	none	none
PGA_scaffold3__76_contigs__length_257455882	PGA_scaffold4__75_contigs__length_252943267	-0.10989011	dopamine_4HPAA	none	-0.10989011	none	none
PGA_scaffold3__76_contigs__length_257455882	PGA_scaffold4__75_contigs__length_252943267	-0.186813187	dopamine_4HPAA	none	-0.186813187	none	none
PGA_scaffold3__76_contigs__length_257455882	PGA_scaffold4__75_contigs__length_252943267	-0.175824176	dopamine_4HPAA	none	-0.175824176	none	none
PGA_scaffold3__76_contigs__length_257455882	PGA_scaffold4__75_contigs__length_252943267	-0.148351648	dopamine_4HPAA	none	-0.148351648	none	none
PGA_scaffold3__76_contigs__length_257455882	PGA_scaffold4__75_contigs__length_252943267	0.10989011	dopamine_4HPAA	none	0.10989011	none	none
PGA_scaffold8__37_contigs__length_190070107	PGA_scaffold4__75_contigs__length_252943267	0	dopamine_4HPAA	none	0	none	none
PGA_scaffold7__77_contigs__length_204232760	PGA_scaffold4__75_contigs__length_252943267	-0.175411604	dopamine_4HPAA	none	-0.175411604	none	none
PGA_scaffold2__79_contigs__length_296818236	PGA_scaffold4__75_contigs__length_252943267	-0.117002992	dopamine_4HPAA	none	-0.117002992	none	none
PGA_scaffold3__76_contigs__length_257455882	PGA_scaffold4__75_contigs__length_252943267	-0.005494505	dopamine_4HPAA	none	-0.005494505	none	none
PGA_scaffold3__76_contigs__length_257455882	PGA_scaffold4__75_contigs__length_252943267	-0.148351648	dopamine_4HPAA	none	-0.148351648	none	none
PGA_scaffold3__76_contigs__length_257455882	PGA_scaffold4__75_contigs__length_252943267	-0.142857143	dopamine_4HPAA	none	-0.142857143	none	none
PGA_scaffold3__76_contigs__length_257455882	PGA_scaffold4__75_contigs__length_252943267	-0.098901099	dopamine_4HPAA	none	-0.098901099	none	none
PGA_scaffold3__76_contigs__length_257455882	PGA_scaffold4__75_contigs__length_252943267	0.395604396	dopamine_4HPAA	none	0.395604396	none	none
PGA_scaffold8__37_contigs__length_190070107	PGA_scaffold4__75_contigs__length_252943267	0.164835165	dopamine_4HPAA	none	0.164835165	none	none
PGA_scaffold7__77_contigs__length_204232760	PGA_scaffold4__75_contigs__length_252943267	0.043852901	dopamine_4HPAA	none	0.043852901	none	none
PGA_scaffold2__79_contigs__length_296818236	PGA_scaffold4__75_contigs__length_252943267	0.26743541	dopamine_4HPAA	none	0.26743541	none	none
PGA_scaffold3__76_contigs__length_257455882	PGA_scaffold6__54_contigs__length_219123405	0.324175824	dopamine_4HPAA	none	0.324175824	none	none
PGA_scaffold3__76_contigs__length_257455882	PGA_scaffold6__54_contigs__length_219123405	0.21978022	dopamine_4HPAA	none	0.21978022	none	none
PGA_scaffold3__76_contigs__length_257455882	PGA_scaffold6__54_contigs__length_219123405	0.186813187	dopamine_4HPAA	none	0.186813187	none	none
PGA_scaffold3__76_contigs__length_257455882	PGA_scaffold6__54_contigs__length_219123405	0.258241758	dopamine_4HPAA	none	0.258241758	none	none
PGA_scaffold3__76_contigs__length_257455882	PGA_scaffold6__54_contigs__length_219123405	0.549450549	dopamine_4HPAA	none	0.549450549	none	none
PGA_scaffold8__37_contigs__length_190070107	PGA_scaffold6__54_contigs__length_219123405	0.56043956	dopamine_4HPAA	none	0.56043956	none	none
PGA_scaffold7__77_contigs__length_204232760	PGA_scaffold6__54_contigs__length_219123405	-0.178543954	dopamine_4HPAA	none	-0.178543954	none	none
PGA_scaffold2__79_contigs__length_296818236	PGA_scaffold6__54_contigs__length_219123405	-0.052929925	dopamine_4HPAA	none	-0.052929925	none	none
PGA_scaffold3__76_contigs__length_257455882	PGA_scaffold10__37_contigs__length_175762548	-0.296703297	dopamine_4HPAA	none	-0.296703297	none	none
PGA_scaffold3__76_contigs__length_257455882	PGA_scaffold10__37_contigs__length_175762548	-0.313186813	dopamine_4HPAA	none	-0.313186813	none	none
PGA_scaffold3__76_contigs__length_257455882	PGA_scaffold10__37_contigs__length_175762548	-0.285714286	dopamine_4HPAA	none	-0.285714286	none	none
PGA_scaffold3__76_contigs__length_257455882	PGA_scaffold10__37_contigs__length_175762548	-0.32967033	dopamine_4HPAA	none	-0.32967033	none	none
PGA_scaffold3__76_contigs__length_257455882	PGA_scaffold10__37_contigs__length_175762548	0.598901099	dopamine_4HPAA	none	0.598901099	none	none
PGA_scaffold8__37_contigs__length_190070107	PGA_scaffold10__37_contigs__length_175762548	0.879120879	dopamine_4HPAA	none	0.879120879	none	none
PGA_scaffold7__77_contigs__length_204232760	PGA_scaffold10__37_contigs__length_175762548	-0.695381715	dopamine_4HPAA	none	-0.695381715	none	none
PGA_scaffold2__79_contigs__length_296818236	PGA_scaffold10__37_contigs__length_175762548	-0.643516456	dopamine_4HPAA	none	-0.643516456	none	none
PGA_scaffold3__76_contigs__length_257455882	PGA_scaffold10__37_contigs__length_175762548	0.27624731	dopamine_4HPAA	none	0.27624731	none	none
PGA_scaffold3__76_contigs__length_257455882	PGA_scaffold10__37_contigs__length_175762548	0.204423009	dopamine_4HPAA	none	0.204423009	none	none
PGA_scaffold3__76_contigs__length_257455882	PGA_scaffold10__37_contigs__length_175762548	0.16022344	dopamine_4HPAA	none	0.16022344	none	none
PGA_scaffold3__76_contigs__length_257455882	PGA_scaffold10__37_contigs__length_175762548	0.237572687	dopamine_4HPAA	none	0.237572687	none	none
PGA_scaffold3__76_contigs__length_257455882	PGA_scaffold10__37_contigs__length_175762548	0.237572687	dopamine_4HPAA	none	0.237572687	none	none
PGA_scaffold8__37_contigs__length_190070107	PGA_scaffold10__37_contigs__length_175762548	0.049724516	dopamine_4HPAA	none	0.049724516	none	none
PGA_scaffold7__77_contigs__length_204232760	PGA_scaffold10__37_contigs__length_175762548	0.185832533	dopamine_4HPAA	none	0.185832533	none	none
PGA_scaffold2__79_contigs__length_296818236	PGA_scaffold10__37_contigs__length_175762548	0.431387781	dopamine_4HPAA	none	0.431387781	none	none
PGA_scaffold3__76_contigs__length_257455882	PGA_scaffold10__37_contigs__length_175762548	0.385758375	dopamine_4HPAA	none	0.385758375	none	none
PGA_scaffold3__76_contigs__length_257455882	PGA_scaffold10__37_contigs__length_175762548	0.46291005	dopamine_4HPAA	none	0.46291005	none	none
PGA_scaffold3__76_contigs__length_257455882	PGA_scaffold10__37_contigs__length_175762548	0.46291005	dopamine_4HPAA	none	0.46291005	none	none
PGA_scaffold3__76_contigs__length_257455882	PGA_scaffold10__37_contigs__length_175762548	0.46291005	dopamine_4HPAA	none	0.46291005	none	none
PGA_scaffold3__76_contigs__length_257455882	PGA_scaffold10__37_contigs__length_175762548	-0.077151675	dopamine_4HPAA	none	-0.077151675	none	none
PGA_scaffold8__37_contigs__length_190070107	PGA_scaffold10__37_contigs__length_175762548	-0.231455025	dopamine_4HPAA	none	-0.231455025	none	none
PGA_scaffold7__77_contigs__length_204232760	PGA_scaffold10__37_contigs__length_175762548	0.263899331	dopamine_4HPAA	none	0.263899331	none	none
PGA_scaffold2__79_contigs__length_296818236	PGA_scaffold10__37_contigs__length_175762548	0.312935196	dopamine_4HPAA	none	0.312935196	none	none
PGA_scaffold3__76_contigs__length_257455882	PGA_scaffold10__37_contigs__length_175762548	0.532967033	dopamine_4HPAA	none	0.532967033	none	none
PGA_scaffold3__76_contigs__length_257455882	PGA_scaffold10__37_contigs__length_175762548	0.434065934	dopamine_4HPAA	none	0.434065934	none	none
PGA_scaffold3__76_contigs__length_257455882	PGA_scaffold10__37_contigs__length_175762548	0.406593407	dopamine_4HPAA	none	0.406593407	none	none
PGA_scaffold3__76_contigs__length_257455882	PGA_scaffold10__37_contigs__length_175762548	0.472527473	dopamine_4HPAA	none	0.472527473	none	none
PGA_scaffold3__76_contigs__length_257455882	PGA_scaffold10__37_contigs__length_175762548	0.554945055	dopamine_4HPAA	none	0.554945055	none	none
PGA_scaffold8__37_contigs__length_190070107	PGA_scaffold10__37_contigs__length_175762548	0.489010989	dopamine_4HPAA	none	0.489010989	none	none
PGA_scaffold7__77_contigs__length_204232760	PGA_scaffold10__37_contigs__length_175762548	0.050117601	dopamine_4HPAA	none	0.050117601	none	none
PGA_scaffold2__79_contigs__length_296818236	PGA_scaffold10__37_contigs__length_175762548	0.156003989	dopamine_4HPAA	none	0.156003989	none	none
PGA_scaffold3__76_contigs__length_257455882	PGA_scaffold10__37_contigs__length_175762548	-0.247252747	dopamine_4HPAA	none	-0.247252747	none	none
PGA_scaffold3__76_contigs__length_257455882	PGA_scaffold10__37_contigs__length_175762548	-0.291208791	dopamine_4HPAA	none	-0.291208791	none	none
PGA_scaffold3__76_contigs__length_257455882	PGA_scaffold10__37_contigs__length_175762548	-0.285714286	dopamine_4HPAA	none	-0.285714286	none	none
PGA_scaffold3__76_contigs__length_257455882	PGA_scaffold10__37_contigs__length_175762548	-0.302197802	dopamine_4HPAA	none	-0.302197802	none	none
PGA_scaffold3__76_contigs__length_257455882	PGA_scaffold10__37_contigs__length_175762548	0.582417582	dopamine_4HPAA	none	0.582417582	none	none
PGA_scaffold8__37_contigs__length_190070107	PGA_scaffold10__37_contigs__length_175762548	0.725274725	dopamine_4HPAA	none	0.725274725	none	none
PGA_scaffold7__77_contigs__length_204232760	PGA_scaffold10__37_contigs__length_175762548	-0.513705411	dopamine_4HPAA	none	-0.513705411	none	none
PGA_scaffold2__79_contigs__length_296818236	PGA_scaffold10__37_contigs__length_175762548	-0.417867828	dopamine_4HPAA	none	-0.417867828	none	none
PGA_scaffold3__76_contigs__length_257455882	PGA_scaffold10__37_contigs__length_175762548	0.356074302	dopamine_4HPAA	none	0.356074302	none	none
PGA_scaffold3__76_contigs__length_257455882	PGA_scaffold10__37_contigs__length_175762548	0.33346641	dopamine_4HPAA	none	0.33346641	none	none
PGA_scaffold3__76_contigs__length_257455882	PGA_scaffold10__37_contigs__length_175762548	0.299554572	dopamine_4HPAA	none	0.299554572	none	none
PGA_scaffold3__76_contigs__length_257455882	PGA_scaffold10__37_contigs__length_175762548	0.350422329	dopamine_4HPAA	none	0.350422329	none	none
PGA_scaffold3__76_contigs__length_257455882	PGA_scaffold10__37_contigs__length_175762548	-0.152603272	dopamine_4HPAA	none	-0.152603272	none	none
PGA_scaffold8__37_contigs__length_190070107	PGA_scaffold10__37_contigs__length_175762548	-0.418246006	dopamine_4HPAA	none	-0.418246006	none	none
PGA_scaffold7__77_contigs__length_204232760	PGA_scaffold10__37_contigs__length_175762548	0.715310726	dopamine_4HPAA	none	0.715310726	none	none
PGA_scaffold2__79_contigs__length_296818236	PGA_scaffold10__37_contigs__length_175762548	0.799508989	dopamine_4HPAA	none	0.799508989	none	none
PGA_scaffold3__76_contigs__length_257455882	PGA_scaffold10__37_contigs__length_175762548	0.131409459	dopamine_4HPAA	none	0.131409459	none	none
PGA_scaffold3__76_contigs__length_257455882	PGA_scaffold10__37_contigs__length_175762548	0.059731572	dopamine_4HPAA	none	0.059731572	none	none
PGA_scaffold3__76_contigs__length_257455882	PGA_scaffold10__37_contigs__length_175762548	0.005973157	dopamine_4HPAA	none	0.005973157	none	none
PGA_scaffold3__76_contigs__length_257455882	PGA_scaffold10__37_contigs__length_175762548	0.113489987	dopamine_4HPAA	none	0.113489987	none	none
PGA_scaffold3__76_contigs__length_257455882	PGA_scaffold10__37_contigs__length_175762548	0.310604175	dopamine_4HPAA	none	0.310604175	none	none
PGA_scaffold8__37_contigs__length_190070107	PGA_scaffold10__37_contigs__length_175762548	0.059731572	dopamine_4HPAA	none	0.059731572	none	none
PGA_scaffold7__77_contigs__length_204232760	PGA_scaffold10__37_contigs__length_175762548	-0.054483577	dopamine_4HPAA	none	-0.054483577	none	none
PGA_scaffold2__79_contigs__length_296818236	PGA_scaffold10__37_contigs__length_175762548	0.239248984	dopamine_4HPAA	none	0.239248984	none	none
PGA_scaffold3__76_contigs__length_257455882	PGA_scaffold4__75_contigs__length_252943267	-0.46291005	dopamine_4HPAA	none	-0.46291005	none	none
PGA_scaffold3__76_contigs__length_257455882	PGA_scaffold4__75_contigs__length_252943267	-0.3086067	dopamine_4HPAA	none	-0.3086067	none	none
PGA_scaffold3__76_contigs__length_257455882	PGA_scaffold4__75_contigs__length_252943267	-0.3086067	dopamine_4HPAA	none	-0.3086067	none	none
PGA_scaffold3__76_contigs__length_257455882	PGA_scaffold4__75_contigs__length_252943267	-0.385758375	dopamine_4HPAA	none	-0.385758375	none	none
PGA_scaffold3__76_contigs__length_257455882	PGA_scaffold4__75_contigs__length_252943267	-0.385758375	dopamine_4HPAA	none	-0.385758375	none	none
PGA_scaffold8__37_contigs__length_190070107	PGA_scaffold4__75_contigs__length_252943267	-0.077151675	dopamine_4HPAA	none	-0.077151675	none	none
PGA_scaffold7__77_contigs__length_204232760	PGA_scaffold4__75_contigs__length_252943267	-0.21991611	dopamine_4HPAA	none	-0.21991611	none	none
PGA_scaffold2__79_contigs__length_296818236	PGA_scaffold4__75_contigs__length_252943267	-0.352052096	dopamine_4HPAA	none	-0.352052096	none	none
PGA_scaffold3__76_contigs__length_257455882	PGA_scaffold0__87_contigs__length_333667982	0.571428571	dopamine_4HPAA	none	0.571428571	none	none
PGA_scaffold3__76_contigs__length_257455882	PGA_scaffold0__87_contigs__length_333667982	0.576923077	dopamine_4HPAA	none	0.576923077	none	none
PGA_scaffold3__76_contigs__length_257455882	PGA_scaffold0__87_contigs__length_333667982	0.593406593	dopamine_4HPAA	none	0.593406593	none	none
PGA_scaffold3__76_contigs__length_257455882	PGA_scaffold0__87_contigs__length_333667982	0.565934066	dopamine_4HPAA	none	0.565934066	none	none
PGA_scaffold3__76_contigs__length_257455882	PGA_scaffold0__87_contigs__length_333667982	0.28021978	dopamine_4HPAA	none	0.28021978	none	none
PGA_scaffold8__37_contigs__length_190070107	PGA_scaffold0__87_contigs__length_333667982	0.395604396	dopamine_4HPAA	none	0.395604396	none	none
PGA_scaffold7__77_contigs__length_204232760	PGA_scaffold0__87_contigs__length_333667982	0.187941004	dopamine_4HPAA	none	0.187941004	none	none
PGA_scaffold2__79_contigs__length_296818236	PGA_scaffold0__87_contigs__length_333667982	0.100288279	dopamine_4HPAA	none	0.100288279	none	none
PGA_scaffold3__76_contigs__length_257455882	PGA_scaffold0__87_contigs__length_333667982	-0.182061807	dopamine_4HPAA	none	-0.182061807	none	none
PGA_scaffold3__76_contigs__length_257455882	PGA_scaffold0__87_contigs__length_333667982	-0.126328601	dopamine_4HPAA	none	-0.126328601	none	none
PGA_scaffold3__76_contigs__length_257455882	PGA_scaffold0__87_contigs__length_333667982	-0.126328601	dopamine_4HPAA	none	-0.126328601	none	none
PGA_scaffold3__76_contigs__length_257455882	PGA_scaffold0__87_contigs__length_333667982	-0.126328601	dopamine_4HPAA	none	-0.126328601	none	none
PGA_scaffold3__76_contigs__length_257455882	PGA_scaffold0__87_contigs__length_333667982	0.078026489	dopamine_4HPAA	none	0.078026489	none	none
PGA_scaffold8__37_contigs__length_190070107	PGA_scaffold0__87_contigs__length_333667982	0.070595395	dopamine_4HPAA	none	0.070595395	none	none
PGA_scaffold7__77_contigs__length_204232760	PGA_scaffold0__87_contigs__length_333667982	-0.41304661	dopamine_4HPAA	none	-0.41304661	none	none
PGA_scaffold2__79_contigs__length_296818236	PGA_scaffold0__87_contigs__length_333667982	-0.386185262	dopamine_4HPAA	none	-0.386185262	none	none
PGA_scaffold3__76_contigs__length_257455882	PGA_scaffold0__87_contigs__length_333667982	-0.15430335	dopamine_4HPAA	none	-0.15430335	none	none
PGA_scaffold3__76_contigs__length_257455882	PGA_scaffold0__87_contigs__length_333667982	-0.15430335	dopamine_4HPAA	none	-0.15430335	none	none
PGA_scaffold3__76_contigs__length_257455882	PGA_scaffold0__87_contigs__length_333667982	-0.15430335	dopamine_4HPAA	none	-0.15430335	none	none
PGA_scaffold3__76_contigs__length_257455882	PGA_scaffold0__87_contigs__length_333667982	-0.15430335	dopamine_4HPAA	none	-0.15430335	none	none
PGA_scaffold3__76_contigs__length_257455882	PGA_scaffold0__87_contigs__length_333667982	0.15430335	dopamine_4HPAA	none	0.15430335	none	none
PGA_scaffold8__37_contigs__length_190070107	PGA_scaffold0__87_contigs__length_333667982	0	dopamine_4HPAA	none	0	none	none
PGA_scaffold7__77_contigs__length_204232760	PGA_scaffold0__87_contigs__length_333667982	-0.21991611	dopamine_4HPAA	none	-0.21991611	none	none
PGA_scaffold2__79_contigs__length_296818236	PGA_scaffold0__87_contigs__length_333667982	0.078233799	dopamine_4HPAA	none	0.078233799	none	none
PGA_scaffold3__76_contigs__length_257455882	PGA_scaffold0__87_contigs__length_333667982	0.093406593	dopamine_4HPAA	none	0.093406593	none	none
PGA_scaffold3__76_contigs__length_257455882	PGA_scaffold0__87_contigs__length_333667982	0.104395604	dopamine_4HPAA	none	0.104395604	none	none
PGA_scaffold3__76_contigs__length_257455882	PGA_scaffold0__87_contigs__length_333667982	0.126373626	dopamine_4HPAA	none	0.126373626	none	none
PGA_scaffold3__76_contigs__length_257455882	PGA_scaffold0__87_contigs__length_333667982	0.098901099	dopamine_4HPAA	none	0.098901099	none	none
PGA_scaffold3__76_contigs__length_257455882	PGA_scaffold0__87_contigs__length_333667982	0.450549451	dopamine_4HPAA	none	0.450549451	none	none
PGA_scaffold8__37_contigs__length_190070107	PGA_scaffold0__87_contigs__length_333667982	0.434065934	dopamine_4HPAA	none	0.434065934	none	none
PGA_scaffold7__77_contigs__length_204232760	PGA_scaffold0__87_contigs__length_333667982	0.050117601	dopamine_4HPAA	none	0.050117601	none	none
PGA_scaffold2__79_contigs__length_296818236	PGA_scaffold0__87_contigs__length_333667982	0.13093192	dopamine_4HPAA	none	0.13093192	none	none
PGA_scaffold3__76_contigs__length_257455882	PGA_scaffold0__87_contigs__length_333667982	0.127508164	dopamine_4HPAA	none	0.127508164	none	none
PGA_scaffold3__76_contigs__length_257455882	PGA_scaffold0__87_contigs__length_333667982	0.046976692	dopamine_4HPAA	none	0.046976692	none	none
PGA_scaffold3__76_contigs__length_257455882	PGA_scaffold0__87_contigs__length_333667982	0.093953384	dopamine_4HPAA	none	0.093953384	none	none
PGA_scaffold3__76_contigs__length_257455882	PGA_scaffold0__87_contigs__length_333667982	0.046976692	dopamine_4HPAA	none	0.046976692	none	none
PGA_scaffold3__76_contigs__length_257455882	PGA_scaffold0__87_contigs__length_333667982	0.221461548	dopamine_4HPAA	none	0.221461548	none	none
PGA_scaffold8__37_contigs__length_190070107	PGA_scaffold0__87_contigs__length_333667982	0.20132868	dopamine_4HPAA	none	0.20132868	none	none
PGA_scaffold7__77_contigs__length_204232760	PGA_scaffold0__87_contigs__length_333667982	0.309892517	dopamine_4HPAA	none	0.309892517	none	none
PGA_scaffold2__79_contigs__length_296818236	PGA_scaffold0__87_contigs__length_333667982	0.13950421	dopamine_4HPAA	none	0.13950421	none	none
PGA_scaffold3__76_contigs__length_257455882	PGA_scaffold4__75_contigs__length_252943267	-0.155302088	dopamine_4HPAA	none	-0.155302088	none	none
PGA_scaffold3__76_contigs__length_257455882	PGA_scaffold4__75_contigs__length_252943267	-0.21503366	dopamine_4HPAA	none	-0.21503366	none	none
PGA_scaffold3__76_contigs__length_257455882	PGA_scaffold4__75_contigs__length_252943267	-0.197114188	dopamine_4HPAA	none	-0.197114188	none	none
PGA_scaffold3__76_contigs__length_257455882	PGA_scaffold4__75_contigs__length_252943267	-0.191141031	dopamine_4HPAA	none	-0.191141031	none	none
PGA_scaffold3__76_contigs__length_257455882	PGA_scaffold4__75_contigs__length_252943267	0.531610992	dopamine_4HPAA	none	0.531610992	none	none
PGA_scaffold8__37_contigs__length_190070107	PGA_scaffold4__75_contigs__length_252943267	0.298657861	dopamine_4HPAA	none	0.298657861	none	none
PGA_scaffold7__77_contigs__length_204232760	PGA_scaffold4__75_contigs__length_252943267	-0.211123859	dopamine_4HPAA	none	-0.211123859	none	none
PGA_scaffold2__79_contigs__length_296818236	PGA_scaffold4__75_contigs__length_252943267	0.105996385	dopamine_4HPAA	none	0.105996385	none	none
PGA_scaffold3__76_contigs__length_257455882	PGA_scaffold0__87_contigs__length_333667982	0.62120835	dopamine_4HPAA	none	0.62120835	none	none
PGA_scaffold3__76_contigs__length_257455882	PGA_scaffold0__87_contigs__length_333667982	0.633154665	dopamine_4HPAA	none	0.633154665	none	none
PGA_scaffold3__76_contigs__length_257455882	PGA_scaffold0__87_contigs__length_333667982	0.633154665	dopamine_4HPAA	none	0.633154665	none	none
PGA_scaffold3__76_contigs__length_257455882	PGA_scaffold0__87_contigs__length_333667982	0.633154665	dopamine_4HPAA	none	0.633154665	none	none
PGA_scaffold3__76_contigs__length_257455882	PGA_scaffold0__87_contigs__length_333667982	-0.137382616	dopamine_4HPAA	none	-0.137382616	none	none
PGA_scaffold8__37_contigs__length_190070107	PGA_scaffold0__87_contigs__length_333667982	-0.358389433	dopamine_4HPAA	none	-0.358389433	none	none
PGA_scaffold7__77_contigs__length_204232760	PGA_scaffold0__87_contigs__length_333667982	0.854711107	dopamine_4HPAA	none	0.854711107	none	none
PGA_scaffold2__79_contigs__length_296818236	PGA_scaffold0__87_contigs__length_333667982	0.811629464	dopamine_4HPAA	none	0.811629464	none	none
PGA_scaffold3__76_contigs__length_257455882	PGA_scaffold4__75_contigs__length_252943267	0.615384615	dopamine_4HPAA	none	0.615384615	none	none
PGA_scaffold3__76_contigs__length_257455882	PGA_scaffold4__75_contigs__length_252943267	0.60989011	dopamine_4HPAA	none	0.60989011	none	none
PGA_scaffold3__76_contigs__length_257455882	PGA_scaffold4__75_contigs__length_252943267	0.587912088	dopamine_4HPAA	none	0.587912088	none	none
PGA_scaffold3__76_contigs__length_257455882	PGA_scaffold4__75_contigs__length_252943267	0.620879121	dopamine_4HPAA	none	0.620879121	none	none
PGA_scaffold3__76_contigs__length_257455882	PGA_scaffold4__75_contigs__length_252943267	0.230769231	dopamine_4HPAA	none	0.230769231	none	none
PGA_scaffold8__37_contigs__length_190070107	PGA_scaffold4__75_contigs__length_252943267	0.208791209	dopamine_4HPAA	none	0.208791209	none	none
PGA_scaffold7__77_contigs__length_204232760	PGA_scaffold4__75_contigs__length_252943267	0.166014554	dopamine_4HPAA	none	0.166014554	none	none
PGA_scaffold2__79_contigs__length_296818236	PGA_scaffold4__75_contigs__length_252943267	0.256292268	dopamine_4HPAA	none	0.256292268	none	none
PGA_scaffold3__76_contigs__length_257455882	PGA_scaffold7__77_contigs__length_204232760	-0.279542623	dopamine_4HPAA	none	-0.279542623	none	none
PGA_scaffold3__76_contigs__length_257455882	PGA_scaffold7__77_contigs__length_204232760	-0.384371107	dopamine_4HPAA	none	-0.384371107	none	none
PGA_scaffold3__76_contigs__length_257455882	PGA_scaffold7__77_contigs__length_204232760	-0.436785349	dopamine_4HPAA	none	-0.436785349	none	none
PGA_scaffold3__76_contigs__length_257455882	PGA_scaffold7__77_contigs__length_204232760	-0.331956865	dopamine_4HPAA	none	-0.331956865	none	none
PGA_scaffold3__76_contigs__length_257455882	PGA_scaffold7__77_contigs__length_204232760	0.384371107	dopamine_4HPAA	none	0.384371107	none	none
PGA_scaffold8__37_contigs__length_190070107	PGA_scaffold7__77_contigs__length_204232760	0.104828484	dopamine_4HPAA	none	0.104828484	none	none
PGA_scaffold2__79_contigs__length_296818236	PGA_scaffold7__77_contigs__length_204232760	0.062007634	dopamine_4HPAA	none	0.062007634	none	none
PGA_scaffold3__76_contigs__length_257455882	PGA_scaffold7__77_contigs__length_204232760	-0.228335842	dopamine_4HPAA	none	-0.228335842	none	none
PGA_scaffold3__76_contigs__length_257455882	PGA_scaffold7__77_contigs__length_204232760	-0.217331705	dopamine_4HPAA	none	-0.217331705	none	none
PGA_scaffold3__76_contigs__length_257455882	PGA_scaffold7__77_contigs__length_204232760	-0.206327568	dopamine_4HPAA	none	-0.206327568	none	none
PGA_scaffold3__76_contigs__length_257455882	PGA_scaffold7__77_contigs__length_204232760	-0.250344116	dopamine_4HPAA	none	-0.250344116	none	none
PGA_scaffold3__76_contigs__length_257455882	PGA_scaffold7__77_contigs__length_204232760	0.310866869	dopamine_4HPAA	none	0.310866869	none	none
PGA_scaffold8__37_contigs__length_190070107	PGA_scaffold7__77_contigs__length_204232760	0.602476498	dopamine_4HPAA	none	0.602476498	none	none
PGA_scaffold2__79_contigs__length_296818236	PGA_scaffold7__77_contigs__length_204232760	-0.422627438	dopamine_4HPAA	none	-0.422627438	none	none
PGA_scaffold3__76_contigs__length_257455882	PGA_scaffold7__77_contigs__length_204232760	0.258241758	dopamine_4HPAA	none	0.258241758	none	none
PGA_scaffold3__76_contigs__length_257455882	PGA_scaffold7__77_contigs__length_204232760	0.214285714	dopamine_4HPAA	none	0.214285714	none	none
PGA_scaffold3__76_contigs__length_257455882	PGA_scaffold7__77_contigs__length_204232760	0.225274725	dopamine_4HPAA	none	0.225274725	none	none
PGA_scaffold3__76_contigs__length_257455882	PGA_scaffold7__77_contigs__length_204232760	0.21978022	dopamine_4HPAA	none	0.21978022	none	none
PGA_scaffold3__76_contigs__length_257455882	PGA_scaffold7__77_contigs__length_204232760	0.373626374	dopamine_4HPAA	none	0.373626374	none	none
PGA_scaffold8__37_contigs__length_190070107	PGA_scaffold7__77_contigs__length_204232760	0.285714286	dopamine_4HPAA	none	0.285714286	none	none
PGA_scaffold2__79_contigs__length_296818236	PGA_scaffold7__77_contigs__length_204232760	0.314793764	dopamine_4HPAA	none	0.314793764	none	none
PGA_scaffold8__37_contigs__length_190070107	PGA_scaffold3__76_contigs__length_257455882	0.066299354	dopamine_4HPAA	none	0.066299354	none	none
PGA_scaffold7__77_contigs__length_204232760	PGA_scaffold3__76_contigs__length_257455882	0.302371578	dopamine_4HPAA	none	0.302371578	none	none
PGA_scaffold2__79_contigs__length_296818236	PGA_scaffold3__76_contigs__length_257455882	0.050421948	dopamine_4HPAA	none	0.050421948	none	none
PGA_scaffold8__37_contigs__length_190070107	PGA_scaffold3__76_contigs__length_257455882	0.032967033	dopamine_4HPAA	none	0.032967033	none	none
PGA_scaffold7__77_contigs__length_204232760	PGA_scaffold3__76_contigs__length_257455882	0.125294003	dopamine_4HPAA	none	0.125294003	none	none
PGA_scaffold2__79_contigs__length_296818236	PGA_scaffold3__76_contigs__length_257455882	0.431796756	dopamine_4HPAA	none	0.431796756	none	none
PGA_scaffold3__76_contigs__length_257455882	PGA_scaffold4__75_contigs__length_252943267	0.20092126	dopamine_4HPAA	none	0.20092126	none	none
PGA_scaffold3__76_contigs__length_257455882	PGA_scaffold4__75_contigs__length_252943267	0.262071209	dopamine_4HPAA	none	0.262071209	none	none
PGA_scaffold3__76_contigs__length_257455882	PGA_scaffold4__75_contigs__length_252943267	0.262071209	dopamine_4HPAA	none	0.262071209	none	none
PGA_scaffold3__76_contigs__length_257455882	PGA_scaffold4__75_contigs__length_252943267	0.262071209	dopamine_4HPAA	none	0.262071209	none	none
PGA_scaffold3__76_contigs__length_257455882	PGA_scaffold4__75_contigs__length_252943267	0.043678535	dopamine_4HPAA	none	0.043678535	none	none
PGA_scaffold8__37_contigs__length_190070107	PGA_scaffold4__75_contigs__length_252943267	-0.183449846	dopamine_4HPAA	none	-0.183449846	none	none
PGA_scaffold7__77_contigs__length_204232760	PGA_scaffold4__75_contigs__length_252943267	0.05976143	dopamine_4HPAA	none	0.05976143	none	none
PGA_scaffold2__79_contigs__length_296818236	PGA_scaffold4__75_contigs__length_252943267	0.301179935	dopamine_4HPAA	none	0.301179935	none	none
PGA_scaffold3__76_contigs__length_257455882	PGA_scaffold1__68_contigs__length_302574926	0.053687648	dopamine_4HPAA	none	0.053687648	none	none
PGA_scaffold3__76_contigs__length_257455882	PGA_scaffold1__68_contigs__length_302574926	0.087242428	dopamine_4HPAA	none	0.087242428	none	none
PGA_scaffold3__76_contigs__length_257455882	PGA_scaffold1__68_contigs__length_302574926	0.087242428	dopamine_4HPAA	none	0.087242428	none	none
PGA_scaffold3__76_contigs__length_257455882	PGA_scaffold1__68_contigs__length_302574926	0.046976692	dopamine_4HPAA	none	0.046976692	none	none
PGA_scaffold3__76_contigs__length_257455882	PGA_scaffold1__68_contigs__length_302574926	-0.422790227	dopamine_4HPAA	none	-0.422790227	none	none
PGA_scaffold8__37_contigs__length_190070107	PGA_scaffold1__68_contigs__length_302574926	-0.248305372	dopamine_4HPAA	none	-0.248305372	none	none
PGA_scaffold7__77_contigs__length_204232760	PGA_scaffold1__68_contigs__length_302574926	0.428493357	dopamine_4HPAA	none	0.428493357	none	none
PGA_scaffold2__79_contigs__length_296818236	PGA_scaffold1__68_contigs__length_302574926	0.244983002	dopamine_4HPAA	none	0.244983002	none	none
PGA_scaffold3__76_contigs__length_257455882	PGA_scaffold1__68_contigs__length_302574926	0.135815463	dopamine_4HPAA	none	0.135815463	none	none
PGA_scaffold3__76_contigs__length_257455882	PGA_scaffold1__68_contigs__length_302574926	0.080911339	dopamine_4HPAA	none	0.080911339	none	none
PGA_scaffold3__76_contigs__length_257455882	PGA_scaffold1__68_contigs__length_302574926	0.031786598	dopamine_4HPAA	none	0.031786598	none	none
PGA_scaffold3__76_contigs__length_257455882	PGA_scaffold1__68_contigs__length_302574926	0.130036081	dopamine_4HPAA	none	0.130036081	none	none
PGA_scaffold3__76_contigs__length_257455882	PGA_scaffold1__68_contigs__length_302574926	0.2485134	dopamine_4HPAA	none	0.2485134	none	none
PGA_scaffold8__37_contigs__length_190070107	PGA_scaffold1__68_contigs__length_302574926	-0.16471237	dopamine_4HPAA	none	-0.16471237	none	none
PGA_scaffold7__77_contigs__length_204232760	PGA_scaffold1__68_contigs__length_302574926	0.182858864	dopamine_4HPAA	none	0.182858864	none	none
PGA_scaffold2__79_contigs__length_296818236	PGA_scaffold1__68_contigs__length_302574926	0.58897448	dopamine_4HPAA	none	0.58897448	none	none
PGA_scaffold8__37_contigs__length_190070107	PGA_scaffold3__76_contigs__length_257455882	-0.23036392	dopamine_4HPAA	none	-0.23036392	none	none
PGA_scaffold7__77_contigs__length_204232760	PGA_scaffold3__76_contigs__length_257455882	-0.016945502	dopamine_4HPAA	none	-0.016945502	none	none
PGA_scaffold2__79_contigs__length_296818236	PGA_scaffold3__76_contigs__length_257455882	-0.084772375	dopamine_4HPAA	none	-0.084772375	none	none
PGA_scaffold3__76_contigs__length_257455882	PGA_scaffold4__75_contigs__length_252943267	0.456043956	dopamine_4HPAA	none	0.456043956	none	none
PGA_scaffold3__76_contigs__length_257455882	PGA_scaffold4__75_contigs__length_252943267	0.351648352	dopamine_4HPAA	none	0.351648352	none	none
PGA_scaffold3__76_contigs__length_257455882	PGA_scaffold4__75_contigs__length_252943267	0.362637363	dopamine_4HPAA	none	0.362637363	none	none
PGA_scaffold3__76_contigs__length_257455882	PGA_scaffold4__75_contigs__length_252943267	0.384615385	dopamine_4HPAA	none	0.384615385	none	none
PGA_scaffold3__76_contigs__length_257455882	PGA_scaffold4__75_contigs__length_252943267	0.159340659	dopamine_4HPAA	none	0.159340659	none	none
PGA_scaffold8__37_contigs__length_190070107	PGA_scaffold4__75_contigs__length_252943267	0.043956044	dopamine_4HPAA	none	0.043956044	none	none
PGA_scaffold7__77_contigs__length_204232760	PGA_scaffold4__75_contigs__length_252943267	0.576352413	dopamine_4HPAA	none	0.576352413	none	none
PGA_scaffold2__79_contigs__length_296818236	PGA_scaffold4__75_contigs__length_252943267	0.431796756	dopamine_4HPAA	none	0.431796756	none	none
PGA_scaffold3__76_contigs__length_257455882	PGA_scaffold4__75_contigs__length_252943267	-0.186813187	dopamine_4HPAA	none	-0.186813187	none	none
PGA_scaffold3__76_contigs__length_257455882	PGA_scaffold4__75_contigs__length_252943267	-0.247252747	dopamine_4HPAA	none	-0.247252747	none	none
PGA_scaffold3__76_contigs__length_257455882	PGA_scaffold4__75_contigs__length_252943267	-0.241758242	dopamine_4HPAA	none	-0.241758242	none	none
PGA_scaffold3__76_contigs__length_257455882	PGA_scaffold4__75_contigs__length_252943267	-0.214285714	dopamine_4HPAA	none	-0.214285714	none	none
PGA_scaffold3__76_contigs__length_257455882	PGA_scaffold4__75_contigs__length_252943267	-0.010989011	dopamine_4HPAA	none	-0.010989011	none	none
PGA_scaffold8__37_contigs__length_190070107	PGA_scaffold4__75_contigs__length_252943267	0.082417582	dopamine_4HPAA	none	0.082417582	none	none
PGA_scaffold7__77_contigs__length_204232760	PGA_scaffold4__75_contigs__length_252943267	-0.191073354	dopamine_4HPAA	none	-0.191073354	none	none
PGA_scaffold2__79_contigs__length_296818236	PGA_scaffold4__75_contigs__length_252943267	-0.356580547	dopamine_4HPAA	none	-0.356580547	none	none
PGA_scaffold3__76_contigs__length_257455882	PGA_scaffold4__75_contigs__length_252943267	0.576923077	dopamine_4HPAA	none	0.576923077	none	none
PGA_scaffold3__76_contigs__length_257455882	PGA_scaffold4__75_contigs__length_252943267	0.5	dopamine_4HPAA	none	0.5	none	none
PGA_scaffold3__76_contigs__length_257455882	PGA_scaffold4__75_contigs__length_252943267	0.483516484	dopamine_4HPAA	none	0.483516484	none	none
PGA_scaffold3__76_contigs__length_257455882	PGA_scaffold4__75_contigs__length_252943267	0.538461538	dopamine_4HPAA	none	0.538461538	none	none
PGA_scaffold3__76_contigs__length_257455882	PGA_scaffold4__75_contigs__length_252943267	0.373626374	dopamine_4HPAA	none	0.373626374	none	none
PGA_scaffold8__37_contigs__length_190070107	PGA_scaffold4__75_contigs__length_252943267	0.038461538	dopamine_4HPAA	none	0.038461538	none	none
PGA_scaffold7__77_contigs__length_204232760	PGA_scaffold4__75_contigs__length_252943267	0.43852901	dopamine_4HPAA	none	0.43852901	none	none
PGA_scaffold2__79_contigs__length_296818236	PGA_scaffold4__75_contigs__length_252943267	0.596158102	dopamine_4HPAA	none	0.596158102	none	none
PGA_scaffold3__76_contigs__length_257455882	PGA_scaffold4__75_contigs__length_252943267	0.46291005	dopamine_4HPAA	none	0.46291005	none	none
PGA_scaffold3__76_contigs__length_257455882	PGA_scaffold4__75_contigs__length_252943267	0.385758375	dopamine_4HPAA	none	0.385758375	none	none
PGA_scaffold3__76_contigs__length_257455882	PGA_scaffold4__75_contigs__length_252943267	0.385758375	dopamine_4HPAA	none	0.385758375	none	none
PGA_scaffold3__76_contigs__length_257455882	PGA_scaffold4__75_contigs__length_252943267	0.385758375	dopamine_4HPAA	none	0.385758375	none	none
PGA_scaffold3__76_contigs__length_257455882	PGA_scaffold4__75_contigs__length_252943267	-0.231455025	dopamine_4HPAA	none	-0.231455025	none	none
PGA_scaffold8__37_contigs__length_190070107	PGA_scaffold4__75_contigs__length_252943267	-0.15430335	dopamine_4HPAA	none	-0.15430335	none	none
PGA_scaffold7__77_contigs__length_204232760	PGA_scaffold4__75_contigs__length_252943267	0.439832219	dopamine_4HPAA	none	0.439832219	none	none
PGA_scaffold2__79_contigs__length_296818236	PGA_scaffold4__75_contigs__length_252943267	0.156467598	dopamine_4HPAA	none	0.156467598	none	none
PGA_scaffold3__76_contigs__length_257455882	PGA_scaffold4__75_contigs__length_252943267	0.047358354	dopamine_4HPAA	none	0.047358354	none	none
PGA_scaffold3__76_contigs__length_257455882	PGA_scaffold4__75_contigs__length_252943267	-0.02507207	dopamine_4HPAA	none	-0.02507207	none	none
PGA_scaffold3__76_contigs__length_257455882	PGA_scaffold4__75_contigs__length_252943267	-0.078001995	dopamine_4HPAA	none	-0.078001995	none	none
PGA_scaffold3__76_contigs__length_257455882	PGA_scaffold4__75_contigs__length_252943267	0.008357357	dopamine_4HPAA	none	0.008357357	none	none
PGA_scaffold3__76_contigs__length_257455882	PGA_scaffold4__75_contigs__length_252943267	0.019500499	dopamine_4HPAA	none	0.019500499	none	none
PGA_scaffold8__37_contigs__length_190070107	PGA_scaffold4__75_contigs__length_252943267	0.122574563	dopamine_4HPAA	none	0.122574563	none	none
PGA_scaffold7__77_contigs__length_204232760	PGA_scaffold4__75_contigs__length_252943267	-0.219163609	dopamine_4HPAA	none	-0.219163609	none	none
PGA_scaffold2__79_contigs__length_296818236	PGA_scaffold4__75_contigs__length_252943267	-0.221751412	dopamine_4HPAA	none	-0.221751412	none	none
PGA_scaffold3__76_contigs__length_257455882	PGA_scaffold4__75_contigs__length_252943267	-0.319119972	dopamine_4HPAA	none	-0.319119972	none	none
PGA_scaffold3__76_contigs__length_257455882	PGA_scaffold4__75_contigs__length_252943267	-0.387895828	dopamine_4HPAA	none	-0.387895828	none	none
PGA_scaffold3__76_contigs__length_257455882	PGA_scaffold4__75_contigs__length_252943267	-0.371389622	dopamine_4HPAA	none	-0.371389622	none	none
PGA_scaffold3__76_contigs__length_257455882	PGA_scaffold4__75_contigs__length_252943267	-0.382393759	dopamine_4HPAA	none	-0.382393759	none	none
PGA_scaffold3__76_contigs__length_257455882	PGA_scaffold4__75_contigs__length_252943267	0.368638588	dopamine_4HPAA	none	0.368638588	none	none
PGA_scaffold8__37_contigs__length_190070107	PGA_scaffold4__75_contigs__length_252943267	0.338377211	dopamine_4HPAA	none	0.338377211	none	none
PGA_scaffold7__77_contigs__length_204232760	PGA_scaffold4__75_contigs__length_252943267	-0.159969743	dopamine_4HPAA	none	-0.159969743	none	none
PGA_scaffold2__79_contigs__length_296818236	PGA_scaffold4__75_contigs__length_252943267	-0.01952734	dopamine_4HPAA	none	-0.01952734	none	none
PGA_scaffold3__76_contigs__length_257455882	PGA_scaffold2__79_contigs__length_296818236	-0.080531472	dopamine_4HPAA	none	-0.080531472	none	none
PGA_scaffold3__76_contigs__length_257455882	PGA_scaffold2__79_contigs__length_296818236	-0.187906768	dopamine_4HPAA	none	-0.187906768	none	none
PGA_scaffold3__76_contigs__length_257455882	PGA_scaffold2__79_contigs__length_296818236	-0.241594416	dopamine_4HPAA	none	-0.241594416	none	none
PGA_scaffold3__76_contigs__length_257455882	PGA_scaffold2__79_contigs__length_296818236	-0.13421912	dopamine_4HPAA	none	-0.13421912	none	none
PGA_scaffold3__76_contigs__length_257455882	PGA_scaffold2__79_contigs__length_296818236	0.483188831	dopamine_4HPAA	none	0.483188831	none	none
PGA_scaffold8__37_contigs__length_190070107	PGA_scaffold2__79_contigs__length_296818236	0.369102579	dopamine_4HPAA	none	0.369102579	none	none
PGA_scaffold7__77_contigs__length_204232760	PGA_scaffold2__79_contigs__length_296818236	-0.497358361	dopamine_4HPAA	none	-0.497358361	none	none
PGA_scaffold3__76_contigs__length_257455882	PGA_scaffold4__75_contigs__length_252943267	-0.230769231	dopamine_4HPAA	none	-0.230769231	none	none
PGA_scaffold3__76_contigs__length_257455882	PGA_scaffold4__75_contigs__length_252943267	-0.247252747	dopamine_4HPAA	none	-0.247252747	none	none
PGA_scaffold3__76_contigs__length_257455882	PGA_scaffold4__75_contigs__length_252943267	-0.197802198	dopamine_4HPAA	none	-0.197802198	none	none
PGA_scaffold3__76_contigs__length_257455882	PGA_scaffold4__75_contigs__length_252943267	-0.291208791	dopamine_4HPAA	none	-0.291208791	none	none
PGA_scaffold3__76_contigs__length_257455882	PGA_scaffold4__75_contigs__length_252943267	0.225274725	dopamine_4HPAA	none	0.225274725	none	none
PGA_scaffold8__37_contigs__length_190070107	PGA_scaffold4__75_contigs__length_252943267	0.538461538	dopamine_4HPAA	none	0.538461538	none	none
PGA_scaffold7__77_contigs__length_204232760	PGA_scaffold4__75_contigs__length_252943267	-0.225529205	dopamine_4HPAA	none	-0.225529205	none	none
PGA_scaffold2__79_contigs__length_296818236	PGA_scaffold4__75_contigs__length_252943267	-0.356580547	dopamine_4HPAA	none	-0.356580547	none	none
PGA_scaffold3__76_contigs__length_257455882	PGA_scaffold0__87_contigs__length_333667982	0.271294707	dopamine_4HPAA	none	0.271294707	none	none
PGA_scaffold3__76_contigs__length_257455882	PGA_scaffold0__87_contigs__length_333667982	0.254338787	dopamine_4HPAA	none	0.254338787	none	none
PGA_scaffold3__76_contigs__length_257455882	PGA_scaffold0__87_contigs__length_333667982	0.209123003	dopamine_4HPAA	none	0.209123003	none	none
PGA_scaffold3__76_contigs__length_257455882	PGA_scaffold0__87_contigs__length_333667982	0.271294707	dopamine_4HPAA	none	0.271294707	none	none
PGA_scaffold3__76_contigs__length_257455882	PGA_scaffold0__87_contigs__length_333667982	-0.056519731	dopamine_4HPAA	none	-0.056519731	none	none
PGA_scaffold8__37_contigs__length_190070107	PGA_scaffold0__87_contigs__length_333667982	-0.248686814	dopamine_4HPAA	none	-0.248686814	none	none
PGA_scaffold7__77_contigs__length_204232760	PGA_scaffold0__87_contigs__length_333667982	0.347989002	dopamine_4HPAA	none	0.347989002	none	none
PGA_scaffold2__79_contigs__length_296818236	PGA_scaffold0__87_contigs__length_333667982	0.461365402	dopamine_4HPAA	none	0.461365402	none	none
PGA_scaffold3__76_contigs__length_257455882	PGA_scaffold0__87_contigs__length_333667982	0.010989011	dopamine_4HPAA	none	0.010989011	none	none
PGA_scaffold3__76_contigs__length_257455882	PGA_scaffold0__87_contigs__length_333667982	-0.098901099	dopamine_4HPAA	none	-0.098901099	none	none
PGA_scaffold3__76_contigs__length_257455882	PGA_scaffold0__87_contigs__length_333667982	-0.076923077	dopamine_4HPAA	none	-0.076923077	none	none
PGA_scaffold3__76_contigs__length_257455882	PGA_scaffold0__87_contigs__length_333667982	-0.093406593	dopamine_4HPAA	none	-0.093406593	none	none
PGA_scaffold3__76_contigs__length_257455882	PGA_scaffold0__87_contigs__length_333667982	0.521978022	dopamine_4HPAA	none	0.521978022	none	none
PGA_scaffold8__37_contigs__length_190070107	PGA_scaffold0__87_contigs__length_333667982	0.769230769	dopamine_4HPAA	none	0.769230769	none	none
PGA_scaffold7__77_contigs__length_204232760	PGA_scaffold0__87_contigs__length_333667982	-0.275646806	dopamine_4HPAA	none	-0.275646806	none	none
PGA_scaffold2__79_contigs__length_296818236	PGA_scaffold0__87_contigs__length_333667982	-0.434582542	dopamine_4HPAA	none	-0.434582542	none	none
PGA_scaffold3__76_contigs__length_257455882	PGA_scaffold0__87_contigs__length_333667982	-0.247252747	dopamine_4HPAA	none	-0.247252747	none	none
PGA_scaffold3__76_contigs__length_257455882	PGA_scaffold0__87_contigs__length_333667982	-0.153846154	dopamine_4HPAA	none	-0.153846154	none	none
PGA_scaffold3__76_contigs__length_257455882	PGA_scaffold0__87_contigs__length_333667982	-0.087912088	dopamine_4HPAA	none	-0.087912088	none	none
PGA_scaffold3__76_contigs__length_257455882	PGA_scaffold0__87_contigs__length_333667982	-0.208791209	dopamine_4HPAA	none	-0.208791209	none	none
PGA_scaffold3__76_contigs__length_257455882	PGA_scaffold0__87_contigs__length_333667982	0.120879121	dopamine_4HPAA	none	0.120879121	none	none
PGA_scaffold8__37_contigs__length_190070107	PGA_scaffold0__87_contigs__length_333667982	0.291208791	dopamine_4HPAA	none	0.291208791	none	none
PGA_scaffold7__77_contigs__length_204232760	PGA_scaffold0__87_contigs__length_333667982	-0.159749854	dopamine_4HPAA	none	-0.159749854	none	none
PGA_scaffold2__79_contigs__length_296818236	PGA_scaffold0__87_contigs__length_333667982	-0.206148129	dopamine_4HPAA	none	-0.206148129	none	none
PGA_scaffold3__76_contigs__length_257455882	PGA_scaffold2__79_contigs__length_296818236	-0.093406593	dopamine_4HPAA	none	-0.093406593	none	none
PGA_scaffold3__76_contigs__length_257455882	PGA_scaffold2__79_contigs__length_296818236	-0.104395604	dopamine_4HPAA	none	-0.104395604	none	none
PGA_scaffold3__76_contigs__length_257455882	PGA_scaffold2__79_contigs__length_296818236	-0.076923077	dopamine_4HPAA	none	-0.076923077	none	none
PGA_scaffold3__76_contigs__length_257455882	PGA_scaffold2__79_contigs__length_296818236	-0.10989011	dopamine_4HPAA	none	-0.10989011	none	none
PGA_scaffold3__76_contigs__length_257455882	PGA_scaffold2__79_contigs__length_296818236	0.483516484	dopamine_4HPAA	none	0.483516484	none	none
PGA_scaffold8__37_contigs__length_190070107	PGA_scaffold2__79_contigs__length_296818236	0.703296703	dopamine_4HPAA	none	0.703296703	none	none
PGA_scaffold7__77_contigs__length_204232760	PGA_scaffold2__79_contigs__length_296818236	-0.43852901	dopamine_4HPAA	none	-0.43852901	none	none
PGA_scaffold3__76_contigs__length_257455882	PGA_scaffold8__37_contigs__length_190070107	0.080531472	dopamine_4HPAA	none	0.080531472	none	none
PGA_scaffold3__76_contigs__length_257455882	PGA_scaffold8__37_contigs__length_190070107	0.1677739	dopamine_4HPAA	none	0.1677739	none	none
PGA_scaffold3__76_contigs__length_257455882	PGA_scaffold8__37_contigs__length_190070107	0.1677739	dopamine_4HPAA	none	0.1677739	none	none
PGA_scaffold3__76_contigs__length_257455882	PGA_scaffold8__37_contigs__length_190070107	0.1677739	dopamine_4HPAA	none	0.1677739	none	none
PGA_scaffold3__76_contigs__length_257455882	PGA_scaffold8__37_contigs__length_190070107	-0.040265736	dopamine_4HPAA	none	-0.040265736	none	none
PGA_scaffold7__77_contigs__length_204232760	PGA_scaffold8__37_contigs__length_190070107	-0.160685009	dopamine_4HPAA	none	-0.160685009	none	none
PGA_scaffold2__79_contigs__length_296818236	PGA_scaffold8__37_contigs__length_190070107	0.030622875	dopamine_4HPAA	none	0.030622875	none	none
PGA_scaffold3__76_contigs__length_257455882	PGA_scaffold1__68_contigs__length_302574926	0.531285467	dopamine_4HPAA	none	0.531285467	none	none
PGA_scaffold3__76_contigs__length_257455882	PGA_scaffold1__68_contigs__length_302574926	0.423897979	dopamine_4HPAA	none	0.423897979	none	none
PGA_scaffold3__76_contigs__length_257455882	PGA_scaffold1__68_contigs__length_302574926	0.373030221	dopamine_4HPAA	none	0.373030221	none	none
PGA_scaffold3__76_contigs__length_257455882	PGA_scaffold1__68_contigs__length_302574926	0.474765736	dopamine_4HPAA	none	0.474765736	none	none
PGA_scaffold3__76_contigs__length_257455882	PGA_scaffold1__68_contigs__length_302574926	0.254338787	dopamine_4HPAA	none	0.254338787	none	none
PGA_scaffold8__37_contigs__length_190070107	PGA_scaffold1__68_contigs__length_302574926	0.124343407	dopamine_4HPAA	none	0.124343407	none	none
PGA_scaffold7__77_contigs__length_204232760	PGA_scaffold1__68_contigs__length_302574926	0.157883899	dopamine_4HPAA	none	0.157883899	none	none
PGA_scaffold2__79_contigs__length_296818236	PGA_scaffold1__68_contigs__length_302574926	0.229249889	dopamine_4HPAA	none	0.229249889	none	none
PGA_scaffold3__76_contigs__length_257455882	PGA_scaffold1__68_contigs__length_302574926	-0.076923077	dopamine_4HPAA	none	-0.076923077	none	none
PGA_scaffold3__76_contigs__length_257455882	PGA_scaffold1__68_contigs__length_302574926	-0.087912088	dopamine_4HPAA	none	-0.087912088	none	none
PGA_scaffold3__76_contigs__length_257455882	PGA_scaffold1__68_contigs__length_302574926	-0.093406593	dopamine_4HPAA	none	-0.093406593	none	none
PGA_scaffold3__76_contigs__length_257455882	PGA_scaffold1__68_contigs__length_302574926	-0.104395604	dopamine_4HPAA	none	-0.104395604	none	none
PGA_scaffold3__76_contigs__length_257455882	PGA_scaffold1__68_contigs__length_302574926	-0.126373626	dopamine_4HPAA	none	-0.126373626	none	none
PGA_scaffold8__37_contigs__length_190070107	PGA_scaffold1__68_contigs__length_302574926	-0.027472527	dopamine_4HPAA	none	-0.027472527	none	none
PGA_scaffold7__77_contigs__length_204232760	PGA_scaffold1__68_contigs__length_302574926	0.053249951	dopamine_4HPAA	none	0.053249951	none	none
PGA_scaffold2__79_contigs__length_296818236	PGA_scaffold1__68_contigs__length_302574926	0.111431421	dopamine_4HPAA	none	0.111431421	none	none
PGA_scaffold3__76_contigs__length_257455882	PGA_scaffold1__68_contigs__length_302574926	-0.049450549	dopamine_4HPAA	none	-0.049450549	none	none
PGA_scaffold3__76_contigs__length_257455882	PGA_scaffold1__68_contigs__length_302574926	-0.071428571	dopamine_4HPAA	none	-0.071428571	none	none
PGA_scaffold3__76_contigs__length_257455882	PGA_scaffold1__68_contigs__length_302574926	-0.027472527	dopamine_4HPAA	none	-0.027472527	none	none
PGA_scaffold3__76_contigs__length_257455882	PGA_scaffold1__68_contigs__length_302574926	-0.076923077	dopamine_4HPAA	none	-0.076923077	none	none
PGA_scaffold3__76_contigs__length_257455882	PGA_scaffold1__68_contigs__length_302574926	0.71978022	dopamine_4HPAA	none	0.71978022	none	none
PGA_scaffold8__37_contigs__length_190070107	PGA_scaffold1__68_contigs__length_302574926	0.868131868	dopamine_4HPAA	none	0.868131868	none	none
PGA_scaffold7__77_contigs__length_204232760	PGA_scaffold1__68_contigs__length_302574926	-0.45419076	dopamine_4HPAA	none	-0.45419076	none	none
PGA_scaffold2__79_contigs__length_296818236	PGA_scaffold1__68_contigs__length_302574926	-0.359366332	dopamine_4HPAA	none	-0.359366332	none	none
PGA_scaffold3__76_contigs__length_257455882	PGA_scaffold1__68_contigs__length_302574926	0.098901099	dopamine_4HPAA	none	0.098901099	none	none
PGA_scaffold3__76_contigs__length_257455882	PGA_scaffold1__68_contigs__length_302574926	0.043956044	dopamine_4HPAA	none	0.043956044	none	none
PGA_scaffold3__76_contigs__length_257455882	PGA_scaffold1__68_contigs__length_302574926	0.065934066	dopamine_4HPAA	none	0.065934066	none	none
PGA_scaffold3__76_contigs__length_257455882	PGA_scaffold1__68_contigs__length_302574926	0.06043956	dopamine_4HPAA	none	0.06043956	none	none
PGA_scaffold3__76_contigs__length_257455882	PGA_scaffold1__68_contigs__length_302574926	0.637362637	dopamine_4HPAA	none	0.637362637	none	none
PGA_scaffold8__37_contigs__length_190070107	PGA_scaffold1__68_contigs__length_302574926	0.571428571	dopamine_4HPAA	none	0.571428571	none	none
PGA_scaffold7__77_contigs__length_204232760	PGA_scaffold1__68_contigs__length_302574926	-0.065779351	dopamine_4HPAA	none	-0.065779351	none	none
PGA_scaffold2__79_contigs__length_296818236	PGA_scaffold1__68_contigs__length_302574926	0.091930922	dopamine_4HPAA	none	0.091930922	none	none
PGA_scaffold3__76_contigs__length_257455882	PGA_scaffold1__68_contigs__length_302574926	-0.357142857	dopamine_4HPAA	none	-0.357142857	none	none
PGA_scaffold3__76_contigs__length_257455882	PGA_scaffold1__68_contigs__length_302574926	-0.494505495	dopamine_4HPAA	none	-0.494505495	none	none
PGA_scaffold3__76_contigs__length_257455882	PGA_scaffold1__68_contigs__length_302574926	-0.510989011	dopamine_4HPAA	none	-0.510989011	none	none
PGA_scaffold3__76_contigs__length_257455882	PGA_scaffold1__68_contigs__length_302574926	-0.461538462	dopamine_4HPAA	none	-0.461538462	none	none
PGA_scaffold3__76_contigs__length_257455882	PGA_scaffold1__68_contigs__length_302574926	0.692307692	dopamine_4HPAA	none	0.692307692	none	none
PGA_scaffold8__37_contigs__length_190070107	PGA_scaffold1__68_contigs__length_302574926	0.593406593	dopamine_4HPAA	none	0.593406593	none	none
PGA_scaffold7__77_contigs__length_204232760	PGA_scaffold1__68_contigs__length_302574926	-0.332029107	dopamine_4HPAA	none	-0.332029107	none	none
PGA_scaffold2__79_contigs__length_296818236	PGA_scaffold1__68_contigs__length_302574926	-0.10585985	dopamine_4HPAA	none	-0.10585985	none	none
PGA_scaffold3__76_contigs__length_257455882	PGA_scaffold0__87_contigs__length_333667982	-0.424094162	dopamine_4HPAA	none	-0.424094162	none	none
PGA_scaffold3__76_contigs__length_257455882	PGA_scaffold0__87_contigs__length_333667982	-0.430067319	dopamine_4HPAA	none	-0.430067319	none	none
PGA_scaffold3__76_contigs__length_257455882	PGA_scaffold0__87_contigs__length_333667982	-0.418121005	dopamine_4HPAA	none	-0.418121005	none	none
PGA_scaffold3__76_contigs__length_257455882	PGA_scaffold0__87_contigs__length_333667982	-0.447986791	dopamine_4HPAA	none	-0.447986791	none	none
PGA_scaffold3__76_contigs__length_257455882	PGA_scaffold0__87_contigs__length_333667982	0.310604175	dopamine_4HPAA	none	0.310604175	none	none
PGA_scaffold8__37_contigs__length_190070107	PGA_scaffold0__87_contigs__length_333667982	0.453959948	dopamine_4HPAA	none	0.453959948	none	none
PGA_scaffold7__77_contigs__length_204232760	PGA_scaffold0__87_contigs__length_333667982	-0.316685789	dopamine_4HPAA	none	-0.316685789	none	none
PGA_scaffold2__79_contigs__length_296818236	PGA_scaffold0__87_contigs__length_333667982	-0.324046092	dopamine_4HPAA	none	-0.324046092	none	none
PGA_scaffold3__76_contigs__length_257455882	PGA_scaffold0__87_contigs__length_333667982	-0.175824176	dopamine_4HPAA	none	-0.175824176	none	none
PGA_scaffold3__76_contigs__length_257455882	PGA_scaffold0__87_contigs__length_333667982	-0.302197802	dopamine_4HPAA	none	-0.302197802	none	none
PGA_scaffold3__76_contigs__length_257455882	PGA_scaffold0__87_contigs__length_333667982	-0.32967033	dopamine_4HPAA	none	-0.32967033	none	none
PGA_scaffold3__76_contigs__length_257455882	PGA_scaffold0__87_contigs__length_333667982	-0.263736264	dopamine_4HPAA	none	-0.263736264	none	none
PGA_scaffold3__76_contigs__length_257455882	PGA_scaffold0__87_contigs__length_333667982	0.510989011	dopamine_4HPAA	none	0.510989011	none	none
PGA_scaffold8__37_contigs__length_190070107	PGA_scaffold0__87_contigs__length_333667982	0.324175824	dopamine_4HPAA	none	0.324175824	none	none
PGA_scaffold7__77_contigs__length_204232760	PGA_scaffold0__87_contigs__length_333667982	0	dopamine_4HPAA	none	0	none	none
PGA_scaffold2__79_contigs__length_296818236	PGA_scaffold0__87_contigs__length_333667982	0.256292268	dopamine_4HPAA	none	0.256292268	none	none
PGA_scaffold3__76_contigs__length_257455882	PGA_scaffold1__68_contigs__length_302574926	-0.313617903	dopamine_4HPAA	none	-0.313617903	none	none
PGA_scaffold3__76_contigs__length_257455882	PGA_scaffold1__68_contigs__length_302574926	-0.261348253	dopamine_4HPAA	none	-0.261348253	none	none
PGA_scaffold3__76_contigs__length_257455882	PGA_scaffold1__68_contigs__length_302574926	-0.228335842	dopamine_4HPAA	none	-0.228335842	none	none
PGA_scaffold3__76_contigs__length_257455882	PGA_scaffold1__68_contigs__length_302574926	-0.299862732	dopamine_4HPAA	none	-0.299862732	none	none
PGA_scaffold3__76_contigs__length_257455882	PGA_scaffold1__68_contigs__length_302574926	0.39614893	dopamine_4HPAA	none	0.39614893	none	none
PGA_scaffold8__37_contigs__length_190070107	PGA_scaffold1__68_contigs__length_302574926	0.547455814	dopamine_4HPAA	none	0.547455814	none	none
PGA_scaffold7__77_contigs__length_204232760	PGA_scaffold1__68_contigs__length_302574926	-0.265047908	dopamine_4HPAA	none	-0.265047908	none	none
PGA_scaffold2__79_contigs__length_296818236	PGA_scaffold1__68_contigs__length_302574926	-0.185509734	dopamine_4HPAA	none	-0.185509734	none	none
PGA_scaffold3__76_contigs__length_257455882	PGA_scaffold0__87_contigs__length_333667982	-0.247252747	dopamine_4HPAA	none	-0.247252747	none	none
PGA_scaffold3__76_contigs__length_257455882	PGA_scaffold0__87_contigs__length_333667982	-0.324175824	dopamine_4HPAA	none	-0.324175824	none	none
PGA_scaffold3__76_contigs__length_257455882	PGA_scaffold0__87_contigs__length_333667982	-0.28021978	dopamine_4HPAA	none	-0.28021978	none	none
PGA_scaffold3__76_contigs__length_257455882	PGA_scaffold0__87_contigs__length_333667982	-0.307692308	dopamine_4HPAA	none	-0.307692308	none	none
PGA_scaffold3__76_contigs__length_257455882	PGA_scaffold0__87_contigs__length_333667982	0.582417582	dopamine_4HPAA	none	0.582417582	none	none
PGA_scaffold8__37_contigs__length_190070107	PGA_scaffold0__87_contigs__length_333667982	0.648351648	dopamine_4HPAA	none	0.648351648	none	none
PGA_scaffold7__77_contigs__length_204232760	PGA_scaffold0__87_contigs__length_333667982	-0.532499512	dopamine_4HPAA	none	-0.532499512	none	none
PGA_scaffold2__79_contigs__length_296818236	PGA_scaffold0__87_contigs__length_333667982	-0.45408304	dopamine_4HPAA	none	-0.45408304	none	none
PGA_scaffold3__76_contigs__length_257455882	PGA_scaffold0__87_contigs__length_333667982	-0.230769231	dopamine_4HPAA	none	-0.230769231	none	none
PGA_scaffold3__76_contigs__length_257455882	PGA_scaffold0__87_contigs__length_333667982	-0.357142857	dopamine_4HPAA	none	-0.357142857	none	none
PGA_scaffold3__76_contigs__length_257455882	PGA_scaffold0__87_contigs__length_333667982	-0.362637363	dopamine_4HPAA	none	-0.362637363	none	none
PGA_scaffold3__76_contigs__length_257455882	PGA_scaffold0__87_contigs__length_333667982	-0.32967033	dopamine_4HPAA	none	-0.32967033	none	none
PGA_scaffold3__76_contigs__length_257455882	PGA_scaffold0__87_contigs__length_333667982	0.576923077	dopamine_4HPAA	none	0.576923077	none	none
PGA_scaffold8__37_contigs__length_190070107	PGA_scaffold0__87_contigs__length_333667982	0.527472527	dopamine_4HPAA	none	0.527472527	none	none
PGA_scaffold7__77_contigs__length_204232760	PGA_scaffold0__87_contigs__length_333667982	-0.093970502	dopamine_4HPAA	none	-0.093970502	none	none
PGA_scaffold2__79_contigs__length_296818236	PGA_scaffold0__87_contigs__length_333667982	0.033429426	dopamine_4HPAA	none	0.033429426	none	none
PGA_scaffold3__76_contigs__length_257455882	PGA_scaffold5__141_contigs__length_225803646	0.071824301	dopamine_4HPAA	none	0.071824301	none	none
PGA_scaffold3__76_contigs__length_257455882	PGA_scaffold5__141_contigs__length_225803646	0.088399139	dopamine_4HPAA	none	0.088399139	none	none
PGA_scaffold3__76_contigs__length_257455882	PGA_scaffold5__141_contigs__length_225803646	0.149173547	dopamine_4HPAA	none	0.149173547	none	none
PGA_scaffold3__76_contigs__length_257455882	PGA_scaffold5__141_contigs__length_225803646	0.088399139	dopamine_4HPAA	none	0.088399139	none	none
PGA_scaffold3__76_contigs__length_257455882	PGA_scaffold5__141_contigs__length_225803646	0.121548816	dopamine_4HPAA	none	0.121548816	none	none
PGA_scaffold8__37_contigs__length_190070107	PGA_scaffold5__141_contigs__length_225803646	0.171273332	dopamine_4HPAA	none	0.171273332	none	none
PGA_scaffold7__77_contigs__length_204232760	PGA_scaffold5__141_contigs__length_225803646	-0.006299408	dopamine_4HPAA	none	-0.006299408	none	none
PGA_scaffold2__79_contigs__length_296818236	PGA_scaffold5__141_contigs__length_225803646	-0.162470723	dopamine_4HPAA	none	-0.162470723	none	none
PGA_scaffold3__76_contigs__length_257455882	PGA_scaffold2__79_contigs__length_296818236	-0.262071209	dopamine_4HPAA	none	-0.262071209	none	none
PGA_scaffold3__76_contigs__length_257455882	PGA_scaffold2__79_contigs__length_296818236	-0.314485451	dopamine_4HPAA	none	-0.314485451	none	none
PGA_scaffold3__76_contigs__length_257455882	PGA_scaffold2__79_contigs__length_296818236	-0.262071209	dopamine_4HPAA	none	-0.262071209	none	none
PGA_scaffold3__76_contigs__length_257455882	PGA_scaffold2__79_contigs__length_296818236	-0.314485451	dopamine_4HPAA	none	-0.314485451	none	none
PGA_scaffold3__76_contigs__length_257455882	PGA_scaffold2__79_contigs__length_296818236	0.57655666	dopamine_4HPAA	none	0.57655666	none	none
PGA_scaffold8__37_contigs__length_190070107	PGA_scaffold2__79_contigs__length_296818236	0.620235195	dopamine_4HPAA	none	0.620235195	none	none
PGA_scaffold7__77_contigs__length_204232760	PGA_scaffold2__79_contigs__length_296818236	-0.323707748	dopamine_4HPAA	none	-0.323707748	none	none
PGA_scaffold3__76_contigs__length_257455882	PGA_scaffold2__79_contigs__length_296818236	-0.285714286	dopamine_4HPAA	none	-0.285714286	none	none
PGA_scaffold3__76_contigs__length_257455882	PGA_scaffold2__79_contigs__length_296818236	-0.285714286	dopamine_4HPAA	none	-0.285714286	none	none
PGA_scaffold3__76_contigs__length_257455882	PGA_scaffold2__79_contigs__length_296818236	-0.263736264	dopamine_4HPAA	none	-0.263736264	none	none
PGA_scaffold3__76_contigs__length_257455882	PGA_scaffold2__79_contigs__length_296818236	-0.263736264	dopamine_4HPAA	none	-0.263736264	none	none
PGA_scaffold3__76_contigs__length_257455882	PGA_scaffold2__79_contigs__length_296818236	0.274725275	dopamine_4HPAA	none	0.274725275	none	none
PGA_scaffold8__37_contigs__length_190070107	PGA_scaffold2__79_contigs__length_296818236	0.324175824	dopamine_4HPAA	none	0.324175824	none	none
PGA_scaffold7__77_contigs__length_204232760	PGA_scaffold2__79_contigs__length_296818236	-0.632734714	dopamine_4HPAA	none	-0.632734714	none	none
PGA_scaffold3__76_contigs__length_257455882	PGA_scaffold0__87_contigs__length_333667982	0.447986791	dopamine_4HPAA	none	0.447986791	none	none
PGA_scaffold3__76_contigs__length_257455882	PGA_scaffold0__87_contigs__length_333667982	0.394228376	dopamine_4HPAA	none	0.394228376	none	none
PGA_scaffold3__76_contigs__length_257455882	PGA_scaffold0__87_contigs__length_333667982	0.418121005	dopamine_4HPAA	none	0.418121005	none	none
PGA_scaffold3__76_contigs__length_257455882	PGA_scaffold0__87_contigs__length_333667982	0.394228376	dopamine_4HPAA	none	0.394228376	none	none
PGA_scaffold3__76_contigs__length_257455882	PGA_scaffold0__87_contigs__length_333667982	0.25684576	dopamine_4HPAA	none	0.25684576	none	none
PGA_scaffold8__37_contigs__length_190070107	PGA_scaffold0__87_contigs__length_333667982	0.36436259	dopamine_4HPAA	none	0.36436259	none	none
PGA_scaffold7__77_contigs__length_204232760	PGA_scaffold0__87_contigs__length_333667982	0.112372377	dopamine_4HPAA	none	0.112372377	none	none
PGA_scaffold2__79_contigs__length_296818236	PGA_scaffold0__87_contigs__length_333667982	-0.054512427	dopamine_4HPAA	none	-0.054512427	none	none
PGA_scaffold8__37_contigs__length_190070107	PGA_scaffold3__76_contigs__length_257455882	0.434065934	dopamine_4HPAA	none	0.434065934	none	none
PGA_scaffold7__77_contigs__length_204232760	PGA_scaffold3__76_contigs__length_257455882	-0.695381715	dopamine_4HPAA	none	-0.695381715	none	none
PGA_scaffold2__79_contigs__length_296818236	PGA_scaffold3__76_contigs__length_257455882	-0.587800745	dopamine_4HPAA	none	-0.587800745	none	none
PGA_scaffold3__76_contigs__length_257455882	PGA_scaffold0__87_contigs__length_333667982	0.450549451	dopamine_4HPAA	none	0.450549451	none	none
PGA_scaffold3__76_contigs__length_257455882	PGA_scaffold0__87_contigs__length_333667982	0.32967033	dopamine_4HPAA	none	0.32967033	none	none
PGA_scaffold3__76_contigs__length_257455882	PGA_scaffold0__87_contigs__length_333667982	0.313186813	dopamine_4HPAA	none	0.313186813	none	none
PGA_scaffold3__76_contigs__length_257455882	PGA_scaffold0__87_contigs__length_333667982	0.368131868	dopamine_4HPAA	none	0.368131868	none	none
PGA_scaffold3__76_contigs__length_257455882	PGA_scaffold0__87_contigs__length_333667982	0.379120879	dopamine_4HPAA	none	0.379120879	none	none
PGA_scaffold8__37_contigs__length_190070107	PGA_scaffold0__87_contigs__length_333667982	0.153846154	dopamine_4HPAA	none	0.153846154	none	none
PGA_scaffold7__77_contigs__length_204232760	PGA_scaffold0__87_contigs__length_333667982	0.281911506	dopamine_4HPAA	none	0.281911506	none	none
PGA_scaffold2__79_contigs__length_296818236	PGA_scaffold0__87_contigs__length_333667982	0.334294263	dopamine_4HPAA	none	0.334294263	none	none
PGA_scaffold8__37_contigs__length_190070107	PGA_scaffold3__76_contigs__length_257455882	0.122299898	dopamine_4HPAA	none	0.122299898	none	none
PGA_scaffold7__77_contigs__length_204232760	PGA_scaffold3__76_contigs__length_257455882	-0.323707748	dopamine_4HPAA	none	-0.323707748	none	none
PGA_scaffold2__79_contigs__length_296818236	PGA_scaffold3__76_contigs__length_257455882	0.0531494	dopamine_4HPAA	none	0.0531494	none	none
PGA_scaffold8__37_contigs__length_190070107	PGA_scaffold3__76_contigs__length_257455882	0.006710956	dopamine_4HPAA	none	0.006710956	none	none
PGA_scaffold7__77_contigs__length_204232760	PGA_scaffold3__76_contigs__length_257455882	0.011477501	dopamine_4HPAA	none	0.011477501	none	none
PGA_scaffold2__79_contigs__length_296818236	PGA_scaffold3__76_contigs__length_257455882	0.231372835	dopamine_4HPAA	none	0.231372835	none	none
PGA_scaffold8__37_contigs__length_190070107	PGA_scaffold3__76_contigs__length_257455882	0.467032967	dopamine_4HPAA	none	0.467032967	none	none
PGA_scaffold7__77_contigs__length_204232760	PGA_scaffold3__76_contigs__length_257455882	-0.184808654	dopamine_4HPAA	none	-0.184808654	none	none
PGA_scaffold2__79_contigs__length_296818236	PGA_scaffold3__76_contigs__length_257455882	-0.033429426	dopamine_4HPAA	none	-0.033429426	none	none
PGA_scaffold3__76_contigs__length_257455882	PGA_scaffold4__75_contigs__length_252943267	0.10989011	dopamine_4HPAA	none	0.10989011	none	none
PGA_scaffold8__37_contigs__length_190070107	PGA_scaffold4__75_contigs__length_252943267	0.203296703	dopamine_4HPAA	none	0.203296703	none	none
PGA_scaffold7__77_contigs__length_204232760	PGA_scaffold4__75_contigs__length_252943267	-0.194205704	dopamine_4HPAA	none	-0.194205704	none	none
PGA_scaffold2__79_contigs__length_296818236	PGA_scaffold4__75_contigs__length_252943267	-0.401153115	dopamine_4HPAA	none	-0.401153115	none	none
PGA_scaffold3__76_contigs__length_257455882	PGA_scaffold2__79_contigs__length_296818236	-0.010989011	dopamine_4HPAA	none	-0.010989011	none	none
PGA_scaffold8__37_contigs__length_190070107	PGA_scaffold2__79_contigs__length_296818236	-0.148351648	dopamine_4HPAA	none	-0.148351648	none	none
PGA_scaffold7__77_contigs__length_204232760	PGA_scaffold2__79_contigs__length_296818236	0.159749854	dopamine_4HPAA	none	0.159749854	none	none
PGA_scaffold3__76_contigs__length_257455882	PGA_scaffold2__79_contigs__length_296818236	-0.491721656	dopamine_4HPAA	none	-0.491721656	none	none
PGA_scaffold8__37_contigs__length_190070107	PGA_scaffold2__79_contigs__length_296818236	-0.299554572	dopamine_4HPAA	none	-0.299554572	none	none
PGA_scaffold7__77_contigs__length_204232760	PGA_scaffold2__79_contigs__length_296818236	0.612202874	dopamine_4HPAA	none	0.612202874	none	none
PGA_scaffold3__76_contigs__length_257455882	PGA_scaffold2__79_contigs__length_296818236	-0.137382616	dopamine_4HPAA	none	-0.137382616	none	none
PGA_scaffold8__37_contigs__length_190070107	PGA_scaffold2__79_contigs__length_296818236	-0.394228376	dopamine_4HPAA	none	-0.394228376	none	none
PGA_scaffold7__77_contigs__length_204232760	PGA_scaffold2__79_contigs__length_296818236	0.544835765	dopamine_4HPAA	none	0.544835765	none	none
PGA_scaffold3__76_contigs__length_257455882	PGA_scaffold2__79_contigs__length_296818236	-0.508585562	dopamine_4HPAA	none	-0.508585562	none	none
PGA_scaffold8__37_contigs__length_190070107	PGA_scaffold2__79_contigs__length_296818236	-0.361211337	dopamine_4HPAA	none	-0.361211337	none	none
PGA_scaffold7__77_contigs__length_204232760	PGA_scaffold2__79_contigs__length_296818236	0.708372178	dopamine_4HPAA	none	0.708372178	none	none
PGA_scaffold3__76_contigs__length_257455882	PGA_scaffold5__141_contigs__length_225803646	0.483516484	dopamine_4HPAA	none	0.483516484	none	none
PGA_scaffold8__37_contigs__length_190070107	PGA_scaffold5__141_contigs__length_225803646	0.708791209	dopamine_4HPAA	none	0.708791209	none	none
PGA_scaffold7__77_contigs__length_204232760	PGA_scaffold5__141_contigs__length_225803646	-0.184808654	dopamine_4HPAA	none	-0.184808654	none	none
PGA_scaffold2__79_contigs__length_296818236	PGA_scaffold5__141_contigs__length_225803646	-0.278578552	dopamine_4HPAA	none	-0.278578552	none	none
PGA_scaffold3__76_contigs__length_257455882	PGA_scaffold5__141_contigs__length_225803646	-0.46291005	dopamine_4HPAA	none	-0.46291005	none	none
PGA_scaffold8__37_contigs__length_190070107	PGA_scaffold5__141_contigs__length_225803646	-0.46291005	dopamine_4HPAA	none	-0.46291005	none	none
PGA_scaffold7__77_contigs__length_204232760	PGA_scaffold5__141_contigs__length_225803646	-0.21991611	dopamine_4HPAA	none	-0.21991611	none	none
PGA_scaffold2__79_contigs__length_296818236	PGA_scaffold5__141_contigs__length_225803646	-0.352052096	dopamine_4HPAA	none	-0.352052096	none	none
PGA_scaffold8__37_contigs__length_190070107	PGA_scaffold3__76_contigs__length_257455882	0.104395604	dopamine_4HPAA	none	0.104395604	none	none
PGA_scaffold7__77_contigs__length_204232760	PGA_scaffold3__76_contigs__length_257455882	0.297573257	dopamine_4HPAA	none	0.297573257	none	none
PGA_scaffold2__79_contigs__length_296818236	PGA_scaffold3__76_contigs__length_257455882	-0.019500499	dopamine_4HPAA	none	-0.019500499	none	none
PGA_scaffold3__76_contigs__length_257455882	PGA_scaffold6__54_contigs__length_219123405	0.226979974	dopamine_4HPAA	none	0.226979974	none	none
PGA_scaffold8__37_contigs__length_190070107	PGA_scaffold6__54_contigs__length_219123405	0.412147848	dopamine_4HPAA	none	0.412147848	none	none
PGA_scaffold7__77_contigs__length_204232760	PGA_scaffold6__54_contigs__length_219123405	0.037457459	dopamine_4HPAA	none	0.037457459	none	none
PGA_scaffold2__79_contigs__length_296818236	PGA_scaffold6__54_contigs__length_219123405	-0.124167194	dopamine_4HPAA	none	-0.124167194	none	none
PGA_scaffold3__76_contigs__length_257455882	PGA_scaffold9__49_contigs__length_179301106	0.659340659	dopamine_4HPAA	none	0.659340659	none	none
PGA_scaffold8__37_contigs__length_190070107	PGA_scaffold9__49_contigs__length_179301106	0.379120879	dopamine_4HPAA	none	0.379120879	none	none
PGA_scaffold7__77_contigs__length_204232760	PGA_scaffold9__49_contigs__length_179301106	-0.238058605	dopamine_4HPAA	none	-0.238058605	none	none
PGA_scaffold2__79_contigs__length_296818236	PGA_scaffold9__49_contigs__length_179301106	0.103074064	dopamine_4HPAA	none	0.103074064	none	none
PGA_scaffold3__76_contigs__length_257455882	PGA_scaffold9__49_contigs__length_179301106	0.430945804	dopamine_4HPAA	none	0.430945804	none	none
PGA_scaffold8__37_contigs__length_190070107	PGA_scaffold9__49_contigs__length_179301106	0.093924085	dopamine_4HPAA	none	0.093924085	none	none
PGA_scaffold7__77_contigs__length_204232760	PGA_scaffold9__49_contigs__length_179301106	0.201581052	dopamine_4HPAA	none	0.201581052	none	none
PGA_scaffold2__79_contigs__length_296818236	PGA_scaffold9__49_contigs__length_179301106	0.591057284	dopamine_4HPAA	none	0.591057284	none	none
PGA_scaffold3__76_contigs__length_257455882	PGA_scaffold5__141_contigs__length_225803646	-0.005651973	dopamine_4HPAA	none	-0.005651973	none	none
PGA_scaffold8__37_contigs__length_190070107	PGA_scaffold5__141_contigs__length_225803646	-0.20347103	dopamine_4HPAA	none	-0.20347103	none	none
PGA_scaffold7__77_contigs__length_204232760	PGA_scaffold5__141_contigs__length_225803646	0.589648031	dopamine_4HPAA	none	0.589648031	none	none
PGA_scaffold2__79_contigs__length_296818236	PGA_scaffold5__141_contigs__length_225803646	0.682018421	dopamine_4HPAA	none	0.682018421	none	none
PGA_scaffold3__76_contigs__length_257455882	PGA_scaffold9__49_contigs__length_179301106	-0.371389622	dopamine_4HPAA	none	-0.371389622	none	none
PGA_scaffold8__37_contigs__length_190070107	PGA_scaffold9__49_contigs__length_179301106	-0.132049643	dopamine_4HPAA	none	-0.132049643	none	none
PGA_scaffold7__77_contigs__length_204232760	PGA_scaffold9__49_contigs__length_179301106	0.470499245	dopamine_4HPAA	none	0.470499245	none	none
PGA_scaffold2__79_contigs__length_296818236	PGA_scaffold9__49_contigs__length_179301106	0.188299354	dopamine_4HPAA	none	0.188299354	none	none
PGA_scaffold3__76_contigs__length_257455882	PGA_scaffold8__37_contigs__length_190070107	0.516483516	dopamine_4HPAA	none	0.516483516	none	none
PGA_scaffold7__77_contigs__length_204232760	PGA_scaffold8__37_contigs__length_190070107	0.028191151	dopamine_4HPAA	none	0.028191151	none	none
PGA_scaffold2__79_contigs__length_296818236	PGA_scaffold8__37_contigs__length_190070107	0.013928928	dopamine_4HPAA	none	0.013928928	none	none
PGA_scaffold3__76_contigs__length_257455882	PGA_scaffold9__49_contigs__length_179301106	0.483516484	dopamine_4HPAA	none	0.483516484	none	none
PGA_scaffold8__37_contigs__length_190070107	PGA_scaffold9__49_contigs__length_179301106	0.813186813	dopamine_4HPAA	none	0.813186813	none	none
PGA_scaffold7__77_contigs__length_204232760	PGA_scaffold9__49_contigs__length_179301106	-0.46672016	dopamine_4HPAA	none	-0.46672016	none	none
PGA_scaffold2__79_contigs__length_296818236	PGA_scaffold9__49_contigs__length_179301106	-0.526513464	dopamine_4HPAA	none	-0.526513464	none	none
PGA_scaffold3__76_contigs__length_257455882	PGA_scaffold9__49_contigs__length_179301106	0.758241758	dopamine_4HPAA	none	0.758241758	none	none
PGA_scaffold8__37_contigs__length_190070107	PGA_scaffold9__49_contigs__length_179301106	0.879120879	dopamine_4HPAA	none	0.879120879	none	none
PGA_scaffold7__77_contigs__length_204232760	PGA_scaffold9__49_contigs__length_179301106	-0.394676109	dopamine_4HPAA	none	-0.394676109	none	none
PGA_scaffold2__79_contigs__length_296818236	PGA_scaffold9__49_contigs__length_179301106	-0.339865834	dopamine_4HPAA	none	-0.339865834	none	none
PGA_scaffold3__76_contigs__length_257455882	PGA_scaffold10__37_contigs__length_175762548	0.851648352	dopamine_4HPAA	none	0.851648352	none	none
PGA_scaffold8__37_contigs__length_190070107	PGA_scaffold10__37_contigs__length_175762548	0.791208791	dopamine_4HPAA	none	0.791208791	none	none
PGA_scaffold7__77_contigs__length_204232760	PGA_scaffold10__37_contigs__length_175762548	-0.44479371	dopamine_4HPAA	none	-0.44479371	none	none
PGA_scaffold2__79_contigs__length_296818236	PGA_scaffold10__37_contigs__length_175762548	-0.18664763	dopamine_4HPAA	none	-0.18664763	none	none
PGA_scaffold3__76_contigs__length_257455882	PGA_scaffold6__54_contigs__length_219123405	0.131035605	dopamine_4HPAA	none	0.131035605	none	none
PGA_scaffold8__37_contigs__length_190070107	PGA_scaffold6__54_contigs__length_219123405	0.08735707	dopamine_4HPAA	none	0.08735707	none	none
PGA_scaffold7__77_contigs__length_204232760	PGA_scaffold6__54_contigs__length_219123405	0.004980119	dopamine_4HPAA	none	0.004980119	none	none
PGA_scaffold2__79_contigs__length_296818236	PGA_scaffold6__54_contigs__length_219123405	0.088582334	dopamine_4HPAA	none	0.088582334	none	none
PGA_scaffold3__76_contigs__length_257455882	PGA_scaffold6__54_contigs__length_219123405	0.912087912	dopamine_4HPAA	none	0.912087912	none	none
PGA_scaffold8__37_contigs__length_190070107	PGA_scaffold6__54_contigs__length_219123405	0.93956044	dopamine_4HPAA	none	0.93956044	none	none
PGA_scaffold7__77_contigs__length_204232760	PGA_scaffold6__54_contigs__length_219123405	-0.491778961	dopamine_4HPAA	none	-0.491778961	none	none
PGA_scaffold2__79_contigs__length_296818236	PGA_scaffold6__54_contigs__length_219123405	-0.300864836	dopamine_4HPAA	none	-0.300864836	none	none
PGA_scaffold8__37_contigs__length_190070107	PGA_scaffold3__76_contigs__length_257455882	-0.008669072	dopamine_4HPAA	none	-0.008669072	none	none
PGA_scaffold7__77_contigs__length_204232760	PGA_scaffold3__76_contigs__length_257455882	0.248753951	dopamine_4HPAA	none	0.248753951	none	none
PGA_scaffold2__79_contigs__length_296818236	PGA_scaffold3__76_contigs__length_257455882	0.506928284	dopamine_4HPAA	none	0.506928284	none	none
PGA_scaffold3__76_contigs__length_257455882	PGA_scaffold6__54_contigs__length_219123405	0.565934066	dopamine_4HPAA	none	0.565934066	none	none
PGA_scaffold8__37_contigs__length_190070107	PGA_scaffold6__54_contigs__length_219123405	0.648351648	dopamine_4HPAA	none	0.648351648	none	none
PGA_scaffold7__77_contigs__length_204232760	PGA_scaffold6__54_contigs__length_219123405	0.02192645	dopamine_4HPAA	none	0.02192645	none	none
PGA_scaffold2__79_contigs__length_296818236	PGA_scaffold6__54_contigs__length_219123405	-0.033429426	dopamine_4HPAA	none	-0.033429426	none	none
PGA_scaffold3__76_contigs__length_257455882	PGA_scaffold6__54_contigs__length_219123405	-0.077151675	dopamine_4HPAA	none	-0.077151675	none	none
PGA_scaffold8__37_contigs__length_190070107	PGA_scaffold6__54_contigs__length_219123405	-0.231455025	dopamine_4HPAA	none	-0.231455025	none	none
PGA_scaffold7__77_contigs__length_204232760	PGA_scaffold6__54_contigs__length_219123405	0.263899331	dopamine_4HPAA	none	0.263899331	none	none
PGA_scaffold2__79_contigs__length_296818236	PGA_scaffold6__54_contigs__length_219123405	0.312935196	dopamine_4HPAA	none	0.312935196	none	none
PGA_scaffold3__76_contigs__length_257455882	PGA_scaffold6__54_contigs__length_219123405	-0.12999538	dopamine_4HPAA	none	-0.12999538	none	none
PGA_scaffold8__37_contigs__length_190070107	PGA_scaffold6__54_contigs__length_219123405	-0.395638114	dopamine_4HPAA	none	-0.395638114	none	none
PGA_scaffold7__77_contigs__length_204232760	PGA_scaffold6__54_contigs__length_219123405	0.135329056	dopamine_4HPAA	none	0.135329056	none	none
PGA_scaffold2__79_contigs__length_296818236	PGA_scaffold6__54_contigs__length_219123405	0.223518642	dopamine_4HPAA	none	0.223518642	none	none
PGA_scaffold3__76_contigs__length_257455882	PGA_scaffold6__54_contigs__length_219123405	0.538461538	dopamine_4HPAA	none	0.538461538	none	none
PGA_scaffold8__37_contigs__length_190070107	PGA_scaffold6__54_contigs__length_219123405	0.835164835	dopamine_4HPAA	none	0.835164835	none	none
PGA_scaffold7__77_contigs__length_204232760	PGA_scaffold6__54_contigs__length_219123405	-0.732969916	dopamine_4HPAA	none	-0.732969916	none	none
PGA_scaffold2__79_contigs__length_296818236	PGA_scaffold6__54_contigs__length_219123405	-0.763305233	dopamine_4HPAA	none	-0.763305233	none	none
PGA_scaffold3__76_contigs__length_257455882	PGA_scaffold10__37_contigs__length_175762548	0.543956044	dopamine_4HPAA	none	0.543956044	none	none
PGA_scaffold8__37_contigs__length_190070107	PGA_scaffold10__37_contigs__length_175762548	0.379120879	dopamine_4HPAA	none	0.379120879	none	none
PGA_scaffold7__77_contigs__length_204232760	PGA_scaffold10__37_contigs__length_175762548	-0.140955753	dopamine_4HPAA	none	-0.140955753	none	none
PGA_scaffold2__79_contigs__length_296818236	PGA_scaffold10__37_contigs__length_175762548	0.072430424	dopamine_4HPAA	none	0.072430424	none	none
PGA_scaffold3__76_contigs__length_257455882	PGA_scaffold7__77_contigs__length_204232760	0.406593407	dopamine_4HPAA	none	0.406593407	none	none
PGA_scaffold8__37_contigs__length_190070107	PGA_scaffold7__77_contigs__length_204232760	0.510989011	dopamine_4HPAA	none	0.510989011	none	none
PGA_scaffold2__79_contigs__length_296818236	PGA_scaffold7__77_contigs__length_204232760	-0.239577555	dopamine_4HPAA	none	-0.239577555	none	none
PGA_scaffold3__76_contigs__length_257455882	PGA_scaffold0__87_contigs__length_333667982	0.230769231	dopamine_4HPAA	none	0.230769231	none	none
PGA_scaffold8__37_contigs__length_190070107	PGA_scaffold0__87_contigs__length_333667982	0.241758242	dopamine_4HPAA	none	0.241758242	none	none
PGA_scaffold7__77_contigs__length_204232760	PGA_scaffold0__87_contigs__length_333667982	0.344558508	dopamine_4HPAA	none	0.344558508	none	none
PGA_scaffold2__79_contigs__length_296818236	PGA_scaffold0__87_contigs__length_333667982	0.197790772	dopamine_4HPAA	none	0.197790772	none	none
PGA_scaffold3__76_contigs__length_257455882	PGA_scaffold0__87_contigs__length_333667982	0.231175255	dopamine_4HPAA	none	0.231175255	none	none
PGA_scaffold8__37_contigs__length_190070107	PGA_scaffold0__87_contigs__length_333667982	-0.132925772	dopamine_4HPAA	none	-0.132925772	none	none
PGA_scaffold7__77_contigs__length_204232760	PGA_scaffold0__87_contigs__length_333667982	0.17956411	dopamine_4HPAA	none	0.17956411	none	none
PGA_scaffold2__79_contigs__length_296818236	PGA_scaffold0__87_contigs__length_333667982	0.492277177	dopamine_4HPAA	none	0.492277177	none	none
PGA_scaffold3__76_contigs__length_257455882	PGA_scaffold4__75_contigs__length_252943267	0.598901099	dopamine_4HPAA	none	0.598901099	none	none
PGA_scaffold8__37_contigs__length_190070107	PGA_scaffold4__75_contigs__length_252943267	0.401098901	dopamine_4HPAA	none	0.401098901	none	none
PGA_scaffold7__77_contigs__length_204232760	PGA_scaffold4__75_contigs__length_252943267	-0.491778961	dopamine_4HPAA	none	-0.491778961	none	none
PGA_scaffold2__79_contigs__length_296818236	PGA_scaffold4__75_contigs__length_252943267	-0.167147131	dopamine_4HPAA	none	-0.167147131	none	none
PGA_scaffold3__76_contigs__length_257455882	PGA_scaffold1__68_contigs__length_302574926	0.3086067	dopamine_4HPAA	none	0.3086067	none	none
PGA_scaffold8__37_contigs__length_190070107	PGA_scaffold1__68_contigs__length_302574926	0.46291005	dopamine_4HPAA	none	0.46291005	none	none
PGA_scaffold7__77_contigs__length_204232760	PGA_scaffold1__68_contigs__length_302574926	-0.21991611	dopamine_4HPAA	none	-0.21991611	none	none
PGA_scaffold2__79_contigs__length_296818236	PGA_scaffold1__68_contigs__length_302574926	-0.352052096	dopamine_4HPAA	none	-0.352052096	none	none
PGA_scaffold3__76_contigs__length_257455882	PGA_scaffold1__68_contigs__length_302574926	0.46291005	dopamine_4HPAA	none	0.46291005	none	none
PGA_scaffold8__37_contigs__length_190070107	PGA_scaffold1__68_contigs__length_302574926	0.385758375	dopamine_4HPAA	none	0.385758375	none	none
PGA_scaffold7__77_contigs__length_204232760	PGA_scaffold1__68_contigs__length_302574926	-0.21991611	dopamine_4HPAA	none	-0.21991611	none	none
PGA_scaffold2__79_contigs__length_296818236	PGA_scaffold1__68_contigs__length_302574926	-0.078233799	dopamine_4HPAA	none	-0.078233799	none	none
PGA_scaffold8__37_contigs__length_190070107	PGA_scaffold3__76_contigs__length_257455882	0.43956044	dopamine_4HPAA	none	0.43956044	none	none
PGA_scaffold7__77_contigs__length_204232760	PGA_scaffold3__76_contigs__length_257455882	-0.667190565	dopamine_4HPAA	none	-0.667190565	none	none
PGA_scaffold2__79_contigs__length_296818236	PGA_scaffold3__76_contigs__length_257455882	-0.69087481	dopamine_4HPAA	none	-0.69087481	none	none
PGA_scaffold3__76_contigs__length_257455882	PGA_scaffold0__87_contigs__length_333667982	-0.070595395	dopamine_4HPAA	none	-0.070595395	none	none
PGA_scaffold8__37_contigs__length_190070107	PGA_scaffold0__87_contigs__length_333667982	-0.360408068	dopamine_4HPAA	none	-0.360408068	none	none
PGA_scaffold7__77_contigs__length_204232760	PGA_scaffold0__87_contigs__length_333667982	0.404573859	dopamine_4HPAA	none	0.404573859	none	none
PGA_scaffold2__79_contigs__length_296818236	PGA_scaffold0__87_contigs__length_333667982	0.561381503	dopamine_4HPAA	none	0.561381503	none	none
PGA_scaffold3__76_contigs__length_257455882	PGA_scaffold1__68_contigs__length_302574926	-0.016483516	dopamine_4HPAA	none	-0.016483516	none	none
PGA_scaffold8__37_contigs__length_190070107	PGA_scaffold1__68_contigs__length_302574926	-0.142857143	dopamine_4HPAA	none	-0.142857143	none	none
PGA_scaffold7__77_contigs__length_204232760	PGA_scaffold1__68_contigs__length_302574926	0.570087713	dopamine_4HPAA	none	0.570087713	none	none
PGA_scaffold2__79_contigs__length_296818236	PGA_scaffold1__68_contigs__length_302574926	0.582229174	dopamine_4HPAA	none	0.582229174	none	none
PGA_scaffold8__37_contigs__length_190070107	PGA_scaffold3__76_contigs__length_257455882	0.323252597	dopamine_4HPAA	none	0.323252597	none	none
PGA_scaffold7__77_contigs__length_204232760	PGA_scaffold3__76_contigs__length_257455882	-0.41304661	dopamine_4HPAA	none	-0.41304661	none	none
PGA_scaffold2__79_contigs__length_296818236	PGA_scaffold3__76_contigs__length_257455882	0.007535322	dopamine_4HPAA	none	0.007535322	none	none
PGA_scaffold3__76_contigs__length_257455882	PGA_scaffold4__75_contigs__length_252943267	0.583219259	dopamine_4HPAA	none	0.583219259	none	none
PGA_scaffold8__37_contigs__length_190070107	PGA_scaffold4__75_contigs__length_252943267	0.651995115	dopamine_4HPAA	none	0.651995115	none	none
PGA_scaffold7__77_contigs__length_204232760	PGA_scaffold4__75_contigs__length_252943267	-0.217997984	dopamine_4HPAA	none	-0.217997984	none	none
PGA_scaffold2__79_contigs__length_296818236	PGA_scaffold4__75_contigs__length_252943267	-0.259434665	dopamine_4HPAA	none	-0.259434665	none	none
PGA_scaffold3__76_contigs__length_257455882	PGA_scaffold10__37_contigs__length_175762548	0.247252747	dopamine_4HPAA	none	0.247252747	none	none
PGA_scaffold8__37_contigs__length_190070107	PGA_scaffold10__37_contigs__length_175762548	0.181318681	dopamine_4HPAA	none	0.181318681	none	none
PGA_scaffold7__77_contigs__length_204232760	PGA_scaffold10__37_contigs__length_175762548	-0.172279254	dopamine_4HPAA	none	-0.172279254	none	none
PGA_scaffold2__79_contigs__length_296818236	PGA_scaffold10__37_contigs__length_175762548	-0.158789775	dopamine_4HPAA	none	-0.158789775	none	none
PGA_scaffold3__76_contigs__length_257455882	PGA_scaffold7__77_contigs__length_204232760	0.078621363	dopamine_4HPAA	none	0.078621363	none	none
PGA_scaffold8__37_contigs__length_190070107	PGA_scaffold7__77_contigs__length_204232760	0.034942828	dopamine_4HPAA	none	0.034942828	none	none
PGA_scaffold2__79_contigs__length_296818236	PGA_scaffold7__77_contigs__length_204232760	0.194881135	dopamine_4HPAA	none	0.194881135	none	none
PGA_scaffold3__76_contigs__length_257455882	PGA_scaffold1__68_contigs__length_302574926	-0.077151675	dopamine_4HPAA	none	-0.077151675	none	none
PGA_scaffold8__37_contigs__length_190070107	PGA_scaffold1__68_contigs__length_302574926	-0.231455025	dopamine_4HPAA	none	-0.231455025	none	none
PGA_scaffold7__77_contigs__length_204232760	PGA_scaffold1__68_contigs__length_302574926	0.263899331	dopamine_4HPAA	none	0.263899331	none	none
PGA_scaffold2__79_contigs__length_296818236	PGA_scaffold1__68_contigs__length_302574926	0.312935196	dopamine_4HPAA	none	0.312935196	none	none
PGA_scaffold3__76_contigs__length_257455882	PGA_scaffold8__37_contigs__length_190070107	0.489010989	dopamine_4HPAA	none	0.489010989	none	none
PGA_scaffold7__77_contigs__length_204232760	PGA_scaffold8__37_contigs__length_190070107	0.206735105	dopamine_4HPAA	none	0.206735105	none	none
PGA_scaffold2__79_contigs__length_296818236	PGA_scaffold8__37_contigs__length_190070107	0.462440397	dopamine_4HPAA	none	0.462440397	none	none
PGA_scaffold3__76_contigs__length_257455882	PGA_scaffold9__49_contigs__length_179301106	0.851648352	dopamine_4HPAA	none	0.851648352	none	none
PGA_scaffold8__37_contigs__length_190070107	PGA_scaffold9__49_contigs__length_179301106	0.824175824	dopamine_4HPAA	none	0.824175824	none	none
PGA_scaffold7__77_contigs__length_204232760	PGA_scaffold9__49_contigs__length_179301106	-0.592014163	dopamine_4HPAA	none	-0.592014163	none	none
PGA_scaffold2__79_contigs__length_296818236	PGA_scaffold9__49_contigs__length_179301106	-0.264649625	dopamine_4HPAA	none	-0.264649625	none	none
PGA_scaffold8__37_contigs__length_190070107	PGA_scaffold3__76_contigs__length_257455882	0.291208791	dopamine_4HPAA	none	0.291208791	none	none
PGA_scaffold7__77_contigs__length_204232760	PGA_scaffold3__76_contigs__length_257455882	-0.44166136	dopamine_4HPAA	none	-0.44166136	none	none
PGA_scaffold2__79_contigs__length_296818236	PGA_scaffold3__76_contigs__length_257455882	-0.250720697	dopamine_4HPAA	none	-0.250720697	none	none
PGA_scaffold3__76_contigs__length_257455882	PGA_scaffold10__37_contigs__length_175762548	-0.318681319	dopamine_4HPAA	none	-0.318681319	none	none
PGA_scaffold8__37_contigs__length_190070107	PGA_scaffold10__37_contigs__length_175762548	-0.06043956	dopamine_4HPAA	none	-0.06043956	none	none
PGA_scaffold7__77_contigs__length_204232760	PGA_scaffold10__37_contigs__length_175762548	-0.140955753	dopamine_4HPAA	none	-0.140955753	none	none
PGA_scaffold2__79_contigs__length_296818236	PGA_scaffold10__37_contigs__length_175762548	-0.31757955	dopamine_4HPAA	none	-0.31757955	none	none
PGA_scaffold3__76_contigs__length_257455882	PGA_scaffold6__54_contigs__length_219123405	0.197802198	dopamine_4HPAA	none	0.197802198	none	none
PGA_scaffold8__37_contigs__length_190070107	PGA_scaffold6__54_contigs__length_219123405	0.5	dopamine_4HPAA	none	0.5	none	none
PGA_scaffold7__77_contigs__length_204232760	PGA_scaffold6__54_contigs__length_219123405	-0.134691053	dopamine_4HPAA	none	-0.134691053	none	none
PGA_scaffold2__79_contigs__length_296818236	PGA_scaffold6__54_contigs__length_219123405	-0.275792767	dopamine_4HPAA	none	-0.275792767	none	none
PGA_scaffold3__76_contigs__length_257455882	PGA_scaffold6__54_contigs__length_219123405	-0.418246006	dopamine_4HPAA	none	-0.418246006	none	none
PGA_scaffold8__37_contigs__length_190070107	PGA_scaffold6__54_contigs__length_219123405	-0.514329548	dopamine_4HPAA	none	-0.514329548	none	none
PGA_scaffold7__77_contigs__length_204232760	PGA_scaffold6__54_contigs__length_219123405	0.538094105	dopamine_4HPAA	none	0.538094105	none	none
PGA_scaffold2__79_contigs__length_296818236	PGA_scaffold6__54_contigs__length_219123405	0.37253107	dopamine_4HPAA	none	0.37253107	none	none
PGA_scaffold3__76_contigs__length_257455882	PGA_scaffold9__49_contigs__length_179301106	-0.176271132	dopamine_4HPAA	none	-0.176271132	none	none
PGA_scaffold8__37_contigs__length_190070107	PGA_scaffold9__49_contigs__length_179301106	0.005779381	dopamine_4HPAA	none	0.005779381	none	none
PGA_scaffold7__77_contigs__length_204232760	PGA_scaffold9__49_contigs__length_179301106	0.079074104	dopamine_4HPAA	none	0.079074104	none	none
PGA_scaffold2__79_contigs__length_296818236	PGA_scaffold9__49_contigs__length_179301106	-0.117208852	dopamine_4HPAA	none	-0.117208852	none	none
PGA_scaffold3__76_contigs__length_257455882	PGA_scaffold5__141_contigs__length_225803646	0.335164835	dopamine_4HPAA	none	0.335164835	none	none
PGA_scaffold8__37_contigs__length_190070107	PGA_scaffold5__141_contigs__length_225803646	0.681318681	dopamine_4HPAA	none	0.681318681	none	none
PGA_scaffold7__77_contigs__length_204232760	PGA_scaffold5__141_contigs__length_225803646	-0.335161457	dopamine_4HPAA	none	-0.335161457	none	none
PGA_scaffold2__79_contigs__length_296818236	PGA_scaffold5__141_contigs__length_225803646	-0.520941893	dopamine_4HPAA	none	-0.520941893	none	none
PGA_scaffold8__37_contigs__length_190070107	PGA_scaffold3__76_contigs__length_257455882	0.412147848	dopamine_4HPAA	none	0.412147848	none	none
PGA_scaffold7__77_contigs__length_204232760	PGA_scaffold3__76_contigs__length_257455882	-0.197502965	dopamine_4HPAA	none	-0.197502965	none	none
PGA_scaffold2__79_contigs__length_296818236	PGA_scaffold3__76_contigs__length_257455882	-0.345245369	dopamine_4HPAA	none	-0.345245369	none	none
PGA_scaffold8__37_contigs__length_190070107	PGA_scaffold3__76_contigs__length_257455882	0.137362637	dopamine_4HPAA	none	0.137362637	none	none
PGA_scaffold7__77_contigs__length_204232760	PGA_scaffold3__76_contigs__length_257455882	0.084573452	dopamine_4HPAA	none	0.084573452	none	none
PGA_scaffold2__79_contigs__length_296818236	PGA_scaffold3__76_contigs__length_257455882	0.030643641	dopamine_4HPAA	none	0.030643641	none	none
PGA_scaffold3__76_contigs__length_257455882	PGA_scaffold8__37_contigs__length_190070107	-0.120879121	dopamine_4HPAA	none	-0.120879121	none	none
PGA_scaffold7__77_contigs__length_204232760	PGA_scaffold8__37_contigs__length_190070107	0.178543954	dopamine_4HPAA	none	0.178543954	none	none
PGA_scaffold2__79_contigs__length_296818236	PGA_scaffold8__37_contigs__length_190070107	-0.072430424	dopamine_4HPAA	none	-0.072430424	none	none
PGA_scaffold3__76_contigs__length_257455882	PGA_scaffold7__77_contigs__length_204232760	-0.010989011	dopamine_4HPAA	none	-0.010989011	none	none
PGA_scaffold8__37_contigs__length_190070107	PGA_scaffold7__77_contigs__length_204232760	-0.39010989	dopamine_4HPAA	none	-0.39010989	none	none
PGA_scaffold2__79_contigs__length_296818236	PGA_scaffold7__77_contigs__length_204232760	0.85245037	dopamine_4HPAA	none	0.85245037	none	none
PGA_scaffold3__76_contigs__length_257455882	PGA_scaffold7__77_contigs__length_204232760	0.450549451	dopamine_4HPAA	none	0.450549451	none	none
PGA_scaffold8__37_contigs__length_190070107	PGA_scaffold7__77_contigs__length_204232760	0.291208791	dopamine_4HPAA	none	0.291208791	none	none
PGA_scaffold2__79_contigs__length_296818236	PGA_scaffold7__77_contigs__length_204232760	0.295293265	dopamine_4HPAA	none	0.295293265	none	none
PGA_scaffold3__76_contigs__length_257455882	PGA_scaffold7__77_contigs__length_204232760	0.527472527	dopamine_4HPAA	none	0.527472527	none	none
PGA_scaffold8__37_contigs__length_190070107	PGA_scaffold7__77_contigs__length_204232760	0.313186813	dopamine_4HPAA	none	0.313186813	none	none
PGA_scaffold2__79_contigs__length_296818236	PGA_scaffold7__77_contigs__length_204232760	0.306436408	dopamine_4HPAA	none	0.306436408	none	none
PGA_scaffold3__76_contigs__length_257455882	PGA_scaffold7__77_contigs__length_204232760	-0.050867757	dopamine_4HPAA	none	-0.050867757	none	none
PGA_scaffold8__37_contigs__length_190070107	PGA_scaffold7__77_contigs__length_204232760	-0.237382868	dopamine_4HPAA	none	-0.237382868	none	none
PGA_scaffold2__79_contigs__length_296818236	PGA_scaffold7__77_contigs__length_204232760	0.767987129	dopamine_4HPAA	none	0.767987129	none	none
PGA_scaffold3__76_contigs__length_257455882	PGA_scaffold7__77_contigs__length_204232760	0.268792075	dopamine_4HPAA	none	0.268792075	none	none
PGA_scaffold8__37_contigs__length_190070107	PGA_scaffold7__77_contigs__length_204232760	-0.011946314	dopamine_4HPAA	none	-0.011946314	none	none
PGA_scaffold2__79_contigs__length_296818236	PGA_scaffold7__77_contigs__length_204232760	0.369473114	dopamine_4HPAA	none	0.369473114	none	none
PGA_scaffold3__76_contigs__length_257455882	PGA_scaffold7__77_contigs__length_204232760	0.302197802	dopamine_4HPAA	none	0.302197802	none	none
PGA_scaffold8__37_contigs__length_190070107	PGA_scaffold7__77_contigs__length_204232760	-0.021978022	dopamine_4HPAA	none	-0.021978022	none	none
PGA_scaffold2__79_contigs__length_296818236	PGA_scaffold7__77_contigs__length_204232760	0.565514461	dopamine_4HPAA	none	0.565514461	none	none
PGA_scaffold3__76_contigs__length_257455882	PGA_scaffold9__49_contigs__length_179301106	0.368131868	dopamine_4HPAA	none	0.368131868	none	none
PGA_scaffold8__37_contigs__length_190070107	PGA_scaffold9__49_contigs__length_179301106	0.401098901	dopamine_4HPAA	none	0.401098901	none	none
PGA_scaffold7__77_contigs__length_204232760	PGA_scaffold9__49_contigs__length_179301106	-0.175411604	dopamine_4HPAA	none	-0.175411604	none	none
PGA_scaffold2__79_contigs__length_296818236	PGA_scaffold9__49_contigs__length_179301106	-0.02507207	dopamine_4HPAA	none	-0.02507207	none	none
PGA_scaffold3__76_contigs__length_257455882	PGA_scaffold4__75_contigs__length_252943267	0.084779596	dopamine_4HPAA	none	0.084779596	none	none
PGA_scaffold8__37_contigs__length_190070107	PGA_scaffold4__75_contigs__length_252943267	-0.226078922	dopamine_4HPAA	none	-0.226078922	none	none
PGA_scaffold7__77_contigs__length_204232760	PGA_scaffold4__75_contigs__length_252943267	0.41565353	dopamine_4HPAA	none	0.41565353	none	none
PGA_scaffold2__79_contigs__length_296818236	PGA_scaffold4__75_contigs__length_252943267	0.647630937	dopamine_4HPAA	none	0.647630937	none	none
PGA_scaffold8__37_contigs__length_190070107	PGA_scaffold3__76_contigs__length_257455882	-0.236263736	dopamine_4HPAA	none	-0.236263736	none	none
PGA_scaffold7__77_contigs__length_204232760	PGA_scaffold3__76_contigs__length_257455882	0.523102462	dopamine_4HPAA	none	0.523102462	none	none
PGA_scaffold2__79_contigs__length_296818236	PGA_scaffold3__76_contigs__length_257455882	0.53487082	dopamine_4HPAA	none	0.53487082	none	none
PGA_scaffold3__76_contigs__length_257455882	PGA_scaffold5__141_contigs__length_225803646	0.38270135	dopamine_4HPAA	none	0.38270135	none	none
PGA_scaffold8__37_contigs__length_190070107	PGA_scaffold5__141_contigs__length_225803646	0.182061807	dopamine_4HPAA	none	0.182061807	none	none
PGA_scaffold7__77_contigs__length_204232760	PGA_scaffold5__141_contigs__length_225803646	-0.156745893	dopamine_4HPAA	none	-0.156745893	none	none
PGA_scaffold2__79_contigs__length_296818236	PGA_scaffold5__141_contigs__length_225803646	0.0678179	dopamine_4HPAA	none	0.0678179	none	none
PGA_scaffold3__76_contigs__length_257455882	PGA_scaffold2__79_contigs__length_296818236	0.181318681	dopamine_4HPAA	none	0.181318681	none	none
PGA_scaffold8__37_contigs__length_190070107	PGA_scaffold2__79_contigs__length_296818236	0.510989011	dopamine_4HPAA	none	0.510989011	none	none
PGA_scaffold7__77_contigs__length_204232760	PGA_scaffold2__79_contigs__length_296818236	-0.087705802	dopamine_4HPAA	none	-0.087705802	none	none
PGA_scaffold3__76_contigs__length_257455882	PGA_scaffold5__141_contigs__length_225803646	0.120879121	dopamine_4HPAA	none	0.120879121	none	none
PGA_scaffold8__37_contigs__length_190070107	PGA_scaffold5__141_contigs__length_225803646	-0.032967033	dopamine_4HPAA	none	-0.032967033	none	none
PGA_scaffold7__77_contigs__length_204232760	PGA_scaffold5__141_contigs__length_225803646	-0.144088103	dopamine_4HPAA	none	-0.144088103	none	none
PGA_scaffold2__79_contigs__length_296818236	PGA_scaffold5__141_contigs__length_225803646	0.022286284	dopamine_4HPAA	none	0.022286284	none	none
PGA_scaffold3__76_contigs__length_257455882	PGA_scaffold6__54_contigs__length_219123405	0.763736264	dopamine_4HPAA	none	0.763736264	none	none
PGA_scaffold8__37_contigs__length_190070107	PGA_scaffold6__54_contigs__length_219123405	0.857142857	dopamine_4HPAA	none	0.857142857	none	none
PGA_scaffold7__77_contigs__length_204232760	PGA_scaffold6__54_contigs__length_219123405	-0.563823012	dopamine_4HPAA	none	-0.563823012	none	none
PGA_scaffold2__79_contigs__length_296818236	PGA_scaffold6__54_contigs__length_219123405	-0.440154113	dopamine_4HPAA	none	-0.440154113	none	none
PGA_scaffold3__76_contigs__length_257455882	PGA_scaffold1__68_contigs__length_302574926	0.763736264	dopamine_4HPAA	none	0.763736264	none	none
PGA_scaffold8__37_contigs__length_190070107	PGA_scaffold1__68_contigs__length_302574926	0.450549451	dopamine_4HPAA	none	0.450549451	none	none
PGA_scaffold7__77_contigs__length_204232760	PGA_scaffold1__68_contigs__length_302574926	-0.178543954	dopamine_4HPAA	none	-0.178543954	none	none
PGA_scaffold2__79_contigs__length_296818236	PGA_scaffold1__68_contigs__length_302574926	0.242363341	dopamine_4HPAA	none	0.242363341	none	none
PGA_scaffold3__76_contigs__length_257455882	PGA_scaffold0__87_contigs__length_333667982	0.079779993	dopamine_4HPAA	none	0.079779993	none	none
PGA_scaffold8__37_contigs__length_190070107	PGA_scaffold0__87_contigs__length_333667982	-0.112792404	dopamine_4HPAA	none	-0.112792404	none	none
PGA_scaffold7__77_contigs__length_204232760	PGA_scaffold0__87_contigs__length_333667982	0.715158852	dopamine_4HPAA	none	0.715158852	none	none
PGA_scaffold2__79_contigs__length_296818236	PGA_scaffold0__87_contigs__length_333667982	0.705773874	dopamine_4HPAA	none	0.705773874	none	none
PGA_scaffold3__76_contigs__length_257455882	PGA_scaffold0__87_contigs__length_333667982	-0.148351648	dopamine_4HPAA	none	-0.148351648	none	none
PGA_scaffold8__37_contigs__length_190070107	PGA_scaffold0__87_contigs__length_333667982	-0.142857143	dopamine_4HPAA	none	-0.142857143	none	none
PGA_scaffold7__77_contigs__length_204232760	PGA_scaffold0__87_contigs__length_333667982	0.47298486	dopamine_4HPAA	none	0.47298486	none	none
PGA_scaffold2__79_contigs__length_296818236	PGA_scaffold0__87_contigs__length_333667982	0.426225185	dopamine_4HPAA	none	0.426225185	none	none
PGA_scaffold3__76_contigs__length_257455882	PGA_scaffold1__68_contigs__length_302574926	0.274725275	dopamine_4HPAA	none	0.274725275	none	none
PGA_scaffold8__37_contigs__length_190070107	PGA_scaffold1__68_contigs__length_302574926	0.461538462	dopamine_4HPAA	none	0.461538462	none	none
PGA_scaffold7__77_contigs__length_204232760	PGA_scaffold1__68_contigs__length_302574926	0.059514651	dopamine_4HPAA	none	0.059514651	none	none
PGA_scaffold2__79_contigs__length_296818236	PGA_scaffold1__68_contigs__length_302574926	-0.02507207	dopamine_4HPAA	none	-0.02507207	none	none
PGA_scaffold3__76_contigs__length_257455882	PGA_scaffold1__68_contigs__length_302574926	0.434065934	dopamine_4HPAA	none	0.434065934	none	none
PGA_scaffold8__37_contigs__length_190070107	PGA_scaffold1__68_contigs__length_302574926	0.516483516	dopamine_4HPAA	none	0.516483516	none	none
PGA_scaffold7__77_contigs__length_204232760	PGA_scaffold1__68_contigs__length_302574926	-0.203602754	dopamine_4HPAA	none	-0.203602754	none	none
PGA_scaffold2__79_contigs__length_296818236	PGA_scaffold1__68_contigs__length_302574926	-0.136503491	dopamine_4HPAA	none	-0.136503491	none	none
PGA_scaffold3__76_contigs__length_257455882	PGA_scaffold7__77_contigs__length_204232760	0.447520642	dopamine_4HPAA	none	0.447520642	none	none
PGA_scaffold8__37_contigs__length_190070107	PGA_scaffold7__77_contigs__length_204232760	0.331496772	dopamine_4HPAA	none	0.331496772	none	none
PGA_scaffold2__79_contigs__length_296818236	PGA_scaffold7__77_contigs__length_204232760	0.170874381	dopamine_4HPAA	none	0.170874381	none	none
PGA_scaffold3__76_contigs__length_257455882	PGA_scaffold0__87_contigs__length_333667982	-0.203296703	dopamine_4HPAA	none	-0.203296703	none	none
PGA_scaffold8__37_contigs__length_190070107	PGA_scaffold0__87_contigs__length_333667982	-0.192307692	dopamine_4HPAA	none	-0.192307692	none	none
PGA_scaffold7__77_contigs__length_204232760	PGA_scaffold0__87_contigs__length_333667982	0.629602364	dopamine_4HPAA	none	0.629602364	none	none
PGA_scaffold2__79_contigs__length_296818236	PGA_scaffold0__87_contigs__length_333667982	0.523727678	dopamine_4HPAA	none	0.523727678	none	none
PGA_scaffold3__76_contigs__length_257455882	PGA_scaffold1__68_contigs__length_302574926	0.459422718	dopamine_4HPAA	none	0.459422718	none	none
PGA_scaffold8__37_contigs__length_190070107	PGA_scaffold1__68_contigs__length_302574926	0.541953745	dopamine_4HPAA	none	0.541953745	none	none
PGA_scaffold7__77_contigs__length_204232760	PGA_scaffold1__68_contigs__length_302574926	0.109783157	dopamine_4HPAA	none	0.109783157	none	none
PGA_scaffold2__79_contigs__length_296818236	PGA_scaffold1__68_contigs__length_302574926	-0.02510658	dopamine_4HPAA	none	-0.02510658	none	none
PGA_scaffold3__76_contigs__length_257455882	PGA_scaffold2__79_contigs__length_296818236	0.476798964	dopamine_4HPAA	none	0.476798964	none	none
PGA_scaffold8__37_contigs__length_190070107	PGA_scaffold2__79_contigs__length_296818236	0.702194838	dopamine_4HPAA	none	0.702194838	none	none
PGA_scaffold7__77_contigs__length_204232760	PGA_scaffold2__79_contigs__length_296818236	-0.749556607	dopamine_4HPAA	none	-0.749556607	none	none
PGA_scaffold3__76_contigs__length_257455882	PGA_scaffold1__68_contigs__length_302574926	0.236263736	dopamine_4HPAA	none	0.236263736	none	none
PGA_scaffold8__37_contigs__length_190070107	PGA_scaffold1__68_contigs__length_302574926	0.203296703	dopamine_4HPAA	none	0.203296703	none	none
PGA_scaffold7__77_contigs__length_204232760	PGA_scaffold1__68_contigs__length_302574926	-0.429131959	dopamine_4HPAA	none	-0.429131959	none	none
PGA_scaffold2__79_contigs__length_296818236	PGA_scaffold1__68_contigs__length_302574926	-0.409510472	dopamine_4HPAA	none	-0.409510472	none	none
PGA_scaffold3__76_contigs__length_257455882	PGA_scaffold1__68_contigs__length_302574926	0.195180015	dopamine_4HPAA	none	0.195180015	none	none
PGA_scaffold8__37_contigs__length_190070107	PGA_scaffold1__68_contigs__length_302574926	0.390360029	dopamine_4HPAA	none	0.390360029	none	none
PGA_scaffold7__77_contigs__length_204232760	PGA_scaffold1__68_contigs__length_302574926	-0.41726148	dopamine_4HPAA	none	-0.41726148	none	none
PGA_scaffold2__79_contigs__length_296818236	PGA_scaffold1__68_contigs__length_302574926	-0.371095492	dopamine_4HPAA	none	-0.371095492	none	none
PGA_scaffold3__76_contigs__length_257455882	PGA_scaffold0__87_contigs__length_333667982	0.307692308	dopamine_4HPAA	none	0.307692308	none	none
PGA_scaffold8__37_contigs__length_190070107	PGA_scaffold0__87_contigs__length_333667982	0.516483516	dopamine_4HPAA	none	0.516483516	none	none
PGA_scaffold7__77_contigs__length_204232760	PGA_scaffold0__87_contigs__length_333667982	-0.335161457	dopamine_4HPAA	none	-0.335161457	none	none
PGA_scaffold2__79_contigs__length_296818236	PGA_scaffold0__87_contigs__length_333667982	-0.289721694	dopamine_4HPAA	none	-0.289721694	none	none
PGA_scaffold3__76_contigs__length_257455882	PGA_scaffold0__87_contigs__length_333667982	-0.288858595	dopamine_4HPAA	none	-0.288858595	none	none
PGA_scaffold8__37_contigs__length_190070107	PGA_scaffold0__87_contigs__length_333667982	-0.099037233	dopamine_4HPAA	none	-0.099037233	none	none
PGA_scaffold7__77_contigs__length_204232760	PGA_scaffold0__87_contigs__length_333667982	-0.072143218	dopamine_4HPAA	none	-0.072143218	none	none
PGA_scaffold2__79_contigs__length_296818236	PGA_scaffold0__87_contigs__length_333667982	-0.276172385	dopamine_4HPAA	none	-0.276172385	none	none
PGA_scaffold3__76_contigs__length_257455882	PGA_scaffold0__87_contigs__length_333667982	0.384615385	dopamine_4HPAA	none	0.384615385	none	none
PGA_scaffold8__37_contigs__length_190070107	PGA_scaffold0__87_contigs__length_333667982	0.423076923	dopamine_4HPAA	none	0.423076923	none	none
PGA_scaffold7__77_contigs__length_204232760	PGA_scaffold0__87_contigs__length_333667982	0.238058605	dopamine_4HPAA	none	0.238058605	none	none
PGA_scaffold2__79_contigs__length_296818236	PGA_scaffold0__87_contigs__length_333667982	0.18664763	dopamine_4HPAA	none	0.18664763	none	none
PGA_scaffold3__76_contigs__length_257455882	PGA_scaffold0__87_contigs__length_333667982	0.170491751	dopamine_4HPAA	none	0.170491751	none	none
PGA_scaffold8__37_contigs__length_190070107	PGA_scaffold0__87_contigs__length_333667982	0.1242567	dopamine_4HPAA	none	0.1242567	none	none
PGA_scaffold7__77_contigs__length_204232760	PGA_scaffold0__87_contigs__length_333667982	0.088958366	dopamine_4HPAA	none	0.088958366	none	none
PGA_scaffold2__79_contigs__length_296818236	PGA_scaffold0__87_contigs__length_333667982	0.153836618	dopamine_4HPAA	none	0.153836618	none	none
PGA_scaffold3__76_contigs__length_257455882	PGA_scaffold6__54_contigs__length_219123405	0.3086067	dopamine_4HPAA	none	0.3086067	none	none
PGA_scaffold8__37_contigs__length_190070107	PGA_scaffold6__54_contigs__length_219123405	0.46291005	dopamine_4HPAA	none	0.46291005	none	none
PGA_scaffold7__77_contigs__length_204232760	PGA_scaffold6__54_contigs__length_219123405	-0.21991611	dopamine_4HPAA	none	-0.21991611	none	none
PGA_scaffold2__79_contigs__length_296818236	PGA_scaffold6__54_contigs__length_219123405	-0.352052096	dopamine_4HPAA	none	-0.352052096	none	none
PGA_scaffold3__76_contigs__length_257455882	PGA_scaffold0__87_contigs__length_333667982	0.028259865	dopamine_4HPAA	none	0.028259865	none	none
PGA_scaffold8__37_contigs__length_190070107	PGA_scaffold0__87_contigs__length_333667982	-0.254338787	dopamine_4HPAA	none	-0.254338787	none	none
PGA_scaffold7__77_contigs__length_204232760	PGA_scaffold0__87_contigs__length_333667982	0.57675955	dopamine_4HPAA	none	0.57675955	none	none
PGA_scaffold2__79_contigs__length_296818236	PGA_scaffold0__87_contigs__length_333667982	0.733599646	dopamine_4HPAA	none	0.733599646	none	none
PGA_scaffold3__76_contigs__length_257455882	PGA_scaffold0__87_contigs__length_333667982	0.192307692	dopamine_4HPAA	none	0.192307692	none	none
PGA_scaffold8__37_contigs__length_190070107	PGA_scaffold0__87_contigs__length_333667982	0.087912088	dopamine_4HPAA	none	0.087912088	none	none
PGA_scaffold7__77_contigs__length_204232760	PGA_scaffold0__87_contigs__length_333667982	0.385279058	dopamine_4HPAA	none	0.385279058	none	none
PGA_scaffold2__79_contigs__length_296818236	PGA_scaffold0__87_contigs__length_333667982	0.406724686	dopamine_4HPAA	none	0.406724686	none	none
PGA_scaffold3__76_contigs__length_257455882	PGA_scaffold0__87_contigs__length_333667982	0.618982704	dopamine_4HPAA	none	0.618982704	none	none
PGA_scaffold8__37_contigs__length_190070107	PGA_scaffold0__87_contigs__length_333667982	0.409904102	dopamine_4HPAA	none	0.409904102	none	none
PGA_scaffold7__77_contigs__length_204232760	PGA_scaffold0__87_contigs__length_333667982	-0.263479577	dopamine_4HPAA	none	-0.263479577	none	none
PGA_scaffold2__79_contigs__length_296818236	PGA_scaffold0__87_contigs__length_333667982	0.072530121	dopamine_4HPAA	none	0.072530121	none	none
PGA_scaffold3__76_contigs__length_257455882	PGA_scaffold0__87_contigs__length_333667982	0.14932893	dopamine_4HPAA	none	0.14932893	none	none
PGA_scaffold8__37_contigs__length_190070107	PGA_scaffold0__87_contigs__length_333667982	0.388255219	dopamine_4HPAA	none	0.388255219	none	none
PGA_scaffold7__77_contigs__length_204232760	PGA_scaffold0__87_contigs__length_333667982	-0.074914918	dopamine_4HPAA	none	-0.074914918	none	none
PGA_scaffold2__79_contigs__length_296818236	PGA_scaffold0__87_contigs__length_333667982	-0.239248984	dopamine_4HPAA	none	-0.239248984	none	none
PGA_scaffold3__76_contigs__length_257455882	PGA_scaffold0__87_contigs__length_333667982	0.741758242	dopamine_4HPAA	none	0.741758242	none	none
PGA_scaffold8__37_contigs__length_190070107	PGA_scaffold0__87_contigs__length_333667982	0.967032967	dopamine_4HPAA	none	0.967032967	none	none
PGA_scaffold7__77_contigs__length_204232760	PGA_scaffold0__87_contigs__length_333667982	-0.491778961	dopamine_4HPAA	none	-0.491778961	none	none
PGA_scaffold2__79_contigs__length_296818236	PGA_scaffold0__87_contigs__length_333667982	-0.47915511	dopamine_4HPAA	none	-0.47915511	none	none
PGA_scaffold3__76_contigs__length_257455882	PGA_scaffold0__87_contigs__length_333667982	0.010989011	dopamine_4HPAA	none	0.010989011	none	none
PGA_scaffold8__37_contigs__length_190070107	PGA_scaffold0__87_contigs__length_333667982	-0.087912088	dopamine_4HPAA	none	-0.087912088	none	none
PGA_scaffold7__77_contigs__length_204232760	PGA_scaffold0__87_contigs__length_333667982	0.573220063	dopamine_4HPAA	none	0.573220063	none	none
PGA_scaffold2__79_contigs__length_296818236	PGA_scaffold0__87_contigs__length_333667982	0.498655609	dopamine_4HPAA	none	0.498655609	none	none
PGA_scaffold3__76_contigs__length_257455882	PGA_scaffold0__87_contigs__length_333667982	0.054945055	dopamine_4HPAA	none	0.054945055	none	none
PGA_scaffold8__37_contigs__length_190070107	PGA_scaffold0__87_contigs__length_333667982	0.065934066	dopamine_4HPAA	none	0.065934066	none	none
PGA_scaffold7__77_contigs__length_204232760	PGA_scaffold0__87_contigs__length_333667982	0.144088103	dopamine_4HPAA	none	0.144088103	none	none
PGA_scaffold2__79_contigs__length_296818236	PGA_scaffold0__87_contigs__length_333667982	0.128146134	dopamine_4HPAA	none	0.128146134	none	none
PGA_scaffold3__76_contigs__length_257455882	PGA_scaffold0__87_contigs__length_333667982	0.467675821	dopamine_4HPAA	none	0.467675821	none	none
PGA_scaffold8__37_contigs__length_190070107	PGA_scaffold0__87_contigs__length_333667982	0.563962019	dopamine_4HPAA	none	0.563962019	none	none
PGA_scaffold7__77_contigs__length_204232760	PGA_scaffold0__87_contigs__length_333667982	-0.136444781	dopamine_4HPAA	none	-0.136444781	none	none
PGA_scaffold2__79_contigs__length_296818236	PGA_scaffold0__87_contigs__length_333667982	-0.193878594	dopamine_4HPAA	none	-0.193878594	none	none
PGA_scaffold3__76_contigs__length_257455882	PGA_scaffold9__49_contigs__length_179301106	0.545028912	dopamine_4HPAA	none	0.545028912	none	none
PGA_scaffold8__37_contigs__length_190070107	PGA_scaffold9__49_contigs__length_179301106	0.805013968	dopamine_4HPAA	none	0.805013968	none	none
PGA_scaffold7__77_contigs__length_204232760	PGA_scaffold9__49_contigs__length_179301106	-0.435714286	dopamine_4HPAA	none	-0.435714286	none	none
PGA_scaffold2__79_contigs__length_296818236	PGA_scaffold9__49_contigs__length_179301106	-0.489147766	dopamine_4HPAA	none	-0.489147766	none	none
PGA_scaffold3__76_contigs__length_257455882	PGA_scaffold0__87_contigs__length_333667982	-0.445054945	dopamine_4HPAA	none	-0.445054945	none	none
PGA_scaffold8__37_contigs__length_190070107	PGA_scaffold0__87_contigs__length_333667982	-0.615384615	dopamine_4HPAA	none	-0.615384615	none	none
PGA_scaffold7__77_contigs__length_204232760	PGA_scaffold0__87_contigs__length_333667982	0.400940809	dopamine_4HPAA	none	0.400940809	none	none
PGA_scaffold2__79_contigs__length_296818236	PGA_scaffold0__87_contigs__length_333667982	0.284150123	dopamine_4HPAA	none	0.284150123	none	none
PGA_scaffold3__76_contigs__length_257455882	PGA_scaffold0__87_contigs__length_333667982	-0.214285714	dopamine_4HPAA	none	-0.214285714	none	none
PGA_scaffold8__37_contigs__length_190070107	PGA_scaffold0__87_contigs__length_333667982	-0.131868132	dopamine_4HPAA	none	-0.131868132	none	none
PGA_scaffold7__77_contigs__length_204232760	PGA_scaffold0__87_contigs__length_333667982	0.397808459	dopamine_4HPAA	none	0.397808459	none	none
PGA_scaffold2__79_contigs__length_296818236	PGA_scaffold0__87_contigs__length_333667982	0.312007979	dopamine_4HPAA	none	0.312007979	none	none
PGA_scaffold3__76_contigs__length_257455882	PGA_scaffold0__87_contigs__length_333667982	0.208791209	dopamine_4HPAA	none	0.208791209	none	none
PGA_scaffold8__37_contigs__length_190070107	PGA_scaffold0__87_contigs__length_333667982	0.038461538	dopamine_4HPAA	none	0.038461538	none	none
PGA_scaffold7__77_contigs__length_204232760	PGA_scaffold0__87_contigs__length_333667982	-0.263117406	dopamine_4HPAA	none	-0.263117406	none	none
PGA_scaffold2__79_contigs__length_296818236	PGA_scaffold0__87_contigs__length_333667982	-0.150432418	dopamine_4HPAA	none	-0.150432418	none	none
PGA_scaffold3__76_contigs__length_257455882	PGA_scaffold0__87_contigs__length_333667982	0.807692308	dopamine_4HPAA	none	0.807692308	none	none
PGA_scaffold8__37_contigs__length_190070107	PGA_scaffold0__87_contigs__length_333667982	0.791208791	dopamine_4HPAA	none	0.791208791	none	none
PGA_scaffold7__77_contigs__length_204232760	PGA_scaffold0__87_contigs__length_333667982	-0.736102266	dopamine_4HPAA	none	-0.736102266	none	none
PGA_scaffold2__79_contigs__length_296818236	PGA_scaffold0__87_contigs__length_333667982	-0.512584536	dopamine_4HPAA	none	-0.512584536	none	none
PGA_scaffold3__76_contigs__length_257455882	PGA_scaffold0__87_contigs__length_333667982	0.681318681	dopamine_4HPAA	none	0.681318681	none	none
PGA_scaffold8__37_contigs__length_190070107	PGA_scaffold0__87_contigs__length_333667982	0.730769231	dopamine_4HPAA	none	0.730769231	none	none
PGA_scaffold7__77_contigs__length_204232760	PGA_scaffold0__87_contigs__length_333667982	-0.676587615	dopamine_4HPAA	none	-0.676587615	none	none
PGA_scaffold2__79_contigs__length_296818236	PGA_scaffold0__87_contigs__length_333667982	-0.484726681	dopamine_4HPAA	none	-0.484726681	none	none
PGA_scaffold3__76_contigs__length_257455882	PGA_scaffold0__87_contigs__length_333667982	0.384615385	dopamine_4HPAA	none	0.384615385	none	none
PGA_scaffold8__37_contigs__length_190070107	PGA_scaffold0__87_contigs__length_333667982	0.28021978	dopamine_4HPAA	none	0.28021978	none	none
PGA_scaffold7__77_contigs__length_204232760	PGA_scaffold0__87_contigs__length_333667982	0.45105841	dopamine_4HPAA	none	0.45105841	none	none
PGA_scaffold2__79_contigs__length_296818236	PGA_scaffold0__87_contigs__length_333667982	0.406724686	dopamine_4HPAA	none	0.406724686	none	none
PGA_scaffold3__76_contigs__length_257455882	PGA_scaffold0__87_contigs__length_333667982	-0.5	dopamine_4HPAA	none	-0.5	none	none
PGA_scaffold8__37_contigs__length_190070107	PGA_scaffold0__87_contigs__length_333667982	-0.43956044	dopamine_4HPAA	none	-0.43956044	none	none
PGA_scaffold7__77_contigs__length_204232760	PGA_scaffold0__87_contigs__length_333667982	0.654661164	dopamine_4HPAA	none	0.654661164	none	none
PGA_scaffold2__79_contigs__length_296818236	PGA_scaffold0__87_contigs__length_333667982	0.484726681	dopamine_4HPAA	none	0.484726681	none	none
PGA_scaffold3__76_contigs__length_257455882	PGA_scaffold7__77_contigs__length_204232760	0.302197802	dopamine_4HPAA	none	0.302197802	none	none
PGA_scaffold8__37_contigs__length_190070107	PGA_scaffold7__77_contigs__length_204232760	-0.049450549	dopamine_4HPAA	none	-0.049450549	none	none
PGA_scaffold2__79_contigs__length_296818236	PGA_scaffold7__77_contigs__length_204232760	0.618444386	dopamine_4HPAA	none	0.618444386	none	none
PGA_scaffold3__76_contigs__length_257455882	PGA_scaffold0__87_contigs__length_333667982	-0.098901099	dopamine_4HPAA	none	-0.098901099	none	none
PGA_scaffold8__37_contigs__length_190070107	PGA_scaffold0__87_contigs__length_333667982	-0.186813187	dopamine_4HPAA	none	-0.186813187	none	none
PGA_scaffold7__77_contigs__length_204232760	PGA_scaffold0__87_contigs__length_333667982	0.219264505	dopamine_4HPAA	none	0.219264505	none	none
PGA_scaffold2__79_contigs__length_296818236	PGA_scaffold0__87_contigs__length_333667982	0.072430424	dopamine_4HPAA	none	0.072430424	none	none
PGA_scaffold3__76_contigs__length_257455882	PGA_scaffold0__87_contigs__length_333667982	-0.225274725	dopamine_4HPAA	none	-0.225274725	none	none
PGA_scaffold8__37_contigs__length_190070107	PGA_scaffold0__87_contigs__length_333667982	-0.445054945	dopamine_4HPAA	none	-0.445054945	none	none
PGA_scaffold7__77_contigs__length_204232760	PGA_scaffold0__87_contigs__length_333667982	0.767425767	dopamine_4HPAA	none	0.767425767	none	none
PGA_scaffold2__79_contigs__length_296818236	PGA_scaffold0__87_contigs__length_333667982	0.874736654	dopamine_4HPAA	none	0.874736654	none	none
PGA_scaffold3__76_contigs__length_257455882	PGA_scaffold0__87_contigs__length_333667982	0.082417582	dopamine_4HPAA	none	0.082417582	none	none
PGA_scaffold8__37_contigs__length_190070107	PGA_scaffold0__87_contigs__length_333667982	0.373626374	dopamine_4HPAA	none	0.373626374	none	none
PGA_scaffold7__77_contigs__length_204232760	PGA_scaffold0__87_contigs__length_333667982	-0.025058801	dopamine_4HPAA	none	-0.025058801	none	none
PGA_scaffold2__79_contigs__length_296818236	PGA_scaffold0__87_contigs__length_333667982	-0.275792767	dopamine_4HPAA	none	-0.275792767	none	none
PGA_scaffold3__76_contigs__length_257455882	PGA_scaffold0__87_contigs__length_333667982	0.741758242	dopamine_4HPAA	none	0.741758242	none	none
PGA_scaffold8__37_contigs__length_190070107	PGA_scaffold0__87_contigs__length_333667982	0.846153846	dopamine_4HPAA	none	0.846153846	none	none
PGA_scaffold7__77_contigs__length_204232760	PGA_scaffold0__87_contigs__length_333667982	-0.413470209	dopamine_4HPAA	none	-0.413470209	none	none
PGA_scaffold2__79_contigs__length_296818236	PGA_scaffold0__87_contigs__length_333667982	-0.29250748	dopamine_4HPAA	none	-0.29250748	none	none
PGA_scaffold3__76_contigs__length_257455882	PGA_scaffold0__87_contigs__length_333667982	0.26843824	dopamine_4HPAA	none	0.26843824	none	none
PGA_scaffold8__37_contigs__length_190070107	PGA_scaffold0__87_contigs__length_333667982	0.409368315	dopamine_4HPAA	none	0.409368315	none	none
PGA_scaffold7__77_contigs__length_204232760	PGA_scaffold0__87_contigs__length_333667982	-0.497358361	dopamine_4HPAA	none	-0.497358361	none	none
PGA_scaffold2__79_contigs__length_296818236	PGA_scaffold0__87_contigs__length_333667982	-0.605652422	dopamine_4HPAA	none	-0.605652422	none	none
PGA_scaffold3__76_contigs__length_257455882	PGA_scaffold0__87_contigs__length_333667982	0.313186813	dopamine_4HPAA	none	0.313186813	none	none
PGA_scaffold8__37_contigs__length_190070107	PGA_scaffold0__87_contigs__length_333667982	0.445054945	dopamine_4HPAA	none	0.445054945	none	none
PGA_scaffold7__77_contigs__length_204232760	PGA_scaffold0__87_contigs__length_333667982	-0.504308361	dopamine_4HPAA	none	-0.504308361	none	none
PGA_scaffold2__79_contigs__length_296818236	PGA_scaffold0__87_contigs__length_333667982	-0.635159099	dopamine_4HPAA	none	-0.635159099	none	none
PGA_scaffold3__76_contigs__length_257455882	PGA_scaffold8__37_contigs__length_190070107	-0.065934066	dopamine_4HPAA	none	-0.065934066	none	none
PGA_scaffold7__77_contigs__length_204232760	PGA_scaffold8__37_contigs__length_190070107	0.642131764	dopamine_4HPAA	none	0.642131764	none	none
PGA_scaffold2__79_contigs__length_296818236	PGA_scaffold8__37_contigs__length_190070107	0.587800745	dopamine_4HPAA	none	0.587800745	none	none
PGA_scaffold3__76_contigs__length_257455882	PGA_scaffold0__87_contigs__length_333667982	0.423076923	dopamine_4HPAA	none	0.423076923	none	none
PGA_scaffold8__37_contigs__length_190070107	PGA_scaffold0__87_contigs__length_333667982	0.714285714	dopamine_4HPAA	none	0.714285714	none	none
PGA_scaffold7__77_contigs__length_204232760	PGA_scaffold0__87_contigs__length_333667982	-0.382146708	dopamine_4HPAA	none	-0.382146708	none	none
PGA_scaffold2__79_contigs__length_296818236	PGA_scaffold0__87_contigs__length_333667982	-0.415082043	dopamine_4HPAA	none	-0.415082043	none	none
PGA_scaffold3__76_contigs__length_257455882	PGA_scaffold0__87_contigs__length_333667982	0.076923077	dopamine_4HPAA	none	0.076923077	none	none
PGA_scaffold8__37_contigs__length_190070107	PGA_scaffold0__87_contigs__length_333667982	-0.241758242	dopamine_4HPAA	none	-0.241758242	none	none
PGA_scaffold7__77_contigs__length_204232760	PGA_scaffold0__87_contigs__length_333667982	-0.100235202	dopamine_4HPAA	none	-0.100235202	none	none
PGA_scaffold2__79_contigs__length_296818236	PGA_scaffold0__87_contigs__length_333667982	0.144860847	dopamine_4HPAA	none	0.144860847	none	none
PGA_scaffold3__76_contigs__length_257455882	PGA_scaffold0__87_contigs__length_333667982	0.538461538	dopamine_4HPAA	none	0.538461538	none	none
PGA_scaffold8__37_contigs__length_190070107	PGA_scaffold0__87_contigs__length_333667982	0.60989011	dopamine_4HPAA	none	0.60989011	none	none
PGA_scaffold7__77_contigs__length_204232760	PGA_scaffold0__87_contigs__length_333667982	0.119029303	dopamine_4HPAA	none	0.119029303	none	none
PGA_scaffold2__79_contigs__length_296818236	PGA_scaffold0__87_contigs__length_333667982	0	dopamine_4HPAA	none	0	none	none
PGA_scaffold3__76_contigs__length_257455882	PGA_scaffold0__87_contigs__length_333667982	0.064073067	dopamine_4HPAA	none	0.064073067	none	none
PGA_scaffold8__37_contigs__length_190070107	PGA_scaffold0__87_contigs__length_333667982	-0.075216209	dopamine_4HPAA	none	-0.075216209	none	none
PGA_scaffold7__77_contigs__length_204232760	PGA_scaffold0__87_contigs__length_333667982	0.455796782	dopamine_4HPAA	none	0.455796782	none	none
PGA_scaffold2__79_contigs__length_296818236	PGA_scaffold0__87_contigs__length_333667982	0.463276836	dopamine_4HPAA	none	0.463276836	none	none
PGA_scaffold3__76_contigs__length_257455882	PGA_scaffold0__87_contigs__length_333667982	0.007431094	dopamine_4HPAA	none	0.007431094	none	none
PGA_scaffold8__37_contigs__length_190070107	PGA_scaffold0__87_contigs__length_333667982	0.092888677	dopamine_4HPAA	none	0.092888677	none	none
PGA_scaffold7__77_contigs__length_204232760	PGA_scaffold0__87_contigs__length_333667982	0.091082073	dopamine_4HPAA	none	0.091082073	none	none
PGA_scaffold2__79_contigs__length_296818236	PGA_scaffold0__87_contigs__length_333667982	0.058398747	dopamine_4HPAA	none	0.058398747	none	none
PGA_scaffold3__76_contigs__length_257455882	PGA_scaffold0__87_contigs__length_333667982	0.648351648	dopamine_4HPAA	none	0.648351648	none	none
PGA_scaffold8__37_contigs__length_190070107	PGA_scaffold0__87_contigs__length_333667982	0.758241758	dopamine_4HPAA	none	0.758241758	none	none
PGA_scaffold7__77_contigs__length_204232760	PGA_scaffold0__87_contigs__length_333667982	-0.573220063	dopamine_4HPAA	none	-0.573220063	none	none
PGA_scaffold2__79_contigs__length_296818236	PGA_scaffold0__87_contigs__length_333667982	-0.456868826	dopamine_4HPAA	none	-0.456868826	none	none
PGA_scaffold3__76_contigs__length_257455882	PGA_scaffold0__87_contigs__length_333667982	-0.324175824	dopamine_4HPAA	none	-0.324175824	none	none
PGA_scaffold8__37_contigs__length_190070107	PGA_scaffold0__87_contigs__length_333667982	-0.230769231	dopamine_4HPAA	none	-0.230769231	none	none
PGA_scaffold7__77_contigs__length_204232760	PGA_scaffold0__87_contigs__length_333667982	-0.385279058	dopamine_4HPAA	none	-0.385279058	none	none
PGA_scaffold2__79_contigs__length_296818236	PGA_scaffold0__87_contigs__length_333667982	-0.339865834	dopamine_4HPAA	none	-0.339865834	none	none
PGA_scaffold3__76_contigs__length_257455882	PGA_scaffold0__87_contigs__length_333667982	-0.300705607	dopamine_4HPAA	none	-0.300705607	none	none
PGA_scaffold8__37_contigs__length_190070107	PGA_scaffold0__87_contigs__length_333667982	-0.43852901	dopamine_4HPAA	none	-0.43852901	none	none
PGA_scaffold7__77_contigs__length_204232760	PGA_scaffold0__87_contigs__length_333667982	0.833928571	dopamine_4HPAA	none	0.833928571	none	none
PGA_scaffold2__79_contigs__length_296818236	PGA_scaffold0__87_contigs__length_333667982	0.643197549	dopamine_4HPAA	none	0.643197549	none	none
PGA_scaffold3__76_contigs__length_257455882	PGA_scaffold7__77_contigs__length_204232760	0.312105956	dopamine_4HPAA	none	0.312105956	none	none
PGA_scaffold8__37_contigs__length_190070107	PGA_scaffold7__77_contigs__length_204232760	-0.02600883	dopamine_4HPAA	none	-0.02600883	none	none
PGA_scaffold2__79_contigs__length_296818236	PGA_scaffold7__77_contigs__length_204232760	0.222292005	dopamine_4HPAA	none	0.222292005	none	none
PGA_scaffold3__76_contigs__length_257455882	PGA_scaffold8__37_contigs__length_190070107	0.440165478	dopamine_4HPAA	none	0.440165478	none	none
PGA_scaffold7__77_contigs__length_204232760	PGA_scaffold8__37_contigs__length_190070107	-0.503434192	dopamine_4HPAA	none	-0.503434192	none	none
PGA_scaffold2__79_contigs__length_296818236	PGA_scaffold8__37_contigs__length_190070107	-0.481209459	dopamine_4HPAA	none	-0.481209459	none	none
PGA_scaffold3__76_contigs__length_257455882	PGA_scaffold2__79_contigs__length_296818236	-0.203602754	dopamine_4HPAA	none	-0.203602754	none	none
PGA_scaffold8__37_contigs__length_190070107	PGA_scaffold2__79_contigs__length_296818236	-0.219264505	dopamine_4HPAA	none	-0.219264505	none	none
PGA_scaffold7__77_contigs__length_204232760	PGA_scaffold2__79_contigs__length_296818236	0.364285714	dopamine_4HPAA	none	0.364285714	none	none
PGA_scaffold3__76_contigs__length_257455882	PGA_scaffold0__87_contigs__length_333667982	0.802197802	dopamine_4HPAA	none	0.802197802	none	none
PGA_scaffold8__37_contigs__length_190070107	PGA_scaffold0__87_contigs__length_333667982	0.543956044	dopamine_4HPAA	none	0.543956044	none	none
PGA_scaffold7__77_contigs__length_204232760	PGA_scaffold0__87_contigs__length_333667982	-0.172279254	dopamine_4HPAA	none	-0.172279254	none	none
PGA_scaffold2__79_contigs__length_296818236	PGA_scaffold0__87_contigs__length_333667982	0.16157556	dopamine_4HPAA	none	0.16157556	none	none
PGA_scaffold8__37_contigs__length_190070107	PGA_scaffold3__76_contigs__length_257455882	0.46291005	dopamine_4HPAA	none	0.46291005	none	none
PGA_scaffold7__77_contigs__length_204232760	PGA_scaffold3__76_contigs__length_257455882	-0.21991611	dopamine_4HPAA	none	-0.21991611	none	none
PGA_scaffold2__79_contigs__length_296818236	PGA_scaffold3__76_contigs__length_257455882	-0.352052096	dopamine_4HPAA	none	-0.352052096	none	none
PGA_scaffold3__76_contigs__length_257455882	PGA_scaffold0__87_contigs__length_333667982	-0.008357357	dopamine_4HPAA	none	-0.008357357	none	none
PGA_scaffold8__37_contigs__length_190070107	PGA_scaffold0__87_contigs__length_333667982	-0.29250748	dopamine_4HPAA	none	-0.29250748	none	none
PGA_scaffold7__77_contigs__length_204232760	PGA_scaffold0__87_contigs__length_333667982	0.473266345	dopamine_4HPAA	none	0.473266345	none	none
PGA_scaffold2__79_contigs__length_296818236	PGA_scaffold0__87_contigs__length_333667982	0.673728814	dopamine_4HPAA	none	0.673728814	none	none
PGA_scaffold3__76_contigs__length_257455882	PGA_scaffold7__77_contigs__length_204232760	0.409368315	dopamine_4HPAA	none	0.409368315	none	none
PGA_scaffold8__37_contigs__length_190070107	PGA_scaffold7__77_contigs__length_204232760	0.355680667	dopamine_4HPAA	none	0.355680667	none	none
PGA_scaffold2__79_contigs__length_296818236	PGA_scaffold7__77_contigs__length_204232760	-0.227970294	dopamine_4HPAA	none	-0.227970294	none	none
PGA_scaffold3__76_contigs__length_257455882	PGA_scaffold1__68_contigs__length_302574926	0.429501183	dopamine_4HPAA	none	0.429501183	none	none
PGA_scaffold8__37_contigs__length_190070107	PGA_scaffold1__68_contigs__length_302574926	0.154351988	dopamine_4HPAA	none	0.154351988	none	none
PGA_scaffold7__77_contigs__length_204232760	PGA_scaffold1__68_contigs__length_302574926	-0.286937516	dopamine_4HPAA	none	-0.286937516	none	none
PGA_scaffold2__79_contigs__length_296818236	PGA_scaffold1__68_contigs__length_302574926	0.108881334	dopamine_4HPAA	none	0.108881334	none	none
PGA_scaffold3__76_contigs__length_257455882	PGA_scaffold1__68_contigs__length_302574926	0.598901099	dopamine_4HPAA	none	0.598901099	none	none
PGA_scaffold8__37_contigs__length_190070107	PGA_scaffold1__68_contigs__length_302574926	0.549450549	dopamine_4HPAA	none	0.549450549	none	none
PGA_scaffold7__77_contigs__length_204232760	PGA_scaffold1__68_contigs__length_302574926	-0.654661164	dopamine_4HPAA	none	-0.654661164	none	none
PGA_scaffold2__79_contigs__length_296818236	PGA_scaffold1__68_contigs__length_302574926	-0.476369324	dopamine_4HPAA	none	-0.476369324	none	none
PGA_scaffold3__76_contigs__length_257455882	PGA_scaffold1__68_contigs__length_302574926	0.120879121	dopamine_4HPAA	none	0.120879121	none	none
PGA_scaffold8__37_contigs__length_190070107	PGA_scaffold1__68_contigs__length_302574926	-0.263736264	dopamine_4HPAA	none	-0.263736264	none	none
PGA_scaffold7__77_contigs__length_204232760	PGA_scaffold1__68_contigs__length_302574926	0.45732311	dopamine_4HPAA	none	0.45732311	none	none
PGA_scaffold2__79_contigs__length_296818236	PGA_scaffold1__68_contigs__length_302574926	0.74659052	dopamine_4HPAA	none	0.74659052	none	none
PGA_scaffold3__76_contigs__length_257455882	PGA_scaffold7__77_contigs__length_204232760	0.230769231	dopamine_4HPAA	none	0.230769231	none	none
PGA_scaffold8__37_contigs__length_190070107	PGA_scaffold7__77_contigs__length_204232760	0.291208791	dopamine_4HPAA	none	0.291208791	none	none
PGA_scaffold2__79_contigs__length_296818236	PGA_scaffold7__77_contigs__length_204232760	-0.066858853	dopamine_4HPAA	none	-0.066858853	none	none
PGA_scaffold3__76_contigs__length_257455882	PGA_scaffold7__77_contigs__length_204232760	0.43956044	dopamine_4HPAA	none	0.43956044	none	none
PGA_scaffold8__37_contigs__length_190070107	PGA_scaffold7__77_contigs__length_204232760	0.532967033	dopamine_4HPAA	none	0.532967033	none	none
PGA_scaffold2__79_contigs__length_296818236	PGA_scaffold7__77_contigs__length_204232760	-0.300864836	dopamine_4HPAA	none	-0.300864836	none	none
PGA_scaffold3__76_contigs__length_257455882	PGA_scaffold4__75_contigs__length_252943267	0.56043956	dopamine_4HPAA	none	0.56043956	none	none
PGA_scaffold8__37_contigs__length_190070107	PGA_scaffold4__75_contigs__length_252943267	0.703296703	dopamine_4HPAA	none	0.703296703	none	none
PGA_scaffold7__77_contigs__length_204232760	PGA_scaffold4__75_contigs__length_252943267	-0.119029303	dopamine_4HPAA	none	-0.119029303	none	none
PGA_scaffold2__79_contigs__length_296818236	PGA_scaffold4__75_contigs__length_252943267	-0.169932917	dopamine_4HPAA	none	-0.169932917	none	none
PGA_scaffold3__76_contigs__length_257455882	PGA_scaffold1__68_contigs__length_302574926	0.346153846	dopamine_4HPAA	none	0.346153846	none	none
PGA_scaffold8__37_contigs__length_190070107	PGA_scaffold1__68_contigs__length_302574926	0.489010989	dopamine_4HPAA	none	0.489010989	none	none
PGA_scaffold7__77_contigs__length_204232760	PGA_scaffold1__68_contigs__length_302574926	-0.297573257	dopamine_4HPAA	none	-0.297573257	none	none
PGA_scaffold2__79_contigs__length_296818236	PGA_scaffold1__68_contigs__length_302574926	-0.34822319	dopamine_4HPAA	none	-0.34822319	none	none
PGA_scaffold3__76_contigs__length_257455882	PGA_scaffold4__75_contigs__length_252943267	0.302197802	dopamine_4HPAA	none	0.302197802	none	none
PGA_scaffold8__37_contigs__length_190070107	PGA_scaffold4__75_contigs__length_252943267	0.203296703	dopamine_4HPAA	none	0.203296703	none	none
PGA_scaffold7__77_contigs__length_204232760	PGA_scaffold4__75_contigs__length_252943267	0.372749658	dopamine_4HPAA	none	0.372749658	none	none
PGA_scaffold2__79_contigs__length_296818236	PGA_scaffold4__75_contigs__length_252943267	0.351008976	dopamine_4HPAA	none	0.351008976	none	none
PGA_scaffold8__37_contigs__length_190070107	PGA_scaffold3__76_contigs__length_257455882	0.063273788	dopamine_4HPAA	none	0.063273788	none	none
PGA_scaffold7__77_contigs__length_204232760	PGA_scaffold3__76_contigs__length_257455882	0.09566818	dopamine_4HPAA	none	0.09566818	none	none
PGA_scaffold2__79_contigs__length_296818236	PGA_scaffold3__76_contigs__length_257455882	-0.068345691	dopamine_4HPAA	none	-0.068345691	none	none
PGA_scaffold3__76_contigs__length_257455882	PGA_scaffold1__68_contigs__length_302574926	0.351648352	dopamine_4HPAA	none	0.351648352	none	none
PGA_scaffold8__37_contigs__length_190070107	PGA_scaffold1__68_contigs__length_302574926	0.516483516	dopamine_4HPAA	none	0.516483516	none	none
PGA_scaffold7__77_contigs__length_204232760	PGA_scaffold1__68_contigs__length_302574926	-0.285043856	dopamine_4HPAA	none	-0.285043856	none	none
PGA_scaffold2__79_contigs__length_296818236	PGA_scaffold1__68_contigs__length_302574926	-0.236791769	dopamine_4HPAA	none	-0.236791769	none	none
PGA_scaffold3__76_contigs__length_257455882	PGA_scaffold1__68_contigs__length_302574926	0.516483516	dopamine_4HPAA	none	0.516483516	none	none
PGA_scaffold8__37_contigs__length_190070107	PGA_scaffold1__68_contigs__length_302574926	0.456043956	dopamine_4HPAA	none	0.456043956	none	none
PGA_scaffold7__77_contigs__length_204232760	PGA_scaffold1__68_contigs__length_302574926	-0.285043856	dopamine_4HPAA	none	-0.285043856	none	none
PGA_scaffold2__79_contigs__length_296818236	PGA_scaffold1__68_contigs__length_302574926	-0.133717705	dopamine_4HPAA	none	-0.133717705	none	none
PGA_scaffold3__76_contigs__length_257455882	PGA_scaffold1__68_contigs__length_302574926	0.734698337	dopamine_4HPAA	none	0.734698337	none	none
PGA_scaffold8__37_contigs__length_190070107	PGA_scaffold1__68_contigs__length_302574926	0.818322538	dopamine_4HPAA	none	0.818322538	none	none
PGA_scaffold7__77_contigs__length_204232760	PGA_scaffold1__68_contigs__length_302574926	-0.514188753	dopamine_4HPAA	none	-0.514188753	none	none
PGA_scaffold2__79_contigs__length_296818236	PGA_scaffold1__68_contigs__length_302574926	-0.451241754	dopamine_4HPAA	none	-0.451241754	none	none
PGA_scaffold3__76_contigs__length_257455882	PGA_scaffold9__49_contigs__length_179301106	-0.309667882	dopamine_4HPAA	none	-0.309667882	none	none
PGA_scaffold8__37_contigs__length_190070107	PGA_scaffold9__49_contigs__length_179301106	0.09839914	dopamine_4HPAA	none	0.09839914	none	none
PGA_scaffold7__77_contigs__length_204232760	PGA_scaffold9__49_contigs__length_179301106	-0.417421282	dopamine_4HPAA	none	-0.417421282	none	none
PGA_scaffold2__79_contigs__length_296818236	PGA_scaffold9__49_contigs__length_179301106	-0.736605858	dopamine_4HPAA	none	-0.736605858	none	none
PGA_scaffold3__76_contigs__length_257455882	PGA_scaffold8__37_contigs__length_190070107	0.136503491	dopamine_4HPAA	none	0.136503491	none	none
PGA_scaffold7__77_contigs__length_204232760	PGA_scaffold8__37_contigs__length_190070107	-0.219163609	dopamine_4HPAA	none	-0.219163609	none	none
PGA_scaffold2__79_contigs__length_296818236	PGA_scaffold8__37_contigs__length_190070107	-0.039548023	dopamine_4HPAA	none	-0.039548023	none	none
PGA_scaffold3__76_contigs__length_257455882	PGA_scaffold6__54_contigs__length_219123405	0.049450549	dopamine_4HPAA	none	0.049450549	none	none
PGA_scaffold8__37_contigs__length_190070107	PGA_scaffold6__54_contigs__length_219123405	0.324175824	dopamine_4HPAA	none	0.324175824	none	none
PGA_scaffold7__77_contigs__length_204232760	PGA_scaffold6__54_contigs__length_219123405	0.144088103	dopamine_4HPAA	none	0.144088103	none	none
PGA_scaffold2__79_contigs__length_296818236	PGA_scaffold6__54_contigs__length_219123405	-0.047358354	dopamine_4HPAA	none	-0.047358354	none	none
PGA_scaffold3__76_contigs__length_257455882	PGA_scaffold5__141_contigs__length_225803646	0.183449846	dopamine_4HPAA	none	0.183449846	none	none
PGA_scaffold8__37_contigs__length_190070107	PGA_scaffold5__141_contigs__length_225803646	0.401842521	dopamine_4HPAA	none	0.401842521	none	none
PGA_scaffold7__77_contigs__length_204232760	PGA_scaffold5__141_contigs__length_225803646	-0.323707748	dopamine_4HPAA	none	-0.323707748	none	none
PGA_scaffold2__79_contigs__length_296818236	PGA_scaffold5__141_contigs__length_225803646	-0.363187569	dopamine_4HPAA	none	-0.363187569	none	none
PGA_scaffold3__76_contigs__length_257455882	PGA_scaffold1__68_contigs__length_302574926	-0.152603272	dopamine_4HPAA	none	-0.152603272	none	none
PGA_scaffold8__37_contigs__length_190070107	PGA_scaffold1__68_contigs__length_302574926	-0.469113763	dopamine_4HPAA	none	-0.469113763	none	none
PGA_scaffold7__77_contigs__length_204232760	PGA_scaffold1__68_contigs__length_302574926	0.770086773	dopamine_4HPAA	none	0.770086773	none	none
PGA_scaffold2__79_contigs__length_296818236	PGA_scaffold1__68_contigs__length_302574926	0.853955838	dopamine_4HPAA	none	0.853955838	none	none
PGA_scaffold3__76_contigs__length_257455882	PGA_scaffold1__68_contigs__length_302574926	-0.15430335	dopamine_4HPAA	none	-0.15430335	none	none
PGA_scaffold8__37_contigs__length_190070107	PGA_scaffold1__68_contigs__length_302574926	-0.3086067	dopamine_4HPAA	none	-0.3086067	none	none
PGA_scaffold7__77_contigs__length_204232760	PGA_scaffold1__68_contigs__length_302574926	0.527798663	dopamine_4HPAA	none	0.527798663	none	none
PGA_scaffold2__79_contigs__length_296818236	PGA_scaffold1__68_contigs__length_302574926	0.469402794	dopamine_4HPAA	none	0.469402794	none	none
PGA_scaffold3__76_contigs__length_257455882	PGA_scaffold1__68_contigs__length_302574926	0.390009973	dopamine_4HPAA	none	0.390009973	none	none
PGA_scaffold8__37_contigs__length_190070107	PGA_scaffold1__68_contigs__length_302574926	0.26743541	dopamine_4HPAA	none	0.26743541	none	none
PGA_scaffold7__77_contigs__length_204232760	PGA_scaffold1__68_contigs__length_302574926	-0.100052952	dopamine_4HPAA	none	-0.100052952	none	none
PGA_scaffold2__79_contigs__length_296818236	PGA_scaffold1__68_contigs__length_302574926	0.084745763	dopamine_4HPAA	none	0.084745763	none	none
PGA_scaffold3__76_contigs__length_257455882	PGA_scaffold1__68_contigs__length_302574926	0.82967033	dopamine_4HPAA	none	0.82967033	none	none
PGA_scaffold8__37_contigs__length_190070107	PGA_scaffold1__68_contigs__length_302574926	0.879120879	dopamine_4HPAA	none	0.879120879	none	none
PGA_scaffold7__77_contigs__length_204232760	PGA_scaffold1__68_contigs__length_302574926	-0.532499512	dopamine_4HPAA	none	-0.532499512	none	none
PGA_scaffold2__79_contigs__length_296818236	PGA_scaffold1__68_contigs__length_302574926	-0.334294263	dopamine_4HPAA	none	-0.334294263	none	none
PGA_scaffold3__76_contigs__length_257455882	PGA_scaffold0__87_contigs__length_333667982	0.428571429	dopamine_4HPAA	none	0.428571429	none	none
PGA_scaffold8__37_contigs__length_190070107	PGA_scaffold0__87_contigs__length_333667982	0.098901099	dopamine_4HPAA	none	0.098901099	none	none
PGA_scaffold7__77_contigs__length_204232760	PGA_scaffold0__87_contigs__length_333667982	0.00313235	dopamine_4HPAA	none	0.00313235	none	none
PGA_scaffold2__79_contigs__length_296818236	PGA_scaffold0__87_contigs__length_333667982	0.236791769	dopamine_4HPAA	none	0.236791769	none	none
PGA_scaffold3__76_contigs__length_257455882	PGA_scaffold1__68_contigs__length_302574926	0.697802198	dopamine_4HPAA	none	0.697802198	none	none
PGA_scaffold8__37_contigs__length_190070107	PGA_scaffold1__68_contigs__length_302574926	0.791208791	dopamine_4HPAA	none	0.791208791	none	none
PGA_scaffold7__77_contigs__length_204232760	PGA_scaffold1__68_contigs__length_302574926	-0.256852706	dopamine_4HPAA	none	-0.256852706	none	none
PGA_scaffold2__79_contigs__length_296818236	PGA_scaffold1__68_contigs__length_302574926	-0.217291271	dopamine_4HPAA	none	-0.217291271	none	none
PGA_scaffold3__76_contigs__length_257455882	PGA_scaffold1__68_contigs__length_302574926	0.478021978	dopamine_4HPAA	none	0.478021978	none	none
PGA_scaffold8__37_contigs__length_190070107	PGA_scaffold1__68_contigs__length_302574926	0.126373626	dopamine_4HPAA	none	0.126373626	none	none
PGA_scaffold7__77_contigs__length_204232760	PGA_scaffold1__68_contigs__length_302574926	0.128426353	dopamine_4HPAA	none	0.128426353	none	none
PGA_scaffold2__79_contigs__length_296818236	PGA_scaffold1__68_contigs__length_302574926	0.451297255	dopamine_4HPAA	none	0.451297255	none	none
PGA_scaffold3__76_contigs__length_257455882	PGA_scaffold1__68_contigs__length_302574926	-0.225274725	dopamine_4HPAA	none	-0.225274725	none	none
PGA_scaffold8__37_contigs__length_190070107	PGA_scaffold1__68_contigs__length_302574926	-0.230769231	dopamine_4HPAA	none	-0.230769231	none	none
PGA_scaffold7__77_contigs__length_204232760	PGA_scaffold1__68_contigs__length_302574926	-0.335161457	dopamine_4HPAA	none	-0.335161457	none	none
PGA_scaffold2__79_contigs__length_296818236	PGA_scaffold1__68_contigs__length_302574926	-0.264649625	dopamine_4HPAA	none	-0.264649625	none	none
PGA_scaffold3__76_contigs__length_257455882	PGA_scaffold1__68_contigs__length_302574926	0.708791209	dopamine_4HPAA	none	0.708791209	none	none
PGA_scaffold8__37_contigs__length_190070107	PGA_scaffold1__68_contigs__length_302574926	0.686813187	dopamine_4HPAA	none	0.686813187	none	none
PGA_scaffold7__77_contigs__length_204232760	PGA_scaffold1__68_contigs__length_302574926	-0.397808459	dopamine_4HPAA	none	-0.397808459	none	none
PGA_scaffold2__79_contigs__length_296818236	PGA_scaffold1__68_contigs__length_302574926	-0.175504488	dopamine_4HPAA	none	-0.175504488	none	none
PGA_scaffold3__76_contigs__length_257455882	PGA_scaffold0__87_contigs__length_333667982	-0.335164835	dopamine_4HPAA	none	-0.335164835	none	none
PGA_scaffold8__37_contigs__length_190070107	PGA_scaffold0__87_contigs__length_333667982	-0.351648352	dopamine_4HPAA	none	-0.351648352	none	none
PGA_scaffold7__77_contigs__length_204232760	PGA_scaffold0__87_contigs__length_333667982	0.592014163	dopamine_4HPAA	none	0.592014163	none	none
PGA_scaffold2__79_contigs__length_296818236	PGA_scaffold0__87_contigs__length_333667982	0.551585534	dopamine_4HPAA	none	0.551585534	none	none
PGA_scaffold3__76_contigs__length_257455882	PGA_scaffold0__87_contigs__length_333667982	0.758241758	dopamine_4HPAA	none	0.758241758	none	none
PGA_scaffold8__37_contigs__length_190070107	PGA_scaffold0__87_contigs__length_333667982	0.648351648	dopamine_4HPAA	none	0.648351648	none	none
PGA_scaffold7__77_contigs__length_204232760	PGA_scaffold0__87_contigs__length_333667982	-0.341426158	dopamine_4HPAA	none	-0.341426158	none	none
PGA_scaffold2__79_contigs__length_296818236	PGA_scaffold0__87_contigs__length_333667982	-0.181076059	dopamine_4HPAA	none	-0.181076059	none	none
PGA_scaffold3__76_contigs__length_257455882	PGA_scaffold0__87_contigs__length_333667982	0.565934066	dopamine_4HPAA	none	0.565934066	none	none
PGA_scaffold8__37_contigs__length_190070107	PGA_scaffold0__87_contigs__length_333667982	0.730769231	dopamine_4HPAA	none	0.730769231	none	none
PGA_scaffold7__77_contigs__length_204232760	PGA_scaffold0__87_contigs__length_333667982	-0.532499512	dopamine_4HPAA	none	-0.532499512	none	none
PGA_scaffold2__79_contigs__length_296818236	PGA_scaffold0__87_contigs__length_333667982	-0.412296257	dopamine_4HPAA	none	-0.412296257	none	none
PGA_scaffold3__76_contigs__length_257455882	PGA_scaffold0__87_contigs__length_333667982	-0.027472527	dopamine_4HPAA	none	-0.027472527	none	none
PGA_scaffold8__37_contigs__length_190070107	PGA_scaffold0__87_contigs__length_333667982	-0.021978022	dopamine_4HPAA	none	-0.021978022	none	none
PGA_scaffold7__77_contigs__length_204232760	PGA_scaffold0__87_contigs__length_333667982	0.093970502	dopamine_4HPAA	none	0.093970502	none	none
PGA_scaffold2__79_contigs__length_296818236	PGA_scaffold0__87_contigs__length_333667982	-0.044572568	dopamine_4HPAA	none	-0.044572568	none	none
PGA_scaffold3__76_contigs__length_257455882	PGA_scaffold6__54_contigs__length_219123405	0.3086067	dopamine_4HPAA	none	0.3086067	none	none
PGA_scaffold8__37_contigs__length_190070107	PGA_scaffold6__54_contigs__length_219123405	0.46291005	dopamine_4HPAA	none	0.46291005	none	none
PGA_scaffold7__77_contigs__length_204232760	PGA_scaffold6__54_contigs__length_219123405	-0.21991611	dopamine_4HPAA	none	-0.21991611	none	none
PGA_scaffold2__79_contigs__length_296818236	PGA_scaffold6__54_contigs__length_219123405	-0.352052096	dopamine_4HPAA	none	-0.352052096	none	none
PGA_scaffold3__76_contigs__length_257455882	PGA_scaffold1__68_contigs__length_302574926	0.67032967	dopamine_4HPAA	none	0.67032967	none	none
PGA_scaffold8__37_contigs__length_190070107	PGA_scaffold1__68_contigs__length_302574926	0.763736264	dopamine_4HPAA	none	0.763736264	none	none
PGA_scaffold7__77_contigs__length_204232760	PGA_scaffold1__68_contigs__length_302574926	-0.692249365	dopamine_4HPAA	none	-0.692249365	none	none
PGA_scaffold2__79_contigs__length_296818236	PGA_scaffold1__68_contigs__length_302574926	-0.590586531	dopamine_4HPAA	none	-0.590586531	none	none
PGA_scaffold3__76_contigs__length_257455882	PGA_scaffold1__68_contigs__length_302574926	0.271234938	dopamine_4HPAA	none	0.271234938	none	none
PGA_scaffold8__37_contigs__length_190070107	PGA_scaffold1__68_contigs__length_302574926	-0.066879848	dopamine_4HPAA	none	-0.066879848	none	none
PGA_scaffold7__77_contigs__length_204232760	PGA_scaffold1__68_contigs__length_302574926	-0.016945502	dopamine_4HPAA	none	-0.016945502	none	none
PGA_scaffold2__79_contigs__length_296818236	PGA_scaffold1__68_contigs__length_302574926	0.305180549	dopamine_4HPAA	none	0.305180549	none	none
PGA_scaffold3__76_contigs__length_257455882	PGA_scaffold1__68_contigs__length_302574926	0.379120879	dopamine_4HPAA	none	0.379120879	none	none
PGA_scaffold8__37_contigs__length_190070107	PGA_scaffold1__68_contigs__length_302574926	0.620879121	dopamine_4HPAA	none	0.620879121	none	none
PGA_scaffold7__77_contigs__length_204232760	PGA_scaffold1__68_contigs__length_302574926	-0.46358781	dopamine_4HPAA	none	-0.46358781	none	none
PGA_scaffold2__79_contigs__length_296818236	PGA_scaffold1__68_contigs__length_302574926	-0.417867828	dopamine_4HPAA	none	-0.417867828	none	none
PGA_scaffold3__76_contigs__length_257455882	PGA_scaffold0__87_contigs__length_333667982	-0.077151675	dopamine_4HPAA	none	-0.077151675	none	none
PGA_scaffold8__37_contigs__length_190070107	PGA_scaffold0__87_contigs__length_333667982	-0.231455025	dopamine_4HPAA	none	-0.231455025	none	none
PGA_scaffold7__77_contigs__length_204232760	PGA_scaffold0__87_contigs__length_333667982	0.263899331	dopamine_4HPAA	none	0.263899331	none	none
PGA_scaffold2__79_contigs__length_296818236	PGA_scaffold0__87_contigs__length_333667982	0.312935196	dopamine_4HPAA	none	0.312935196	none	none
PGA_scaffold3__76_contigs__length_257455882	PGA_scaffold1__68_contigs__length_302574926	0.148351648	dopamine_4HPAA	none	0.148351648	none	none
PGA_scaffold8__37_contigs__length_190070107	PGA_scaffold1__68_contigs__length_302574926	0.510989011	dopamine_4HPAA	none	0.510989011	none	none
PGA_scaffold7__77_contigs__length_204232760	PGA_scaffold1__68_contigs__length_302574926	-0.140955753	dopamine_4HPAA	none	-0.140955753	none	none
PGA_scaffold2__79_contigs__length_296818236	PGA_scaffold1__68_contigs__length_302574926	-0.356580547	dopamine_4HPAA	none	-0.356580547	none	none
PGA_scaffold3__76_contigs__length_257455882	PGA_scaffold1__68_contigs__length_302574926	0.087242428	dopamine_4HPAA	none	0.087242428	none	none
PGA_scaffold8__37_contigs__length_190070107	PGA_scaffold1__68_contigs__length_302574926	-0.161062944	dopamine_4HPAA	none	-0.161062944	none	none
PGA_scaffold7__77_contigs__length_204232760	PGA_scaffold1__68_contigs__length_302574926	-0.17216251	dopamine_4HPAA	none	-0.17216251	none	none
PGA_scaffold2__79_contigs__length_296818236	PGA_scaffold1__68_contigs__length_302574926	-0.081661001	dopamine_4HPAA	none	-0.081661001	none	none
PGA_scaffold3__76_contigs__length_257455882	PGA_scaffold1__68_contigs__length_302574926	-0.192572397	dopamine_4HPAA	none	-0.192572397	none	none
PGA_scaffold8__37_contigs__length_190070107	PGA_scaffold1__68_contigs__length_302574926	0.005502068	dopamine_4HPAA	none	0.005502068	none	none
PGA_scaffold7__77_contigs__length_204232760	PGA_scaffold1__68_contigs__length_302574926	0.429722644	dopamine_4HPAA	none	0.429722644	none	none
PGA_scaffold2__79_contigs__length_296818236	PGA_scaffold1__68_contigs__length_302574926	0.213405934	dopamine_4HPAA	none	0.213405934	none	none
PGA_scaffold3__76_contigs__length_257455882	PGA_scaffold1__68_contigs__length_302574926	0.417582418	dopamine_4HPAA	none	0.417582418	none	none
PGA_scaffold8__37_contigs__length_190070107	PGA_scaffold1__68_contigs__length_302574926	0.186813187	dopamine_4HPAA	none	0.186813187	none	none
PGA_scaffold7__77_contigs__length_204232760	PGA_scaffold1__68_contigs__length_302574926	0.00939705	dopamine_4HPAA	none	0.00939705	none	none
PGA_scaffold2__79_contigs__length_296818236	PGA_scaffold1__68_contigs__length_302574926	0.320365335	dopamine_4HPAA	none	0.320365335	none	none
PGA_scaffold3__76_contigs__length_257455882	PGA_scaffold1__68_contigs__length_302574926	-0.122613054	dopamine_4HPAA	none	-0.122613054	none	none
PGA_scaffold8__37_contigs__length_190070107	PGA_scaffold1__68_contigs__length_302574926	0.055733206	dopamine_4HPAA	none	0.055733206	none	none
PGA_scaffold7__77_contigs__length_204232760	PGA_scaffold1__68_contigs__length_302574926	-0.41304661	dopamine_4HPAA	none	-0.41304661	none	none
PGA_scaffold2__79_contigs__length_296818236	PGA_scaffold1__68_contigs__length_302574926	-0.519937231	dopamine_4HPAA	none	-0.519937231	none	none
PGA_scaffold3__76_contigs__length_257455882	PGA_scaffold1__68_contigs__length_302574926	0.472527473	dopamine_4HPAA	none	0.472527473	none	none
PGA_scaffold8__37_contigs__length_190070107	PGA_scaffold1__68_contigs__length_302574926	0.428571429	dopamine_4HPAA	none	0.428571429	none	none
PGA_scaffold7__77_contigs__length_204232760	PGA_scaffold1__68_contigs__length_302574926	-0.081441102	dopamine_4HPAA	none	-0.081441102	none	none
PGA_scaffold2__79_contigs__length_296818236	PGA_scaffold1__68_contigs__length_302574926	0.114217206	dopamine_4HPAA	none	0.114217206	none	none
PGA_scaffold3__76_contigs__length_257455882	PGA_scaffold4__75_contigs__length_252943267	-0.186813187	dopamine_4HPAA	none	-0.186813187	none	none
PGA_scaffold8__37_contigs__length_190070107	PGA_scaffold4__75_contigs__length_252943267	0.153846154	dopamine_4HPAA	none	0.153846154	none	none
PGA_scaffold7__77_contigs__length_204232760	PGA_scaffold4__75_contigs__length_252943267	-0.535631862	dopamine_4HPAA	none	-0.535631862	none	none
PGA_scaffold2__79_contigs__length_296818236	PGA_scaffold4__75_contigs__length_252943267	-0.757733662	dopamine_4HPAA	none	-0.757733662	none	none
PGA_scaffold3__76_contigs__length_257455882	PGA_scaffold1__68_contigs__length_302574926	-0.065934066	dopamine_4HPAA	none	-0.065934066	none	none
PGA_scaffold8__37_contigs__length_190070107	PGA_scaffold1__68_contigs__length_302574926	-0.208791209	dopamine_4HPAA	none	-0.208791209	none	none
PGA_scaffold7__77_contigs__length_204232760	PGA_scaffold1__68_contigs__length_302574926	0.532499512	dopamine_4HPAA	none	0.532499512	none	none
PGA_scaffold2__79_contigs__length_296818236	PGA_scaffold1__68_contigs__length_302574926	0.596158102	dopamine_4HPAA	none	0.596158102	none	none
PGA_scaffold8__37_contigs__length_190070107	PGA_scaffold3__76_contigs__length_257455882	-0.319499707	dopamine_4HPAA	none	-0.319499707	none	none
PGA_scaffold7__77_contigs__length_204232760	PGA_scaffold3__76_contigs__length_257455882	0.676785714	dopamine_4HPAA	none	0.676785714	none	none
PGA_scaffold2__79_contigs__length_296818236	PGA_scaffold3__76_contigs__length_257455882	0.698782522	dopamine_4HPAA	none	0.698782522	none	none
PGA_scaffold3__76_contigs__length_257455882	PGA_scaffold2__79_contigs__length_296818236	0.244899446	dopamine_4HPAA	none	0.244899446	none	none
PGA_scaffold8__37_contigs__length_190070107	PGA_scaffold2__79_contigs__length_296818236	-0.011946314	dopamine_4HPAA	none	-0.011946314	none	none
PGA_scaffold7__77_contigs__length_204232760	PGA_scaffold2__79_contigs__length_296818236	-0.286038777	dopamine_4HPAA	none	-0.286038777	none	none
PGA_scaffold3__76_contigs__length_257455882	PGA_scaffold1__68_contigs__length_302574926	0.626373626	dopamine_4HPAA	none	0.626373626	none	none
PGA_scaffold8__37_contigs__length_190070107	PGA_scaffold1__68_contigs__length_302574926	0.450549451	dopamine_4HPAA	none	0.450549451	none	none
PGA_scaffold7__77_contigs__length_204232760	PGA_scaffold1__68_contigs__length_302574926	-0.150352803	dopamine_4HPAA	none	-0.150352803	none	none
PGA_scaffold2__79_contigs__length_296818236	PGA_scaffold1__68_contigs__length_302574926	0.086359351	dopamine_4HPAA	none	0.086359351	none	none
PGA_scaffold3__76_contigs__length_257455882	PGA_scaffold1__68_contigs__length_302574926	0.148351648	dopamine_4HPAA	none	0.148351648	none	none
PGA_scaffold8__37_contigs__length_190070107	PGA_scaffold1__68_contigs__length_302574926	0.379120879	dopamine_4HPAA	none	0.379120879	none	none
PGA_scaffold7__77_contigs__length_204232760	PGA_scaffold1__68_contigs__length_302574926	-0.131558703	dopamine_4HPAA	none	-0.131558703	none	none
PGA_scaffold2__79_contigs__length_296818236	PGA_scaffold1__68_contigs__length_302574926	-0.169932917	dopamine_4HPAA	none	-0.169932917	none	none
PGA_scaffold3__76_contigs__length_257455882	PGA_scaffold1__68_contigs__length_302574926	0.741758242	dopamine_4HPAA	none	0.741758242	none	none
PGA_scaffold8__37_contigs__length_190070107	PGA_scaffold1__68_contigs__length_302574926	0.538461538	dopamine_4HPAA	none	0.538461538	none	none
PGA_scaffold7__77_contigs__length_204232760	PGA_scaffold1__68_contigs__length_302574926	-0.178543954	dopamine_4HPAA	none	-0.178543954	none	none
PGA_scaffold2__79_contigs__length_296818236	PGA_scaffold1__68_contigs__length_302574926	0.197790772	dopamine_4HPAA	none	0.197790772	none	none
PGA_scaffold3__76_contigs__length_257455882	PGA_scaffold1__68_contigs__length_302574926	0.5	dopamine_4HPAA	none	0.5	none	none
PGA_scaffold8__37_contigs__length_190070107	PGA_scaffold1__68_contigs__length_302574926	0.28021978	dopamine_4HPAA	none	0.28021978	none	none
PGA_scaffold7__77_contigs__length_204232760	PGA_scaffold1__68_contigs__length_302574926	-0.100235202	dopamine_4HPAA	none	-0.100235202	none	none
PGA_scaffold2__79_contigs__length_296818236	PGA_scaffold1__68_contigs__length_302574926	0.18664763	dopamine_4HPAA	none	0.18664763	none	none
PGA_scaffold3__76_contigs__length_257455882	PGA_scaffold1__68_contigs__length_302574926	0.796703297	dopamine_4HPAA	none	0.796703297	none	none
PGA_scaffold8__37_contigs__length_190070107	PGA_scaffold1__68_contigs__length_302574926	0.620879121	dopamine_4HPAA	none	0.620879121	none	none
PGA_scaffold7__77_contigs__length_204232760	PGA_scaffold1__68_contigs__length_302574926	-0.222396855	dopamine_4HPAA	none	-0.222396855	none	none
PGA_scaffold2__79_contigs__length_296818236	PGA_scaffold1__68_contigs__length_302574926	0.097502493	dopamine_4HPAA	none	0.097502493	none	none
PGA_scaffold3__76_contigs__length_257455882	PGA_scaffold8__37_contigs__length_190070107	-0.335547799	dopamine_4HPAA	none	-0.335547799	none	none
PGA_scaffold7__77_contigs__length_204232760	PGA_scaffold8__37_contigs__length_190070107	-0.497358361	dopamine_4HPAA	none	-0.497358361	none	none
PGA_scaffold2__79_contigs__length_296818236	PGA_scaffold8__37_contigs__length_190070107	-0.796194757	dopamine_4HPAA	none	-0.796194757	none	none
PGA_scaffold3__76_contigs__length_257455882	PGA_scaffold1__68_contigs__length_302574926	0.532967033	dopamine_4HPAA	none	0.532967033	none	none
PGA_scaffold8__37_contigs__length_190070107	PGA_scaffold1__68_contigs__length_302574926	0.32967033	dopamine_4HPAA	none	0.32967033	none	none
PGA_scaffold7__77_contigs__length_204232760	PGA_scaffold1__68_contigs__length_302574926	-0.040720551	dopamine_4HPAA	none	-0.040720551	none	none
PGA_scaffold2__79_contigs__length_296818236	PGA_scaffold1__68_contigs__length_302574926	0.231220198	dopamine_4HPAA	none	0.231220198	none	none
PGA_scaffold3__76_contigs__length_257455882	PGA_scaffold1__68_contigs__length_302574926	0.637540819	dopamine_4HPAA	none	0.637540819	none	none
PGA_scaffold8__37_contigs__length_190070107	PGA_scaffold1__68_contigs__length_302574926	0.577142215	dopamine_4HPAA	none	0.577142215	none	none
PGA_scaffold7__77_contigs__length_204232760	PGA_scaffold1__68_contigs__length_302574926	-0.497358361	dopamine_4HPAA	none	-0.497358361	none	none
PGA_scaffold2__79_contigs__length_296818236	PGA_scaffold1__68_contigs__length_302574926	-0.292618586	dopamine_4HPAA	none	-0.292618586	none	none
PGA_scaffold3__76_contigs__length_257455882	PGA_scaffold1__68_contigs__length_302574926	0.32967033	dopamine_4HPAA	none	0.32967033	none	none
PGA_scaffold8__37_contigs__length_190070107	PGA_scaffold1__68_contigs__length_302574926	0.252747253	dopamine_4HPAA	none	0.252747253	none	none
PGA_scaffold7__77_contigs__length_204232760	PGA_scaffold1__68_contigs__length_302574926	0.244323305	dopamine_4HPAA	none	0.244323305	none	none
PGA_scaffold2__79_contigs__length_296818236	PGA_scaffold1__68_contigs__length_302574926	0.261863839	dopamine_4HPAA	none	0.261863839	none	none
PGA_scaffold3__76_contigs__length_257455882	PGA_scaffold1__68_contigs__length_302574926	0.368131868	dopamine_4HPAA	none	0.368131868	none	none
PGA_scaffold8__37_contigs__length_190070107	PGA_scaffold1__68_contigs__length_302574926	0.373626374	dopamine_4HPAA	none	0.373626374	none	none
PGA_scaffold7__77_contigs__length_204232760	PGA_scaffold1__68_contigs__length_302574926	-0.103367552	dopamine_4HPAA	none	-0.103367552	none	none
PGA_scaffold2__79_contigs__length_296818236	PGA_scaffold1__68_contigs__length_302574926	-0.005571571	dopamine_4HPAA	none	-0.005571571	none	none
PGA_scaffold3__76_contigs__length_257455882	PGA_scaffold1__68_contigs__length_302574926	-0.385758375	dopamine_4HPAA	none	-0.385758375	none	none
PGA_scaffold8__37_contigs__length_190070107	PGA_scaffold1__68_contigs__length_302574926	-0.077151675	dopamine_4HPAA	none	-0.077151675	none	none
PGA_scaffold7__77_contigs__length_204232760	PGA_scaffold1__68_contigs__length_302574926	-0.21991611	dopamine_4HPAA	none	-0.21991611	none	none
PGA_scaffold2__79_contigs__length_296818236	PGA_scaffold1__68_contigs__length_302574926	-0.352052096	dopamine_4HPAA	none	-0.352052096	none	none
PGA_scaffold3__76_contigs__length_257455882	PGA_scaffold1__68_contigs__length_302574926	0.467032967	dopamine_4HPAA	none	0.467032967	none	none
PGA_scaffold8__37_contigs__length_190070107	PGA_scaffold1__68_contigs__length_302574926	0.313186813	dopamine_4HPAA	none	0.313186813	none	none
PGA_scaffold7__77_contigs__length_204232760	PGA_scaffold1__68_contigs__length_302574926	-0.00939705	dopamine_4HPAA	none	-0.00939705	none	none
PGA_scaffold2__79_contigs__length_296818236	PGA_scaffold1__68_contigs__length_302574926	0.172718702	dopamine_4HPAA	none	0.172718702	none	none
PGA_scaffold3__76_contigs__length_257455882	PGA_scaffold10__37_contigs__length_175762548	0.357142857	dopamine_4HPAA	none	0.357142857	none	none
PGA_scaffold8__37_contigs__length_190070107	PGA_scaffold10__37_contigs__length_175762548	0.43956044	dopamine_4HPAA	none	0.43956044	none	none
PGA_scaffold7__77_contigs__length_204232760	PGA_scaffold10__37_contigs__length_175762548	-0.332029107	dopamine_4HPAA	none	-0.332029107	none	none
PGA_scaffold2__79_contigs__length_296818236	PGA_scaffold10__37_contigs__length_175762548	-0.225648627	dopamine_4HPAA	none	-0.225648627	none	none
PGA_scaffold3__76_contigs__length_257455882	PGA_scaffold10__37_contigs__length_175762548	0.648351648	dopamine_4HPAA	none	0.648351648	none	none
PGA_scaffold8__37_contigs__length_190070107	PGA_scaffold10__37_contigs__length_175762548	0.626373626	dopamine_4HPAA	none	0.626373626	none	none
PGA_scaffold7__77_contigs__length_204232760	PGA_scaffold10__37_contigs__length_175762548	-0.137823403	dopamine_4HPAA	none	-0.137823403	none	none
PGA_scaffold2__79_contigs__length_296818236	PGA_scaffold10__37_contigs__length_175762548	0.061287282	dopamine_4HPAA	none	0.061287282	none	none
PGA_scaffold3__76_contigs__length_257455882	PGA_scaffold10__37_contigs__length_175762548	0.60989011	dopamine_4HPAA	none	0.60989011	none	none
PGA_scaffold8__37_contigs__length_190070107	PGA_scaffold10__37_contigs__length_175762548	0.554945055	dopamine_4HPAA	none	0.554945055	none	none
PGA_scaffold7__77_contigs__length_204232760	PGA_scaffold10__37_contigs__length_175762548	-0.560690662	dopamine_4HPAA	none	-0.560690662	none	none
PGA_scaffold2__79_contigs__length_296818236	PGA_scaffold10__37_contigs__length_175762548	-0.434582542	dopamine_4HPAA	none	-0.434582542	none	none
PGA_scaffold3__76_contigs__length_257455882	PGA_scaffold10__37_contigs__length_175762548	0.368131868	dopamine_4HPAA	none	0.368131868	none	none
PGA_scaffold8__37_contigs__length_190070107	PGA_scaffold10__37_contigs__length_175762548	0.296703297	dopamine_4HPAA	none	0.296703297	none	none
PGA_scaffold7__77_contigs__length_204232760	PGA_scaffold10__37_contigs__length_175762548	0.00939705	dopamine_4HPAA	none	0.00939705	none	none
PGA_scaffold2__79_contigs__length_296818236	PGA_scaffold10__37_contigs__length_175762548	0.033429426	dopamine_4HPAA	none	0.033429426	none	none
PGA_scaffold8__37_contigs__length_190070107	PGA_scaffold3__76_contigs__length_257455882	0.642857143	dopamine_4HPAA	none	0.642857143	none	none
PGA_scaffold7__77_contigs__length_204232760	PGA_scaffold3__76_contigs__length_257455882	-0.222396855	dopamine_4HPAA	none	-0.222396855	none	none
PGA_scaffold2__79_contigs__length_296818236	PGA_scaffold3__76_contigs__length_257455882	0.030643641	dopamine_4HPAA	none	0.030643641	none	none
PGA_scaffold3__76_contigs__length_257455882	PGA_scaffold10__37_contigs__length_175762548	-0.46291005	dopamine_4HPAA	none	-0.46291005	none	none
PGA_scaffold8__37_contigs__length_190070107	PGA_scaffold10__37_contigs__length_175762548	-0.46291005	dopamine_4HPAA	none	-0.46291005	none	none
PGA_scaffold7__77_contigs__length_204232760	PGA_scaffold10__37_contigs__length_175762548	-0.21991611	dopamine_4HPAA	none	-0.21991611	none	none
PGA_scaffold2__79_contigs__length_296818236	PGA_scaffold10__37_contigs__length_175762548	-0.352052096	dopamine_4HPAA	none	-0.352052096	none	none
PGA_scaffold3__76_contigs__length_257455882	PGA_scaffold10__37_contigs__length_175762548	0.582417582	dopamine_4HPAA	none	0.582417582	none	none
PGA_scaffold8__37_contigs__length_190070107	PGA_scaffold10__37_contigs__length_175762548	0.489010989	dopamine_4HPAA	none	0.489010989	none	none
PGA_scaffold7__77_contigs__length_204232760	PGA_scaffold10__37_contigs__length_175762548	-0.097102852	dopamine_4HPAA	none	-0.097102852	none	none
PGA_scaffold2__79_contigs__length_296818236	PGA_scaffold10__37_contigs__length_175762548	0.086359351	dopamine_4HPAA	none	0.086359351	none	none
PGA_scaffold3__76_contigs__length_257455882	PGA_scaffold10__37_contigs__length_175762548	0.428571429	dopamine_4HPAA	none	0.428571429	none	none
PGA_scaffold8__37_contigs__length_190070107	PGA_scaffold10__37_contigs__length_175762548	0.747252747	dopamine_4HPAA	none	0.747252747	none	none
PGA_scaffold7__77_contigs__length_204232760	PGA_scaffold10__37_contigs__length_175762548	-0.667190565	dopamine_4HPAA	none	-0.667190565	none	none
PGA_scaffold2__79_contigs__length_296818236	PGA_scaffold10__37_contigs__length_175762548	-0.643516456	dopamine_4HPAA	none	-0.643516456	none	none
PGA_scaffold3__76_contigs__length_257455882	PGA_scaffold10__37_contigs__length_175762548	0.582417582	dopamine_4HPAA	none	0.582417582	none	none
PGA_scaffold8__37_contigs__length_190070107	PGA_scaffold10__37_contigs__length_175762548	0.335164835	dopamine_4HPAA	none	0.335164835	none	none
PGA_scaffold7__77_contigs__length_204232760	PGA_scaffold10__37_contigs__length_175762548	-0.115896953	dopamine_4HPAA	none	-0.115896953	none	none
PGA_scaffold2__79_contigs__length_296818236	PGA_scaffold10__37_contigs__length_175762548	0.222862842	dopamine_4HPAA	none	0.222862842	none	none
PGA_scaffold3__76_contigs__length_257455882	PGA_scaffold10__37_contigs__length_175762548	0.065934066	dopamine_4HPAA	none	0.065934066	none	none
PGA_scaffold8__37_contigs__length_190070107	PGA_scaffold10__37_contigs__length_175762548	0.236263736	dopamine_4HPAA	none	0.236263736	none	none
PGA_scaffold7__77_contigs__length_204232760	PGA_scaffold10__37_contigs__length_175762548	-0.00313235	dopamine_4HPAA	none	-0.00313235	none	none
PGA_scaffold2__79_contigs__length_296818236	PGA_scaffold10__37_contigs__length_175762548	-0.083573566	dopamine_4HPAA	none	-0.083573566	none	none
PGA_scaffold8__37_contigs__length_190070107	PGA_scaffold3__76_contigs__length_257455882	0.659340659	dopamine_4HPAA	none	0.659340659	none	none
PGA_scaffold7__77_contigs__length_204232760	PGA_scaffold3__76_contigs__length_257455882	-0.588881813	dopamine_4HPAA	none	-0.588881813	none	none
PGA_scaffold2__79_contigs__length_296818236	PGA_scaffold3__76_contigs__length_257455882	-0.440154113	dopamine_4HPAA	none	-0.440154113	none	none
PGA_scaffold3__76_contigs__length_257455882	PGA_scaffold10__37_contigs__length_175762548	0.510989011	dopamine_4HPAA	none	0.510989011	none	none
PGA_scaffold8__37_contigs__length_190070107	PGA_scaffold10__37_contigs__length_175762548	0.472527473	dopamine_4HPAA	none	0.472527473	none	none
PGA_scaffold7__77_contigs__length_204232760	PGA_scaffold10__37_contigs__length_175762548	-0.178543954	dopamine_4HPAA	none	-0.178543954	none	none
PGA_scaffold2__79_contigs__length_296818236	PGA_scaffold10__37_contigs__length_175762548	-0.008357357	dopamine_4HPAA	none	-0.008357357	none	none
PGA_scaffold3__76_contigs__length_257455882	PGA_scaffold10__37_contigs__length_175762548	0.098901099	dopamine_4HPAA	none	0.098901099	none	none
PGA_scaffold8__37_contigs__length_190070107	PGA_scaffold10__37_contigs__length_175762548	-0.065934066	dopamine_4HPAA	none	-0.065934066	none	none
PGA_scaffold7__77_contigs__length_204232760	PGA_scaffold10__37_contigs__length_175762548	-0.263117406	dopamine_4HPAA	none	-0.263117406	none	none
PGA_scaffold2__79_contigs__length_296818236	PGA_scaffold10__37_contigs__length_175762548	-0.030643641	dopamine_4HPAA	none	-0.030643641	none	none
PGA_scaffold3__76_contigs__length_257455882	PGA_scaffold10__37_contigs__length_175762548	0.604395604	dopamine_4HPAA	none	0.604395604	none	none
PGA_scaffold8__37_contigs__length_190070107	PGA_scaffold10__37_contigs__length_175762548	0.620879121	dopamine_4HPAA	none	0.620879121	none	none
PGA_scaffold7__77_contigs__length_204232760	PGA_scaffold10__37_contigs__length_175762548	-0.391543759	dopamine_4HPAA	none	-0.391543759	none	none
PGA_scaffold2__79_contigs__length_296818236	PGA_scaffold10__37_contigs__length_175762548	-0.222862842	dopamine_4HPAA	none	-0.222862842	none	none
PGA_scaffold3__76_contigs__length_257455882	PGA_scaffold10__37_contigs__length_175762548	-0.126373626	dopamine_4HPAA	none	-0.126373626	none	none
PGA_scaffold8__37_contigs__length_190070107	PGA_scaffold10__37_contigs__length_175762548	-0.417582418	dopamine_4HPAA	none	-0.417582418	none	none
PGA_scaffold7__77_contigs__length_204232760	PGA_scaffold10__37_contigs__length_175762548	0.773690467	dopamine_4HPAA	none	0.773690467	none	none
PGA_scaffold2__79_contigs__length_296818236	PGA_scaffold10__37_contigs__length_175762548	0.849664585	dopamine_4HPAA	none	0.849664585	none	none
PGA_scaffold3__76_contigs__length_257455882	PGA_scaffold10__37_contigs__length_175762548	0.527472527	dopamine_4HPAA	none	0.527472527	none	none
PGA_scaffold8__37_contigs__length_190070107	PGA_scaffold10__37_contigs__length_175762548	0.807692308	dopamine_4HPAA	none	0.807692308	none	none
PGA_scaffold7__77_contigs__length_204232760	PGA_scaffold10__37_contigs__length_175762548	-0.660925865	dopamine_4HPAA	none	-0.660925865	none	none
PGA_scaffold2__79_contigs__length_296818236	PGA_scaffold10__37_contigs__length_175762548	-0.596158102	dopamine_4HPAA	none	-0.596158102	none	none
PGA_scaffold3__76_contigs__length_257455882	PGA_scaffold10__37_contigs__length_175762548	0.390646862	dopamine_4HPAA	none	0.390646862	none	none
PGA_scaffold8__37_contigs__length_190070107	PGA_scaffold10__37_contigs__length_175762548	0.34387928	dopamine_4HPAA	none	0.34387928	none	none
PGA_scaffold7__77_contigs__length_204232760	PGA_scaffold10__37_contigs__length_175762548	0.106646496	dopamine_4HPAA	none	0.106646496	none	none
PGA_scaffold2__79_contigs__length_296818236	PGA_scaffold10__37_contigs__length_175762548	0.085083412	dopamine_4HPAA	none	0.085083412	none	none
PGA_scaffold3__76_contigs__length_257455882	PGA_scaffold10__37_contigs__length_175762548	0.82967033	dopamine_4HPAA	none	0.82967033	none	none
PGA_scaffold8__37_contigs__length_190070107	PGA_scaffold10__37_contigs__length_175762548	0.901098901	dopamine_4HPAA	none	0.901098901	none	none
PGA_scaffold7__77_contigs__length_204232760	PGA_scaffold10__37_contigs__length_175762548	-0.620205314	dopamine_4HPAA	none	-0.620205314	none	none
PGA_scaffold2__79_contigs__length_296818236	PGA_scaffold10__37_contigs__length_175762548	-0.434582542	dopamine_4HPAA	none	-0.434582542	none	none
PGA_scaffold3__76_contigs__length_257455882	PGA_scaffold10__37_contigs__length_175762548	0.813186813	dopamine_4HPAA	none	0.813186813	none	none
PGA_scaffold8__37_contigs__length_190070107	PGA_scaffold10__37_contigs__length_175762548	0.741758242	dopamine_4HPAA	none	0.741758242	none	none
PGA_scaffold7__77_contigs__length_204232760	PGA_scaffold10__37_contigs__length_175762548	-0.419734909	dopamine_4HPAA	none	-0.419734909	none	none
PGA_scaffold2__79_contigs__length_296818236	PGA_scaffold10__37_contigs__length_175762548	-0.144860847	dopamine_4HPAA	none	-0.144860847	none	none
PGA_scaffold3__76_contigs__length_257455882	PGA_scaffold10__37_contigs__length_175762548	-0.016483516	dopamine_4HPAA	none	-0.016483516	none	none
PGA_scaffold8__37_contigs__length_190070107	PGA_scaffold10__37_contigs__length_175762548	-0.131868132	dopamine_4HPAA	none	-0.131868132	none	none
PGA_scaffold7__77_contigs__length_204232760	PGA_scaffold10__37_contigs__length_175762548	0.181676304	dopamine_4HPAA	none	0.181676304	none	none
PGA_scaffold2__79_contigs__length_296818236	PGA_scaffold10__37_contigs__length_175762548	0.342651619	dopamine_4HPAA	none	0.342651619	none	none
PGA_scaffold3__76_contigs__length_257455882	PGA_scaffold4__75_contigs__length_252943267	0.183449846	dopamine_4HPAA	none	0.183449846	none	none
PGA_scaffold8__37_contigs__length_190070107	PGA_scaffold4__75_contigs__length_252943267	0.401842521	dopamine_4HPAA	none	0.401842521	none	none
PGA_scaffold7__77_contigs__length_204232760	PGA_scaffold4__75_contigs__length_252943267	-0.323707748	dopamine_4HPAA	none	-0.323707748	none	none
PGA_scaffold2__79_contigs__length_296818236	PGA_scaffold4__75_contigs__length_252943267	-0.363187569	dopamine_4HPAA	none	-0.363187569	none	none
PGA_scaffold3__76_contigs__length_257455882	PGA_scaffold4__75_contigs__length_252943267	-0.059448753	dopamine_4HPAA	none	-0.059448753	none	none
PGA_scaffold8__37_contigs__length_190070107	PGA_scaffold4__75_contigs__length_252943267	-0.222932825	dopamine_4HPAA	none	-0.222932825	none	none
PGA_scaffold7__77_contigs__length_204232760	PGA_scaffold4__75_contigs__length_252943267	0.531665123	dopamine_4HPAA	none	0.531665123	none	none
PGA_scaffold2__79_contigs__length_296818236	PGA_scaffold4__75_contigs__length_252943267	0.406907398	dopamine_4HPAA	none	0.406907398	none	none
PGA_scaffold3__76_contigs__length_257455882	PGA_scaffold5__141_contigs__length_225803646	0.417582418	dopamine_4HPAA	none	0.417582418	none	none
PGA_scaffold8__37_contigs__length_190070107	PGA_scaffold5__141_contigs__length_225803646	0.373626374	dopamine_4HPAA	none	0.373626374	none	none
PGA_scaffold7__77_contigs__length_204232760	PGA_scaffold5__141_contigs__length_225803646	0.02192645	dopamine_4HPAA	none	0.02192645	none	none
PGA_scaffold2__79_contigs__length_296818236	PGA_scaffold5__141_contigs__length_225803646	0.158789775	dopamine_4HPAA	none	0.158789775	none	none
PGA_scaffold3__76_contigs__length_257455882	PGA_scaffold4__75_contigs__length_252943267	0.382524491	dopamine_4HPAA	none	0.382524491	none	none
PGA_scaffold8__37_contigs__length_190070107	PGA_scaffold4__75_contigs__length_252943267	0.060398604	dopamine_4HPAA	none	0.060398604	none	none
PGA_scaffold7__77_contigs__length_204232760	PGA_scaffold4__75_contigs__length_252943267	-0.198943345	dopamine_4HPAA	none	-0.198943345	none	none
PGA_scaffold2__79_contigs__length_296818236	PGA_scaffold4__75_contigs__length_252943267	0.224567752	dopamine_4HPAA	none	0.224567752	none	none
PGA_scaffold3__76_contigs__length_257455882	PGA_scaffold6__54_contigs__length_219123405	0.263736264	dopamine_4HPAA	none	0.263736264	none	none
PGA_scaffold8__37_contigs__length_190070107	PGA_scaffold6__54_contigs__length_219123405	-0.005494505	dopamine_4HPAA	none	-0.005494505	none	none
PGA_scaffold7__77_contigs__length_204232760	PGA_scaffold6__54_contigs__length_219123405	0.075176402	dopamine_4HPAA	none	0.075176402	none	none
PGA_scaffold2__79_contigs__length_296818236	PGA_scaffold6__54_contigs__length_219123405	0.300864836	dopamine_4HPAA	none	0.300864836	none	none
PGA_scaffold3__76_contigs__length_257455882	PGA_scaffold4__75_contigs__length_252943267	0.222396855	dopamine_4HPAA	none	0.222396855	none	none
PGA_scaffold8__37_contigs__length_190070107	PGA_scaffold4__75_contigs__length_252943267	0.259985056	dopamine_4HPAA	none	0.259985056	none	none
PGA_scaffold7__77_contigs__length_204232760	PGA_scaffold4__75_contigs__length_252943267	0.085714286	dopamine_4HPAA	none	0.085714286	none	none
PGA_scaffold2__79_contigs__length_296818236	PGA_scaffold4__75_contigs__length_252943267	0.131815794	dopamine_4HPAA	none	0.131815794	none	none
PGA_scaffold3__76_contigs__length_257455882	PGA_scaffold6__54_contigs__length_219123405	0.745530279	dopamine_4HPAA	none	0.745530279	none	none
PGA_scaffold8__37_contigs__length_190070107	PGA_scaffold6__54_contigs__length_219123405	0.591472361	dopamine_4HPAA	none	0.591472361	none	none
PGA_scaffold7__77_contigs__length_204232760	PGA_scaffold6__54_contigs__length_219123405	-0.363852749	dopamine_4HPAA	none	-0.363852749	none	none
PGA_scaffold2__79_contigs__length_296818236	PGA_scaffold6__54_contigs__length_219123405	-0.075319741	dopamine_4HPAA	none	-0.075319741	none	none
PGA_scaffold3__76_contigs__length_257455882	PGA_scaffold10__37_contigs__length_175762548	0.395604396	dopamine_4HPAA	none	0.395604396	none	none
PGA_scaffold8__37_contigs__length_190070107	PGA_scaffold10__37_contigs__length_175762548	0.379120879	dopamine_4HPAA	none	0.379120879	none	none
PGA_scaffold7__77_contigs__length_204232760	PGA_scaffold10__37_contigs__length_175762548	-0.172279254	dopamine_4HPAA	none	-0.172279254	none	none
PGA_scaffold2__79_contigs__length_296818236	PGA_scaffold10__37_contigs__length_175762548	-0.153218204	dopamine_4HPAA	none	-0.153218204	none	none
PGA_scaffold3__76_contigs__length_257455882	PGA_scaffold1__68_contigs__length_302574926	-0.46291005	dopamine_4HPAA	none	-0.46291005	none	none
PGA_scaffold8__37_contigs__length_190070107	PGA_scaffold1__68_contigs__length_302574926	-0.46291005	dopamine_4HPAA	none	-0.46291005	none	none
PGA_scaffold7__77_contigs__length_204232760	PGA_scaffold1__68_contigs__length_302574926	-0.21991611	dopamine_4HPAA	none	-0.21991611	none	none
PGA_scaffold2__79_contigs__length_296818236	PGA_scaffold1__68_contigs__length_302574926	-0.352052096	dopamine_4HPAA	none	-0.352052096	none	none
PGA_scaffold3__76_contigs__length_257455882	PGA_scaffold10__37_contigs__length_175762548	0.285714286	dopamine_4HPAA	none	0.285714286	none	none
PGA_scaffold8__37_contigs__length_190070107	PGA_scaffold10__37_contigs__length_175762548	0.016483516	dopamine_4HPAA	none	0.016483516	none	none
PGA_scaffold7__77_contigs__length_204232760	PGA_scaffold10__37_contigs__length_175762548	-0.087705802	dopamine_4HPAA	none	-0.087705802	none	none
PGA_scaffold2__79_contigs__length_296818236	PGA_scaffold10__37_contigs__length_175762548	0.147646633	dopamine_4HPAA	none	0.147646633	none	none
PGA_scaffold3__76_contigs__length_257455882	PGA_scaffold10__37_contigs__length_175762548	-0.231455025	dopamine_4HPAA	none	-0.231455025	none	none
PGA_scaffold8__37_contigs__length_190070107	PGA_scaffold10__37_contigs__length_175762548	-0.15430335	dopamine_4HPAA	none	-0.15430335	none	none
PGA_scaffold7__77_contigs__length_204232760	PGA_scaffold10__37_contigs__length_175762548	0.439832219	dopamine_4HPAA	none	0.439832219	none	none
PGA_scaffold2__79_contigs__length_296818236	PGA_scaffold10__37_contigs__length_175762548	0.156467598	dopamine_4HPAA	none	0.156467598	none	none
PGA_scaffold3__76_contigs__length_257455882	PGA_scaffold10__37_contigs__length_175762548	-0.265851544	dopamine_4HPAA	none	-0.265851544	none	none
PGA_scaffold8__37_contigs__length_190070107	PGA_scaffold10__37_contigs__length_175762548	-0.563489685	dopamine_4HPAA	none	-0.563489685	none	none
PGA_scaffold7__77_contigs__length_204232760	PGA_scaffold10__37_contigs__length_175762548	0.915941699	dopamine_4HPAA	none	0.915941699	none	none
PGA_scaffold2__79_contigs__length_296818236	PGA_scaffold10__37_contigs__length_175762548	0.923019708	dopamine_4HPAA	none	0.923019708	none	none
PGA_scaffold3__76_contigs__length_257455882	PGA_scaffold10__37_contigs__length_175762548	0.164835165	dopamine_4HPAA	none	0.164835165	none	none
PGA_scaffold8__37_contigs__length_190070107	PGA_scaffold10__37_contigs__length_175762548	0.43956044	dopamine_4HPAA	none	0.43956044	none	none
PGA_scaffold7__77_contigs__length_204232760	PGA_scaffold10__37_contigs__length_175762548	-0.0187941	dopamine_4HPAA	none	-0.0187941	none	none
PGA_scaffold2__79_contigs__length_296818236	PGA_scaffold10__37_contigs__length_175762548	-0.117002992	dopamine_4HPAA	none	-0.117002992	none	none
PGA_scaffold3__76_contigs__length_257455882	PGA_scaffold8__37_contigs__length_190070107	0.591342564	dopamine_4HPAA	none	0.591342564	none	none
PGA_scaffold7__77_contigs__length_204232760	PGA_scaffold8__37_contigs__length_190070107	-0.190692518	dopamine_4HPAA	none	-0.190692518	none	none
PGA_scaffold2__79_contigs__length_296818236	PGA_scaffold8__37_contigs__length_190070107	0.015142341	dopamine_4HPAA	none	0.015142341	none	none
PGA_scaffold3__76_contigs__length_257455882	PGA_scaffold10__37_contigs__length_175762548	0.401098901	dopamine_4HPAA	none	0.401098901	none	none
PGA_scaffold8__37_contigs__length_190070107	PGA_scaffold10__37_contigs__length_175762548	0.318681319	dopamine_4HPAA	none	0.318681319	none	none
PGA_scaffold7__77_contigs__length_204232760	PGA_scaffold10__37_contigs__length_175762548	-0.350823208	dopamine_4HPAA	none	-0.350823208	none	none
PGA_scaffold2__79_contigs__length_296818236	PGA_scaffold10__37_contigs__length_175762548	-0.278578552	dopamine_4HPAA	none	-0.278578552	none	none
PGA_scaffold8__37_contigs__length_190070107	PGA_scaffold3__76_contigs__length_257455882	0.417582418	dopamine_4HPAA	none	0.417582418	none	none
PGA_scaffold7__77_contigs__length_204232760	PGA_scaffold3__76_contigs__length_257455882	-0.244323305	dopamine_4HPAA	none	-0.244323305	none	none
PGA_scaffold2__79_contigs__length_296818236	PGA_scaffold3__76_contigs__length_257455882	-0.119788777	dopamine_4HPAA	none	-0.119788777	none	none
PGA_scaffold3__76_contigs__length_257455882	PGA_scaffold10__37_contigs__length_175762548	0.524869889	dopamine_4HPAA	none	0.524869889	none	none
[truncated: 345,787 more rows]
