# Supplementary material for: Gene clustering and copy number variation in alkaloid metabolic pathways of opium poppy
Source: Nat Commun. 2020 Mar 4;11:1190. doi: 10.1038/s41467-020-15040-2 (PMC7055283; doi:10.1038/s41467-020-15040-2)
Supplement: Supplementary file 7 — Source Data file [file 41467_2020_15040_MOESM7_ESM.zip › source_data_file/suppmat_figure9.xlsx]

## Sheet: Data_analysis_Organs
							TRIPLE QUAD DATA: Peak areas from MRMs							TRIPLE QUAD DATA: uM (based on standard curves)							TRIPLE QUAD DATA: nmol / g
	Sample name	Details	Replicate	tube wt.	tube + dry material	dry wt. (g)	morphine	codeine	thebaine	papaverine	noscapine	sanguinarine		morphine	codeine	thebaine	papaverine	noscapine	sanguinarine		morphine	codeine	thebaine	papaverine	noscapine	sanguinarine
	R1	root	1	1.3759	1.395	0.0191	4359689	5208966	5633408	6935686	13001385	4196903		11.9959	7.21093	5.57542	1.29599	1.68549	1.07155		2198.83	1321.75	1021.97	237.554	308.947	196.414		CHART
	R2	root	2	1.3759	1.395	0.0191	4383819	5195343	5424729	7219470	11720156	4212099		12.0623	7.19207	5.36889	1.34902	1.51939	1.07543		2211	1318.3	984.109	247.273	278.502	197.125
	R3	root	3	1.3759	1.395	0.0191	4586539	5152382	5589415	7258441	12773359	4384950		12.6201	7.1326	5.53188	1.3563	1.65593	1.11956		2313.25	1307.39	1013.98	248.608	303.529	205.214
	S1	stem	1	1.3921	1.4167	0.0246	22989478	4341771	2437027	66480857	109051353	0		63.2568	6.01044	2.41194	12.4225	14.1373	0		9002.52	855.389	343.26	1767.94	2011.98	0		ORGANS (umoles / g)
	S2	stem	2	1.3921	1.4167	0.0246	23994876	4416155	2509292	66705638	119870773	0		66.0232	6.11342	2.48346	12.4645	15.5399	0		9396.23	870.044	353.439	1773.92	2211.6	0
	S3	stem	3	1.3921	1.4167	0.0246	22502548	4416414	2603731	64552031	120615800	0		61.917	6.11378	2.57693	12.0621	15.6365	0		8811.84	870.095	366.741	1716.64	2225.34	0			AVERAGE (umoles / g)
	YL1	young leaf	1	1.3621	1.3795	0.0174	18733549	1536851	2381479	59911764	52353704	0		51.5464	2.12751	2.35696	11.195	6.78708	0		10371.5	428.07	474.237	2252.52	1365.61	0		organ	morphine	codeine	thebaine	papaverine	noscapine	sanguinarine
	YL2	young leaf	2	1.3621	1.3795	0.0174	17723911	1603871	2577728	56356208	47967193	0		48.7683	2.22029	2.55119	10.5307	6.21842	0		9812.52	446.737	513.318	2118.84	1251.19	0		root	2.24103	1.31581	1.00669	0.244478	0.296992	0.199584
	YL3	young leaf	3	1.3621	1.3795	0.0174	18590976	1617082	2445425	57421028	54897985	0		51.1541	2.23858	2.42025	10.7296	7.11692	0		10292.6	450.417	486.971	2158.87	1431.97	0		stem	9.0702	0.865176	0.35448	1.75283	2.14964	0
	YC1	young capsule	1	1.3824	1.4216	0.0392	26261357	1228268	828285	78396960	137528255	0		72.2595	1.70033	0.819759	14.6492	17.829	0		6453.59	151.858	73.2137	1308.33	1592.33	0		young leaf	10.1589	0.441741	0.491509	2.17674	1.34959	0
	YC2	young capsule	2	1.3824	1.4216	0.0392	24965232	1137936	774904	80853966	134234918	0		68.6932	1.57528	0.766927	15.1083	17.4021	0		6135.07	140.69	68.4952	1349.34	1554.2	0		young capsule	6.41216	0.147109	0.0719385	1.36019	1.57342	0
	YC3	young capsule	3	1.3824	1.4216	0.0392	27051705	1203349	838388	85261938	135921893	0		74.4342	1.66583	0.829758	15.9319	17.6208	0		6647.81	148.778	74.1067	1422.9	1573.73	0		mature capsule	5.11178	0.286922	0.445104	1.12407	1.49488	0
	MC1	mature capsule	1	1.3684	1.3844	0.016	8501472	951235	2134537	27079449	54242813	0		23.3923	1.31682	2.11256	5.06003	7.03198	0		5118.52	288.137	462.255	1107.2	1538.69	0		latex	1122.65	153.967	133.058	350.118	287.19	0
	MC2	mature capsule	2	1.3684	1.3844	0.016	8627540	981413	2147911	28476093	53346917	0		23.7391	1.3586	2.1258	5.32101	6.91584	0		5194.42	297.279	465.152	1164.3	1513.27	0
	MC3	mature capsule	3	1.3684	1.3844	0.016	8341813	909022	1883564	26920994	50506312	0		22.9529	1.25839	1.86417	5.03042	6.54759	0		5022.39	275.351	407.905	1100.72	1432.69	0
	L1	latex	1	1.3824	1.3827	0.0003	24671251	7016143	6201570	86201180	102892438	0		67.8843	9.71266	6.13773	16.1074	13.3389	0		792210	113347	71627.3	187974	155665	0			SD (umoles / g)
	L2	latex	2	1.3936	1.3937	0.0001	10156352	2211296	4041941	51743876	56241893	0		27.9458	3.06116	4.00033	9.6688	7.29114	0		978381	107171	140052	338505	255263	0		organ	morphine	codeine	thebaine	papaverine	noscapine	sanguinarine
	L3	latex	3	1.4082	1.4083	0.0001	16581974	4980540	5411195	80079717	99290052	0		45.6262	6.89471	5.35549	14.9636	12.8719	0		1.59737e+06	241384	187496	523875	450644	0		root	0.0628385	0.00749372	0.0199558	0.00603411	0.016241	0.00488864
																												stem	0.298013	0.00847565	0.0117749	0.0314822	0.119415	0
																												young leaf	0.30252	0.0119821	0.0199313	0.0686079	0.0914505	0
																												young capsule	0.258868	0.00576815	0.00301523	0.0580493	0.0190674	0
																												mature capsule	0.0862124	0.0110143	0.032248	0.0349899	0.0553369	0
																												latex	421.525	75.7679	58.2499	168.252	150.059	0

## Sheet: Data analysis_Seedlings
							TRIPLE QUAD: Peak areas from MRMs							TRIPLE QUAD DATA: uM (based on standard curves)							TRIPLE QUAD DATA: nmol / g								AVE	SD	AVE	SD	AVE	SD	AVE	SD	AVE	SD	AVE	SD
	Sample name	Details	Replicate	tube wt.	tube + dry material	dry wt. (g)	morphine	codeine	thebaine	papaverine	noscapine	sanguinarine		morphine	codeine	thebaine	papaverine	noscapine	sanguinarine		morphine	codeine	thebaine	papaverine	noscapine	sanguinarine			morphine		codeine		thebaine		papaverine		noscapine		sanguinarine			CHART
	seedling 1-1	stage 1	1	1.3917	1.395	0.0033	0	0	80573	905	361	0		0	0	0.943643	0.00326727	0.000642661	0		0	0	1001.12	3.46627	0.681805	0		seedling 1-1	0	0	0	0	1043.92	46.3603	3.16752	0	0	0	0	0			(average nmol/g)
	seedling 1-2	stage 1	2	1.3917	1.395	0.0033	0	0	83498	767	300	0		0	0	0.9779	0.00276905	0.000534067	0		0	0	1037.46	2.93771	0.566597	0		seedling 1-2														seedling stage	thebaine	codeine	morphine	papaverine	noscapine	sanguinarine
	seedling 1-3	stage 1	3	1.3917	1.395	0.0033	0	0	87981	809	348	0		0	0	1.0304	0.00292068	0.000619518	0		0	0	1093.16	3.09858	0.657252	0		seedling 1-3														stage1	1043.92	0	0	3.16752	0	0
	seedling 2-1	stage 2	1	1.3405	1.3435	0.003	0	0	409085	15514	7456	0		0	0	4.79106	0.0560092	0.0132734	0		0	0	5591.17	65.3628	15.49	0		seedling 2-1	0	0	0	0	5570.34	28.9211	65.7462	1.07829	15.6015	0.189526	0	0		stage2	5570.34	0	0	65.7462	15.6015	0
	seedling 2-2	stage 2	2	1.3405	1.3435	0.003	0	0	408453	15407	7615	0		0	0	4.78366	0.0556229	0.0135564	0		0	0	5582.53	64.912	15.8203	0		seedling 2-2														stage3	2958.26	228.625	8.80641	362.076	658.615	61.2729
	seedling 2-3	stage 2	3	1.3405	1.3435	0.003	0	0	405145	15894	7458	0		0	0	4.74492	0.0573811	0.0132769	0		0	0	5537.32	66.9638	15.4942	0		seedling 2-3														stage4	589.543	195.131	1.63178	557.754	769.297	9.43798
	seedling 3-1	stage 3	1	1.4092	1.4134	0.0042	75	2837	285209	117534	438218	8460		0.00998762	0.262904	3.34027	0.424326	0.780126	0.0706932		8.32539	219.149	2784.35	353.706	650.291	58.9279		seedling 3-1	8.80641	0.569634	228.625	9.95686	2958.26	154.57	362.076	7.32881	658.615	7.74334	61.2729	2.19881		stage5	993.521	282.578	4.98218	707.559	1199.28	8.16558
	seedling 3-2	stage 3	2	1.4092	1.4134	0.0042	85	2948	308369	122065	444728	9086		0.0113193	0.273191	3.61151	0.440684	0.791716	0.0759242		9.43544	227.724	3010.45	367.341	659.951	63.2882		seedling 3-2														stage6	483.571	610.707	14.7278	2571.97	3340.39	3.24205
	seedling 3-3	stage 3	3	1.4092	1.4134	0.0042	78	3094	315491	121347	448537	8844		0.0103871	0.28672	3.69492	0.438092	0.798496	0.073902		8.65841	239.002	3079.98	365.181	665.604	61.6026		seedling 3-3														stage7	552.713	1233.93	102.082	2156.04	2510.85	3.25443
	seedling 4-1	stage 4	1	1.3637	1.3697	0.006	0	3767	86914	271040	758930	1889		0	0.349087	1.01791	0.978519	1.35107	0.0157848		0	203.692	593.949	570.966	788.347	9.21044		seedling 4-1	1.63178	1.43909	195.131	8.17096	589.543	10.0339	557.754	14.4925	769.297	18.995	9.43798	0.381511
	seedling 4-2	stage 4	2	1.3637	1.3697	0.006	35	3466	84589	257410	722358	2026		0.00466089	0.321194	0.990678	0.929312	1.28596	0.0169296		2.71963	187.416	578.06	542.253	750.357	9.87843		seedling 4-2															(standard devaitions nmol/g)
	seedling 4-3	stage 4	3	1.3637	1.3697	0.006	28	3593	87305	265855	740485	1892		0.00372871	0.332963	1.02249	0.9598	1.31823	0.0158099		2.1757	194.284	596.621	560.043	769.187	9.22507		seedling 4-3														seedling stage	thebaine	codeine	morphine	papaverine	noscapine	sanguinarine
	seedling 5-1	stage 5	1	1.3617	1.3685	0.0068	67	5916	164484	377947	1312310	1817		0.00892227	0.548235	1.92638	1.36448	2.33621	0.0151832		4.59366	282.26	991.803	702.506	1202.8	7.8171		seedling 5-1	4.98218	1.1147	282.578	13.2189	993.521	12.0284	707.559	5.75052	1199.28	3.2007	8.16558	0.303511		stage1	46.3603	0	0	0	0	0
	seedling 5-2	stage 5	2	1.3617	1.3685	0.0068	91	5649	166891	380018	1305488	1946		0.0121183	0.523492	1.95457	1.37196	2.32406	0.0162611		6.23915	269.521	1006.32	706.355	1196.55	8.37208		seedling 5-2														stage2	28.9211	0	0	1.07829	0.189526	0
	seedling 5-3	stage 5	3	1.3617	1.3685	0.0068	60	6203	162932	384032	1307603	1931		0.00799009	0.574831	1.9082	1.38645	2.32783	0.0161358		4.11372	295.953	982.444	713.816	1198.49	8.30755		seedling 5-3														stage3	154.57	9.95686	0.569634	7.32881	7.74334	2.19881
	seedling 6-1	stage 6	1	1.458	1.4645	0.0065	193	12236	77623	1302852	3492967	779		0.0257015	1.13391	0.909094	4.70361	6.21826	0.00650946		13.8432	610.74	489.652	2533.43	3349.25	3.50609		seedling 6-1	14.7278	1.0743	610.707	7.53698	483.571	11.3451	2571.97	33.4864	3340.39	15.0863	3.24205	0.229774		stage4	10.0339	8.17096	1.43909	14.4925	18.995	0.381511
	seedling 6-2	stage 6	2	1.458	1.4645	0.0065	222	12084	74584	1331128	3492643	686		0.0295633	1.11982	0.873502	4.80569	6.21769	0.00573234		15.9233	603.153	470.482	2588.42	3348.94	3.08752		seedling 6-2														stage5	12.0284	13.2189	1.1147	5.75052	3.2007	0.303511
	seedling 6-3	stage 6	3	1.458	1.4645	0.0065	201	12386	77770	1334020	3465555	696		0.0267668	1.14781	0.910816	4.81613	6.16946	0.0058159		14.417	618.227	490.579	2594.04	3322.97	3.13253		seedling 6-3														stage6	11.3451	7.53698	1.0743	33.4864	15.0863	0.229774
	seedling 7-1	stage 7	1	1.4071	1.4205	0.0134	2939	50504	190208	2354965	5546088	1421		0.391381	4.6802	2.22765	8.50199	9.87328	0.0118741		102.256	1222.79	582.015	2221.3	2579.58	3.10234		seedling 7-1	102.082	5.82972	1233.93	33.8703	552.713	64.8105	2156.04	58.134	2510.85	79.3416	3.25443	0.230246		stage7	64.8105	33.8703	5.82972	58.134	79.3416	0.230246
	seedling 7-2	stage 7	2	1.4071	1.4205	0.0134	3099	52535	195333	2265588	5437249	1439		0.412688	4.86841	2.28767	8.17931	9.67952	0.0120245		107.823	1271.96	597.697	2137	2528.96	3.14163		seedling 7-2
	seedling 7-3	stage 7	3	1.4071	1.4205	0.0134	2764	49853	156354	2236762	5211646	1612		0.368077	4.61987	1.83116	8.07524	9.2779	0.0134702		96.167	1207.03	478.426	2109.81	2424.02	3.51933		seedling 7-3
TRIPLE QUAD: Peak areas from MRMs (standards)
Green shadiing = transition used for standard curve & quantification
uM	Alkaloid	Transition 1	Peak Area 1	Transition 2	Peak Area 2
0.5	thebaine	312=>250	1374	312=>58	43543
1	thebaine	312=>250	2800	312=>58	85190
2	thebaine	312=>250	5794	312=>58	174161
5	thebaine	312=>250	14040	312=>58	425909
10	thebaine	312=>250	27699	312=>58	853651
0.5	codeine	300=>165	6431	300=>215	5280
1	codeine	300=>165	14730	300=>215	12159
2	codeine	300=>165	24583	300=>215	20278
5	codeine	300=>165	53876	300=>215	44179
10	codeine	300=>165	106906	300=>215	88419
0.5	morphine	286=>165	5705	286=>201	5003
1	morphine	286=>165	10408	286=>201	9182
2	morphine	286=>165	19981	286=>201	17638
5	morphine	286=>165	45737	286=>201	39690
10	morphine	286=>165	86311	286=>201	73268
0.5	noscapine	414=>220	299810	414=>205	32039
1	noscapine	414=>220	664145	414=>205	71024
2	noscapine	414=>220	1181807	414=>205	126425
5	noscapine	414=>220	3122669	414=>205	340685
10	noscapine	414=>220	5437394	414=>205	581122
0.5	papaverine	340=>202	164686	340=>324	155182
1	papaverine	340=>202	314351	340=>324	298955
2	papaverine	340=>202	625426	340=>324	600385
5	papaverine	340=>202	1439214	340=>324	1350010
10	papaverine	340=>202	2723432	340=>324	2606276
0.5	sanguinarine	332=>274	41096	332=>98	0
1	sanguinarine	332=>274	99589	332=>98	0
2	sanguinarine	332=>274	209853	332=>98	0
5	sanguinarine	332=>274	589134	332=>98	0
10	sanguinarine	332=>274	1210176	332=>98	0
