# Supplementary material for: Gene clustering and copy number variation in alkaloid metabolic pathways of opium poppy
Source: Nat Commun. 2020 Mar 4;11:1190. doi: 10.1038/s41467-020-15040-2 (PMC7055283; doi:10.1038/s41467-020-15040-2)
Supplement: Supplementary file 7 — Source Data file [file 41467_2020_15040_MOESM7_ESM.zip › source_data_file/suppmat_figure16_17.txt]

Div DNA DNA/CMC-EnSpm DNA/MULE-MuDR DNA/MuLE-MuDR DNA/Novosib DNA/PIF-Harbinger DNA/TcMar-Pogo DNA/TcMar-Stowaway DNA/TcMar-Tc1 DNA/hAT DNA/hAT-Ac DNA/hAT-Pegasus DNA/hAT-Tag1 DNA/hAT-Tip100 DNA/hAT-hAT5 LINE/CR1 LINE/CRE LINE/CRE-II LINE/I-Jockey LINE/L1 LINE/L1-Tx1 LINE/L2 LINE/R1 LINE/R2-NeSL LINE/RTE-BovB LINE/RTE-X LTR LTR/Cassandra LTR/Caulimovirus LTR/Copia LTR/DIRS LTR/ERVK LTR/Gypsy LTR/Ngaro LTR/Pao RC/Helitron SINE/U SINE? Satellite Satellite/W-chromosome Simple_repeat Unknown
0 243693 235795 7699 385031 0 184794 137 148 123 0 11990 0 206333 4257 0 0 63 500 5287 26863 5087 34 33 0 49 0 430 187 321069 644081 0 0 253079 2671 0 59706 71 9447 0 0 0 2051471
1 331497 690952 100745 1531016 0 310103 688 0 0 0 119515 0 396097 4094 0 0 110 0 8192 253235 46341 938 121 0 0 0 568 300 163157 2460083 0 604 2700908 13281 573 118399 696 3972 741 0 0 8041996
2 146550 1030176 320298 1435319 0 102480 2641 95 1273 171 304614 0 159346 25887 125 0 77 579 8183 1150519 181363 3465 1196 0 48 232 2619 7454 5543 7175418 121 2017 12060832 100405 707 16597 3234 10364 4147 0 0 23377806
3 179215 1268460 330591 1462770 0 103384 8534 1148 4454 754 393660 38 53445 94638 729 28 425 743 20913 433840 47142 5932 44920 0 0 1049 7926 42100 8278 22241684 174 38627 25980442 107345 1934 2308 1564 17849 51305 177 0 24031444
4 193242 1226767 249059 710100 44 233112 41869 3805 41497 1225 649000 0 18623 149265 4888 0 1585 96 42728 535504 13019 22411 36634 0 48 2201 41705 69623 9712 53578194 529 130759 32582446 35628 59903 5269 8482 30753 106352 263 0 24426766
5 182887 1123822 526315 646688 0 489898 48734 6988 496187 13622 530039 163 111129 71398 29779 0 2079 2005 55916 543038 14782 164832 7475 0 37 1904 114850 104019 5006 66204206 1135 154212 37609040 60163 51986 4068 4440 20329 125541 924 0 27272189
6 153497 652363 1389579 445731 115 616837 60881 20974 936350 16668 571272 435 270072 27254 83547 0 2048 674 74356 349804 10432 738210 4799 0 68 3159 185742 153357 8293 67155617 6284 111486 36498885 66947 38486 7350 4417 12757 144950 1384 0 35383217
7 147285 318043 2433115 315862 0 459180 57174 38165 772136 15824 457625 637 421099 42421 61437 0 4316 3549 101202 361832 14147 1137679 9099 0 84 2391 222307 170548 15612 63692547 19078 145481 38389090 14305 4203 11372 5679 10501 205122 2680 0 35750942
8 144760 177664 4009794 311898 464 309236 60267 48850 537241 7975 473469 1874 434954 42005 62261 68 5981 7719 127524 271110 17395 417938 7194 0 573 4277 198050 153413 51525 58688757 45590 155860 34995011 11844 7487 20176 4776 5887 304256 3285 0 36706729
9 187361 67190 3803748 459757 1485 279000 45498 47008 342170 4673 369318 2547 247540 31689 74035 604 8060 16223 172049 213299 25214 285917 19340 0 4075 3231 185198 112763 16068 43432228 38773 85771 29170937 12365 10346 34875 4656 6701 210014 5107 0 37195237
10 202953 45769 2777531 720935 4936 238112 49044 43521 314252 2115 219908 6385 179297 59590 65157 441 14599 39475 223117 533815 25428 310990 36826 42 11028 317 152898 97902 15679 32740254 26488 43253 25415652 8652 24007 36320 10223 8230 123587 8044 0 38234124
11 131084 71507 2615504 550348 9050 253746 39629 36598 355523 1237 234003 6817 124246 42850 54271 819 32655 17356 277479 437673 31450 405567 40445 0 12972 1418 94883 76239 0 25794542 9923 10257 22860524 8779 22895 38332 5900 6189 85895 11071 0 36748930
12 121294 55104 3659540 697694 13646 321502 32759 27108 275845 1567 230586 7901 77633 47325 46011 1067 43488 37443 355563 433849 26446 221607 37706 229 16394 1644 59025 59828 285 24126862 12546 9321 21909339 4499 36194 33075 1614 7393 79034 14547 0 32158456
13 109915 44484 5001555 1088668 21610 368494 35164 21657 184183 532 184267 10347 64055 45301 48028 1070 47052 55678 555386 423700 29647 148525 51509 782 17142 1401 44883 60806 195 21569858 6337 5673 21007534 7722 36959 66749 2391 6625 69025 12534 0 27303106
14 88649 55197 3251012 1517566 29638 400450 34979 19167 170507 1820 171212 10855 64944 44578 42097 2403 42951 84603 589896 469458 31087 193297 53999 918 29098 1715 37141 53994 0 16969502 8058 5191 18648550 8469 36422 59607 3195 5279 55577 10225 0 24549154
15 77915 65856 2407047 1022802 36826 472596 35158 23706 118040 2636 151874 11367 80760 47875 14790 3438 47629 105610 680512 482569 29859 233091 57187 1072 23819 1327 36842 53157 0 13331980 8575 4836 17187706 9927 34687 72030 3627 7572 40702 8515 0 22066647
16 67255 49562 2313603 624890 46365 417128 44300 20996 88058 3244 139929 12139 80507 55555 14880 2886 41689 100265 847674 500056 24188 254191 81505 2137 28476 1833 27767 46853 1438 10315103 5845 4537 15826874 9559 44104 71663 1733 8644 36891 7756 0 20276375
17 39959 79952 2566960 584334 54884 316351 36206 19279 76374 3411 138879 10414 92348 46764 16709 6959 40876 89873 824390 578295 19153 201771 66776 3140 21840 1950 31470 39495 1005 8412720 3540 2767 14515284 16457 33791 57038 2050 7689 24270 7879 0 18633748
18 44925 45959 2116324 520360 52876 313520 28161 19643 73176 3762 124646 13086 83006 45861 14487 8584 41832 124396 824291 702430 15915 200115 71963 4194 11848 3065 31715 50958 0 6972373 4592 6132 13528599 17147 41301 74184 394 8082 17746 5341 0 17514981
19 42897 68856 1837658 390246 50109 318100 29543 27017 71140 3701 143180 12523 61450 43897 19611 9485 30915 116434 765049 1065097 9584 170588 67916 6301 13512 1048 27825 53699 58 6412829 6290 5331 12821634 13753 32114 56478 1396 7677 18787 4360 0 16578637
20 62702 89520 1138517 427206 43276 305024 29987 20223 65599 3763 136338 9668 49225 57644 26818 9662 31122 147632 614372 1232865 8749 132720 61167 6161 13726 1200 20921 62108 108 5778135 5890 2356 12270395 14665 48737 43754 157 8851 20031 3964 0 16006085
21 58319 76094 911506 544957 41508 338272 30177 19952 71681 4427 147384 9190 40943 64490 21941 9175 16982 160094 502673 1408126 7915 124063 78796 7772 17337 844 16533 69896 874 4862980 4105 1914 11443350 14089 35733 62035 553 10237 17819 4805 0 15047598
22 43708 66742 960959 630600 43134 296829 32336 15991 67748 3732 178876 9523 37958 53990 22293 14331 15007 145118 412723 1487209 5386 136973 78519 6295 15746 1278 15080 70090 0 4497258 4414 1258 9951954 12822 25463 33139 390 6515 16166 3944 0 13877945
23 35296 62321 1446359 728740 38637 256597 39263 15445 57650 6865 147000 6741 22141 53953 19399 11960 10854 174685 320559 1739493 5760 126007 84650 5071 22094 479 12364 75738 601 5131964 4393 3173 8956370 10598 13955 31355 589 6604 13136 2259 0 12861674
24 32464 48422 2105818 732174 32749 233255 35276 10452 44457 11316 135090 6741 13229 53575 21355 8721 8732 213676 284775 1902828 4354 79610 71886 4556 26752 535 10159 51001 0 3908200 3780 1645 8491665 11286 15916 33488 262 4543 6421 3804 0 11998425
25 30415 44518 1637919 851864 32639 200023 41481 13352 34097 16877 139112 6758 12962 35349 7113 12165 7720 261323 198222 2109483 2902 49905 49138 5473 38714 890 10994 38678 0 3222974 3512 326 7351375 4058 17609 29516 278 3858 8462 2701 0 10887191
26 191161 57404 1057030 876959 32095 224543 37591 10699 25937 7252 176961 5084 7935 36961 5228 12574 6846 261774 143888 2323875 2657 29378 43958 5353 43521 1817 6397 30424 0 3035225 2758 1217 5684062 3713 15921 30831 359 3329 8698 2119 0 9802943
27 63585 44416 759407 847281 27527 204993 28182 10401 21612 2277 135115 7665 5778 34365 5580 6303 5915 320248 131053 2587373 1441 20065 32979 4928 39097 811 5504 18726 1843 3050151 3259 2196 4763338 2292 23700 26339 508 2718 4017 2841 0 8668076
28 22693 52379 535147 754467 21393 155083 29523 10280 15391 1338 138191 5494 4721 20786 6152 9098 6273 429096 92158 2963194 1500 13438 38635 3259 29863 1281 4164 18023 0 2770460 1378 3323 4370721 2799 12164 36388 132 2315 3872 1978 0 7824244
29 14096 60000 356766 556326 23404 141761 24446 6044 8937 1230 127274 4304 5918 18863 3332 5992 6003 435633 65421 3511992 719 10478 25170 3047 21405 1840 4312 10426 1079 2821103 925 2252 4736471 2209 6675 25405 0 1746 3005 1355 0 6595470
30 19975 96293 309434 617811 20033 117843 17454 7718 4077 1205 146653 3887 3350 14418 6748 3208 7487 467714 65795 4126953 668 3124 16762 2782 13825 2644 4315 9667 0 2768749 76 2724 7550927 1290 7585 28368 0 749 1297 2171 0 5606127
31 15185 121125 290592 718852 18102 119906 15431 3995 2194 899 132912 1939 3866 7812 6435 4937 7459 432470 47727 4429781 366 2900 19411 3578 6120 1350 4022 8700 0 2534891 606 2908 5115075 1703 2527 26765 0 775 1124 1309 0 4960511
32 33803 73488 319722 820251 15771 115194 8040 3899 1289 2222 151765 1823 2313 24566 3594 1095 11257 541421 38265 5112047 0 1405 10334 1423 3755 2122 1666 5980 0 2630444 197 2171 3925932 5224 0 39441 0 1551 162 621 0 4535584
33 69188 67383 284604 785718 12989 143442 8504 1534 1515 1104 157062 2000 697 15093 1633 1018 9167 687182 25705 5007645 256 1341 7688 942 2317 1324 2079 3635 0 2316820 208 2745 3395312 6403 21 50150 0 338 91 1261 0 4356272
34 20992 54870 213006 677320 10602 101434 5700 1939 1626 927 192908 911 940 25412 903 202 15104 818583 14528 4771259 0 374 10393 2182 1957 3207 283 3355 0 2349418 208 796 2989169 7433 618 71351 0 160 471 482 0 3739750
35 11357 61935 146655 572003 7546 93385 5650 841 624 189 143451 798 91 21299 1561 974 14993 715121 7465 4650158 98 305 8328 1147 1752 3376 667 1980 477 2319622 0 914 3008398 16204 26 58764 0 0 0 696 0 2887155
36 8378 58817 125469 468686 7934 82009 2648 420 405 182 203447 421 548 27620 2311 594 16446 666070 7467 4138619 200 196 6549 763 1252 6287 590 3122 0 2593269 285 736 3441945 14000 0 37280 0 130 352 607 0 1984026
37 11224 65292 90285 353229 7596 50859 2034 310 476 0 184581 166 0 27870 929 310 7407 419950 3608 3630446 0 0 613 310 4845 2669 94 1054 0 2438165 0 1510 3563267 12574 0 36947 0 91 0 489 0 1317191
38 13473 40913 52296 247569 5189 43291 2377 248 74 0 201811 475 389 10553 882 107 5489 266762 3546 3038147 0 0 739 699 3090 3468 0 2399 0 1723316 0 0 3439274 11308 0 17989 0 106 0 513 0 898214
39 8141 55428 40013 203403 3972 31158 1515 0 63 0 195241 481 322 2633 0 346 2800 186965 1767 2492764 0 0 157 427 4989 2532 95 1431 0 1358656 0 558 3464952 2937 0 15633 0 0 0 0 0 604559
40 6600 70377 24230 148023 1528 17943 0 126 268 0 157604 130 0 1967 899 152 857 136191 1049 1925162 0 0 0 192 2381 2035 0 370 229 1020539 0 431 3719771 3703 0 16929 0 0 0 0 0 451868
41 4656 62731 17311 105626 1345 14672 137 118 0 0 117150 346 146 3503 1428 0 3358 98511 1259 1509857 0 0 0 73 5176 1151 92 156 0 759208 0 427 3023116 1375 0 19193 0 71 0 0 0 314187
42 4437 52494 12947 79283 1520 8055 594 0 0 0 76099 189 0 1404 345 0 1156 50611 522 1132681 0 0 0 157 3932 658 252 405 0 548318 0 0 1985107 0 0 7143 0 0 0 0 0 236566
43 3316 43774 8159 66357 729 4885 278 0 0 0 62318 0 0 428 0 144 0 36630 531 766752 0 0 0 67 2891 200 0 118 0 406039 0 0 1267648 0 0 4488 0 0 0 0 0 165492
44 2572 21182 5097 37920 527 3325 810 0 0 0 46317 0 0 0 416 0 187 21886 0 469726 0 0 165 0 1648 109 0 0 0 238699 0 0 792536 0 0 2386 0 0 0 0 0 104041
45 1218 17572 1634 30806 0 2460 0 0 87 0 24566 0 0 660 168 0 34 16744 0 288098 0 0 0 0 2643 0 0 228 0 145847 0 0 564036 0 0 799 0 0 67 0 0 74128
46 679 13634 3331 24069 373 2230 0 0 0 0 15529 0 0 290 168 0 0 10392 0 173143 0 0 0 0 1816 0 0 0 0 93509 0 0 368787 0 0 1702 0 0 0 0 0 43736
47 718 16399 457 10695 160 574 0 0 0 0 14513 0 0 0 0 0 424 2989 0 106806 0 0 0 0 1221 0 0 0 0 56435 0 34 251694 0 0 148 0 0 0 0 0 30181
48 661 6341 1259 5060 0 1125 0 0 110 0 11292 0 0 0 0 0 293 3414 0 50381 0 0 0 0 0 0 0 117 0 30661 0 0 130428 0 0 0 0 0 23 0 0 22051
49 253 3481 748 4952 167 410 0 0 0 0 2974 0 0 0 0 0 0 268 0 27187 0 0 0 0 0 0 0 0 0 23436 0 0 83661 0 0 98 0 0 0 0 0 11968
50 0 2192 358 1891 0 817 0 0 0 0 9694 0 0 0 0 0 0 452 0 17566 0 0 0 0 0 0 0 0 0 7145 0 0 52839 0 0 0 0 0 0 0 0 8435
51 0 524 395 116 160 156 0 0 0 0 2170 0 0 0 0 0 0 326 0 4174 0 0 0 0 327 0 0 0 0 4438 0 0 28367 0 0 0 0 0 0 0 0 6031
52 0 454 537 0 0 0 0 0 0 0 636 0 0 0 0 0 0 433 0 5033 0 0 0 0 0 0 0 0 0 2534 0 0 16787 0 0 0 0 0 0 0 0 4233
53 0 46 0 539 0 0 0 0 0 0 0 0 0 0 0 0 0 127 0 2221 0 0 0 0 0 0 0 0 0 3701 0 0 9583 0 0 0 0 0 0 0 0 3421
54 0 120 0 0 0 0 0 0 0 0 0 0 0 0 0 0 0 0 0 478 0 0 0 0 0 0 0 0 0 1617 0 0 8137 0 0 0 0 0 0 0 0 1652
55 0 0 0 92 0 0 0 0 86 0 274 0 0 0 0 0 0 0 0 197 0 0 0 0 0 0 0 0 0 1028 0 0 3459 0 0 0 0 0 0 0 0 1384
56 0 0 0 0 0 0 0 0 0 0 0 0 0 0 0 0 0 0 0 581 0 0 0 0 0 0 0 0 0 324 0 0 2245 0 0 0 0 0 0 0 0 579
57 0 0 0 0 0 0 0 0 0 0 0 0 0 0 0 0 0 0 0 0 0 0 0 0 0 0 0 0 0 372 0 0 555 0 0 0 0 0 0 0 0 316
58 0 0 0 0 0 0 0 0 0 0 0 0 0 0 0 0 0 0 0 0 0 0 0 0 0 0 0 0 0 123 0 0 0 0 0 0 0 0 0 0 0 0
59 0 0 0 0 0 0 0 0 0 0 0 0 0 0 0 0 0 0 0 0 0 0 0 0 0 0 0 0 0 0 0 0 0 0 0 0 0 0 0 0 0 0
60 0 0 0 0 0 0 0 0 0 0 0 0 0 0 0 0 0 0 0 0 0 0 0 0 0 0 0 0 0 0 0 0 0 0 0 0 0 0 0 0 0 0
61 0 0 0 0 0 0 0 0 0 0 0 0 0 0 0 0 0 0 0 0 0 0 0 0 0 0 0 0 0 0 0 0 0 0 0 0 0 0 0 0 0 0
62 0 0 0 0 0 0 0 0 0 0 0 0 0 0 0 0 0 0 0 0 0 0 0 0 0 0 0 0 0 0 0 0 0 0 0 0 0 0 0 0 0 0
63 0 0 0 0 0 0 0 0 0 0 0 0 0 0 0 0 0 0 0 0 0 0 0 0 0 0 0 0 0 0 0 0 0 0 0 0 0 0 0 0 0 0
64 0 0 0 0 0 0 0 0 0 0 0 0 0 0 0 0 0 0 0 0 0 0 0 0 0 0 0 0 0 0 0 0 0 0 0 0 0 0 0 0 0 0
65 0 0 0 0 0 0 0 0 0 0 0 0 0 0 0 0 0 0 0 0 0 0 0 0 0 0 0 0 0 0 0 0 0 0 0 0 0 0 0 0 0 0
66 0 0 0 0 0 0 0 0 0 0 0 0 0 0 0 0 0 0 0 0 0 0 0 0 0 0 0 0 0 0 0 0 0 0 0 0 0 0 0 0 0 0
67 0 0 0 0 0 0 0 0 0 0 0 0 0 0 0 0 0 0 0 0 0 0 0 0 0 0 0 0 0 0 0 0 0 0 0 0 0 0 0 0 0 0
68 0 0 0 0 0 0 0 0 0 0 0 0 0 0 0 0 0 0 0 0 0 0 0 0 0 0 0 0 0 0 0 0 0 0 0 0 0 0 0 0 0 0
69 0 0 0 0 0 0 0 0 0 0 0 0 0 0 0 0 0 0 0 0 0 0 0 0 0 0 0 0 0 0 0 0 0 0 0 0 0 0 0 0 0 0
70 0 0 0 0 0 0 0 0 0 0 0 0 0 0 0 0 0 0 0 0 0 0 0 0 0 0 0 0 0 0 0 0 0 0 0 0 0 0 0 0 0 0
