# Supplementary material for: Gene clustering and copy number variation in alkaloid metabolic pathways of opium poppy
Source: Nat Commun. 2020 Mar 4;11:1190. doi: 10.1038/s41467-020-15040-2 (PMC7055283; doi:10.1038/s41467-020-15040-2)
Supplement: Supplementary file 7 — Source Data file [file 41467_2020_15040_MOESM7_ESM.zip › source_data_file/figure6abcde.txt]

replicate	chemotype	morphine	codeine	thebaine	papaverine	noscapine	sanguinarine	reticuline
1	BC	2669.63	772.09	254.94	2541.81	848.76	0.00	271.79
2	BC	3286.29	882.60	639.49	1912.90	2157.75	14.22	306.43
3	BC	2164.89	904.80	894.69	3019.13	1054.14	1.37	314.49
4	BC	600.20	305.10	241.40	614.21	1511.26	59.97	841.70
5	BC	1338.51	740.06	462.92	2577.26	1467.18	3.54	116.77
6	BC	4133.83	1766.05	2101.92	2952.32	2879.40	2.74	514.65
7	BC	1615.39	1381.38	511.88	798.11	1303.29	28.77	360.02
8	BC	3814.23	1448.95	1129.77	1906.32	825.92	61.03	485.73
9	BC	3090.86	2560.47	732.96	3175.43	2530.55	2.52	406.14
1	L	18876.60	5954.93	5712.04	1.12	2.83	4.18	348.59
2	L	21115.75	6436.43	5121.89	0.00	0.61	4.32	390.15
3	L	14798.37	7478.38	4051.24	0.00	1.27	33.75	428.77
4	L	21496.46	7031.09	1974.54	0.00	1.51	28.63	408.58
5	L	19813.71	7205.87	6370.92	0.10	0.45	69.85	436.65
6	L	22908.10	8157.04	7572.53	0.00	0.68	4.85	498.02
7	L	20363.09	6003.27	3239.84	0.00	1.31	2.58	290.05
8	L	21905.86	6606.98	10524.28	0.00	0.35	39.07	339.77
9	L	20926.02	8019.67	11508.81	0.00	1.15	9.93	451.80
1	M	4295.68	451.74	436.23	0.00	2051.19	21.11	110.21
2	M	5447.37	512.18	870.69	0.00	2006.70	2.88	123.57
3	M	7971.24	995.95	1518.47	0.00	3583.72	7.79	287.66
4	M	7763.36	437.56	580.43	0.00	2678.31	10.46	214.70
5	M	6767.57	588.45	780.80	0.00	2453.61	5.99	164.25
6	M	6521.27	696.29	1005.02	0.00	3560.04	43.40	210.66
7	M	7194.77	845.52	672.75	0.00	3047.29	11.63	226.75
8	M	6368.14	547.48	756.71	0.00	2508.78	2.33	151.59
9	M	5762.34	627.43	943.07	0.00	2569.96	5.86	178.76
1	P	147.10	25.79	6.15	0.00	0.60	1.05	1.31
2	P	62.10	20.52	16.18	0.21	0.36	4.48	7.11
3	P	52.26	16.00	6.11	0.00	1.11	6.86	1.23
4	P	130.99	13.19	7.84	0.00	1.52	0.31	2.35
5	P	103.51	22.87	4.47	0.17	0.00	1.39	0.70
6	P	71.13	18.70	15.44	0.00	0.00	0.97	3.24
7	P	38.81	10.41	6.87	0.00	1.23	0.00	3.50
8	P	110.71	27.84	3.00	0.12	0.66	0.00	3.28
9	P	109.41	18.89	7.58	0.00	0.47	4.72	1.72
1	PS1	3973.82	1365.05	1904.18	0.00	4743.07	2.93	319.72
2	PS1	3446.00	1449.65	1176.68	0.00	5428.53	1.04	303.90
3	PS1	2213.48	1892.51	1198.53	0.00	3759.24	3.64	248.17
4	PS1	3472.51	1599.27	1434.21	0.00	6183.56	2.20	315.57
5	PS1	1904.04	1851.87	1169.08	0.21	3489.95	3.14	346.59
6	PS1	2757.25	1349.49	948.84	0.00	5046.68	3.41	269.63
7	PS1	2271.20	789.20	337.79	0.00	3777.01	49.84	288.71
8	PS1	3297.23	1302.10	633.18	0.33	5545.34	23.93	271.31
9	PS1	2714.42	800.76	511.12	0.19	5189.34	9.98	257.76
1	PS4	1314.06	638.37	516.90	2039.49	3336.62	19.35	254.77
2	PS4	1770.17	479.80	186.32	1440.03	2422.54	39.02	192.16
3	PS4	3219.05	1656.93	1326.67	3408.71	4530.90	20.90	346.34
4	PS4	1870.72	668.19	553.52	2656.37	3199.56	7.96	292.25
5	PS4	3406.16	976.71	894.86	2703.41	4154.78	16.11	214.85
6	PS4	1941.84	917.67	681.40	2497.83	3380.93	9.88	200.01
7	PS4	2855.99	1712.68	2099.02	4251.62	4120.62	1.18	280.51
8	PS4	2458.52	1132.41	951.13	1863.42	2632.20	4.77	312.92
9	PS4	4344.94	1037.66	1195.65	4083.00	4358.77	9.46	254.72
1	ROX	2567.48	933.75	540.16	601.21	2827.24	47.75	252.69
2	ROX	2962.07	1305.47	624.78	1451.17	2953.52	28.37	338.55
3	ROX	2672.90	2383.24	2031.37	3212.76	2513.63	3.55	211.67
4	ROX	2121.34	1258.15	597.42	985.74	3077.27	64.46	306.47
5	ROX	1078.96	994.79	498.19	1787.00	2144.79	6.34	162.07
6	ROX	1726.82	1197.84	2051.00	3432.22	3582.75	14.22	169.30
7	ROX	2472.11	1677.58	1219.60	1843.94	3023.04	10.83	234.71
8	ROX	1786.12	1292.97	872.93	2086.12	2859.83	4.70	229.80
9	ROX	1076.47	2320.89	1667.74	1831.29	1968.21	10.31	239.28
1	T	0.00	0.00	29331.22	0.23	0.22	8.87	336.09
2	T	1.61	0.00	28779.31	0.00	0.00	21.91	362.16
3	T	0.00	0.00	25961.80	0.00	0.00	3.20	248.55
4	T	0.00	0.00	23526.32	0.00	0.20	48.88	345.59
5	T	0.00	0.00	28309.25	0.00	0.93	20.85	408.82
6	T	0.00	0.00	30035.87	0.00	0.11	25.06	450.69
7	T	0.00	0.00	25852.67	0.00	0.00	27.14	383.62
8	T	0.00	0.00	21855.03	0.00	0.35	8.85	240.37
9	T	0.00	0.00	35036.74	0.00	0.00	3.78	543.51
1	11	13748.03	1616.50	2745.11	0.00	0.82	19.62	159.63
2	11	17613.18	752.40	1973.15	0.00	0.31	0.84	230.88
3	11	17412.35	1771.64	2704.66	0.20	0.66	24.65	226.07
4	11	19142.01	1542.36	4244.27	0.00	0.69	19.51	331.85
5	11	16089.32	1069.13	3238.80	0.00	0.00	10.17	225.42
6	11	15832.89	890.81	1793.23	0.00	0.63	39.81	176.45
7	11	15185.33	2633.29	2270.59	0.00	0.23	5.49	163.25
8	11	17990.02	1365.98	2817.75	0.00	0.00	8.88	254.85
9	11	16201.46	1709.44	3491.00	0.00	0.00	27.13	218.09
1	40	14546.83	7532.04	1832.88	0.00	0.00	10.85	328.54
2	40	19413.63	6854.47	11841.22	0.00	0.00	61.14	380.27
3	40	18251.91	5517.61	8875.31	0.00	0.00	13.15	316.55
4	40	17087.25	5806.71	4135.65	0.00	0.24	21.45	284.85
5	40	18877.19	4691.68	2015.34	0.00	0.26	28.67	338.64
6	40	13589.15	5105.54	1326.38	0.00	0.00	8.43	296.74
7	40	15371.72	4745.63	2643.42	0.13	0.00	1.03	264.76
8	40	16608.24	7518.87	5446.34	0.00	0.67	9.44	373.51
9	40	12914.26	6438.71	1676.67	0.00	0.00	126.03	336.30
