# Supplementary material for: Gene clustering and copy number variation in alkaloid metabolic pathways of opium poppy
Source: Nat Commun. 2020 Mar 4;11:1190. doi: 10.1038/s41467-020-15040-2 (PMC7055283; doi:10.1038/s41467-020-15040-2)
Supplement: Supplementary file 7 — Source Data file [file 41467_2020_15040_MOESM7_ESM.zip › source_data_file/figure5.csv]

gene_name	L	P	T	11	40	M	PS1	PS4	PS7	BC
P6H.1	1.88254	1.96898	2.00692	1.99158	2.00908	1.79975	1.92449	2.41025	2.1809	1.9459
PODA.1	1.86337	1.94991	1.99953	2.15062	1.81166	1.97571	1.95452	1.71469	1.97376	1.85271
T6ODM.1	1.89685	1.24229	0.01247	1.97489	1.84066	1.28137	1.11641	0.51283	1.42304	1.52403
T6ODM.2	1.56724	1.36387	0.01614	2.27432	2.48567	1.31143	1.50877	0.75533	1.37273	1.64733
T6ODM.3	2.04967	1.43786	0.04226	2.50509	2.20838	1.23786	0.99423	0.77331	1.4944	1.90847
T6ODM.4	2.03982	2.10784	0.02736	2.07207	2.1301	1.9286	2.00028	1.89049	1.8979	2.20391
T6ODM.5	1.68406	1.57796	0.0137	1.84324	1.68371	1.62169	1.91465	2.01281	1.91766	1.62205
T6ODM.6	2.27449	1.8055	0.0036	1.89226	1.84123	1.83806	2.26513	1.98266	1.9928	1.81481
CheSyn.1	1.96237	2.23277	2.0336	2.21428	2.05763	2.07039	2.08314	2.05372	1.95866	2.08375
StySyn.1	2.09916	1.90238	2.15218	1.77283	2.00883	2.25695	1.94461	1.81393	1.93424	1.71898
StySyn.2	1.81345	1.82073	1.97505	2.00227	2.20003	2.00443	2.09251	1.77744	2.20212	2.1006
CheSyn.2	2.31057	2.42805	2.2607	2.11273	2.3031	2.31543	2.0069	1.96084	1.94213	2.0729
RNMT.1	2.09664	2.02616	2.06713	1.97262	1.85427	1.90907	2.10651	2.9718	1.9183	3.09837
NCS.1	1.84477	2.12963	2.066	1.92459	1.89487	2.05829	1.87237	1.97842	1.97305	2.20938
4OMT2.1	1.9424	1.72624	1.98447	2.44309	1.93377	2.06669	1.99197	1.75177	2.03514	2.0323
P6H.2	1.94016	2.34636	1.73203	1.80768	2.03431	2.2437	1.85978	2.0743	1.88753	1.97383
TyrDC2.1	2.06427	1.89996	2.16602	2.10169	2.2008	2.14171	1.9771	1.92185	1.92798	2.29076
TNMT.1	2.04921	1.99117	2.0535	2.02441	1.80264	2.36757	1.92083	2.26483	1.99506	1.94823
CNMT.1	1.89963	2.09043	2.12321	1.86608	1.87925	1.90743	1.88195	1.82654	2.05036	2.05868
COR1.1	2.3473	2.14078	2.07511	2.16051	2.20333	2.18346	1.38392	1.37643	1.10415	1.06668
N7OMT.1	1.99556	1.98855	2.21193	1.61591	1.83287	0.14665	1.93763	2.37888	2.0014	2.15011
N7OMT.2	2.72694	2.34006	2.37203	2.23831	2.83774	1.0551	1.42007	1.38035	1.46638	1.36395
P7ODM.1	2.79445	2.72261	2.48959	2.5414	2.74382	2.03431	1.22169	0.99796	1.02163	1.23118
P7ODM.2	0.81813	0.89758	0.92674	0.6648	0.85779	0.67242	0.56909	0.73919	0.75992	0.54558
COR1.2	1.95683	1.77201	1.87042	2.23999	1.46415	0.22306	0.7545	0.93513	0.77579	0.87859
PR10-11.1	1.89559	2.02618	1.6796	2.16605	1.92584	2.58853	2.83975	2.75935	2.84115	2.80268
PR10-14.1	2.16758	2.32951	2.05582	2.34629	1.92568	1.41242	2.15768	2.04203	1.72138	2.37768
PR10-15.1	2.08215	2.03571	1.97822	1.95644	1.90435	1.99921	1.66382	1.75863	1.94228	2.31064
PR10-4.1	1.84498	2.31167	2.02685	2.09004	2.37735	2.11208	1.91594	2.02031	2.14403	2.18517
MLP-3.1	3.76178	5.38043	2.532	3.87312	3.85397	4.92438	2.42081	2.75344	2.60734	3.8098
MLP-3.2	2.46583	3.92031	2.05433	2.33365	2.6964	3.17669	1.75696	1.93361	1.75767	2.74087
6OMT.1	2.10336	1.75221	1.98237	1.88524	1.70179	1.44911	1.66413	2.22625	1.87499	1.93891
CYP80B1.1	2.01159	2.2315	1.85745	1.80681	2.01569	2.09295	1.72061	1.98025	2.03685	1.73527
CODM.1	2.24015	2.05983	2.29376	2.96159	1.72743	2.58778	2.02741	2.02336	2.23018	2.12206
CODM.2	2.32519	2.4583	2.02207	2.74498	2.17383	2.18372	2.01689	1.94303	2.24417	2.17993
CODM.3	1.8497	1.75451	1.74359	2.01933	2.04237	1.40087	1.7248	1.75183	1.99868	1.95746
TyrDC1.1	2.04232	1.99075	2.00873	1.84144	1.79748	1.95169	2.00437	2.01614	2.11217	2.15603
TyrDC1.2	1.85328	1.88413	1.77908	2.12109	2.01511	1.56518	2.01887	1.77437	1.7085	1.82128
TyrDC1.3	2.18649	2.08622	1.95174	1.86888	1.88425	1.77082	1.96272	2.0027	1.8942	1.92329
TyrDC1.4	1.79678	2.3237	1.96017	2.05783	1.8811	2.32345	1.83785	2.08573	2.22079	2.24115
TyrDC1.5	1.88861	2.37683	1.97407	2.0408	1.99243	2.28005	1.96098	2.34535	2.10636	2.02859
TyrDC1.6	2.00695	2.19021	2.0409	1.97373	1.86588	1.87461	2.42136	2.18428	2.1191	2.47881
TyrDC1.7	1.98587	2.25053	2.07307	1.79453	2.14477	2.1057	1.99936	1.89003	1.89429	2.13871
TyrAT.1	1.75591	2.07629	1.88782	2.12964	1.88341	1.97147	2.0539	2.04459	1.98569	2.06418
MLP-1.1	2.21252	1.93594	1.83787	1.60195	1.76333	1.52107	2.09693	1.96546	1.96759	2.42625
CYP80B1.2	1.77957	1.59948	2.01956	1.94515	1.9195	1.93799	2.07859	1.92025	2.05849	1.94727
6OMT.2	2.13963	1.85267	2.06507	1.94841	1.84217	2.28706	2.03266	1.94132	1.97582	2.30593
PR10-6.1	1.96243	1.85073	2.0703	1.70949	2.25619	1.79617	1.6476	1.63311	2.11164	1.90304
PR10-7.1	1.95388	1.8856	2.53459	1.91364	2.04896	1.77632	3.54883	4.08449	4.33609	2.1099
MLP-15.1	5.23301	6.05377	2.67261	9.46593	8.20942	14.5658	15.3579	15.1142	14.8932	15.4923
MLP-2.1	2.68089	2.51489	2.07234	1.99601	2.01438	2.56577	2.77493	2.56705	2.4135	2.71455
PR10-14.2	1.87804	1.58503	1.79392	1.57071	1.7797	2.02653	1.70199	1.72919	1.65822	1.27233
PR10-10.1	2.35746	2.00552	2.00474	6.36762	3.50154	6.64668	3.87996	4.21793	3.80975	4.16001
PR10-5.1	2.46307	3.96721	2.5087	0.95765	0.71774	1.48259	2.29468	2.29393	1.84816	2.12678
PR10-5.2	2.28805	3.48264	2.49212	0.84969	1.18044	1.57218	2.25576	2.20918	2.0431	2.16599
PR10-5.3	2.90987	5.80554	3.09429	1.10008	1.34419	2.20614	3.03754	2.45802	2.48241	2.56361
PR10-5.4	2.71386	4.15725	2.61723	0.80838	1.56421	1.56784	1.76935	1.56962	2.1427	1.74665
PR10-5.5	2.45424	4.08115	2.89032	0.78731	1.46324	1.36103	2.20655	2.38652	1.92223	2.18025
PR10-5.6	2.63885	3.56278	2.29239	0.67906	0.73102	0.88499	2.06623	2.10281	1.93079	2.05937
PR10-5.7	2.46832	5.27101	2.74046	1.18404	0.99448	2.20082	2.58121	2.36103	2.27007	2.56498
PR10-5.8	3.82282	7.00366	3.86462	2.0305	1.12625	3.96399	1.92738	2.32525	1.83838	3.09845
PR10-5.9	3.0095	4.05465	2.68746	0.9311	2.71632	1.53698	2.552	2.30378	2.43665	2.2063
MLP-4.1	2.19679	2.34108	1.91842	1.87242	2.13991	1.92736	2.32528	2.30922	2.13428	1.5441
PR10-9.1	2.10263	2.04899	2.24188	1.79434	1.89314	2.00186	2.39165	2.14057	2.12646	2.13123
PR10-8.1	1.98044	2.11678	2.33653	1.9153	1.94054	4.15124	4.11513	4.28199	4.18349	3.84569
PR10-5.10	1.96339	0.89275	2.13959	0.45197	1.63937	2.40511	2.41959	1.9609	1.68195	2.04767
SalAT.1	2.17654	2.07731	1.92199	2.107	2.51188	2.22704	1.51921	2.14728	1.58448	1.9714
SalR.1	2.13953	2.46319	2.12734	2.07476	2.43707	1.97465	1.99248	2.08135	2.01512	2.39741
THS-1.1	1.80737	2.07159	1.70322	2.02144	2.58524	1.73213	2.22383	2.38023	2.16861	2.55526
MSH.1	1.98124	1.98552	1.8811	2.19789	2.10561	1.94448	1.78586	1.8996	2.11744	1.69655
DBOX.1	1.97759	1.80119	1.90467	1.87959	2.07136	2.25087	2.0105	1.79523	1.71581	1.74588
PR10-12.1	1.9751	2.0565	1.91918	2.23988	1.81926	1.88919	2.03149	2.25964	2.2944	2.0343
BBE.1	0.79874	0.39366	0.84009	0.9733	0.89037	0.57824	0.4874	0.63386	0.5991	0.76058
BBE.2	3.07052	1.75455	3.45961	3.22472	3.47178	3.66338	2.11264	1.64239	1.71807	3.33955
TyrDC2.2	2.12625	1.90456	1.93896	2.01082	1.86231	2.0888	2.08973	1.76432	1.79886	1.94721
N7OMT.2	2.09963	1.91345	2.40117	1.69796	2.20048	1.9741	2.24323	2.19909	1.9267	2.09596
COR1.3	2.17224	1.85479	2.13637	2.26785	2.11401	2.22537	2.16925	1.98111	2.46558	1.91327
COR1.4	1.90801	2.1637	1.86902	1.80732	2.11649	1.80464	1.67095	2.08092	1.98356	1.9234
TyrAT.2	2.04164	2.05734	1.90901	1.93686	1.89001	1.99079	2.11134	2.23741	2.13303	2.12387
SanR.1	2.13344	1.55323	1.94587	2.09383	2.22249	2.00204	1.35243	1.67178	1.46248	1.34187
MLP-1.2	1.93101	2.00353	1.86781	1.94686	1.73664	1.9416	1.97045	1.8795	1.77097	2.02611
7OMT.1	2.13416	1.91238	2.04972	2.32197	2.3263	2.30682	10.0623	5.29233	6.01528	8.8945
PR10-8.2	1.93051	1.83641	1.95531	2.01536	2.07346	1.9459	1.80515	2.03395	2.04921	2.35986
MLP-4.2	1.69974	2.10554	1.87477	2.1203	1.74792	2.22298	2.51717	3.93777	2.02686	1.86197
NISO.1	2.43044	2.73107	2.63696	3.1284	2.18836	2.43624	1.21328	1.5893	1.43581	1.8048
NISO.2	2.02663	1.82643	1.86576	2.38388	1.85582	2.14165	0.86423	1.00884	1.10549	1.48241
NISO.3	1.9978	2.26468	2.32713	2.43141	2.25715	1.58601	0.866	0.68518	0.78965	1.29753
NISO.4	0.94599	1.16743	1.05225	1.08573	1.09708	0.64636	0.4446	0.44799	0.55488	0.82846
NISO.5	1.36921	1.6274	1.64924	1.70374	1.28645	1.86184	1.30491	1.65161	1.19077	2.27704
NISO.6	2.28498	2.64992	2.79022	2.741	2.22196	2.31189	1.71959	1.20086	1.2169	2.22444
PR10-5.11	2.43427	2.49128	2.0697	1.92551	2.13934	2.24218	2.34293	2.27284	2.17174	1.8756
CXE2.1	0.03439	0	0	0.02908	0	1.82896	1.73912	2.14862	2.09999	2.12573
NOS.1	0.00835	0.03559	0.01261	0	0.00959	2.07522	1.97511	1.97529	1.96965	1.90661
CXE1.1	0.05052	0.01412	0	0	0.02693	1.86996	2.19763	1.74483	2.12258	1.94817
CYP82X1.1	0.26963	0.26152	0.34375	0.30986	0.3578	1.9114	2.05356	1.65445	2.02278	1.82162
CYP82X2.1	0.0179	0	0.02118	0.00916	0.01857	2.19849	1.9872	2.08522	2.01216	1.92911
AT1.1	0.06434	0.00984	0.01591	0.10034	0.08241	2.18924	2.21588	2.44155	1.92691	2.04863
OMT2.1	0.00827	0.02128	0	0	0	2.07394	2.03607	2.08216	1.96499	2.34231
CYP82Y1.1	0.0036	0.00294	0.00979	0.02734	0.02961	2.11357	1.90683	1.99408	1.91903	1.82274
OMT3.1	0.01698	0.02023	0.00895	0.03544	0.06003	1.7187	2.00412	1.71412	2.09278	1.98601
CanSyn.1	0.02597	0	0.03943	0.00501	0.02309	1.99249	1.89001	2.10688	1.98484	1.98219
SOMT.1	0.0305	0.0098	0.00334	0.00128	0.03621	1.91051	1.68481	2.06636	2.01649	2.22061
REPI.1	1.84885	1.88479	1.97309	1.66657	1.85834	1.75447	4.00322	3.96235	3.91548	1.7784
SalSyn.1	1.75519	1.94519	1.70695	1.74838	1.66065	1.70401	1.67886	1.88538	1.90838	2.08649
SalAT.2	2.2507	2.50384	2.34215	2.11378	2.20951	1.78313	2.24748	2.32225	2.36957	2.11434
SalR.2	1.76548	1.88766	1.90246	1.92157	1.82819	1.9925	1.72487	1.71114	1.87482	1.83016
THS-2.1	1.78398	1.8856	2.08288	2.04511	2.30678	2.05679	2.09565	1.94281	2.51323	2.00662
MSH.2	1.77848	1.78356	2.06614	1.93182	1.7808	1.98662	2.01058	1.92853	1.81046	2.16755
DBOX.2	1.88245	2.22924	1.77145	2.12425	2.00703	1.8759	1.74516	1.66793	1.8175	1.77919
