# Supplementary material for: Gene clustering and copy number variation in alkaloid metabolic pathways of opium poppy
Source: Nat Commun. 2020 Mar 4;11:1190. doi: 10.1038/s41467-020-15040-2 (PMC7055283; doi:10.1038/s41467-020-15040-2)
Supplement: Supplementary file 7 — Source Data file [file 41467_2020_15040_MOESM7_ESM.zip › source_data_file/suppmat_figure4.txt]

"V1" "V2" "V3" "V4" "V5"
"1" "Parent=rna5575.path1" "NC_039358.1_58__unscaffolded" "20014" "NC_039358.1" "108149309"
"2" "Parent=rna17315.path1" "NC_039359.1_19__unscaffolded" "56761" "NC_039359.1" "80403814"
"3" "Parent=rna34468.path1" "NC_039360.1_71__unscaffolded" "603" "NC_039360.1" "229583064"
"4" "Parent=rna40243.path1" "NC_039361.1_50__unscaffolded" "207709" "NC_039361.1" "123464794"
"5" "Parent=rna40566.path1" "NC_039361.1_53__unscaffolded" "48765" "NC_039361.1" "131310844"
"6" "Parent=rna40567.path1" "NC_039361.1_53__unscaffolded" "49930" "NC_039361.1" "131312009"
"7" "Parent=rna52072.path1" "NC_039362.1_79__unscaffolded" "530" "NC_039362.1" "211663178"
"8" "Parent=rna52073.path1" "NC_039362.1_79__unscaffolded" "6471" "NC_039362.1" "211669119"
"9" "Parent=rna70159.path1" "NC_039364.1_56__unscaffolded" "13476" "NC_039364.1" "205046341"
"10" "Parent=rna70169.path1" "NC_039364.1_56__unscaffolded" "89434" "NC_039364.1" "205122299"
"11" "Parent=rna70167.path1" "NC_039364.1_56__unscaffolded" "89500" "NC_039364.1" "205122365"
"12" "Parent=rna70168.path1" "NC_039364.1_56__unscaffolded" "89500" "NC_039364.1" "205122365"
"13" "Parent=rna81626.path1" "NC_039366.1_0__unscaffolded" "52230" "NC_039366.1" "52230"
"14" "Parent=rna85819.path1" "NC_039366.1_32__unscaffolded" "226" "NC_039366.1" "68391066"
"15" "Parent=rna97858.path1" "NC_039367.1_118__unscaffolded" "33137" "NC_039367.1" "153822469"
"16" "Parent=rna97863.path1" "NC_039367.1_118__unscaffolded" "75926" "NC_039367.1" "153865258"
"17" "Parent=rna97864.path1" "NC_039367.1_118__unscaffolded" "75926" "NC_039367.1" "153865258"
"18" "Parent=rna95560.path1" "NC_039367.1_74__unscaffolded" "6776" "NC_039367.1" "97954676"
"19" "Parent=rna103871.path1" "NC_039368.1_45__unscaffolded" "31129" "NC_039368.1" "112399589"
"20" "Parent=rna108504.path1" "NW_020619603.1_4__unscaffolded" "55996" "NW_020619603.1" "13823883"
"21" "Parent=rna108512.path1" "NW_020619920.1_0__unscaffolded" "4259" "NW_020619920.1" "4259"
"22" "Parent=rna108648.path1" "NW_020620050.1_0__unscaffolded" "410" "NW_020620050.1" "410"
"23" "Parent=rna109092.path1" "NW_020620384.1_0__unscaffolded" "2415" "NW_020620384.1" "2415"
"24" "Parent=rna109545.path1" "NW_020620603.1_1__unscaffolded" "3511" "NW_020620603.1" "316915"
"25" "Parent=rna109943.path1" "NW_020620714.1_1__unscaffolded" "19359" "NW_020620714.1" "4528672"
"26" "Parent=rna109944.path1" "NW_020620714.1_1__unscaffolded" "19359" "NW_020620714.1" "4528672"
"27" "Parent=rna109949.path1" "NW_020620714.1_1__unscaffolded" "34118" "NW_020620714.1" "4543431"
"28" "Parent=rna112613.path1" "NW_020621670.1_0__unscaffolded" "1794" "NW_020621670.1" "1794"
"29" "Parent=rna112633.path1" "NW_020621899.1_0__unscaffolded" "373" "NW_020621899.1" "373"
"30" "Parent=rna112634.path1" "NW_020621899.1_0__unscaffolded" "373" "NW_020621899.1" "373"
"31" "Parent=rna113277.path1" "NW_020622158.1_3__unscaffolded" "9343" "NW_020622158.1" "136440"
"32" "Parent=rna113791.path1" "NW_020622305.1_0__unscaffolded" "1224" "NW_020622305.1" "1224"
"33" "Parent=rna115528.path1" "NW_020622640.1_0__unscaffolded" "1930" "NW_020622640.1" "1930"
"34" "Parent=rna115533.path1" "NW_020622679.1_0__unscaffolded" "1204" "NW_020622679.1" "1204"
"35" "Parent=rna117197.path1" "NW_020623045.1_0__unscaffolded" "201390" "NW_020623045.1" "201390"
"36" "Parent=rna117452.path1" "NW_020623267.1_0__unscaffolded" "12060" "NW_020623267.1" "12060"
"37" "Parent=rna117455.path1" "NW_020623267.1_0__unscaffolded" "23479" "NW_020623267.1" "23479"
"38" "Parent=rna117483.path1" "NW_020623499.1_0__unscaffolded" "5" "NW_020623499.1" "5"
"39" "Parent=rna117488.path1" "NW_020623683.1_0__unscaffolded" "210" "NW_020623683.1" "210"
"40" "Parent=rna117489.path1" "NW_020623683.1_0__unscaffolded" "210" "NW_020623683.1" "210"
"41" "Parent=rna117490.path1" "NW_020623683.1_0__unscaffolded" "210" "NW_020623683.1" "210"
"42" "Parent=rna117492.path1" "NW_020623734.1_0__unscaffolded" "2640" "NW_020623734.1" "2640"
"43" "Parent=rna117521.path1" "NW_020623989.1_0__unscaffolded" "626" "NW_020623989.1" "626"
"44" "Parent=rna117631.path1" "NW_020624288.1_0__unscaffolded" "1061" "NW_020624288.1" "1061"
"45" "Parent=rna117681.path1" "NW_020624376.1_1__unscaffolded" "50060" "NW_020624376.1" "691537"
"46" "Parent=rna117682.path1" "NW_020624376.1_1__unscaffolded" "50060" "NW_020624376.1" "691537"
"47" "Parent=rna117683.path1" "NW_020624376.1_1__unscaffolded" "50060" "NW_020624376.1" "691537"
"48" "Parent=rna119711.path1" "NW_020625447.1_0__unscaffolded" "13302" "NW_020625447.1" "13302"
"49" "Parent=rna119712.path1" "NW_020625447.1_0__unscaffolded" "13302" "NW_020625447.1" "13302"
"50" "Parent=rna119713.path1" "NW_020625473.1_0__unscaffolded" "2960" "NW_020625473.1" "2960"
"51" "Parent=rna119714.path1" "NW_020625473.1_0__unscaffolded" "6770" "NW_020625473.1" "6770"
"52" "Parent=rna120122.path1" "NW_020625930.1_0__unscaffolded" "36274" "NW_020625930.1" "36274"
"53" "Parent=rna120123.path1" "NW_020625930.1_0__unscaffolded" "36592" "NW_020625930.1" "36592"
"54" "Parent=rna120124.path1" "NW_020625930.1_0__unscaffolded" "36608" "NW_020625930.1" "36608"
"55" "Parent=rna120138.path1" "NW_020626196.1_0__unscaffolded" "38" "NW_020626196.1" "38"
"56" "Parent=rna120175.path1" "NW_020626820.1_0__unscaffolded" "11825" "NW_020626820.1" "11825"
"57" "Parent=rna120210.path1" "NW_020627086.1_0__unscaffolded" "5210" "NW_020627086.1" "5210"
"58" "Parent=rna120780.path1" "NW_020628397.1_0__unscaffolded" "779" "NW_020628397.1" "779"
"59" "Parent=rna120781.path1" "NW_020628397.1_0__unscaffolded" "8782" "NW_020628397.1" "8782"
"60" "Parent=rna123315.path1" "NW_020632042.1_0__unscaffolded" "277" "NW_020632042.1" "277"
"61" "Parent=rna124195.path1" "NW_020635576.1_0__unscaffolded" "314" "NW_020635576.1" "314"
"62" "Parent=rna124223.path1" "NW_020637362.1_0__unscaffolded" "223" "NW_020637362.1" "223"
"63" "Parent=rna124234.path1" "NW_020638143.1_0__unscaffolded" "641" "NW_020638143.1" "641"
"64" "Parent=rna124238.path1" "NW_020638560.1_0__unscaffolded" "65" "NW_020638560.1" "65"
"65" "Parent=rna124241.path1" "NW_020638773.1_0__unscaffolded" "36" "NW_020638773.1" "36"
"66" "Parent=rna124246.path1" "NW_020638987.1_0__unscaffolded" "116" "NW_020638987.1" "116"
"67" "Parent=rna124249.path1" "NW_020639212.1_0__unscaffolded" "348" "NW_020639212.1" "348"
"68" "Parent=rna124473.path1" "NW_020639929.1_4__unscaffolded" "120" "NW_020639929.1" "4077072"
"69" "Parent=rna124732.path1" "NW_020641896.1_0__unscaffolded" "1343" "NW_020641896.1" "1343"
"70" "Parent=rna125296.path1" "NW_020645484.1_0__unscaffolded" "1362" "NW_020645484.1" "1362"
"71" "Parent=rna125307.path1" "NW_020645914.1_0__unscaffolded" "386" "NW_020645914.1" "386"
"72" "Parent=rna125308.path1" "NW_020645916.1_0__unscaffolded" "4095" "NW_020645916.1" "4095"
"73" "Parent=rna125309.path1" "NW_020645945.1_0__unscaffolded" "176" "NW_020645945.1" "176"
"74" "Parent=rna125598.path1" "NW_020646205.1_0__unscaffolded" "6578" "NW_020646205.1" "6578"
"75" "Parent=rna125601.path1" "NW_020646242.1_0__unscaffolded" "1579" "NW_020646242.1" "1579"
"76" "Parent=rna125615.path1" "NW_020646338.1_0__unscaffolded" "510" "NW_020646338.1" "510"
"77" "Parent=rna125642.path1" "NW_020646535.1_0__unscaffolded" "1877" "NW_020646535.1" "1877"
"78" "Parent=rna125644.path1" "NW_020646535.1_0__unscaffolded" "12015" "NW_020646535.1" "12015"
"79" "Parent=rna125647.path1" "NW_020646597.1_0__unscaffolded" "4644" "NW_020646597.1" "4644"
"80" "Parent=rna125905.path1" "NW_020647082.1_13__unscaffolded" "901" "NW_020647082.1" "533880"
"81" "Parent=rna125903.path1" "NW_020647082.1_9__unscaffolded" "871" "NW_020647082.1" "449815"
"82" "Parent=rna125975.path1" "NW_020647263.1_0__unscaffolded" "2180" "NW_020647263.1" "2180"
"83" "Parent=rna125976.path1" "NW_020647263.1_0__unscaffolded" "6224" "NW_020647263.1" "6224"
"84" "Parent=rna125980.path1" "NW_020647303.1_0__unscaffolded" "2241" "NW_020647303.1" "2241"
"85" "Parent=rna126168.path1" "NW_020647527.1_0__unscaffolded" "2291" "NW_020647527.1" "2291"
"86" "Parent=rna126264.path1" "NW_020647730.1_0__unscaffolded" "906" "NW_020647730.1" "906"
"87" "Parent=rna126468.path1" "NW_020648193.1_1__unscaffolded" "11650" "NW_020648193.1" "325724"
"88" "Parent=rna126470.path1" "NW_020648193.1_1__unscaffolded" "36063" "NW_020648193.1" "350137"
"89" "Parent=rna126763.path1" "NW_020648571.1_0__unscaffolded" "845" "NW_020648571.1" "845"
"90" "Parent=rna126764.path1" "NW_020648571.1_0__unscaffolded" "1563" "NW_020648571.1" "1563"
"91" "Parent=rna126941.path1" "NW_020648944.1_0__unscaffolded" "42" "NW_020648944.1" "42"
"92" "Parent=rna126956.path1" "NW_020649193.1_0__unscaffolded" "243040" "NW_020649193.1" "243040"
"93" "Parent=rna127187.path1" "NW_020649390.1_0__unscaffolded" "3533" "NW_020649390.1" "3533"
"94" "Parent=rna129392.path1" "NW_020651232.1_0__unscaffolded" "1686" "NW_020651232.1" "1686"
"95" "Parent=rna129394.path1" "NW_020651241.1_0__unscaffolded" "52" "NW_020651241.1" "52"
"96" "Parent=rna129693.path1" "NW_020651526.1_0__unscaffolded" "7608" "NW_020651526.1" "7608"
"97" "Parent=rna129696.path1" "NW_020651526.1_1__unscaffolded" "11846" "NW_020651526.1" "27647"
"98" "Parent=rna129697.path1" "NW_020651526.1_1__unscaffolded" "11925" "NW_020651526.1" "27726"
"99" "Parent=rna129706.path1" "NW_020651526.1_6__unscaffolded" "1794" "NW_020651526.1" "164074"
"100" "Parent=rna129762.path1" "NW_020651970.1_0__unscaffolded" "217223" "NW_020651970.1" "217223"
"101" "Parent=rna129945.path1" "NW_020652970.1_3__unscaffolded" "39100" "NW_020652970.1" "294330"
"102" "Parent=rna129949.path1" "NW_020653076.1_0__unscaffolded" "4523" "NW_020653076.1" "4523"
"103" "Parent=rna130363.path1" "NW_020653186.1_0__unscaffolded" "459" "NW_020653186.1" "459"
"104" "Parent=rna12974.path1" "PGA_scaffold0__87_contigs__length_333667982" "30244" "NC_039359.1" "40613"
"105" "Parent=rna12975.path1" "PGA_scaffold0__87_contigs__length_333667982" "30244" "NC_039359.1" "40613"
"106" "Parent=rna13021.path1" "PGA_scaffold0__87_contigs__length_333667982" "795935" "NC_039359.1" "806304"
"107" "Parent=rna13022.path1" "PGA_scaffold0__87_contigs__length_333667982" "795935" "NC_039359.1" "806304"
"108" "Parent=rna13023.path1" "PGA_scaffold0__87_contigs__length_333667982" "795935" "NC_039359.1" "806304"
"109" "Parent=rna13031.path1" "PGA_scaffold0__87_contigs__length_333667982" "874282" "NC_039359.1" "884651"
"110" "Parent=rna13033.path1" "PGA_scaffold0__87_contigs__length_333667982" "1012829" "NC_039359.1" "1023198"
"111" "Parent=rna13038.path1" "PGA_scaffold0__87_contigs__length_333667982" "1067293" "NC_039359.1" "1077662"
"112" "Parent=rna13042.path1" "PGA_scaffold0__87_contigs__length_333667982" "1124865" "NC_039359.1" "1135234"
"113" "Parent=rna13054.path1" "PGA_scaffold0__87_contigs__length_333667982" "1454109" "NC_039359.1" "1464478"
"114" "Parent=rna13057.path1" "PGA_scaffold0__87_contigs__length_333667982" "1604864" "NC_039359.1" "1615233"
"115" "Parent=rna13065.path1" "PGA_scaffold0__87_contigs__length_333667982" "1695902" "NC_039359.1" "1706271"
"116" "Parent=rna13067.path1" "PGA_scaffold0__87_contigs__length_333667982" "1701484" "NC_039359.1" "1711853"
"117" "Parent=rna13071.path1" "PGA_scaffold0__87_contigs__length_333667982" "1825895" "NC_039359.1" "1836264"
"118" "Parent=rna13079.path1" "PGA_scaffold0__87_contigs__length_333667982" "1896977" "NC_039359.1" "1907346"
"119" "Parent=rna13083.path1" "PGA_scaffold0__87_contigs__length_333667982" "2034096" "NC_039359.1" "2044465"
"120" "Parent=rna13084.path1" "PGA_scaffold0__87_contigs__length_333667982" "2094506" "NC_039359.1" "2104875"
"121" "Parent=rna13087.path1" "PGA_scaffold0__87_contigs__length_333667982" "2209245" "NC_039359.1" "2219614"
"122" "Parent=rna13089.path1" "PGA_scaffold0__87_contigs__length_333667982" "2251291" "NC_039359.1" "2261660"
"123" "Parent=rna13100.path1" "PGA_scaffold0__87_contigs__length_333667982" "2604416" "NC_039359.1" "2614785"
"124" "Parent=rna13101.path1" "PGA_scaffold0__87_contigs__length_333667982" "2668689" "NC_039359.1" "2679058"
"125" "Parent=rna13104.path1" "PGA_scaffold0__87_contigs__length_333667982" "2857049" "NC_039359.1" "2867418"
"126" "Parent=rna13129.path1" "PGA_scaffold0__87_contigs__length_333667982" "3156966" "NC_039359.1" "3167335"
"127" "Parent=rna13141.path1" "PGA_scaffold0__87_contigs__length_333667982" "3422611" "NC_039359.1" "3432980"
"128" "Parent=rna13147.path1" "PGA_scaffold0__87_contigs__length_333667982" "3521193" "NC_039359.1" "3531562"
"129" "Parent=rna13152.path1" "PGA_scaffold0__87_contigs__length_333667982" "3664485" "NC_039359.1" "3674854"
"130" "Parent=rna13162.path1" "PGA_scaffold0__87_contigs__length_333667982" "3846218" "NC_039359.1" "3856587"
"131" "Parent=rna13163.path1" "PGA_scaffold0__87_contigs__length_333667982" "3890377" "NC_039359.1" "3900746"
"132" "Parent=rna13170.path1" "PGA_scaffold0__87_contigs__length_333667982" "3906475" "NC_039359.1" "3916844"
"133" "Parent=rna13178.path1" "PGA_scaffold0__87_contigs__length_333667982" "4208872" "NC_039359.1" "4219241"
"134" "Parent=rna13187.path1" "PGA_scaffold0__87_contigs__length_333667982" "4326306" "NC_039359.1" "4336675"
"135" "Parent=rna13189.path1" "PGA_scaffold0__87_contigs__length_333667982" "4376457" "NC_039359.1" "4386826"
"136" "Parent=rna13198.path1" "PGA_scaffold0__87_contigs__length_333667982" "4790001" "NC_039359.1" "4800370"
"137" "Parent=rna13199.path1" "PGA_scaffold0__87_contigs__length_333667982" "4793980" "NC_039359.1" "4804349"
"138" "Parent=rna13200.path1" "PGA_scaffold0__87_contigs__length_333667982" "4793980" "NC_039359.1" "4804349"
"139" "Parent=rna13201.path1" "PGA_scaffold0__87_contigs__length_333667982" "4793980" "NC_039359.1" "4804349"
"140" "Parent=rna13205.path1" "PGA_scaffold0__87_contigs__length_333667982" "4876687" "NC_039359.1" "4887056"
"141" "Parent=rna13206.path1" "PGA_scaffold0__87_contigs__length_333667982" "4885626" "NC_039359.1" "4895995"
"142" "Parent=rna13207.path1" "PGA_scaffold0__87_contigs__length_333667982" "4891554" "NC_039359.1" "4901923"
"143" "Parent=rna13214.path1" "PGA_scaffold0__87_contigs__length_333667982" "5033152" "NC_039359.1" "5043521"
"144" "Parent=rna13216.path1" "PGA_scaffold0__87_contigs__length_333667982" "5130981" "NC_039359.1" "5141350"
"145" "Parent=rna13217.path1" "PGA_scaffold0__87_contigs__length_333667982" "5151334" "NC_039359.1" "5161703"
"146" "Parent=rna13218.path1" "PGA_scaffold0__87_contigs__length_333667982" "5218528" "NC_039359.1" "5228897"
"147" "Parent=rna13226.path1" "PGA_scaffold0__87_contigs__length_333667982" "5310841" "NC_039359.1" "5321210"
"148" "Parent=rna13227.path1" "PGA_scaffold0__87_contigs__length_333667982" "5311968" "NC_039359.1" "5322337"
"149" "Parent=rna13235.path1" "PGA_scaffold0__87_contigs__length_333667982" "5622387" "NC_039359.1" "5632756"
"150" "Parent=rna13240.path1" "PGA_scaffold0__87_contigs__length_333667982" "5744372" "NC_039359.1" "5754741"
"151" "Parent=rna13243.path1" "PGA_scaffold0__87_contigs__length_333667982" "5778986" "NC_039359.1" "5789355"
"152" "Parent=rna13244.path1" "PGA_scaffold0__87_contigs__length_333667982" "5778986" "NC_039359.1" "5789355"
"153" "Parent=rna13245.path1" "PGA_scaffold0__87_contigs__length_333667982" "5778986" "NC_039359.1" "5789355"
"154" "Parent=rna13255.path1" "PGA_scaffold0__87_contigs__length_333667982" "5861795" "NC_039359.1" "5872164"
"155" "Parent=rna13256.path1" "PGA_scaffold0__87_contigs__length_333667982" "5861795" "NC_039359.1" "5872164"
"156" "Parent=rna13259.path1" "PGA_scaffold0__87_contigs__length_333667982" "6039715" "NC_039359.1" "6050084"
"157" "Parent=rna13281.path1" "PGA_scaffold0__87_contigs__length_333667982" "6347950" "NC_039359.1" "6358319"
"158" "Parent=rna13282.path1" "PGA_scaffold0__87_contigs__length_333667982" "6347950" "NC_039359.1" "6358319"
"159" "Parent=rna13283.path1" "PGA_scaffold0__87_contigs__length_333667982" "6401392" "NC_039359.1" "6411761"
"160" "Parent=rna13284.path1" "PGA_scaffold0__87_contigs__length_333667982" "6407004" "NC_039359.1" "6417373"
"161" "Parent=rna13285.path1" "PGA_scaffold0__87_contigs__length_333667982" "6430282" "NC_039359.1" "6440651"
"162" "Parent=rna13296.path1" "PGA_scaffold0__87_contigs__length_333667982" "6643877" "NC_039359.1" "6654246"
"163" "Parent=rna13297.path1" "PGA_scaffold0__87_contigs__length_333667982" "6803712" "NC_039359.1" "6814081"
"164" "Parent=rna13298.path1" "PGA_scaffold0__87_contigs__length_333667982" "6833512" "NC_039359.1" "6843881"
"165" "Parent=rna13300.path1" "PGA_scaffold0__87_contigs__length_333667982" "6919655" "NC_039359.1" "6930024"
"166" "Parent=rna13302.path1" "PGA_scaffold0__87_contigs__length_333667982" "6923068" "NC_039359.1" "6933437"
"167" "Parent=rna13303.path1" "PGA_scaffold0__87_contigs__length_333667982" "6976410" "NC_039359.1" "6986779"
"168" "Parent=rna13305.path1" "PGA_scaffold0__87_contigs__length_333667982" "6980149" "NC_039359.1" "6990518"
"169" "Parent=rna13306.path1" "PGA_scaffold0__87_contigs__length_333667982" "7012122" "NC_039359.1" "7022491"
"170" "Parent=rna13307.path1" "PGA_scaffold0__87_contigs__length_333667982" "7091161" "NC_039359.1" "7101530"
"171" "Parent=rna13310.path1" "PGA_scaffold0__87_contigs__length_333667982" "7092169" "NC_039359.1" "7102538"
"172" "Parent=rna13308.path1" "PGA_scaffold0__87_contigs__length_333667982" "7094713" "NC_039359.1" "7105082"
"173" "Parent=rna13309.path1" "PGA_scaffold0__87_contigs__length_333667982" "7094713" "NC_039359.1" "7105082"
"174" "Parent=rna13311.path1" "PGA_scaffold0__87_contigs__length_333667982" "7094713" "NC_039359.1" "7105082"
"175" "Parent=rna13312.path1" "PGA_scaffold0__87_contigs__length_333667982" "7094713" "NC_039359.1" "7105082"
"176" "Parent=rna13313.path1" "PGA_scaffold0__87_contigs__length_333667982" "7094713" "NC_039359.1" "7105082"
"177" "Parent=rna13315.path1" "PGA_scaffold0__87_contigs__length_333667982" "7115521" "NC_039359.1" "7125890"
"178" "Parent=rna13316.path1" "PGA_scaffold0__87_contigs__length_333667982" "7217589" "NC_039359.1" "7227958"
"179" "Parent=rna13320.path1" "PGA_scaffold0__87_contigs__length_333667982" "7262421" "NC_039359.1" "7272790"
"180" "Parent=rna13323.path1" "PGA_scaffold0__87_contigs__length_333667982" "7360208" "NC_039359.1" "7370577"
"181" "Parent=rna13328.path1" "PGA_scaffold0__87_contigs__length_333667982" "7462645" "NC_039359.1" "7473014"
"182" "Parent=rna13336.path1" "PGA_scaffold0__87_contigs__length_333667982" "7602525" "NC_039359.1" "7612894"
"183" "Parent=rna13337.path1" "PGA_scaffold0__87_contigs__length_333667982" "7602525" "NC_039359.1" "7612894"
"184" "Parent=rna13339.path1" "PGA_scaffold0__87_contigs__length_333667982" "7608807" "NC_039359.1" "7619176"
"185" "Parent=rna13346.path1" "PGA_scaffold0__87_contigs__length_333667982" "7724426" "NC_039359.1" "7734795"
"186" "Parent=rna13347.path1" "PGA_scaffold0__87_contigs__length_333667982" "7724426" "NC_039359.1" "7734795"
"187" "Parent=rna13348.path1" "PGA_scaffold0__87_contigs__length_333667982" "7724426" "NC_039359.1" "7734795"
"188" "Parent=rna13349.path1" "PGA_scaffold0__87_contigs__length_333667982" "7724426" "NC_039359.1" "7734795"
"189" "Parent=rna13350.path1" "PGA_scaffold0__87_contigs__length_333667982" "7724426" "NC_039359.1" "7734795"
"190" "Parent=rna13351.path1" "PGA_scaffold0__87_contigs__length_333667982" "7724426" "NC_039359.1" "7734795"
"191" "Parent=rna13352.path1" "PGA_scaffold0__87_contigs__length_333667982" "7724426" "NC_039359.1" "7734795"
"192" "Parent=rna13353.path1" "PGA_scaffold0__87_contigs__length_333667982" "7724426" "NC_039359.1" "7734795"
"193" "Parent=rna13354.path1" "PGA_scaffold0__87_contigs__length_333667982" "7724426" "NC_039359.1" "7734795"
"194" "Parent=rna13355.path1" "PGA_scaffold0__87_contigs__length_333667982" "7724426" "NC_039359.1" "7734795"
"195" "Parent=rna13356.path1" "PGA_scaffold0__87_contigs__length_333667982" "7724426" "NC_039359.1" "7734795"
"196" "Parent=rna13357.path1" "PGA_scaffold0__87_contigs__length_333667982" "7724426" "NC_039359.1" "7734795"
"197" "Parent=rna13360.path1" "PGA_scaffold0__87_contigs__length_333667982" "7728739" "NC_039359.1" "7739108"
"198" "Parent=rna13366.path1" "PGA_scaffold0__87_contigs__length_333667982" "7939275" "NC_039359.1" "7949644"
"199" "Parent=rna13368.path1" "PGA_scaffold0__87_contigs__length_333667982" "8015784" "NC_039359.1" "8026153"
"200" "Parent=rna13372.path1" "PGA_scaffold0__87_contigs__length_333667982" "8177082" "NC_039359.1" "8187451"
"201" "Parent=rna13374.path1" "PGA_scaffold0__87_contigs__length_333667982" "8183483" "NC_039359.1" "8193852"
"202" "Parent=rna13379.path1" "PGA_scaffold0__87_contigs__length_333667982" "8233544" "NC_039359.1" "8243913"
"203" "Parent=rna13381.path1" "PGA_scaffold0__87_contigs__length_333667982" "8490331" "NC_039359.1" "8500700"
"204" "Parent=rna13382.path1" "PGA_scaffold0__87_contigs__length_333667982" "8491100" "NC_039359.1" "8501469"
"205" "Parent=rna13386.path1" "PGA_scaffold0__87_contigs__length_333667982" "8532493" "NC_039359.1" "8542862"
"206" "Parent=rna13387.path1" "PGA_scaffold0__87_contigs__length_333667982" "8532493" "NC_039359.1" "8542862"
"207" "Parent=rna13397.path1" "PGA_scaffold0__87_contigs__length_333667982" "8712789" "NC_039359.1" "8723158"
"208" "Parent=rna13398.path1" "PGA_scaffold0__87_contigs__length_333667982" "8716448" "NC_039359.1" "8726817"
"209" "Parent=rna13404.path1" "PGA_scaffold0__87_contigs__length_333667982" "8781752" "NC_039359.1" "8792121"
"210" "Parent=rna13406.path1" "PGA_scaffold0__87_contigs__length_333667982" "8781752" "NC_039359.1" "8792121"
"211" "Parent=rna13407.path1" "PGA_scaffold0__87_contigs__length_333667982" "8781752" "NC_039359.1" "8792121"
"212" "Parent=rna13408.path1" "PGA_scaffold0__87_contigs__length_333667982" "8781752" "NC_039359.1" "8792121"
"213" "Parent=rna13405.path1" "PGA_scaffold0__87_contigs__length_333667982" "8781986" "NC_039359.1" "8792355"
"214" "Parent=rna13409.path1" "PGA_scaffold0__87_contigs__length_333667982" "8782043" "NC_039359.1" "8792412"
"215" "Parent=rna13412.path1" "PGA_scaffold0__87_contigs__length_333667982" "8789952" "NC_039359.1" "8800321"
"216" "Parent=rna13434.path1" "PGA_scaffold0__87_contigs__length_333667982" "9190091" "NC_039359.1" "9200460"
"217" "Parent=rna13435.path1" "PGA_scaffold0__87_contigs__length_333667982" "9190091" "NC_039359.1" "9200460"
"218" "Parent=rna13436.path1" "PGA_scaffold0__87_contigs__length_333667982" "9241552" "NC_039359.1" "9251921"
"219" "Parent=rna13448.path1" "PGA_scaffold0__87_contigs__length_333667982" "9450077" "NC_039359.1" "9460446"
"220" "Parent=rna13450.path1" "PGA_scaffold0__87_contigs__length_333667982" "9471788" "NC_039359.1" "9482157"
"221" "Parent=rna13451.path1" "PGA_scaffold0__87_contigs__length_333667982" "9471788" "NC_039359.1" "9482157"
"222" "Parent=rna13454.path1" "PGA_scaffold0__87_contigs__length_333667982" "9533441" "NC_039359.1" "9543810"
"223" "Parent=rna13457.path1" "PGA_scaffold0__87_contigs__length_333667982" "9613599" "NC_039359.1" "9623968"
"224" "Parent=rna13459.path1" "PGA_scaffold0__87_contigs__length_333667982" "9613599" "NC_039359.1" "9623968"
"225" "Parent=rna13460.path1" "PGA_scaffold0__87_contigs__length_333667982" "9613599" "NC_039359.1" "9623968"
"226" "Parent=rna13464.path1" "PGA_scaffold0__87_contigs__length_333667982" "9950193" "NC_039359.1" "9960562"
"227" "Parent=rna13465.path1" "PGA_scaffold0__87_contigs__length_333667982" "9955310" "NC_039359.1" "9965679"
"228" "Parent=rna13466.path1" "PGA_scaffold0__87_contigs__length_333667982" "9955310" "NC_039359.1" "9965679"
"229" "Parent=rna13493.path1" "PGA_scaffold0__87_contigs__length_333667982" "10054984" "NC_039359.1" "10065353"
"230" "Parent=rna13499.path1" "PGA_scaffold0__87_contigs__length_333667982" "10141271" "NC_039359.1" "10151640"
"231" "Parent=rna13500.path1" "PGA_scaffold0__87_contigs__length_333667982" "10215502" "NC_039359.1" "10225871"
"232" "Parent=rna13501.path1" "PGA_scaffold0__87_contigs__length_333667982" "10219322" "NC_039359.1" "10229691"
"233" "Parent=rna13502.path1" "PGA_scaffold0__87_contigs__length_333667982" "10222766" "NC_039359.1" "10233135"
"234" "Parent=rna13506.path1" "PGA_scaffold0__87_contigs__length_333667982" "10272521" "NC_039359.1" "10282890"
"235" "Parent=rna13507.path1" "PGA_scaffold0__87_contigs__length_333667982" "10272521" "NC_039359.1" "10282890"
"236" "Parent=rna13508.path1" "PGA_scaffold0__87_contigs__length_333667982" "10272521" "NC_039359.1" "10282890"
"237" "Parent=rna13510.path1" "PGA_scaffold0__87_contigs__length_333667982" "10386489" "NC_039359.1" "10396858"
"238" "Parent=rna13511.path1" "PGA_scaffold0__87_contigs__length_333667982" "10386556" "NC_039359.1" "10396925"
"239" "Parent=rna13512.path1" "PGA_scaffold0__87_contigs__length_333667982" "10387908" "NC_039359.1" "10398277"
"240" "Parent=rna13514.path1" "PGA_scaffold0__87_contigs__length_333667982" "10410407" "NC_039359.1" "10420776"
"241" "Parent=rna13515.path1" "PGA_scaffold0__87_contigs__length_333667982" "10438663" "NC_039359.1" "10449032"
"242" "Parent=rna13516.path1" "PGA_scaffold0__87_contigs__length_333667982" "10457585" "NC_039359.1" "10467954"
"243" "Parent=rna13518.path1" "PGA_scaffold0__87_contigs__length_333667982" "10494953" "NC_039359.1" "10505322"
"244" "Parent=rna13539.path1" "PGA_scaffold0__87_contigs__length_333667982" "10652836" "NC_039359.1" "10663205"
"245" "Parent=rna13542.path1" "PGA_scaffold0__87_contigs__length_333667982" "10691284" "NC_039359.1" "10701653"
"246" "Parent=rna13543.path1" "PGA_scaffold0__87_contigs__length_333667982" "10694438" "NC_039359.1" "10704807"
"247" "Parent=rna13547.path1" "PGA_scaffold0__87_contigs__length_333667982" "10808594" "NC_039359.1" "10818963"
"248" "Parent=rna13550.path1" "PGA_scaffold0__87_contigs__length_333667982" "10890725" "NC_039359.1" "10901094"
"249" "Parent=rna13556.path1" "PGA_scaffold0__87_contigs__length_333667982" "11022997" "NC_039359.1" "11033366"
"250" "Parent=rna13560.path1" "PGA_scaffold0__87_contigs__length_333667982" "11408863" "NC_039359.1" "11419232"
"251" "Parent=rna13568.path1" "PGA_scaffold0__87_contigs__length_333667982" "11478801" "NC_039359.1" "11489170"
"252" "Parent=rna13567.path1" "PGA_scaffold0__87_contigs__length_333667982" "11478911" "NC_039359.1" "11489280"
"253" "Parent=rna13570.path1" "PGA_scaffold0__87_contigs__length_333667982" "11521973" "NC_039359.1" "11532342"
"254" "Parent=rna13573.path1" "PGA_scaffold0__87_contigs__length_333667982" "11644130" "NC_039359.1" "11654499"
"255" "Parent=rna13577.path1" "PGA_scaffold0__87_contigs__length_333667982" "11746254" "NC_039359.1" "11756623"
"256" "Parent=rna13578.path1" "PGA_scaffold0__87_contigs__length_333667982" "11746254" "NC_039359.1" "11756623"
"257" "Parent=rna13581.path1" "PGA_scaffold0__87_contigs__length_333667982" "11917163" "NC_039359.1" "11927532"
"258" "Parent=rna13591.path1" "PGA_scaffold0__87_contigs__length_333667982" "12217276" "NC_039359.1" "12227645"
"259" "Parent=rna13594.path1" "PGA_scaffold0__87_contigs__length_333667982" "12226454" "NC_039359.1" "12236823"
"260" "Parent=rna13598.path1" "PGA_scaffold0__87_contigs__length_333667982" "12350023" "NC_039359.1" "12360392"
"261" "Parent=rna13603.path1" "PGA_scaffold0__87_contigs__length_333667982" "12452819" "NC_039359.1" "12463188"
"262" "Parent=rna13604.path1" "PGA_scaffold0__87_contigs__length_333667982" "12458789" "NC_039359.1" "12469158"
"263" "Parent=rna13605.path1" "PGA_scaffold0__87_contigs__length_333667982" "12536019" "NC_039359.1" "12546388"
"264" "Parent=rna13606.path1" "PGA_scaffold0__87_contigs__length_333667982" "12537879" "NC_039359.1" "12548248"
"265" "Parent=rna13607.path1" "PGA_scaffold0__87_contigs__length_333667982" "12587659" "NC_039359.1" "12598028"
"266" "Parent=rna13608.path1" "PGA_scaffold0__87_contigs__length_333667982" "12591459" "NC_039359.1" "12601828"
"267" "Parent=rna13609.path1" "PGA_scaffold0__87_contigs__length_333667982" "12591459" "NC_039359.1" "12601828"
"268" "Parent=rna13610.path1" "PGA_scaffold0__87_contigs__length_333667982" "12727556" "NC_039359.1" "12737925"
"269" "Parent=rna13617.path1" "PGA_scaffold0__87_contigs__length_333667982" "12878933" "NC_039359.1" "12889302"
"270" "Parent=rna13620.path1" "PGA_scaffold0__87_contigs__length_333667982" "12924363" "NC_039359.1" "12934732"
"271" "Parent=rna13624.path1" "PGA_scaffold0__87_contigs__length_333667982" "13049440" "NC_039359.1" "13059809"
"272" "Parent=rna13627.path1" "PGA_scaffold0__87_contigs__length_333667982" "13182201" "NC_039359.1" "13192570"
"273" "Parent=rna13628.path1" "PGA_scaffold0__87_contigs__length_333667982" "13262424" "NC_039359.1" "13272793"
"274" "Parent=rna13639.path1" "PGA_scaffold0__87_contigs__length_333667982" "13443647" "NC_039359.1" "13454016"
"275" "Parent=rna13646.path1" "PGA_scaffold0__87_contigs__length_333667982" "13533687" "NC_039359.1" "13544056"
"276" "Parent=rna13650.path1" "PGA_scaffold0__87_contigs__length_333667982" "13575575" "NC_039359.1" "13585944"
"277" "Parent=rna13649.path1" "PGA_scaffold0__87_contigs__length_333667982" "13575770" "NC_039359.1" "13586139"
"278" "Parent=rna13651.path1" "PGA_scaffold0__87_contigs__length_333667982" "13575770" "NC_039359.1" "13586139"
"279" "Parent=rna13652.path1" "PGA_scaffold0__87_contigs__length_333667982" "13575770" "NC_039359.1" "13586139"
"280" "Parent=rna13658.path1" "PGA_scaffold0__87_contigs__length_333667982" "13654132" "NC_039359.1" "13664501"
"281" "Parent=rna13662.path1" "PGA_scaffold0__87_contigs__length_333667982" "13779371" "NC_039359.1" "13789740"
"282" "Parent=rna13663.path1" "PGA_scaffold0__87_contigs__length_333667982" "13797435" "NC_039359.1" "13807804"
"283" "Parent=rna13667.path1" "PGA_scaffold0__87_contigs__length_333667982" "13806115" "NC_039359.1" "13816484"
"284" "Parent=rna13668.path1" "PGA_scaffold0__87_contigs__length_333667982" "13850501" "NC_039359.1" "13860870"
"285" "Parent=rna13669.path1" "PGA_scaffold0__87_contigs__length_333667982" "13852670" "NC_039359.1" "13863039"
"286" "Parent=rna13671.path1" "PGA_scaffold0__87_contigs__length_333667982" "13861806" "NC_039359.1" "13872175"
"287" "Parent=rna13673.path1" "PGA_scaffold0__87_contigs__length_333667982" "14092762" "NC_039359.1" "14103131"
"288" "Parent=rna13686.path1" "PGA_scaffold0__87_contigs__length_333667982" "14432417" "NC_039359.1" "14442786"
"289" "Parent=rna13687.path1" "PGA_scaffold0__87_contigs__length_333667982" "14438650" "NC_039359.1" "14449019"
"290" "Parent=rna13700.path1" "PGA_scaffold0__87_contigs__length_333667982" "14561318" "NC_039359.1" "14571687"
"291" "Parent=rna13701.path1" "PGA_scaffold0__87_contigs__length_333667982" "14561318" "NC_039359.1" "14571687"
"292" "Parent=rna13702.path1" "PGA_scaffold0__87_contigs__length_333667982" "14603617" "NC_039359.1" "14613986"
"293" "Parent=rna13710.path1" "PGA_scaffold0__87_contigs__length_333667982" "14773360" "NC_039359.1" "14783729"
"294" "Parent=rna13711.path1" "PGA_scaffold0__87_contigs__length_333667982" "14773360" "NC_039359.1" "14783729"
"295" "Parent=rna13713.path1" "PGA_scaffold0__87_contigs__length_333667982" "14781261" "NC_039359.1" "14791630"
"296" "Parent=rna13714.path1" "PGA_scaffold0__87_contigs__length_333667982" "14802557" "NC_039359.1" "14812926"
"297" "Parent=rna13722.path1" "PGA_scaffold0__87_contigs__length_333667982" "14983395" "NC_039359.1" "14993764"
"298" "Parent=rna13726.path1" "PGA_scaffold0__87_contigs__length_333667982" "15358980" "NC_039359.1" "15369349"
"299" "Parent=rna13727.path1" "PGA_scaffold0__87_contigs__length_333667982" "15363717" "NC_039359.1" "15374086"
"300" "Parent=rna13728.path1" "PGA_scaffold0__87_contigs__length_333667982" "15363717" "NC_039359.1" "15374086"
"301" "Parent=rna13729.path1" "PGA_scaffold0__87_contigs__length_333667982" "15373603" "NC_039359.1" "15383972"
"302" "Parent=rna13737.path1" "PGA_scaffold0__87_contigs__length_333667982" "15422712" "NC_039359.1" "15433081"
"303" "Parent=rna13742.path1" "PGA_scaffold0__87_contigs__length_333667982" "15517966" "NC_039359.1" "15528335"
"304" "Parent=rna13744.path1" "PGA_scaffold0__87_contigs__length_333667982" "15528667" "NC_039359.1" "15539036"
"305" "Parent=rna13745.path1" "PGA_scaffold0__87_contigs__length_333667982" "15530535" "NC_039359.1" "15540904"
"306" "Parent=rna13747.path1" "PGA_scaffold0__87_contigs__length_333667982" "15578435" "NC_039359.1" "15588804"
"307" "Parent=rna13748.path1" "PGA_scaffold0__87_contigs__length_333667982" "15578435" "NC_039359.1" "15588804"
"308" "Parent=rna13749.path1" "PGA_scaffold0__87_contigs__length_333667982" "15628110" "NC_039359.1" "15638479"
"309" "Parent=rna13755.path1" "PGA_scaffold0__87_contigs__length_333667982" "15786102" "NC_039359.1" "15796471"
"310" "Parent=rna13757.path1" "PGA_scaffold0__87_contigs__length_333667982" "15797294" "NC_039359.1" "15807663"
"311" "Parent=rna13758.path1" "PGA_scaffold0__87_contigs__length_333667982" "15804964" "NC_039359.1" "15815333"
"312" "Parent=rna13759.path1" "PGA_scaffold0__87_contigs__length_333667982" "15915567" "NC_039359.1" "15925936"
"313" "Parent=rna13760.path1" "PGA_scaffold0__87_contigs__length_333667982" "15918036" "NC_039359.1" "15928405"
"314" "Parent=rna13763.path1" "PGA_scaffold0__87_contigs__length_333667982" "16012653" "NC_039359.1" "16023022"
"315" "Parent=rna13773.path1" "PGA_scaffold0__87_contigs__length_333667982" "16184324" "NC_039359.1" "16194693"
"316" "Parent=rna13801.path1" "PGA_scaffold0__87_contigs__length_333667982" "16763986" "NC_039359.1" "16774355"
"317" "Parent=rna13802.path1" "PGA_scaffold0__87_contigs__length_333667982" "16784575" "NC_039359.1" "16794944"
"318" "Parent=rna13808.path1" "PGA_scaffold0__87_contigs__length_333667982" "16874350" "NC_039359.1" "16884719"
"319" "Parent=rna13810.path1" "PGA_scaffold0__87_contigs__length_333667982" "16879174" "NC_039359.1" "16889543"
"320" "Parent=rna13822.path1" "PGA_scaffold0__87_contigs__length_333667982" "17058990" "NC_039359.1" "17069359"
"321" "Parent=rna13823.path1" "PGA_scaffold0__87_contigs__length_333667982" "17058990" "NC_039359.1" "17069359"
"322" "Parent=rna13824.path1" "PGA_scaffold0__87_contigs__length_333667982" "17058990" "NC_039359.1" "17069359"
"323" "Parent=rna13825.path1" "PGA_scaffold0__87_contigs__length_333667982" "17078998" "NC_039359.1" "17089367"
"324" "Parent=rna13826.path1" "PGA_scaffold0__87_contigs__length_333667982" "17082355" "NC_039359.1" "17092724"
"325" "Parent=rna13836.path1" "PGA_scaffold0__87_contigs__length_333667982" "17307312" "NC_039359.1" "17317681"
"326" "Parent=rna13855.path1" "PGA_scaffold0__87_contigs__length_333667982" "17572410" "NC_039359.1" "17582779"
"327" "Parent=rna13857.path1" "PGA_scaffold0__87_contigs__length_333667982" "17701798" "NC_039359.1" "17712167"
"328" "Parent=rna13869.path1" "PGA_scaffold0__87_contigs__length_333667982" "17780967" "NC_039359.1" "17791336"
"329" "Parent=rna13872.path1" "PGA_scaffold0__87_contigs__length_333667982" "17926076" "NC_039359.1" "17936445"
"330" "Parent=rna13873.path1" "PGA_scaffold0__87_contigs__length_333667982" "17926076" "NC_039359.1" "17936445"
"331" "Parent=rna13884.path1" "PGA_scaffold0__87_contigs__length_333667982" "18076340" "NC_039359.1" "18086709"
"332" "Parent=rna13885.path1" "PGA_scaffold0__87_contigs__length_333667982" "18076340" "NC_039359.1" "18086709"
"333" "Parent=rna13886.path1" "PGA_scaffold0__87_contigs__length_333667982" "18076340" "NC_039359.1" "18086709"
"334" "Parent=rna13893.path1" "PGA_scaffold0__87_contigs__length_333667982" "18152245" "NC_039359.1" "18162614"
"335" "Parent=rna13894.path1" "PGA_scaffold0__87_contigs__length_333667982" "18258816" "NC_039359.1" "18269185"
"336" "Parent=rna13895.path1" "PGA_scaffold0__87_contigs__length_333667982" "18258816" "NC_039359.1" "18269185"
"337" "Parent=rna13896.path1" "PGA_scaffold0__87_contigs__length_333667982" "18258816" "NC_039359.1" "18269185"
"338" "Parent=rna13899.path1" "PGA_scaffold0__87_contigs__length_333667982" "18368284" "NC_039359.1" "18378653"
"339" "Parent=rna13900.path1" "PGA_scaffold0__87_contigs__length_333667982" "18369836" "NC_039359.1" "18380205"
"340" "Parent=rna13904.path1" "PGA_scaffold0__87_contigs__length_333667982" "18494201" "NC_039359.1" "18504570"
"341" "Parent=rna13922.path1" "PGA_scaffold0__87_contigs__length_333667982" "18704022" "NC_039359.1" "18714391"
"342" "Parent=rna13927.path1" "PGA_scaffold0__87_contigs__length_333667982" "19014063" "NC_039359.1" "19024432"
"343" "Parent=rna13946.path1" "PGA_scaffold0__87_contigs__length_333667982" "19274386" "NC_039359.1" "19284755"
"344" "Parent=rna13948.path1" "PGA_scaffold0__87_contigs__length_333667982" "19308894" "NC_039359.1" "19319263"
"345" "Parent=rna13953.path1" "PGA_scaffold0__87_contigs__length_333667982" "19531902" "NC_039359.1" "19542271"
"346" "Parent=rna13954.path1" "PGA_scaffold0__87_contigs__length_333667982" "19538075" "NC_039359.1" "19548444"
"347" "Parent=rna13959.path1" "PGA_scaffold0__87_contigs__length_333667982" "19667239" "NC_039359.1" "19677608"
"348" "Parent=rna13960.path1" "PGA_scaffold0__87_contigs__length_333667982" "19684126" "NC_039359.1" "19694495"
"349" "Parent=rna13961.path1" "PGA_scaffold0__87_contigs__length_333667982" "19733599" "NC_039359.1" "19743968"
"350" "Parent=rna13962.path1" "PGA_scaffold0__87_contigs__length_333667982" "19733599" "NC_039359.1" "19743968"
"351" "Parent=rna13963.path1" "PGA_scaffold0__87_contigs__length_333667982" "19734194" "NC_039359.1" "19744563"
"352" "Parent=rna13964.path1" "PGA_scaffold0__87_contigs__length_333667982" "19734200" "NC_039359.1" "19744569"
"353" "Parent=rna13976.path1" "PGA_scaffold0__87_contigs__length_333667982" "19939727" "NC_039359.1" "19950096"
"354" "Parent=rna13977.path1" "PGA_scaffold0__87_contigs__length_333667982" "19969366" "NC_039359.1" "19979735"
"355" "Parent=rna13978.path1" "PGA_scaffold0__87_contigs__length_333667982" "20017009" "NC_039359.1" "20027378"
"356" "Parent=rna13979.path1" "PGA_scaffold0__87_contigs__length_333667982" "20023201" "NC_039359.1" "20033570"
"357" "Parent=rna13980.path1" "PGA_scaffold0__87_contigs__length_333667982" "20030468" "NC_039359.1" "20040837"
"358" "Parent=rna13983.path1" "PGA_scaffold0__87_contigs__length_333667982" "20140018" "NC_039359.1" "20150387"
"359" "Parent=rna13986.path1" "PGA_scaffold0__87_contigs__length_333667982" "20151215" "NC_039359.1" "20161584"
"360" "Parent=rna13987.path1" "PGA_scaffold0__87_contigs__length_333667982" "20153288" "NC_039359.1" "20163657"
"361" "Parent=rna13988.path1" "PGA_scaffold0__87_contigs__length_333667982" "20153288" "NC_039359.1" "20163657"
"362" "Parent=rna13991.path1" "PGA_scaffold0__87_contigs__length_333667982" "20261586" "NC_039359.1" "20271955"
"363" "Parent=rna13999.path1" "PGA_scaffold0__87_contigs__length_333667982" "20817991" "NC_039359.1" "20828360"
"364" "Parent=rna14003.path1" "PGA_scaffold0__87_contigs__length_333667982" "20989156" "NC_039359.1" "20999525"
"365" "Parent=rna14014.path1" "PGA_scaffold0__87_contigs__length_333667982" "21144518" "NC_039359.1" "21154887"
"366" "Parent=rna14022.path1" "PGA_scaffold0__87_contigs__length_333667982" "21166271" "NC_039359.1" "21176640"
"367" "Parent=rna14023.path1" "PGA_scaffold0__87_contigs__length_333667982" "21166271" "NC_039359.1" "21176640"
"368" "Parent=rna14024.path1" "PGA_scaffold0__87_contigs__length_333667982" "21171833" "NC_039359.1" "21182202"
"369" "Parent=rna14029.path1" "PGA_scaffold0__87_contigs__length_333667982" "21543525" "NC_039359.1" "21553894"
"370" "Parent=rna14031.path1" "PGA_scaffold0__87_contigs__length_333667982" "21595958" "NC_039359.1" "21606327"
"371" "Parent=rna14035.path1" "PGA_scaffold0__87_contigs__length_333667982" "21827122" "NC_039359.1" "21837491"
"372" "Parent=rna14036.path1" "PGA_scaffold0__87_contigs__length_333667982" "21874627" "NC_039359.1" "21884996"
"373" "Parent=rna14050.path1" "PGA_scaffold0__87_contigs__length_333667982" "22334075" "NC_039359.1" "22344444"
"374" "Parent=rna14056.path1" "PGA_scaffold0__87_contigs__length_333667982" "22596278" "NC_039359.1" "22606647"
"375" "Parent=rna14074.path1" "PGA_scaffold0__87_contigs__length_333667982" "22755882" "NC_039359.1" "22766251"
"376" "Parent=rna14075.path1" "PGA_scaffold0__87_contigs__length_333667982" "22760268" "NC_039359.1" "22770637"
"377" "Parent=rna14079.path1" "PGA_scaffold0__87_contigs__length_333667982" "22927513" "NC_039359.1" "22937882"
"378" "Parent=rna14082.path1" "PGA_scaffold0__87_contigs__length_333667982" "22961341" "NC_039359.1" "22971710"
"379" "Parent=rna14084.path1" "PGA_scaffold0__87_contigs__length_333667982" "23101714" "NC_039359.1" "23112083"
"380" "Parent=rna14085.path1" "PGA_scaffold0__87_contigs__length_333667982" "23101714" "NC_039359.1" "23112083"
"381" "Parent=rna14086.path1" "PGA_scaffold0__87_contigs__length_333667982" "23101714" "NC_039359.1" "23112083"
"382" "Parent=rna14090.path1" "PGA_scaffold0__87_contigs__length_333667982" "23236800" "NC_039359.1" "23247169"
"383" "Parent=rna14091.path1" "PGA_scaffold0__87_contigs__length_333667982" "23236800" "NC_039359.1" "23247169"
"384" "Parent=rna14092.path1" "PGA_scaffold0__87_contigs__length_333667982" "23238352" "NC_039359.1" "23248721"
"385" "Parent=rna14096.path1" "PGA_scaffold0__87_contigs__length_333667982" "23321951" "NC_039359.1" "23332320"
"386" "Parent=rna14097.path1" "PGA_scaffold0__87_contigs__length_333667982" "23321951" "NC_039359.1" "23332320"
"387" "Parent=rna14098.path1" "PGA_scaffold0__87_contigs__length_333667982" "23325270" "NC_039359.1" "23335639"
"388" "Parent=rna14106.path1" "PGA_scaffold0__87_contigs__length_333667982" "23515327" "NC_039359.1" "23525696"
"389" "Parent=rna14107.path1" "PGA_scaffold0__87_contigs__length_333667982" "23515327" "NC_039359.1" "23525696"
"390" "Parent=rna14105.path1" "PGA_scaffold0__87_contigs__length_333667982" "23515365" "NC_039359.1" "23525734"
"391" "Parent=rna14108.path1" "PGA_scaffold0__87_contigs__length_333667982" "23516690" "NC_039359.1" "23527059"
"392" "Parent=rna14116.path1" "PGA_scaffold0__87_contigs__length_333667982" "23742269" "NC_039359.1" "23752638"
"393" "Parent=rna14117.path1" "PGA_scaffold0__87_contigs__length_333667982" "23746018" "NC_039359.1" "23756387"
"394" "Parent=rna14118.path1" "PGA_scaffold0__87_contigs__length_333667982" "23814032" "NC_039359.1" "23824401"
"395" "Parent=rna14132.path1" "PGA_scaffold0__87_contigs__length_333667982" "24046236" "NC_039359.1" "24056605"
"396" "Parent=rna14133.path1" "PGA_scaffold0__87_contigs__length_333667982" "24046236" "NC_039359.1" "24056605"
"397" "Parent=rna14135.path1" "PGA_scaffold0__87_contigs__length_333667982" "24127926" "NC_039359.1" "24138295"
"398" "Parent=rna14143.path1" "PGA_scaffold0__87_contigs__length_333667982" "24192683" "NC_039359.1" "24203052"
"399" "Parent=rna14146.path1" "PGA_scaffold0__87_contigs__length_333667982" "24231274" "NC_039359.1" "24241643"
"400" "Parent=rna14147.path1" "PGA_scaffold0__87_contigs__length_333667982" "24235007" "NC_039359.1" "24245376"
"401" "Parent=rna14166.path1" "PGA_scaffold0__87_contigs__length_333667982" "24546991" "NC_039359.1" "24557360"
"402" "Parent=rna14169.path1" "PGA_scaffold0__87_contigs__length_333667982" "24633126" "NC_039359.1" "24643495"
"403" "Parent=rna14171.path1" "PGA_scaffold0__87_contigs__length_333667982" "24677118" "NC_039359.1" "24687487"
"404" "Parent=rna14181.path1" "PGA_scaffold0__87_contigs__length_333667982" "24832953" "NC_039359.1" "24843322"
"405" "Parent=rna14182.path1" "PGA_scaffold0__87_contigs__length_333667982" "24957889" "NC_039359.1" "24968258"
"406" "Parent=rna14183.path1" "PGA_scaffold0__87_contigs__length_333667982" "24978208" "NC_039359.1" "24988577"
"407" "Parent=rna14184.path1" "PGA_scaffold0__87_contigs__length_333667982" "24984046" "NC_039359.1" "24994415"
"408" "Parent=rna14201.path1" "PGA_scaffold0__87_contigs__length_333667982" "25356665" "NC_039359.1" "25367034"
"409" "Parent=rna14206.path1" "PGA_scaffold0__87_contigs__length_333667982" "25694569" "NC_039359.1" "25704938"
"410" "Parent=rna14209.path1" "PGA_scaffold0__87_contigs__length_333667982" "25842046" "NC_039359.1" "25852415"
"411" "Parent=rna14210.path1" "PGA_scaffold0__87_contigs__length_333667982" "25845126" "NC_039359.1" "25855495"
"412" "Parent=rna14217.path1" "PGA_scaffold0__87_contigs__length_333667982" "25895765" "NC_039359.1" "25906134"
"413" "Parent=rna14237.path1" "PGA_scaffold0__87_contigs__length_333667982" "26434835" "NC_039359.1" "26445204"
"414" "Parent=rna14246.path1" "PGA_scaffold0__87_contigs__length_333667982" "26607122" "NC_039359.1" "26617491"
"415" "Parent=rna14271.path1" "PGA_scaffold0__87_contigs__length_333667982" "27284482" "NC_039359.1" "27294851"
"416" "Parent=rna14275.path1" "PGA_scaffold0__87_contigs__length_333667982" "27314518" "NC_039359.1" "27324887"
"417" "Parent=rna14278.path1" "PGA_scaffold0__87_contigs__length_333667982" "27607746" "NC_039359.1" "27618115"
"418" "Parent=rna14279.path1" "PGA_scaffold0__87_contigs__length_333667982" "27607746" "NC_039359.1" "27618115"
"419" "Parent=rna14280.path1" "PGA_scaffold0__87_contigs__length_333667982" "27607746" "NC_039359.1" "27618115"
"420" "Parent=rna14281.path1" "PGA_scaffold0__87_contigs__length_333667982" "27607746" "NC_039359.1" "27618115"
"421" "Parent=rna14282.path1" "PGA_scaffold0__87_contigs__length_333667982" "27643333" "NC_039359.1" "27653702"
"422" "Parent=rna14309.path1" "PGA_scaffold0__87_contigs__length_333667982" "27976692" "NC_039359.1" "27987061"
"423" "Parent=rna14317.path1" "PGA_scaffold0__87_contigs__length_333667982" "28037270" "NC_039359.1" "28047639"
"424" "Parent=rna14318.path1" "PGA_scaffold0__87_contigs__length_333667982" "28064682" "NC_039359.1" "28075051"
"425" "Parent=rna14320.path1" "PGA_scaffold0__87_contigs__length_333667982" "28147651" "NC_039359.1" "28158020"
"426" "Parent=rna14322.path1" "PGA_scaffold0__87_contigs__length_333667982" "28182333" "NC_039359.1" "28192702"
"427" "Parent=rna14325.path1" "PGA_scaffold0__87_contigs__length_333667982" "28211283" "NC_039359.1" "28221652"
"428" "Parent=rna14342.path1" "PGA_scaffold0__87_contigs__length_333667982" "28409608" "NC_039359.1" "28419977"
"429" "Parent=rna14357.path1" "PGA_scaffold0__87_contigs__length_333667982" "28662619" "NC_039359.1" "28672988"
"430" "Parent=rna14358.path1" "PGA_scaffold0__87_contigs__length_333667982" "28665939" "NC_039359.1" "28676308"
"431" "Parent=rna14359.path1" "PGA_scaffold0__87_contigs__length_333667982" "28705567" "NC_039359.1" "28715936"
"432" "Parent=rna14360.path1" "PGA_scaffold0__87_contigs__length_333667982" "28783681" "NC_039359.1" "28794050"
"433" "Parent=rna14366.path1" "PGA_scaffold0__87_contigs__length_333667982" "28881147" "NC_039359.1" "28891516"
"434" "Parent=rna14369.path1" "PGA_scaffold0__87_contigs__length_333667982" "28986820" "NC_039359.1" "28997189"
"435" "Parent=rna14371.path1" "PGA_scaffold0__87_contigs__length_333667982" "29052610" "NC_039359.1" "29062979"
"436" "Parent=rna14372.path1" "PGA_scaffold0__87_contigs__length_333667982" "29054155" "NC_039359.1" "29064524"
"437" "Parent=rna14377.path1" "PGA_scaffold0__87_contigs__length_333667982" "29198186" "NC_039359.1" "29208555"
"438" "Parent=rna14382.path1" "PGA_scaffold0__87_contigs__length_333667982" "29507536" "NC_039359.1" "29517905"
"439" "Parent=rna14388.path1" "PGA_scaffold0__87_contigs__length_333667982" "29610637" "NC_039359.1" "29621006"
"440" "Parent=rna14404.path1" "PGA_scaffold0__87_contigs__length_333667982" "29764231" "NC_039359.1" "29774600"
"441" "Parent=rna14411.path1" "PGA_scaffold0__87_contigs__length_333667982" "29848596" "NC_039359.1" "29858965"
"442" "Parent=rna14410.path1" "PGA_scaffold0__87_contigs__length_333667982" "29848676" "NC_039359.1" "29859045"
"443" "Parent=rna14413.path1" "PGA_scaffold0__87_contigs__length_333667982" "29898133" "NC_039359.1" "29908502"
"444" "Parent=rna14414.path1" "PGA_scaffold0__87_contigs__length_333667982" "29898133" "NC_039359.1" "29908502"
"445" "Parent=rna14415.path1" "PGA_scaffold0__87_contigs__length_333667982" "29898133" "NC_039359.1" "29908502"
"446" "Parent=rna14416.path1" "PGA_scaffold0__87_contigs__length_333667982" "29898133" "NC_039359.1" "29908502"
"447" "Parent=rna14420.path1" "PGA_scaffold0__87_contigs__length_333667982" "30244762" "NC_039359.1" "30255131"
"448" "Parent=rna14423.path1" "PGA_scaffold0__87_contigs__length_333667982" "30396513" "NC_039359.1" "30406882"
"449" "Parent=rna14424.path1" "PGA_scaffold0__87_contigs__length_333667982" "30455015" "NC_039359.1" "30465384"
"450" "Parent=rna14425.path1" "PGA_scaffold0__87_contigs__length_333667982" "30455015" "NC_039359.1" "30465384"
"451" "Parent=rna14426.path1" "PGA_scaffold0__87_contigs__length_333667982" "30483271" "NC_039359.1" "30493640"
"452" "Parent=rna14427.path1" "PGA_scaffold0__87_contigs__length_333667982" "30483271" "NC_039359.1" "30493640"
"453" "Parent=rna14435.path1" "PGA_scaffold0__87_contigs__length_333667982" "30726500" "NC_039359.1" "30736869"
"454" "Parent=rna14440.path1" "PGA_scaffold0__87_contigs__length_333667982" "30873525" "NC_039359.1" "30883894"
"455" "Parent=rna14442.path1" "PGA_scaffold0__87_contigs__length_333667982" "30880730" "NC_039359.1" "30891099"
"456" "Parent=rna14446.path1" "PGA_scaffold0__87_contigs__length_333667982" "30970496" "NC_039359.1" "30980865"
"457" "Parent=rna14451.path1" "PGA_scaffold0__87_contigs__length_333667982" "31027230" "NC_039359.1" "31037599"
"458" "Parent=rna14453.path1" "PGA_scaffold0__87_contigs__length_333667982" "31047484" "NC_039359.1" "31057853"
"459" "Parent=rna14455.path1" "PGA_scaffold0__87_contigs__length_333667982" "31073341" "NC_039359.1" "31083710"
"460" "Parent=rna14458.path1" "PGA_scaffold0__87_contigs__length_333667982" "31145639" "NC_039359.1" "31156008"
"461" "Parent=rna14507.path1" "PGA_scaffold0__87_contigs__length_333667982" "31622406" "NC_039359.1" "31632775"
"462" "Parent=rna14508.path1" "PGA_scaffold0__87_contigs__length_333667982" "31622406" "NC_039359.1" "31632775"
"463" "Parent=rna14509.path1" "PGA_scaffold0__87_contigs__length_333667982" "31631277" "NC_039359.1" "31641646"
"464" "Parent=rna14512.path1" "PGA_scaffold0__87_contigs__length_333667982" "31640387" "NC_039359.1" "31650756"
"465" "Parent=rna14513.path1" "PGA_scaffold0__87_contigs__length_333667982" "31825426" "NC_039359.1" "31835795"
"466" "Parent=rna14518.path1" "PGA_scaffold0__87_contigs__length_333667982" "31926521" "NC_039359.1" "31936890"
"467" "Parent=rna14523.path1" "PGA_scaffold0__87_contigs__length_333667982" "32113566" "NC_039359.1" "32123935"
"468" "Parent=rna14529.path1" "PGA_scaffold0__87_contigs__length_333667982" "32375273" "NC_039359.1" "32385642"
"469" "Parent=rna14535.path1" "PGA_scaffold0__87_contigs__length_333667982" "32736809" "NC_039359.1" "32747178"
"470" "Parent=rna14536.path1" "PGA_scaffold0__87_contigs__length_333667982" "32740760" "NC_039359.1" "32751129"
"471" "Parent=rna14539.path1" "PGA_scaffold0__87_contigs__length_333667982" "32790687" "NC_039359.1" "32801056"
"472" "Parent=rna14540.path1" "PGA_scaffold0__87_contigs__length_333667982" "32792573" "NC_039359.1" "32802942"
"473" "Parent=rna14553.path1" "PGA_scaffold0__87_contigs__length_333667982" "33271115" "NC_039359.1" "33281484"
"474" "Parent=rna14579.path1" "PGA_scaffold0__87_contigs__length_333667982" "33660353" "NC_039359.1" "33670722"
"475" "Parent=rna14580.path1" "PGA_scaffold0__87_contigs__length_333667982" "33684694" "NC_039359.1" "33695063"
"476" "Parent=rna14585.path1" "PGA_scaffold0__87_contigs__length_333667982" "33825063" "NC_039359.1" "33835432"
"477" "Parent=rna14584.path1" "PGA_scaffold0__87_contigs__length_333667982" "33825275" "NC_039359.1" "33835644"
"478" "Parent=rna14587.path1" "PGA_scaffold0__87_contigs__length_333667982" "33825383" "NC_039359.1" "33835752"
"479" "Parent=rna14588.path1" "PGA_scaffold0__87_contigs__length_333667982" "33879657" "NC_039359.1" "33890026"
"480" "Parent=rna14589.path1" "PGA_scaffold0__87_contigs__length_333667982" "33900403" "NC_039359.1" "33910772"
"481" "Parent=rna14592.path1" "PGA_scaffold0__87_contigs__length_333667982" "33930713" "NC_039359.1" "33941082"
"482" "Parent=rna14599.path1" "PGA_scaffold0__87_contigs__length_333667982" "34102428" "NC_039359.1" "34112797"
"483" "Parent=rna14600.path1" "PGA_scaffold0__87_contigs__length_333667982" "34107274" "NC_039359.1" "34117643"
"484" "Parent=rna14601.path1" "PGA_scaffold0__87_contigs__length_333667982" "34116455" "NC_039359.1" "34126824"
"485" "Parent=rna14614.path1" "PGA_scaffold0__87_contigs__length_333667982" "34293213" "NC_039359.1" "34303582"
"486" "Parent=rna14615.path1" "PGA_scaffold0__87_contigs__length_333667982" "34293213" "NC_039359.1" "34303582"
"487" "Parent=rna14616.path1" "PGA_scaffold0__87_contigs__length_333667982" "34325011" "NC_039359.1" "34335380"
"488" "Parent=rna14626.path1" "PGA_scaffold0__87_contigs__length_333667982" "34448568" "NC_039359.1" "34458937"
"489" "Parent=rna14627.path1" "PGA_scaffold0__87_contigs__length_333667982" "34448568" "NC_039359.1" "34458937"
"490" "Parent=rna14655.path1" "PGA_scaffold0__87_contigs__length_333667982" "34615476" "NC_039359.1" "34625845"
"491" "Parent=rna14657.path1" "PGA_scaffold0__87_contigs__length_333667982" "34623366" "NC_039359.1" "34633735"
"492" "Parent=rna14658.path1" "PGA_scaffold0__87_contigs__length_333667982" "34623366" "NC_039359.1" "34633735"
"493" "Parent=rna14659.path1" "PGA_scaffold0__87_contigs__length_333667982" "34738088" "NC_039359.1" "34748457"
"494" "Parent=rna14676.path1" "PGA_scaffold0__87_contigs__length_333667982" "34817429" "NC_039359.1" "34827798"
"495" "Parent=rna14677.path1" "PGA_scaffold0__87_contigs__length_333667982" "34817429" "NC_039359.1" "34827798"
"496" "Parent=rna14696.path1" "PGA_scaffold0__87_contigs__length_333667982" "35444676" "NC_039359.1" "35455045"
"497" "Parent=rna14703.path1" "PGA_scaffold0__87_contigs__length_333667982" "35699895" "NC_039359.1" "35710264"
"498" "Parent=rna14704.path1" "PGA_scaffold0__87_contigs__length_333667982" "35699895" "NC_039359.1" "35710264"
"499" "Parent=rna14705.path1" "PGA_scaffold0__87_contigs__length_333667982" "35699895" "NC_039359.1" "35710264"
"500" "Parent=rna14708.path1" "PGA_scaffold0__87_contigs__length_333667982" "35852409" "NC_039359.1" "35862778"
"501" "Parent=rna14712.path1" "PGA_scaffold0__87_contigs__length_333667982" "36089480" "NC_039359.1" "36099849"
"502" "Parent=rna14713.path1" "PGA_scaffold0__87_contigs__length_333667982" "36089480" "NC_039359.1" "36099849"
"503" "Parent=rna14714.path1" "PGA_scaffold0__87_contigs__length_333667982" "36089480" "NC_039359.1" "36099849"
"504" "Parent=rna14715.path1" "PGA_scaffold0__87_contigs__length_333667982" "36105206" "NC_039359.1" "36115575"
"505" "Parent=rna14716.path1" "PGA_scaffold0__87_contigs__length_333667982" "36127411" "NC_039359.1" "36137780"
"506" "Parent=rna14718.path1" "PGA_scaffold0__87_contigs__length_333667982" "36127411" "NC_039359.1" "36137780"
"507" "Parent=rna14719.path1" "PGA_scaffold0__87_contigs__length_333667982" "36131495" "NC_039359.1" "36141864"
"508" "Parent=rna14720.path1" "PGA_scaffold0__87_contigs__length_333667982" "36131495" "NC_039359.1" "36141864"
"509" "Parent=rna14722.path1" "PGA_scaffold0__87_contigs__length_333667982" "36206786" "NC_039359.1" "36217155"
"510" "Parent=rna14723.path1" "PGA_scaffold0__87_contigs__length_333667982" "36211473" "NC_039359.1" "36221842"
"511" "Parent=rna14733.path1" "PGA_scaffold0__87_contigs__length_333667982" "36303714" "NC_039359.1" "36314083"
"512" "Parent=rna14738.path1" "PGA_scaffold0__87_contigs__length_333667982" "36612061" "NC_039359.1" "36626482"
"513" "Parent=rna14740.path1" "PGA_scaffold0__87_contigs__length_333667982" "36730674" "NC_039359.1" "36745095"
"514" "Parent=rna14742.path1" "PGA_scaffold0__87_contigs__length_333667982" "36836676" "NC_039359.1" "36851097"
"515" "Parent=rna14756.path1" "PGA_scaffold0__87_contigs__length_333667982" "37050283" "NC_039359.1" "37064704"
"516" "Parent=rna14762.path1" "PGA_scaffold0__87_contigs__length_333667982" "37432652" "NC_039359.1" "37447073"
"517" "Parent=rna14785.path1" "PGA_scaffold0__87_contigs__length_333667982" "37875297" "NC_039359.1" "37889718"
"518" "Parent=rna14792.path1" "PGA_scaffold0__87_contigs__length_333667982" "38132050" "NC_039359.1" "38146471"
"519" "Parent=rna14814.path1" "PGA_scaffold0__87_contigs__length_333667982" "38486331" "NC_039359.1" "38500752"
"520" "Parent=rna14822.path1" "PGA_scaffold0__87_contigs__length_333667982" "38593393" "NC_039359.1" "38607814"
"521" "Parent=rna14821.path1" "PGA_scaffold0__87_contigs__length_333667982" "38593481" "NC_039359.1" "38607902"
"522" "Parent=rna14825.path1" "PGA_scaffold0__87_contigs__length_333667982" "38670629" "NC_039359.1" "38685050"
"523" "Parent=rna14826.path1" "PGA_scaffold0__87_contigs__length_333667982" "38722863" "NC_039359.1" "38737284"
"524" "Parent=rna14828.path1" "PGA_scaffold0__87_contigs__length_333667982" "38825268" "NC_039359.1" "38839689"
"525" "Parent=rna14829.path1" "PGA_scaffold0__87_contigs__length_333667982" "38829193" "NC_039359.1" "38843614"
"526" "Parent=rna14831.path1" "PGA_scaffold0__87_contigs__length_333667982" "38951333" "NC_039359.1" "38965754"
"527" "Parent=rna14852.path1" "PGA_scaffold0__87_contigs__length_333667982" "39343035" "NC_039359.1" "39357456"
"528" "Parent=rna14854.path1" "PGA_scaffold0__87_contigs__length_333667982" "39443966" "NC_039359.1" "39458387"
"529" "Parent=rna14857.path1" "PGA_scaffold0__87_contigs__length_333667982" "39697746" "NC_039359.1" "39712167"
"530" "Parent=rna14859.path1" "PGA_scaffold0__87_contigs__length_333667982" "39751429" "NC_039359.1" "39765850"
"531" "Parent=rna14860.path1" "PGA_scaffold0__87_contigs__length_333667982" "39808477" "NC_039359.1" "39822898"
"532" "Parent=rna14863.path1" "PGA_scaffold0__87_contigs__length_333667982" "39816940" "NC_039359.1" "39831361"
"533" "Parent=rna14870.path1" "PGA_scaffold0__87_contigs__length_333667982" "40017716" "NC_039359.1" "40032137"
"534" "Parent=rna14871.path1" "PGA_scaffold0__87_contigs__length_333667982" "40022909" "NC_039359.1" "40037330"
"535" "Parent=rna14872.path1" "PGA_scaffold0__87_contigs__length_333667982" "40022909" "NC_039359.1" "40037330"
"536" "Parent=rna14879.path1" "PGA_scaffold0__87_contigs__length_333667982" "40362536" "NC_039359.1" "40376957"
"537" "Parent=rna14887.path1" "PGA_scaffold0__87_contigs__length_333667982" "40528336" "NC_039359.1" "40542757"
"538" "Parent=rna14893.path1" "PGA_scaffold0__87_contigs__length_333667982" "40696019" "NC_039359.1" "40710440"
"539" "Parent=rna14896.path1" "PGA_scaffold0__87_contigs__length_333667982" "40703960" "NC_039359.1" "40718381"
"540" "Parent=rna14897.path1" "PGA_scaffold0__87_contigs__length_333667982" "40703960" "NC_039359.1" "40718381"
"541" "Parent=rna14898.path1" "PGA_scaffold0__87_contigs__length_333667982" "40707045" "NC_039359.1" "40721466"
"542" "Parent=rna14899.path1" "PGA_scaffold0__87_contigs__length_333667982" "40707045" "NC_039359.1" "40721466"
"543" "Parent=rna14902.path1" "PGA_scaffold0__87_contigs__length_333667982" "40777430" "NC_039359.1" "40791851"
"544" "Parent=rna14907.path1" "PGA_scaffold0__87_contigs__length_333667982" "40861869" "NC_039359.1" "40876290"
"545" "Parent=rna14912.path1" "PGA_scaffold0__87_contigs__length_333667982" "40985433" "NC_039359.1" "40999854"
"546" "Parent=rna14913.path1" "PGA_scaffold0__87_contigs__length_333667982" "40985433" "NC_039359.1" "40999854"
"547" "Parent=rna14921.path1" "PGA_scaffold0__87_contigs__length_333667982" "41157116" "NC_039359.1" "41171537"
"548" "Parent=rna14925.path1" "PGA_scaffold0__87_contigs__length_333667982" "41275006" "NC_039359.1" "41289427"
"549" "Parent=rna14928.path1" "PGA_scaffold0__87_contigs__length_333667982" "41353221" "NC_039359.1" "41367642"
"550" "Parent=rna14944.path1" "PGA_scaffold0__87_contigs__length_333667982" "41452756" "NC_039359.1" "41467177"
"551" "Parent=rna14951.path1" "PGA_scaffold0__87_contigs__length_333667982" "41770388" "NC_039359.1" "41784809"
"552" "Parent=rna14955.path1" "PGA_scaffold0__87_contigs__length_333667982" "41886355" "NC_039359.1" "41900776"
"553" "Parent=rna14956.path1" "PGA_scaffold0__87_contigs__length_333667982" "41897788" "NC_039359.1" "41912209"
"554" "Parent=rna14957.path1" "PGA_scaffold0__87_contigs__length_333667982" "41897788" "NC_039359.1" "41912209"
"555" "Parent=rna14958.path1" "PGA_scaffold0__87_contigs__length_333667982" "41897788" "NC_039359.1" "41912209"
"556" "Parent=rna14959.path1" "PGA_scaffold0__87_contigs__length_333667982" "41897788" "NC_039359.1" "41912209"
"557" "Parent=rna14968.path1" "PGA_scaffold0__87_contigs__length_333667982" "42081720" "NC_039359.1" "42096141"
"558" "Parent=rna14971.path1" "PGA_scaffold0__87_contigs__length_333667982" "42182451" "NC_039359.1" "42196872"
"559" "Parent=rna14972.path1" "PGA_scaffold0__87_contigs__length_333667982" "42182908" "NC_039359.1" "42197329"
"560" "Parent=rna14978.path1" "PGA_scaffold0__87_contigs__length_333667982" "42236737" "NC_039359.1" "42251158"
"561" "Parent=rna14979.path1" "PGA_scaffold0__87_contigs__length_333667982" "42236737" "NC_039359.1" "42251158"
"562" "Parent=rna14980.path1" "PGA_scaffold0__87_contigs__length_333667982" "42236737" "NC_039359.1" "42251158"
"563" "Parent=rna15195.path1" "PGA_scaffold0__87_contigs__length_333667982" "42505980" "NC_039359.1" "46815767"
"564" "Parent=rna15193.path1" "PGA_scaffold0__87_contigs__length_333667982" "42570974" "NC_039359.1" "46750746"
"565" "Parent=rna15186.path1" "PGA_scaffold0__87_contigs__length_333667982" "42896662" "NC_039359.1" "46424694"
"566" "Parent=rna15187.path1" "PGA_scaffold0__87_contigs__length_333667982" "42896662" "NC_039359.1" "46424694"
"567" "Parent=rna15177.path1" "PGA_scaffold0__87_contigs__length_333667982" "42948115" "NC_039359.1" "46370479"
"568" "Parent=rna15154.path1" "PGA_scaffold0__87_contigs__length_333667982" "43162290" "NC_039359.1" "46157794"
"569" "Parent=rna15147.path1" "PGA_scaffold0__87_contigs__length_333667982" "43181622" "NC_039359.1" "46111131"
"570" "Parent=rna15148.path1" "PGA_scaffold0__87_contigs__length_333667982" "43195128" "NC_039359.1" "46125069"
"571" "Parent=rna15145.path1" "PGA_scaffold0__87_contigs__length_333667982" "43271091" "NC_039359.1" "46050226"
"572" "Parent=rna15146.path1" "PGA_scaffold0__87_contigs__length_333667982" "43271091" "NC_039359.1" "46050226"
"573" "Parent=rna15137.path1" "PGA_scaffold0__87_contigs__length_333667982" "43377854" "NC_039359.1" "45943589"
"574" "Parent=rna15119.path1" "PGA_scaffold0__87_contigs__length_333667982" "43559126" "NC_039359.1" "45762801"
"575" "Parent=rna15114.path1" "PGA_scaffold0__87_contigs__length_333667982" "43734284" "NC_039359.1" "45585780"
"576" "Parent=rna15113.path1" "PGA_scaffold0__87_contigs__length_333667982" "43737586" "NC_039359.1" "45583957"
"577" "Parent=rna15111.path1" "PGA_scaffold0__87_contigs__length_333667982" "43775113" "NC_039359.1" "45546361"
"578" "Parent=rna15109.path1" "PGA_scaffold0__87_contigs__length_333667982" "43856014" "NC_039359.1" "45465403"
"579" "Parent=rna15087.path1" "PGA_scaffold0__87_contigs__length_333667982" "44322770" "NC_039359.1" "44998603"
"580" "Parent=rna15086.path1" "PGA_scaffold0__87_contigs__length_333667982" "44337006" "NC_039359.1" "44981669"
"581" "Parent=rna15070.path1" "PGA_scaffold0__87_contigs__length_333667982" "45029533" "NC_039359.1" "44288246"
"582" "Parent=rna15063.path1" "PGA_scaffold0__87_contigs__length_333667982" "45101947" "NC_039359.1" "44219746"
"583" "Parent=rna15060.path1" "PGA_scaffold0__87_contigs__length_333667982" "45264022" "NC_039359.1" "44056768"
"584" "Parent=rna15053.path1" "PGA_scaffold0__87_contigs__length_333667982" "45473003" "NC_039359.1" "43848057"
"585" "Parent=rna15052.path1" "PGA_scaffold0__87_contigs__length_333667982" "45490601" "NC_039359.1" "43830491"
"586" "Parent=rna15051.path1" "PGA_scaffold0__87_contigs__length_333667982" "45515376" "NC_039359.1" "43803937"
"587" "Parent=rna15050.path1" "PGA_scaffold0__87_contigs__length_333667982" "45571269" "NC_039359.1" "43750556"
"588" "Parent=rna15048.path1" "PGA_scaffold0__87_contigs__length_333667982" "45576309" "NC_039359.1" "43744931"
"589" "Parent=rna15049.path1" "PGA_scaffold0__87_contigs__length_333667982" "45576309" "NC_039359.1" "43744931"
"590" "Parent=rna15041.path1" "PGA_scaffold0__87_contigs__length_333667982" "45580867" "NC_039359.1" "43737659"
"591" "Parent=rna15042.path1" "PGA_scaffold0__87_contigs__length_333667982" "45580867" "NC_039359.1" "43737659"
"592" "Parent=rna15043.path1" "PGA_scaffold0__87_contigs__length_333667982" "45580867" "NC_039359.1" "43737659"
"593" "Parent=rna15044.path1" "PGA_scaffold0__87_contigs__length_333667982" "45580867" "NC_039359.1" "43738151"
"594" "Parent=rna15045.path1" "PGA_scaffold0__87_contigs__length_333667982" "45580867" "NC_039359.1" "43739427"
"595" "Parent=rna15046.path1" "PGA_scaffold0__87_contigs__length_333667982" "45580867" "NC_039359.1" "43739427"
"596" "Parent=rna15047.path1" "PGA_scaffold0__87_contigs__length_333667982" "45580867" "NC_039359.1" "43739427"
"597" "Parent=rna15026.path1" "PGA_scaffold0__87_contigs__length_333667982" "46054389" "NC_039359.1" "43266531"
"598" "Parent=rna15011.path1" "PGA_scaffold0__87_contigs__length_333667982" "46322429" "NC_039359.1" "42999232"
"599" "Parent=rna14997.path1" "PGA_scaffold0__87_contigs__length_333667982" "46357112" "NC_039359.1" "42961386"
"600" "Parent=rna14991.path1" "PGA_scaffold0__87_contigs__length_333667982" "46545226" "NC_039359.1" "42776461"
"601" "Parent=rna14989.path1" "PGA_scaffold0__87_contigs__length_333667982" "46593891" "NC_039359.1" "42724785"
"602" "Parent=rna14990.path1" "PGA_scaffold0__87_contigs__length_333667982" "46593891" "NC_039359.1" "42724785"
"603" "Parent=rna111251.path1" "PGA_scaffold0__87_contigs__length_333667982" "46821709" "NW_020620825.1" "15837917"
"604" "Parent=rna111267.path1" "PGA_scaffold0__87_contigs__length_333667982" "47355772" "NW_020620825.1" "16371980"
"605" "Parent=rna111272.path1" "PGA_scaffold0__87_contigs__length_333667982" "47425664" "NW_020620825.1" "16441872"
"606" "Parent=rna111273.path1" "PGA_scaffold0__87_contigs__length_333667982" "47474326" "NW_020620825.1" "16490534"
"607" "Parent=rna111307.path1" "PGA_scaffold0__87_contigs__length_333667982" "48147280" "NW_020620825.1" "17163488"
"608" "Parent=rna111308.path1" "PGA_scaffold0__87_contigs__length_333667982" "48157372" "NW_020620825.1" "17173580"
"609" "Parent=rna111315.path1" "PGA_scaffold0__87_contigs__length_333667982" "48207883" "NW_020620825.1" "17224091"
"610" "Parent=rna111316.path1" "PGA_scaffold0__87_contigs__length_333667982" "48251621" "NW_020620825.1" "17267829"
"611" "Parent=rna111317.path1" "PGA_scaffold0__87_contigs__length_333667982" "48253310" "NW_020620825.1" "17269518"
"612" "Parent=rna111318.path1" "PGA_scaffold0__87_contigs__length_333667982" "48266798" "NW_020620825.1" "17283006"
"613" "Parent=rna111319.path1" "PGA_scaffold0__87_contigs__length_333667982" "48372141" "NW_020620825.1" "17388349"
"614" "Parent=rna111321.path1" "PGA_scaffold0__87_contigs__length_333667982" "48424482" "NW_020620825.1" "17440690"
"615" "Parent=rna111330.path1" "PGA_scaffold0__87_contigs__length_333667982" "48678230" "NW_020620825.1" "17694438"
"616" "Parent=rna111248.path1" "PGA_scaffold0__87_contigs__length_333667982" "48989672" "NW_020620825.1" "15662278"
"617" "Parent=rna111228.path1" "PGA_scaffold0__87_contigs__length_333667982" "49359318" "NW_020620825.1" "15289030"
"618" "Parent=rna111229.path1" "PGA_scaffold0__87_contigs__length_333667982" "49359318" "NW_020620825.1" "15289639"
"619" "Parent=rna111230.path1" "PGA_scaffold0__87_contigs__length_333667982" "49359318" "NW_020620825.1" "15289639"
"620" "Parent=rna111213.path1" "PGA_scaffold0__87_contigs__length_333667982" "49488716" "NW_020620825.1" "15149574"
"621" "Parent=rna111214.path1" "PGA_scaffold0__87_contigs__length_333667982" "49488716" "NW_020620825.1" "15149574"
"622" "Parent=rna111215.path1" "PGA_scaffold0__87_contigs__length_333667982" "49488716" "NW_020620825.1" "15149574"
"623" "Parent=rna111216.path1" "PGA_scaffold0__87_contigs__length_333667982" "49488716" "NW_020620825.1" "15149574"
"624" "Parent=rna111218.path1" "PGA_scaffold0__87_contigs__length_333667982" "49488716" "NW_020620825.1" "15150301"
"625" "Parent=rna111208.path1" "PGA_scaffold0__87_contigs__length_333667982" "49700725" "NW_020620825.1" "14949630"
"626" "Parent=rna111197.path1" "PGA_scaffold0__87_contigs__length_333667982" "49744863" "NW_020620825.1" "14906514"
"627" "Parent=rna111196.path1" "PGA_scaffold0__87_contigs__length_333667982" "49752954" "NW_020620825.1" "14898962"
"628" "Parent=rna111192.path1" "PGA_scaffold0__87_contigs__length_333667982" "49798182" "NW_020620825.1" "14850476"
"629" "Parent=rna111193.path1" "PGA_scaffold0__87_contigs__length_333667982" "49798182" "NW_020620825.1" "14850604"
"630" "Parent=rna111189.path1" "PGA_scaffold0__87_contigs__length_333667982" "49823776" "NW_020620825.1" "14826815"
"631" "Parent=rna111153.path1" "PGA_scaffold0__87_contigs__length_333667982" "51244331" "NW_020620825.1" "13381847"
"632" "Parent=rna111152.path1" "PGA_scaffold0__87_contigs__length_333667982" "51247071" "NW_020620825.1" "13379603"
"633" "Parent=rna111145.path1" "PGA_scaffold0__87_contigs__length_333667982" "51454759" "NW_020620825.1" "13170197"
"634" "Parent=rna111081.path1" "PGA_scaffold0__87_contigs__length_333667982" "53056639" "NW_020620825.1" "11567842"
"635" "Parent=rna111076.path1" "PGA_scaffold0__87_contigs__length_333667982" "53063624" "NW_020620825.1" "11563290"
"636" "Parent=rna111075.path1" "PGA_scaffold0__87_contigs__length_333667982" "53223838" "NW_020620825.1" "11402328"
"637" "Parent=rna111074.path1" "PGA_scaffold0__87_contigs__length_333667982" "53334717" "NW_020620825.1" "11292215"
"638" "Parent=rna111070.path1" "PGA_scaffold0__87_contigs__length_333667982" "53376234" "NW_020620825.1" "11249484"
"639" "Parent=rna111065.path1" "PGA_scaffold0__87_contigs__length_333667982" "53462785" "NW_020620825.1" "11163360"
"640" "Parent=rna111064.path1" "PGA_scaffold0__87_contigs__length_333667982" "53496337" "NW_020620825.1" "11129809"
"641" "Parent=rna111054.path1" "PGA_scaffold0__87_contigs__length_333667982" "53552548" "NW_020620825.1" "11070710"
"642" "Parent=rna111055.path1" "PGA_scaffold0__87_contigs__length_333667982" "53552548" "NW_020620825.1" "11070710"
"643" "Parent=rna111053.path1" "PGA_scaffold0__87_contigs__length_333667982" "53670661" "NW_020620825.1" "10941102"
"644" "Parent=rna111048.path1" "PGA_scaffold0__87_contigs__length_333667982" "53927896" "NW_020620825.1" "10697965"
"645" "Parent=rna111047.path1" "PGA_scaffold0__87_contigs__length_333667982" "53998978" "NW_020620825.1" "10628110"
"646" "Parent=rna111045.path1" "PGA_scaffold0__87_contigs__length_333667982" "54040814" "NW_020620825.1" "10585478"
"647" "Parent=rna111037.path1" "PGA_scaffold0__87_contigs__length_333667982" "54193051" "NW_020620825.1" "10431760"
"648" "Parent=rna111033.path1" "PGA_scaffold0__87_contigs__length_333667982" "54384564" "NW_020620825.1" "10241856"
"649" "Parent=rna111034.path1" "PGA_scaffold0__87_contigs__length_333667982" "54384564" "NW_020620825.1" "10241856"
"650" "Parent=rna111032.path1" "PGA_scaffold0__87_contigs__length_333667982" "54387324" "NW_020620825.1" "10239582"
"651" "Parent=rna111019.path1" "PGA_scaffold0__87_contigs__length_333667982" "54487857" "NW_020620825.1" "10137084"
"652" "Parent=rna111020.path1" "PGA_scaffold0__87_contigs__length_333667982" "54487857" "NW_020620825.1" "10137084"
"653" "Parent=rna111015.path1" "PGA_scaffold0__87_contigs__length_333667982" "54497586" "NW_020620825.1" "10127869"
"654" "Parent=rna111016.path1" "PGA_scaffold0__87_contigs__length_333667982" "54497586" "NW_020620825.1" "10128163"
"655" "Parent=rna111017.path1" "PGA_scaffold0__87_contigs__length_333667982" "54497614" "NW_020620825.1" "10127869"
"656" "Parent=rna111009.path1" "PGA_scaffold0__87_contigs__length_333667982" "54830398" "NW_020620825.1" "9796510"
"657" "Parent=rna110964.path1" "PGA_scaffold0__87_contigs__length_333667982" "55067581" "NW_020620825.1" "9558634"
"658" "Parent=rna110965.path1" "PGA_scaffold0__87_contigs__length_333667982" "55067581" "NW_020620825.1" "9558634"
"659" "Parent=rna110967.path1" "PGA_scaffold0__87_contigs__length_333667982" "55067581" "NW_020620825.1" "9558634"
"660" "Parent=rna110968.path1" "PGA_scaffold0__87_contigs__length_333667982" "55067581" "NW_020620825.1" "9558634"
"661" "Parent=rna110971.path1" "PGA_scaffold0__87_contigs__length_333667982" "55067581" "NW_020620825.1" "9558634"
"662" "Parent=rna110973.path1" "PGA_scaffold0__87_contigs__length_333667982" "55067581" "NW_020620825.1" "9558689"
"663" "Parent=rna110951.path1" "PGA_scaffold0__87_contigs__length_333667982" "55193281" "NW_020620825.1" "9432184"
"664" "Parent=rna110946.path1" "PGA_scaffold0__87_contigs__length_333667982" "55740332" "NW_020620825.1" "8886360"
"665" "Parent=rna110938.path1" "PGA_scaffold0__87_contigs__length_333667982" "56065590" "NW_020620825.1" "8559207"
"666" "Parent=rna110936.path1" "PGA_scaffold0__87_contigs__length_333667982" "56082148" "NW_020620825.1" "8542641"
"667" "Parent=rna110932.path1" "PGA_scaffold0__87_contigs__length_333667982" "56161348" "NW_020620825.1" "8464805"
"668" "Parent=rna110916.path1" "PGA_scaffold0__87_contigs__length_333667982" "56296034" "NW_020620825.1" "8314157"
"669" "Parent=rna110895.path1" "PGA_scaffold0__87_contigs__length_333667982" "56433042" "NW_020620825.1" "8193907"
"670" "Parent=rna110894.path1" "PGA_scaffold0__87_contigs__length_333667982" "56433779" "NW_020620825.1" "8192908"
"671" "Parent=rna110890.path1" "PGA_scaffold0__87_contigs__length_333667982" "56491431" "NW_020620825.1" "8134167"
"672" "Parent=rna110891.path1" "PGA_scaffold0__87_contigs__length_333667982" "56491431" "NW_020620825.1" "8134167"
"673" "Parent=rna110889.path1" "PGA_scaffold0__87_contigs__length_333667982" "56500111" "NW_020620825.1" "8126971"
"674" "Parent=rna110887.path1" "PGA_scaffold0__87_contigs__length_333667982" "56787071" "NW_020620825.1" "7836285"
"675" "Parent=rna110875.path1" "PGA_scaffold0__87_contigs__length_333667982" "57354586" "NW_020620825.1" "7266404"
"676" "Parent=rna110862.path1" "PGA_scaffold0__87_contigs__length_333667982" "57763667" "NW_020620825.1" "6858611"
"677" "Parent=rna110855.path1" "PGA_scaffold0__87_contigs__length_333667982" "57806398" "NW_020620825.1" "6815104"
"678" "Parent=rna110845.path1" "PGA_scaffold0__87_contigs__length_333667982" "57953441" "NW_020620825.1" "6669260"
"679" "Parent=rna110846.path1" "PGA_scaffold0__87_contigs__length_333667982" "57953441" "NW_020620825.1" "6669260"
"680" "Parent=rna110847.path1" "PGA_scaffold0__87_contigs__length_333667982" "57953441" "NW_020620825.1" "6669260"
"681" "Parent=rna110848.path1" "PGA_scaffold0__87_contigs__length_333667982" "57953441" "NW_020620825.1" "6669260"
"682" "Parent=rna110842.path1" "PGA_scaffold0__87_contigs__length_333667982" "58424420" "NW_020620825.1" "6194705"
"683" "Parent=rna110839.path1" "PGA_scaffold0__87_contigs__length_333667982" "58464332" "NW_020620825.1" "6157019"
"684" "Parent=rna110831.path1" "PGA_scaffold0__87_contigs__length_333667982" "58691194" "NW_020620825.1" "5931925"
"685" "Parent=rna110830.path1" "PGA_scaffold0__87_contigs__length_333667982" "58692353" "NW_020620825.1" "5930102"
"686" "Parent=rna110813.path1" "PGA_scaffold0__87_contigs__length_333667982" "58894398" "NW_020620825.1" "5728413"
"687" "Parent=rna110814.path1" "PGA_scaffold0__87_contigs__length_333667982" "58894398" "NW_020620825.1" "5728413"
"688" "Parent=rna110815.path1" "PGA_scaffold0__87_contigs__length_333667982" "58894398" "NW_020620825.1" "5728413"
"689" "Parent=rna110816.path1" "PGA_scaffold0__87_contigs__length_333667982" "58894398" "NW_020620825.1" "5728413"
"690" "Parent=rna110817.path1" "PGA_scaffold0__87_contigs__length_333667982" "58894398" "NW_020620825.1" "5728413"
"691" "Parent=rna110818.path1" "PGA_scaffold0__87_contigs__length_333667982" "58894398" "NW_020620825.1" "5728413"
"692" "Parent=rna110819.path1" "PGA_scaffold0__87_contigs__length_333667982" "58894398" "NW_020620825.1" "5728413"
"693" "Parent=rna110820.path1" "PGA_scaffold0__87_contigs__length_333667982" "58894398" "NW_020620825.1" "5728413"
"694" "Parent=rna110790.path1" "PGA_scaffold0__87_contigs__length_333667982" "59310169" "NW_020620825.1" "5313219"
"695" "Parent=rna110787.path1" "PGA_scaffold0__87_contigs__length_333667982" "59443983" "NW_020620825.1" "5178584"
"696" "Parent=rna110784.path1" "PGA_scaffold0__87_contigs__length_333667982" "59528624" "NW_020620825.1" "5094733"
"697" "Parent=rna110759.path1" "PGA_scaffold0__87_contigs__length_333667982" "60403316" "NW_020620825.1" "4211131"
"698" "Parent=rna110752.path1" "PGA_scaffold0__87_contigs__length_333667982" "60719572" "NW_020620825.1" "3902021"
"699" "Parent=rna110744.path1" "PGA_scaffold0__87_contigs__length_333667982" "60784179" "NW_020620825.1" "3831157"
"700" "Parent=rna110718.path1" "PGA_scaffold0__87_contigs__length_333667982" "61110683" "NW_020620825.1" "3512476"
"701" "Parent=rna110717.path1" "PGA_scaffold0__87_contigs__length_333667982" "61260082" "NW_020620825.1" "3363023"
"702" "Parent=rna110708.path1" "PGA_scaffold0__87_contigs__length_333667982" "61478082" "NW_020620825.1" "3145347"
"703" "Parent=rna29289.path1" "PGA_scaffold0__87_contigs__length_333667982" "61845378" "NW_020620825.1" "2777107"
"704" "Parent=rna110674.path1" "PGA_scaffold0__87_contigs__length_333667982" "62208912" "NW_020620825.1" "2411217"
"705" "Parent=rna110673.path1" "PGA_scaffold0__87_contigs__length_333667982" "62486581" "NW_020620825.1" "2135253"
"706" "Parent=rna110663.path1" "PGA_scaffold0__87_contigs__length_333667982" "62810523" "NW_020620825.1" "1809745"
"707" "Parent=rna110662.path1" "PGA_scaffold0__87_contigs__length_333667982" "62819890" "NW_020620825.1" "1802421"
"708" "Parent=rna110656.path1" "PGA_scaffold0__87_contigs__length_333667982" "63175336" "NW_020620825.1" "1448021"
"709" "Parent=rna110657.path1" "PGA_scaffold0__87_contigs__length_333667982" "63175336" "NW_020620825.1" "1448021"
"710" "Parent=rna110658.path1" "PGA_scaffold0__87_contigs__length_333667982" "63175336" "NW_020620825.1" "1448021"
"711" "Parent=rna110649.path1" "PGA_scaffold0__87_contigs__length_333667982" "63298270" "NW_020620825.1" "1324385"
"712" "Parent=rna110637.path1" "PGA_scaffold0__87_contigs__length_333667982" "63787330" "NW_020620825.1" "831639"
"713" "Parent=rna110638.path1" "PGA_scaffold0__87_contigs__length_333667982" "63787330" "NW_020620825.1" "831639"
"714" "Parent=rna110635.path1" "PGA_scaffold0__87_contigs__length_333667982" "63797618" "NW_020620825.1" "823088"
"715" "Parent=rna110633.path1" "PGA_scaffold0__87_contigs__length_333667982" "63995040" "NW_020620825.1" "628107"
"716" "Parent=rna110626.path1" "PGA_scaffold0__87_contigs__length_333667982" "64342758" "NW_020620825.1" "278636"
"717" "Parent=rna110625.path1" "PGA_scaffold0__87_contigs__length_333667982" "64343457" "NW_020620825.1" "278636"
"718" "Parent=rna114859.path1" "PGA_scaffold0__87_contigs__length_333667982" "64735362" "NW_020622492.1" "111469"
"719" "Parent=rna114861.path1" "PGA_scaffold0__87_contigs__length_333667982" "65010040" "NW_020622492.1" "386147"
"720" "Parent=rna114862.path1" "PGA_scaffold0__87_contigs__length_333667982" "65022715" "NW_020622492.1" "398822"
"721" "Parent=rna114863.path1" "PGA_scaffold0__87_contigs__length_333667982" "65022715" "NW_020622492.1" "398822"
"722" "Parent=rna114864.path1" "PGA_scaffold0__87_contigs__length_333667982" "65022715" "NW_020622492.1" "398822"
"723" "Parent=rna114865.path1" "PGA_scaffold0__87_contigs__length_333667982" "65022715" "NW_020622492.1" "398822"
"724" "Parent=rna114866.path1" "PGA_scaffold0__87_contigs__length_333667982" "65022715" "NW_020622492.1" "398822"
"725" "Parent=rna114867.path1" "PGA_scaffold0__87_contigs__length_333667982" "65022715" "NW_020622492.1" "398822"
"726" "Parent=rna114869.path1" "PGA_scaffold0__87_contigs__length_333667982" "65023359" "NW_020622492.1" "399466"
"727" "Parent=rna114868.path1" "PGA_scaffold0__87_contigs__length_333667982" "65023489" "NW_020622492.1" "399596"
"728" "Parent=rna114900.path1" "PGA_scaffold0__87_contigs__length_333667982" "65537628" "NW_020622492.1" "913735"
"729" "Parent=rna114913.path1" "PGA_scaffold0__87_contigs__length_333667982" "65748938" "NW_020622492.1" "1125045"
"730" "Parent=rna114914.path1" "PGA_scaffold0__87_contigs__length_333667982" "65748938" "NW_020622492.1" "1125045"
"731" "Parent=rna114915.path1" "PGA_scaffold0__87_contigs__length_333667982" "65748938" "NW_020622492.1" "1125045"
"732" "Parent=rna114920.path1" "PGA_scaffold0__87_contigs__length_333667982" "65957928" "NW_020622492.1" "1334035"
"733" "Parent=rna114922.path1" "PGA_scaffold0__87_contigs__length_333667982" "65969900" "NW_020622492.1" "1346007"
"734" "Parent=rna114925.path1" "PGA_scaffold0__87_contigs__length_333667982" "66262805" "NW_020622492.1" "1638912"
"735" "Parent=rna114949.path1" "PGA_scaffold0__87_contigs__length_333667982" "66801599" "NW_020622492.1" "2177706"
"736" "Parent=rna114957.path1" "PGA_scaffold0__87_contigs__length_333667982" "67154205" "NW_020622492.1" "2530312"
"737" "Parent=rna114968.path1" "PGA_scaffold0__87_contigs__length_333667982" "67720829" "NW_020622492.1" "3096936"
"738" "Parent=rna114979.path1" "PGA_scaffold0__87_contigs__length_333667982" "67880746" "NW_020622492.1" "3256853"
"739" "Parent=rna114980.path1" "PGA_scaffold0__87_contigs__length_333667982" "67880746" "NW_020622492.1" "3256853"
"740" "Parent=rna114984.path1" "PGA_scaffold0__87_contigs__length_333667982" "68055931" "NW_020622492.1" "3432938"
"741" "Parent=rna114989.path1" "PGA_scaffold0__87_contigs__length_333667982" "68415365" "NW_020622492.1" "3792372"
"742" "Parent=rna114994.path1" "PGA_scaffold0__87_contigs__length_333667982" "68722236" "NW_020622492.1" "4376205"
"743" "Parent=rna114995.path1" "PGA_scaffold0__87_contigs__length_333667982" "68760570" "NW_020622492.1" "4414539"
"744" "Parent=rna115005.path1" "PGA_scaffold0__87_contigs__length_333667982" "69088642" "NW_020622492.1" "4742611"
"745" "Parent=rna115009.path1" "PGA_scaffold0__87_contigs__length_333667982" "69149428" "NW_020622492.1" "4803397"
"746" "Parent=rna115010.path1" "PGA_scaffold0__87_contigs__length_333667982" "69248640" "NW_020622492.1" "4902609"
"747" "Parent=rna115011.path1" "PGA_scaffold0__87_contigs__length_333667982" "69298370" "NW_020622492.1" "4952339"
"748" "Parent=rna115018.path1" "PGA_scaffold0__87_contigs__length_333667982" "69518401" "NW_020622492.1" "5172370"
"749" "Parent=rna115019.path1" "PGA_scaffold0__87_contigs__length_333667982" "69518401" "NW_020622492.1" "5172370"
"750" "Parent=rna115021.path1" "PGA_scaffold0__87_contigs__length_333667982" "69518401" "NW_020622492.1" "5172370"
"751" "Parent=rna115022.path1" "PGA_scaffold0__87_contigs__length_333667982" "69518401" "NW_020622492.1" "5172370"
"752" "Parent=rna115044.path1" "PGA_scaffold0__87_contigs__length_333667982" "70064901" "NW_020622492.1" "5718870"
"753" "Parent=rna115047.path1" "PGA_scaffold0__87_contigs__length_333667982" "70190575" "NW_020622492.1" "5844544"
"754" "Parent=rna115068.path1" "PGA_scaffold0__87_contigs__length_333667982" "70638519" "NW_020622492.1" "6292488"
"755" "Parent=rna115084.path1" "PGA_scaffold0__87_contigs__length_333667982" "70910620" "NW_020622492.1" "6564589"
"756" "Parent=rna115124.path1" "PGA_scaffold0__87_contigs__length_333667982" "71350475" "NW_020622492.1" "7004444"
"757" "Parent=rna115126.path1" "PGA_scaffold0__87_contigs__length_333667982" "71365026" "NW_020622492.1" "7018995"
"758" "Parent=rna115128.path1" "PGA_scaffold0__87_contigs__length_333667982" "71394891" "NW_020622492.1" "7048860"
"759" "Parent=rna115147.path1" "PGA_scaffold0__87_contigs__length_333667982" "71785666" "NW_020622492.1" "7439635"
"760" "Parent=rna115151.path1" "PGA_scaffold0__87_contigs__length_333667982" "72570671" "NW_020622492.1" "8224640"
"761" "Parent=rna115154.path1" "PGA_scaffold0__87_contigs__length_333667982" "72610832" "NW_020622492.1" "8264801"
"762" "Parent=rna115155.path1" "PGA_scaffold0__87_contigs__length_333667982" "72611759" "NW_020622492.1" "8265728"
"763" "Parent=rna115156.path1" "PGA_scaffold0__87_contigs__length_333667982" "72614321" "NW_020622492.1" "8268290"
"764" "Parent=rna115162.path1" "PGA_scaffold0__87_contigs__length_333667982" "72880584" "NW_020622492.1" "8534553"
"765" "Parent=rna115179.path1" "PGA_scaffold0__87_contigs__length_333667982" "73146266" "NW_020622492.1" "8800235"
"766" "Parent=rna115180.path1" "PGA_scaffold0__87_contigs__length_333667982" "73146266" "NW_020622492.1" "8800235"
"767" "Parent=rna115188.path1" "PGA_scaffold0__87_contigs__length_333667982" "73450393" "NW_020622492.1" "9104362"
"768" "Parent=rna115222.path1" "PGA_scaffold0__87_contigs__length_333667982" "74441600" "NW_020622492.1" "10095569"
"769" "Parent=rna115254.path1" "PGA_scaffold0__87_contigs__length_333667982" "74809309" "NW_020622492.1" "10463278"
"770" "Parent=rna115258.path1" "PGA_scaffold0__87_contigs__length_333667982" "75076689" "NW_020622492.1" "10730658"
"771" "Parent=rna115263.path1" "PGA_scaffold0__87_contigs__length_333667982" "75170688" "NW_020622492.1" "10824657"
"772" "Parent=rna115264.path1" "PGA_scaffold0__87_contigs__length_333667982" "75263990" "NW_020622492.1" "10917959"
"773" "Parent=rna115265.path1" "PGA_scaffold0__87_contigs__length_333667982" "75263990" "NW_020622492.1" "10917959"
"774" "Parent=rna115266.path1" "PGA_scaffold0__87_contigs__length_333667982" "75291160" "NW_020622492.1" "10945129"
"775" "Parent=rna115291.path1" "PGA_scaffold0__87_contigs__length_333667982" "76188214" "NW_020622492.1" "11895314"
"776" "Parent=rna115293.path1" "PGA_scaffold0__87_contigs__length_333667982" "76196410" "NW_020622492.1" "11903510"
"777" "Parent=rna115311.path1" "PGA_scaffold0__87_contigs__length_333667982" "77333779" "NW_020622492.1" "13042185"
"778" "Parent=rna115312.path1" "PGA_scaffold0__87_contigs__length_333667982" "77449675" "NW_020622492.1" "13158081"
"779" "Parent=rna115315.path1" "PGA_scaffold0__87_contigs__length_333667982" "77489063" "NW_020622492.1" "13197469"
"780" "Parent=rna115327.path1" "PGA_scaffold0__87_contigs__length_333667982" "77953536" "NW_020622492.1" "13661942"
"781" "Parent=rna115331.path1" "PGA_scaffold0__87_contigs__length_333667982" "78191691" "NW_020622492.1" "13900097"
"782" "Parent=rna115332.path1" "PGA_scaffold0__87_contigs__length_333667982" "78192703" "NW_020622492.1" "13901109"
"783" "Parent=rna115335.path1" "PGA_scaffold0__87_contigs__length_333667982" "78233730" "NW_020622492.1" "13942136"
"784" "Parent=rna115336.path1" "PGA_scaffold0__87_contigs__length_333667982" "78292048" "NW_020622492.1" "14000454"
"785" "Parent=rna115370.path1" "PGA_scaffold0__87_contigs__length_333667982" "78965098" "NW_020622492.1" "14673504"
"786" "Parent=rna115378.path1" "PGA_scaffold0__87_contigs__length_333667982" "79078381" "NW_020622492.1" "14786787"
"787" "Parent=rna115379.path1" "PGA_scaffold0__87_contigs__length_333667982" "79078381" "NW_020622492.1" "14786787"
"788" "Parent=rna115381.path1" "PGA_scaffold0__87_contigs__length_333667982" "79107182" "NW_020622492.1" "14815588"
"789" "Parent=rna115382.path1" "PGA_scaffold0__87_contigs__length_333667982" "79114941" "NW_020622492.1" "14823347"
"790" "Parent=rna115384.path1" "PGA_scaffold0__87_contigs__length_333667982" "79131784" "NW_020622492.1" "14840190"
"791" "Parent=rna115396.path1" "PGA_scaffold0__87_contigs__length_333667982" "79620194" "NW_020622492.1" "15328600"
"792" "Parent=rna115405.path1" "PGA_scaffold0__87_contigs__length_333667982" "80104532" "NW_020622492.1" "15812938"
"793" "Parent=rna115411.path1" "PGA_scaffold0__87_contigs__length_333667982" "80181660" "NW_020622492.1" "15890066"
"794" "Parent=rna115424.path1" "PGA_scaffold0__87_contigs__length_333667982" "80964567" "NW_020622492.1" "16672973"
"795" "Parent=rna115425.path1" "PGA_scaffold0__87_contigs__length_333667982" "81030324" "NW_020622492.1" "16738730"
"796" "Parent=rna115433.path1" "PGA_scaffold0__87_contigs__length_333667982" "81354757" "NW_020622492.1" "17063163"
"797" "Parent=rna115442.path1" "PGA_scaffold0__87_contigs__length_333667982" "81745285" "NW_020622492.1" "17453691"
"798" "Parent=rna115443.path1" "PGA_scaffold0__87_contigs__length_333667982" "81745285" "NW_020622492.1" "17453691"
"799" "Parent=rna115468.path1" "PGA_scaffold0__87_contigs__length_333667982" "81950005" "NW_020622492.1" "17658411"
"800" "Parent=rna115479.path1" "PGA_scaffold0__87_contigs__length_333667982" "82348589" "NW_020622492.1" "18056995"
"801" "Parent=rna115480.path1" "PGA_scaffold0__87_contigs__length_333667982" "82348589" "NW_020622492.1" "18056995"
"802" "Parent=rna115481.path1" "PGA_scaffold0__87_contigs__length_333667982" "82348589" "NW_020622492.1" "18056995"
"803" "Parent=rna115482.path1" "PGA_scaffold0__87_contigs__length_333667982" "82348589" "NW_020622492.1" "18056995"
"804" "Parent=rna115483.path1" "PGA_scaffold0__87_contigs__length_333667982" "82348706" "NW_020622492.1" "18057112"
"805" "Parent=rna111603.path1" "PGA_scaffold0__87_contigs__length_333667982" "83425456" "NW_020621381.1" "791590"
"806" "Parent=rna111609.path1" "PGA_scaffold0__87_contigs__length_333667982" "83588700" "NW_020621381.1" "954834"
"807" "Parent=rna111610.path1" "PGA_scaffold0__87_contigs__length_333667982" "83597664" "NW_020621381.1" "963798"
"808" "Parent=rna111635.path1" "PGA_scaffold0__87_contigs__length_333667982" "83741332" "NW_020621381.1" "1107466"
"809" "Parent=rna111633.path1" "PGA_scaffold0__87_contigs__length_333667982" "83741582" "NW_020621381.1" "1107716"
"810" "Parent=rna111634.path1" "PGA_scaffold0__87_contigs__length_333667982" "83741582" "NW_020621381.1" "1107716"
"811" "Parent=rna111638.path1" "PGA_scaffold0__87_contigs__length_333667982" "83800911" "NW_020621381.1" "1167045"
"812" "Parent=rna111640.path1" "PGA_scaffold0__87_contigs__length_333667982" "83829917" "NW_020621381.1" "1196051"
"813" "Parent=rna111645.path1" "PGA_scaffold0__87_contigs__length_333667982" "83931079" "NW_020621381.1" "1297213"
"814" "Parent=rna111648.path1" "PGA_scaffold0__87_contigs__length_333667982" "84015244" "NW_020621381.1" "1381378"
"815" "Parent=rna111647.path1" "PGA_scaffold0__87_contigs__length_333667982" "84015430" "NW_020621381.1" "1381564"
"816" "Parent=rna111652.path1" "PGA_scaffold0__87_contigs__length_333667982" "84144777" "NW_020621381.1" "1510911"
"817" "Parent=rna111653.path1" "PGA_scaffold0__87_contigs__length_333667982" "84144777" "NW_020621381.1" "1510911"
"818" "Parent=rna111654.path1" "PGA_scaffold0__87_contigs__length_333667982" "84144777" "NW_020621381.1" "1510911"
"819" "Parent=rna111655.path1" "PGA_scaffold0__87_contigs__length_333667982" "84144777" "NW_020621381.1" "1510911"
"820" "Parent=rna111663.path1" "PGA_scaffold0__87_contigs__length_333667982" "84405612" "NW_020621381.1" "1771746"
"821" "Parent=rna111665.path1" "PGA_scaffold0__87_contigs__length_333667982" "84502890" "NW_020621381.1" "1869024"
"822" "Parent=rna111697.path1" "PGA_scaffold0__87_contigs__length_333667982" "85072660" "NW_020621381.1" "2438794"
"823" "Parent=rna111698.path1" "PGA_scaffold0__87_contigs__length_333667982" "85072660" "NW_020621381.1" "2438794"
"824" "Parent=rna111699.path1" "PGA_scaffold0__87_contigs__length_333667982" "85072660" "NW_020621381.1" "2438794"
"825" "Parent=rna111703.path1" "PGA_scaffold0__87_contigs__length_333667982" "85338439" "NW_020621381.1" "2704573"
"826" "Parent=rna111704.path1" "PGA_scaffold0__87_contigs__length_333667982" "85370335" "NW_020621381.1" "2736469"
"827" "Parent=rna111705.path1" "PGA_scaffold0__87_contigs__length_333667982" "85386718" "NW_020621381.1" "2752852"
"828" "Parent=rna111706.path1" "PGA_scaffold0__87_contigs__length_333667982" "85420716" "NW_020621381.1" "2786850"
"829" "Parent=rna111717.path1" "PGA_scaffold0__87_contigs__length_333667982" "85808932" "NW_020621381.1" "3175066"
"830" "Parent=rna111721.path1" "PGA_scaffold0__87_contigs__length_333667982" "86084573" "NW_020621381.1" "3450707"
"831" "Parent=rna111724.path1" "PGA_scaffold0__87_contigs__length_333667982" "86298380" "NW_020621381.1" "3664514"
"832" "Parent=rna111726.path1" "PGA_scaffold0__87_contigs__length_333667982" "86477958" "NW_020621381.1" "3844092"
"833" "Parent=rna111744.path1" "PGA_scaffold0__87_contigs__length_333667982" "87069586" "NW_020621381.1" "4435720"
"834" "Parent=rna111750.path1" "PGA_scaffold0__87_contigs__length_333667982" "87250982" "NW_020621381.1" "4617116"
"835" "Parent=rna111752.path1" "PGA_scaffold0__87_contigs__length_333667982" "87608304" "NW_020621381.1" "4974438"
"836" "Parent=rna111753.path1" "PGA_scaffold0__87_contigs__length_333667982" "87671857" "NW_020621381.1" "5037991"
"837" "Parent=rna111754.path1" "PGA_scaffold0__87_contigs__length_333667982" "87671857" "NW_020621381.1" "5037991"
"838" "Parent=rna115520.path1" "PGA_scaffold0__87_contigs__length_333667982" "88755745" "NW_020622492.1" "19476140"
"839" "Parent=rna111772.path1" "PGA_scaffold0__87_contigs__length_333667982" "89225437" "NW_020621381.1" "7049685"
"840" "Parent=rna111780.path1" "PGA_scaffold0__87_contigs__length_333667982" "90059889" "NW_020621381.1" "7888343"
"841" "Parent=rna111760.path1" "PGA_scaffold0__87_contigs__length_333667982" "90626434" "NW_020621381.1" "6199539"
"842" "Parent=rna116190.path1" "PGA_scaffold0__87_contigs__length_333667982" "91325241" "NW_020622934.1" "323070"
"843" "Parent=rna116191.path1" "PGA_scaffold0__87_contigs__length_333667982" "91325241" "NW_020622934.1" "323070"
"844" "Parent=rna116192.path1" "PGA_scaffold0__87_contigs__length_333667982" "91325241" "NW_020622934.1" "323070"
"845" "Parent=rna116196.path1" "PGA_scaffold0__87_contigs__length_333667982" "91398452" "NW_020622934.1" "396281"
"846" "Parent=rna116197.path1" "PGA_scaffold0__87_contigs__length_333667982" "91436838" "NW_020622934.1" "434667"
"847" "Parent=rna116200.path1" "PGA_scaffold0__87_contigs__length_333667982" "91643981" "NW_020622934.1" "641810"
"848" "Parent=rna116201.path1" "PGA_scaffold0__87_contigs__length_333667982" "91649795" "NW_020622934.1" "647624"
"849" "Parent=rna116205.path1" "PGA_scaffold0__87_contigs__length_333667982" "91664081" "NW_020622934.1" "661910"
"850" "Parent=rna116211.path1" "PGA_scaffold0__87_contigs__length_333667982" "91982800" "NW_020622934.1" "980629"
"851" "Parent=rna116212.path1" "PGA_scaffold0__87_contigs__length_333667982" "92116553" "NW_020622934.1" "1114382"
"852" "Parent=rna116213.path1" "PGA_scaffold0__87_contigs__length_333667982" "92128060" "NW_020622934.1" "1125889"
"853" "Parent=rna116278.path1" "PGA_scaffold0__87_contigs__length_333667982" "93059690" "NW_020622934.1" "2057519"
"854" "Parent=rna116294.path1" "PGA_scaffold0__87_contigs__length_333667982" "94084903" "NW_020622934.1" "3082732"
"855" "Parent=rna116306.path1" "PGA_scaffold0__87_contigs__length_333667982" "94257974" "NW_020622934.1" "3255803"
"856" "Parent=rna116331.path1" "PGA_scaffold0__87_contigs__length_333667982" "94774544" "NW_020622934.1" "3772373"
"857" "Parent=rna116332.path1" "PGA_scaffold0__87_contigs__length_333667982" "94774544" "NW_020622934.1" "3772373"
"858" "Parent=rna116333.path1" "PGA_scaffold0__87_contigs__length_333667982" "94774544" "NW_020622934.1" "3772373"
"859" "Parent=rna116356.path1" "PGA_scaffold0__87_contigs__length_333667982" "95459222" "NW_020622934.1" "4457951"
"860" "Parent=rna116365.path1" "PGA_scaffold0__87_contigs__length_333667982" "96237582" "NW_020622934.1" "5236311"
"861" "Parent=rna116381.path1" "PGA_scaffold0__87_contigs__length_333667982" "96369896" "NW_020622934.1" "5368625"
"862" "Parent=rna116382.path1" "PGA_scaffold0__87_contigs__length_333667982" "96369896" "NW_020622934.1" "5368625"
"863" "Parent=rna116383.path1" "PGA_scaffold0__87_contigs__length_333667982" "96457704" "NW_020622934.1" "5456433"
"864" "Parent=rna116385.path1" "PGA_scaffold0__87_contigs__length_333667982" "96519054" "NW_020622934.1" "5517783"
"865" "Parent=rna116389.path1" "PGA_scaffold0__87_contigs__length_333667982" "96627855" "NW_020622934.1" "5626584"
"866" "Parent=rna116396.path1" "PGA_scaffold0__87_contigs__length_333667982" "97173033" "NW_020622934.1" "6171762"
"867" "Parent=rna116412.path1" "PGA_scaffold0__87_contigs__length_333667982" "97428755" "NW_020622934.1" "6427484"
"868" "Parent=rna116413.path1" "PGA_scaffold0__87_contigs__length_333667982" "97428755" "NW_020622934.1" "6427484"
"869" "Parent=rna116415.path1" "PGA_scaffold0__87_contigs__length_333667982" "97459133" "NW_020622934.1" "6457862"
"870" "Parent=rna116420.path1" "PGA_scaffold0__87_contigs__length_333667982" "97530093" "NW_020622934.1" "6528822"
"871" "Parent=rna116425.path1" "PGA_scaffold0__87_contigs__length_333667982" "97553973" "NW_020622934.1" "6552702"
"872" "Parent=rna116441.path1" "PGA_scaffold0__87_contigs__length_333667982" "98168691" "NW_020622934.1" "7167420"
"873" "Parent=rna116442.path1" "PGA_scaffold0__87_contigs__length_333667982" "98168691" "NW_020622934.1" "7167420"
"874" "Parent=rna116473.path1" "PGA_scaffold0__87_contigs__length_333667982" "99030685" "NW_020622934.1" "8029414"
"875" "Parent=rna116476.path1" "PGA_scaffold0__87_contigs__length_333667982" "99136704" "NW_020622934.1" "8135433"
"876" "Parent=rna116477.path1" "PGA_scaffold0__87_contigs__length_333667982" "99137298" "NW_020622934.1" "8136027"
"877" "Parent=rna116479.path1" "PGA_scaffold0__87_contigs__length_333667982" "99146584" "NW_020622934.1" "8145313"
"878" "Parent=rna116480.path1" "PGA_scaffold0__87_contigs__length_333667982" "99162496" "NW_020622934.1" "8161225"
"879" "Parent=rna116484.path1" "PGA_scaffold0__87_contigs__length_333667982" "99481093" "NW_020622934.1" "8479822"
"880" "Parent=rna116485.path1" "PGA_scaffold0__87_contigs__length_333667982" "99527519" "NW_020622934.1" "8526248"
"881" "Parent=rna116486.path1" "PGA_scaffold0__87_contigs__length_333667982" "99607771" "NW_020622934.1" "8606500"
"882" "Parent=rna116500.path1" "PGA_scaffold0__87_contigs__length_333667982" "99711672" "NW_020622934.1" "8710401"
"883" "Parent=rna116501.path1" "PGA_scaffold0__87_contigs__length_333667982" "99711672" "NW_020622934.1" "8710401"
"884" "Parent=rna116505.path1" "PGA_scaffold0__87_contigs__length_333667982" "99914676" "NW_020622934.1" "8913405"
"885" "Parent=rna116511.path1" "PGA_scaffold0__87_contigs__length_333667982" "99937985" "NW_020622934.1" "8936714"
"886" "Parent=rna116512.path1" "PGA_scaffold0__87_contigs__length_333667982" "99937985" "NW_020622934.1" "8936714"
"887" "Parent=rna116513.path1" "PGA_scaffold0__87_contigs__length_333667982" "99953157" "NW_020622934.1" "8951886"
"888" "Parent=rna116522.path1" "PGA_scaffold0__87_contigs__length_333667982" "100239493" "NW_020622934.1" "9238222"
"889" "Parent=rna116524.path1" "PGA_scaffold0__87_contigs__length_333667982" "100257410" "NW_020622934.1" "9256139"
"890" "Parent=rna116527.path1" "PGA_scaffold0__87_contigs__length_333667982" "100394071" "NW_020622934.1" "9392800"
"891" "Parent=rna116528.path1" "PGA_scaffold0__87_contigs__length_333667982" "100394071" "NW_020622934.1" "9392800"
"892" "Parent=rna116529.path1" "PGA_scaffold0__87_contigs__length_333667982" "100394337" "NW_020622934.1" "9393066"
"893" "Parent=rna116530.path1" "PGA_scaffold0__87_contigs__length_333667982" "100394337" "NW_020622934.1" "9393066"
"894" "Parent=rna116536.path1" "PGA_scaffold0__87_contigs__length_333667982" "100583481" "NW_020622934.1" "9582210"
"895" "Parent=rna116537.path1" "PGA_scaffold0__87_contigs__length_333667982" "100583481" "NW_020622934.1" "9582210"
"896" "Parent=rna116539.path1" "PGA_scaffold0__87_contigs__length_333667982" "100651370" "NW_020622934.1" "9650099"
"897" "Parent=rna116543.path1" "PGA_scaffold0__87_contigs__length_333667982" "100660122" "NW_020622934.1" "9658851"
"898" "Parent=rna116544.path1" "PGA_scaffold0__87_contigs__length_333667982" "100683108" "NW_020622934.1" "9681837"
"899" "Parent=rna116547.path1" "PGA_scaffold0__87_contigs__length_333667982" "100802253" "NW_020622934.1" "9800982"
"900" "Parent=rna116548.path1" "PGA_scaffold0__87_contigs__length_333667982" "100802253" "NW_020622934.1" "9800982"
"901" "Parent=rna116554.path1" "PGA_scaffold0__87_contigs__length_333667982" "100864251" "NW_020622934.1" "9862980"
"902" "Parent=rna116557.path1" "PGA_scaffold0__87_contigs__length_333667982" "100938308" "NW_020622934.1" "9937037"
"903" "Parent=rna116558.path1" "PGA_scaffold0__87_contigs__length_333667982" "101006910" "NW_020622934.1" "10005639"
"904" "Parent=rna116568.path1" "PGA_scaffold0__87_contigs__length_333667982" "101205560" "NW_020622934.1" "10204289"
"905" "Parent=rna116573.path1" "PGA_scaffold0__87_contigs__length_333667982" "101376048" "NW_020622934.1" "10374777"
"906" "Parent=rna116575.path1" "PGA_scaffold0__87_contigs__length_333667982" "101552825" "NW_020622934.1" "10551554"
"907" "Parent=rna116590.path1" "PGA_scaffold0__87_contigs__length_333667982" "101769391" "NW_020622934.1" "10768120"
"908" "Parent=rna116605.path1" "PGA_scaffold0__87_contigs__length_333667982" "101983594" "NW_020622934.1" "10982323"
"909" "Parent=rna116606.path1" "PGA_scaffold0__87_contigs__length_333667982" "101992424" "NW_020622934.1" "10991153"
"910" "Parent=rna116608.path1" "PGA_scaffold0__87_contigs__length_333667982" "102061006" "NW_020622934.1" "11059735"
"911" "Parent=rna116609.path1" "PGA_scaffold0__87_contigs__length_333667982" "102068596" "NW_020622934.1" "11067325"
"912" "Parent=rna116610.path1" "PGA_scaffold0__87_contigs__length_333667982" "102076140" "NW_020622934.1" "11074869"
"913" "Parent=rna116612.path1" "PGA_scaffold0__87_contigs__length_333667982" "102193583" "NW_020622934.1" "11192312"
"914" "Parent=rna116622.path1" "PGA_scaffold0__87_contigs__length_333667982" "102464513" "NW_020622934.1" "11463242"
"915" "Parent=rna116623.path1" "PGA_scaffold0__87_contigs__length_333667982" "102464513" "NW_020622934.1" "11463242"
"916" "Parent=rna116624.path1" "PGA_scaffold0__87_contigs__length_333667982" "102464513" "NW_020622934.1" "11463242"
"917" "Parent=rna116633.path1" "PGA_scaffold0__87_contigs__length_333667982" "102651990" "NW_020622934.1" "11650719"
"918" "Parent=rna116635.path1" "PGA_scaffold0__87_contigs__length_333667982" "102654455" "NW_020622934.1" "11653184"
"919" "Parent=rna116634.path1" "PGA_scaffold0__87_contigs__length_333667982" "102655116" "NW_020622934.1" "11653845"
"920" "Parent=rna116636.path1" "PGA_scaffold0__87_contigs__length_333667982" "102655116" "NW_020622934.1" "11653845"
"921" "Parent=rna116637.path1" "PGA_scaffold0__87_contigs__length_333667982" "102655138" "NW_020622934.1" "11653867"
"922" "Parent=rna116640.path1" "PGA_scaffold0__87_contigs__length_333667982" "102657961" "NW_020622934.1" "11656690"
"923" "Parent=rna116642.path1" "PGA_scaffold0__87_contigs__length_333667982" "102755180" "NW_020622934.1" "11753909"
"924" "Parent=rna116644.path1" "PGA_scaffold0__87_contigs__length_333667982" "102755180" "NW_020622934.1" "11753909"
"925" "Parent=rna116654.path1" "PGA_scaffold0__87_contigs__length_333667982" "103016520" "NW_020622934.1" "12015249"
"926" "Parent=rna116655.path1" "PGA_scaffold0__87_contigs__length_333667982" "103016520" "NW_020622934.1" "12015249"
"927" "Parent=rna116656.path1" "PGA_scaffold0__87_contigs__length_333667982" "103016520" "NW_020622934.1" "12015249"
"928" "Parent=rna116662.path1" "PGA_scaffold0__87_contigs__length_333667982" "103224943" "NW_020622934.1" "12223672"
"929" "Parent=rna116668.path1" "PGA_scaffold0__87_contigs__length_333667982" "103515770" "NW_020622934.1" "12514499"
"930" "Parent=rna116675.path1" "PGA_scaffold0__87_contigs__length_333667982" "103819197" "NW_020622934.1" "12817926"
"931" "Parent=rna116676.path1" "PGA_scaffold0__87_contigs__length_333667982" "103823703" "NW_020622934.1" "12822432"
"932" "Parent=rna116677.path1" "PGA_scaffold0__87_contigs__length_333667982" "103860812" "NW_020622934.1" "12859541"
"933" "Parent=rna116680.path1" "PGA_scaffold0__87_contigs__length_333667982" "103905655" "NW_020622934.1" "12904384"
"934" "Parent=rna116681.path1" "PGA_scaffold0__87_contigs__length_333667982" "103946307" "NW_020622934.1" "12945036"
"935" "Parent=rna116685.path1" "PGA_scaffold0__87_contigs__length_333667982" "104009615" "NW_020622934.1" "13008344"
"936" "Parent=rna116692.path1" "PGA_scaffold0__87_contigs__length_333667982" "104096594" "NW_020622934.1" "13095323"
"937" "Parent=rna116700.path1" "PGA_scaffold0__87_contigs__length_333667982" "104274178" "NW_020622934.1" "13272907"
"938" "Parent=rna116708.path1" "PGA_scaffold0__87_contigs__length_333667982" "104521709" "NW_020622934.1" "13520438"
"939" "Parent=rna116710.path1" "PGA_scaffold0__87_contigs__length_333667982" "104593157" "NW_020622934.1" "13591886"
"940" "Parent=rna116712.path1" "PGA_scaffold0__87_contigs__length_333667982" "104650039" "NW_020622934.1" "13648768"
"941" "Parent=rna116720.path1" "PGA_scaffold0__87_contigs__length_333667982" "104741022" "NW_020622934.1" "13739751"
"942" "Parent=rna116721.path1" "PGA_scaffold0__87_contigs__length_333667982" "104962023" "NW_020622934.1" "13960752"
"943" "Parent=rna116722.path1" "PGA_scaffold0__87_contigs__length_333667982" "104981301" "NW_020622934.1" "13980030"
"944" "Parent=rna116732.path1" "PGA_scaffold0__87_contigs__length_333667982" "105285451" "NW_020622934.1" "14284180"
"945" "Parent=rna116733.path1" "PGA_scaffold0__87_contigs__length_333667982" "105359969" "NW_020622934.1" "14358698"
"946" "Parent=rna116735.path1" "PGA_scaffold0__87_contigs__length_333667982" "105389330" "NW_020622934.1" "14388059"
"947" "Parent=rna116736.path1" "PGA_scaffold0__87_contigs__length_333667982" "105407113" "NW_020622934.1" "14405842"
"948" "Parent=rna116737.path1" "PGA_scaffold0__87_contigs__length_333667982" "105409941" "NW_020622934.1" "14408670"
"949" "Parent=rna116738.path1" "PGA_scaffold0__87_contigs__length_333667982" "105410087" "NW_020622934.1" "14408816"
"950" "Parent=rna116745.path1" "PGA_scaffold0__87_contigs__length_333667982" "105686848" "NW_020622934.1" "14685577"
"951" "Parent=rna116746.path1" "PGA_scaffold0__87_contigs__length_333667982" "105686848" "NW_020622934.1" "14685577"
"952" "Parent=rna116747.path1" "PGA_scaffold0__87_contigs__length_333667982" "105686848" "NW_020622934.1" "14685577"
"953" "Parent=rna116748.path1" "PGA_scaffold0__87_contigs__length_333667982" "105686848" "NW_020622934.1" "14685577"
"954" "Parent=rna116749.path1" "PGA_scaffold0__87_contigs__length_333667982" "105788776" "NW_020622934.1" "14787505"
"955" "Parent=rna116753.path1" "PGA_scaffold0__87_contigs__length_333667982" "105817865" "NW_020622934.1" "14816594"
"956" "Parent=rna116754.path1" "PGA_scaffold0__87_contigs__length_333667982" "105823392" "NW_020622934.1" "14822121"
"957" "Parent=rna116758.path1" "PGA_scaffold0__87_contigs__length_333667982" "105915257" "NW_020622934.1" "14913986"
"958" "Parent=rna116770.path1" "PGA_scaffold0__87_contigs__length_333667982" "106136344" "NW_020622934.1" "15135073"
"959" "Parent=rna116775.path1" "PGA_scaffold0__87_contigs__length_333667982" "106348067" "NW_020622934.1" "15346796"
"960" "Parent=rna116777.path1" "PGA_scaffold0__87_contigs__length_333667982" "106358468" "NW_020622934.1" "15357197"
"961" "Parent=rna116788.path1" "PGA_scaffold0__87_contigs__length_333667982" "106619748" "NW_020622934.1" "15618477"
"962" "Parent=rna116792.path1" "PGA_scaffold0__87_contigs__length_333667982" "106876959" "NW_020622934.1" "15875688"
"963" "Parent=rna116808.path1" "PGA_scaffold0__87_contigs__length_333667982" "107036767" "NW_020622934.1" "16035496"
"964" "Parent=rna116809.path1" "PGA_scaffold0__87_contigs__length_333667982" "107036767" "NW_020622934.1" "16035496"
"965" "Parent=rna116824.path1" "PGA_scaffold0__87_contigs__length_333667982" "107390126" "NW_020622934.1" "16388855"
"966" "Parent=rna116829.path1" "PGA_scaffold0__87_contigs__length_333667982" "107623000" "NW_020622934.1" "16621729"
"967" "Parent=rna116832.path1" "PGA_scaffold0__87_contigs__length_333667982" "107676617" "NW_020622934.1" "16675346"
"968" "Parent=rna116833.path1" "PGA_scaffold0__87_contigs__length_333667982" "107687401" "NW_020622934.1" "16686130"
"969" "Parent=rna116834.path1" "PGA_scaffold0__87_contigs__length_333667982" "107687401" "NW_020622934.1" "16686130"
"970" "Parent=rna116835.path1" "PGA_scaffold0__87_contigs__length_333667982" "107687401" "NW_020622934.1" "16686130"
"971" "Parent=rna116837.path1" "PGA_scaffold0__87_contigs__length_333667982" "107702052" "NW_020622934.1" "16700781"
"972" "Parent=rna116838.path1" "PGA_scaffold0__87_contigs__length_333667982" "107702052" "NW_020622934.1" "16700781"
"973" "Parent=rna116839.path1" "PGA_scaffold0__87_contigs__length_333667982" "107702052" "NW_020622934.1" "16700781"
"974" "Parent=rna116840.path1" "PGA_scaffold0__87_contigs__length_333667982" "107702052" "NW_020622934.1" "16700781"
"975" "Parent=rna116841.path1" "PGA_scaffold0__87_contigs__length_333667982" "107828908" "NW_020622934.1" "16827637"
"976" "Parent=rna116842.path1" "PGA_scaffold0__87_contigs__length_333667982" "107835241" "NW_020622934.1" "16833970"
"977" "Parent=rna116847.path1" "PGA_scaffold0__87_contigs__length_333667982" "107868897" "NW_020622934.1" "16867626"
"978" "Parent=rna116850.path1" "PGA_scaffold0__87_contigs__length_333667982" "107998616" "NW_020622934.1" "16997345"
"979" "Parent=rna116849.path1" "PGA_scaffold0__87_contigs__length_333667982" "107998656" "NW_020622934.1" "16997385"
"980" "Parent=rna116851.path1" "PGA_scaffold0__87_contigs__length_333667982" "107998656" "NW_020622934.1" "16997385"
"981" "Parent=rna116852.path1" "PGA_scaffold0__87_contigs__length_333667982" "107999610" "NW_020622934.1" "16998339"
"982" "Parent=rna116862.path1" "PGA_scaffold0__87_contigs__length_333667982" "108392828" "NW_020622934.1" "17391557"
"983" "Parent=rna116865.path1" "PGA_scaffold0__87_contigs__length_333667982" "108416670" "NW_020622934.1" "17415399"
"984" "Parent=rna116884.path1" "PGA_scaffold0__87_contigs__length_333667982" "108586685" "NW_020622934.1" "17585414"
"985" "Parent=rna116893.path1" "PGA_scaffold0__87_contigs__length_333667982" "108791108" "NW_020622934.1" "17789837"
"986" "Parent=rna116895.path1" "PGA_scaffold0__87_contigs__length_333667982" "108882472" "NW_020622934.1" "17881201"
"987" "Parent=rna116898.path1" "PGA_scaffold0__87_contigs__length_333667982" "108969248" "NW_020622934.1" "17967977"
"988" "Parent=rna116897.path1" "PGA_scaffold0__87_contigs__length_333667982" "108969347" "NW_020622934.1" "17968076"
"989" "Parent=rna116902.path1" "PGA_scaffold0__87_contigs__length_333667982" "109055956" "NW_020622934.1" "18054685"
"990" "Parent=rna116903.path1" "PGA_scaffold0__87_contigs__length_333667982" "109055956" "NW_020622934.1" "18054685"
"991" "Parent=rna116904.path1" "PGA_scaffold0__87_contigs__length_333667982" "109055956" "NW_020622934.1" "18054685"
"992" "Parent=rna116905.path1" "PGA_scaffold0__87_contigs__length_333667982" "109193205" "NW_020622934.1" "18191934"
"993" "Parent=rna116912.path1" "PGA_scaffold0__87_contigs__length_333667982" "109315901" "NW_020622934.1" "18314630"
"994" "Parent=rna116913.path1" "PGA_scaffold0__87_contigs__length_333667982" "109316976" "NW_020622934.1" "18315705"
"995" "Parent=rna116927.path1" "PGA_scaffold0__87_contigs__length_333667982" "109517613" "NW_020622934.1" "18516342"
"996" "Parent=rna116929.path1" "PGA_scaffold0__87_contigs__length_333667982" "109521550" "NW_020622934.1" "18520279"
"997" "Parent=rna116933.path1" "PGA_scaffold0__87_contigs__length_333667982" "109568909" "NW_020622934.1" "18567638"
"998" "Parent=rna116934.path1" "PGA_scaffold0__87_contigs__length_333667982" "109587678" "NW_020622934.1" "18586407"
"999" "Parent=rna116947.path1" "PGA_scaffold0__87_contigs__length_333667982" "109737935" "NW_020622934.1" "18736664"
"1000" "Parent=rna116949.path1" "PGA_scaffold0__87_contigs__length_333667982" "109816497" "NW_020622934.1" "18815226"
"1001" "Parent=rna116950.path1" "PGA_scaffold0__87_contigs__length_333667982" "109816497" "NW_020622934.1" "18815226"
"1002" "Parent=rna116951.path1" "PGA_scaffold0__87_contigs__length_333667982" "109816497" "NW_020622934.1" "18815226"
"1003" "Parent=rna116952.path1" "PGA_scaffold0__87_contigs__length_333667982" "109816497" "NW_020622934.1" "18815226"
"1004" "Parent=rna116953.path1" "PGA_scaffold0__87_contigs__length_333667982" "109816497" "NW_020622934.1" "18815226"
"1005" "Parent=rna116959.path1" "PGA_scaffold0__87_contigs__length_333667982" "109877355" "NW_020622934.1" "18876084"
"1006" "Parent=rna116972.path1" "PGA_scaffold0__87_contigs__length_333667982" "110103426" "NW_020622934.1" "19102155"
"1007" "Parent=rna116985.path1" "PGA_scaffold0__87_contigs__length_333667982" "110268373" "NW_020622934.1" "19267102"
"1008" "Parent=rna116990.path1" "PGA_scaffold0__87_contigs__length_333667982" "110375658" "NW_020622934.1" "19374387"
"1009" "Parent=rna116991.path1" "PGA_scaffold0__87_contigs__length_333667982" "110377003" "NW_020622934.1" "19375732"
"1010" "Parent=rna116992.path1" "PGA_scaffold0__87_contigs__length_333667982" "110569701" "NW_020622934.1" "19568430"
"1011" "Parent=rna116994.path1" "PGA_scaffold0__87_contigs__length_333667982" "110583240" "NW_020622934.1" "19581969"
"1012" "Parent=rna116996.path1" "PGA_scaffold0__87_contigs__length_333667982" "110605803" "NW_020622934.1" "19604532"
"1013" "Parent=rna116998.path1" "PGA_scaffold0__87_contigs__length_333667982" "110693169" "NW_020622934.1" "19691898"
"1014" "Parent=rna116999.path1" "PGA_scaffold0__87_contigs__length_333667982" "110704013" "NW_020622934.1" "19702742"
"1015" "Parent=rna117003.path1" "PGA_scaffold0__87_contigs__length_333667982" "110902188" "NW_020622934.1" "19900917"
"1016" "Parent=rna117004.path1" "PGA_scaffold0__87_contigs__length_333667982" "110903687" "NW_020622934.1" "19902416"
"1017" "Parent=rna117027.path1" "PGA_scaffold0__87_contigs__length_333667982" "111157594" "NW_020622934.1" "20156323"
"1018" "Parent=rna117028.path1" "PGA_scaffold0__87_contigs__length_333667982" "111160152" "NW_020622934.1" "20158881"
"1019" "Parent=rna117041.path1" "PGA_scaffold0__87_contigs__length_333667982" "111273311" "NW_020622934.1" "20272040"
"1020" "Parent=rna117049.path1" "PGA_scaffold0__87_contigs__length_333667982" "111497362" "NW_020622934.1" "20504393"
"1021" "Parent=rna117051.path1" "PGA_scaffold0__87_contigs__length_333667982" "111544363" "NW_020622934.1" "20551394"
"1022" "Parent=rna117052.path1" "PGA_scaffold0__87_contigs__length_333667982" "111554204" "NW_020622934.1" "20561235"
"1023" "Parent=rna117053.path1" "PGA_scaffold0__87_contigs__length_333667982" "111554204" "NW_020622934.1" "20561235"
"1024" "Parent=rna117055.path1" "PGA_scaffold0__87_contigs__length_333667982" "111579561" "NW_020622934.1" "20586592"
"1025" "Parent=rna117059.path1" "PGA_scaffold0__87_contigs__length_333667982" "111619163" "NW_020622934.1" "20626194"
"1026" "Parent=rna117060.path1" "PGA_scaffold0__87_contigs__length_333667982" "111673048" "NW_020622934.1" "20680079"
"1027" "Parent=rna117061.path1" "PGA_scaffold0__87_contigs__length_333667982" "111673048" "NW_020622934.1" "20680079"
"1028" "Parent=rna117062.path1" "PGA_scaffold0__87_contigs__length_333667982" "111677426" "NW_020622934.1" "20684457"
"1029" "Parent=rna117063.path1" "PGA_scaffold0__87_contigs__length_333667982" "111677426" "NW_020622934.1" "20684457"
"1030" "Parent=rna117064.path1" "PGA_scaffold0__87_contigs__length_333667982" "111677426" "NW_020622934.1" "20684457"
"1031" "Parent=rna117065.path1" "PGA_scaffold0__87_contigs__length_333667982" "111727970" "NW_020622934.1" "20735001"
"1032" "Parent=rna117066.path1" "PGA_scaffold0__87_contigs__length_333667982" "111727970" "NW_020622934.1" "20735001"
"1033" "Parent=rna117069.path1" "PGA_scaffold0__87_contigs__length_333667982" "111768378" "NW_020622934.1" "20775409"
"1034" "Parent=rna117070.path1" "PGA_scaffold0__87_contigs__length_333667982" "111789061" "NW_020622934.1" "20796092"
"1035" "Parent=rna117071.path1" "PGA_scaffold0__87_contigs__length_333667982" "111791468" "NW_020622934.1" "20798499"
"1036" "Parent=rna117072.path1" "PGA_scaffold0__87_contigs__length_333667982" "111798311" "NW_020622934.1" "20805342"
"1037" "Parent=rna117073.path1" "PGA_scaffold0__87_contigs__length_333667982" "111837202" "NW_020622934.1" "20844233"
"1038" "Parent=rna117081.path1" "PGA_scaffold0__87_contigs__length_333667982" "112111713" "NW_020622934.1" "21118744"
"1039" "Parent=rna117097.path1" "PGA_scaffold0__87_contigs__length_333667982" "112547094" "NW_020622934.1" "21554125"
"1040" "Parent=rna117102.path1" "PGA_scaffold0__87_contigs__length_333667982" "112772438" "NW_020622934.1" "21779469"
"1041" "Parent=rna117103.path1" "PGA_scaffold0__87_contigs__length_333667982" "112789710" "NW_020622934.1" "21796741"
"1042" "Parent=rna117110.path1" "PGA_scaffold0__87_contigs__length_333667982" "112993553" "NW_020622934.1" "22000584"
"1043" "Parent=rna117116.path1" "PGA_scaffold0__87_contigs__length_333667982" "113120009" "NW_020622934.1" "22127040"
"1044" "Parent=rna117117.path1" "PGA_scaffold0__87_contigs__length_333667982" "113199859" "NW_020622934.1" "22206890"
"1045" "Parent=rna117118.path1" "PGA_scaffold0__87_contigs__length_333667982" "113248510" "NW_020622934.1" "22255541"
"1046" "Parent=rna117121.path1" "PGA_scaffold0__87_contigs__length_333667982" "113353257" "NW_020622934.1" "22360288"
"1047" "Parent=rna117129.path1" "PGA_scaffold0__87_contigs__length_333667982" "113510217" "NW_020622934.1" "22517248"
"1048" "Parent=rna117130.path1" "PGA_scaffold0__87_contigs__length_333667982" "113510217" "NW_020622934.1" "22517248"
"1049" "Parent=rna117131.path1" "PGA_scaffold0__87_contigs__length_333667982" "113510217" "NW_020622934.1" "22517248"
"1050" "Parent=rna117134.path1" "PGA_scaffold0__87_contigs__length_333667982" "113792035" "NW_020622934.1" "22799066"
"1051" "Parent=rna117135.path1" "PGA_scaffold0__87_contigs__length_333667982" "113792039" "NW_020622934.1" "22799070"
"1052" "Parent=rna117137.path1" "PGA_scaffold0__87_contigs__length_333667982" "113828702" "NW_020622934.1" "22835733"
"1053" "Parent=rna117138.path1" "PGA_scaffold0__87_contigs__length_333667982" "113835301" "NW_020622934.1" "22842332"
"1054" "Parent=rna117140.path1" "PGA_scaffold0__87_contigs__length_333667982" "113862924" "NW_020622934.1" "22869955"
"1055" "Parent=rna117147.path1" "PGA_scaffold0__87_contigs__length_333667982" "113864475" "NW_020622934.1" "22871506"
"1056" "Parent=rna117144.path1" "PGA_scaffold0__87_contigs__length_333667982" "113865177" "NW_020622934.1" "22872208"
"1057" "Parent=rna117145.path1" "PGA_scaffold0__87_contigs__length_333667982" "113865177" "NW_020622934.1" "22872208"
"1058" "Parent=rna117146.path1" "PGA_scaffold0__87_contigs__length_333667982" "113865177" "NW_020622934.1" "22872208"
"1059" "Parent=rna117148.path1" "PGA_scaffold0__87_contigs__length_333667982" "113867515" "NW_020622934.1" "22874546"
"1060" "Parent=rna117149.path1" "PGA_scaffold0__87_contigs__length_333667982" "113918059" "NW_020622934.1" "22925090"
"1061" "Parent=rna117150.path1" "PGA_scaffold0__87_contigs__length_333667982" "113923705" "NW_020622934.1" "22930736"
"1062" "Parent=rna117163.path1" "PGA_scaffold0__87_contigs__length_333667982" "114264997" "NW_020622934.1" "23272028"
"1063" "Parent=rna117164.path1" "PGA_scaffold0__87_contigs__length_333667982" "114264997" "NW_020622934.1" "23272028"
"1064" "Parent=rna117168.path1" "PGA_scaffold0__87_contigs__length_333667982" "114327952" "NW_020622934.1" "23334983"
"1065" "Parent=rna117169.path1" "PGA_scaffold0__87_contigs__length_333667982" "114328395" "NW_020622934.1" "23335426"
"1066" "Parent=rna117171.path1" "PGA_scaffold0__87_contigs__length_333667982" "114332689" "NW_020622934.1" "23339720"
"1067" "Parent=rna117182.path1" "PGA_scaffold0__87_contigs__length_333667982" "114393477" "NW_020622934.1" "23400508"
"1068" "Parent=rna117183.path1" "PGA_scaffold0__87_contigs__length_333667982" "114435696" "NW_020622934.1" "23442727"
"1069" "Parent=rna117185.path1" "PGA_scaffold0__87_contigs__length_333667982" "114467954" "NW_020622934.1" "23474985"
"1070" "Parent=rna105775.path1" "PGA_scaffold0__87_contigs__length_333667982" "114713144" "NW_020618825.1" "143818"
"1071" "Parent=rna105777.path1" "PGA_scaffold0__87_contigs__length_333667982" "114961174" "NW_020618825.1" "391848"
"1072" "Parent=rna105778.path1" "PGA_scaffold0__87_contigs__length_333667982" "114976612" "NW_020618825.1" "407286"
"1073" "Parent=rna105779.path1" "PGA_scaffold0__87_contigs__length_333667982" "114994096" "NW_020618825.1" "424770"
"1074" "Parent=rna105780.path1" "PGA_scaffold0__87_contigs__length_333667982" "114995701" "NW_020618825.1" "426375"
"1075" "Parent=rna105781.path1" "PGA_scaffold0__87_contigs__length_333667982" "115003049" "NW_020618825.1" "433723"
"1076" "Parent=rna106033.path1" "PGA_scaffold0__87_contigs__length_333667982" "115614056" "NW_020618825.1" "1044730"
"1077" "Parent=rna106034.path1" "PGA_scaffold0__87_contigs__length_333667982" "115619659" "NW_020618825.1" "1050333"
"1078" "Parent=rna106035.path1" "PGA_scaffold0__87_contigs__length_333667982" "115629440" "NW_020618825.1" "1060114"
"1079" "Parent=rna106037.path1" "PGA_scaffold0__87_contigs__length_333667982" "115646277" "NW_020618825.1" "1076951"
"1080" "Parent=rna106038.path1" "PGA_scaffold0__87_contigs__length_333667982" "115647483" "NW_020618825.1" "1078157"
"1081" "Parent=rna106039.path1" "PGA_scaffold0__87_contigs__length_333667982" "115659560" "NW_020618825.1" "1090234"
"1082" "Parent=rna106042.path1" "PGA_scaffold0__87_contigs__length_333667982" "115677795" "NW_020618825.1" "1108469"
"1083" "Parent=rna106044.path1" "PGA_scaffold0__87_contigs__length_333667982" "115681582" "NW_020618825.1" "1112256"
"1084" "Parent=rna106055.path1" "PGA_scaffold0__87_contigs__length_333667982" "115929850" "NW_020618825.1" "1379878"
"1085" "Parent=rna106056.path1" "PGA_scaffold0__87_contigs__length_333667982" "115953854" "NW_020618825.1" "1403882"
"1086" "Parent=rna106057.path1" "PGA_scaffold0__87_contigs__length_333667982" "115989575" "NW_020618825.1" "1439603"
"1087" "Parent=rna106061.path1" "PGA_scaffold0__87_contigs__length_333667982" "116016254" "NW_020618825.1" "1466282"
"1088" "Parent=rna106070.path1" "PGA_scaffold0__87_contigs__length_333667982" "116100501" "NW_020618825.1" "1550529"
"1089" "Parent=rna106074.path1" "PGA_scaffold0__87_contigs__length_333667982" "116106256" "NW_020618825.1" "1556284"
"1090" "Parent=rna106080.path1" "PGA_scaffold0__87_contigs__length_333667982" "116260514" "NW_020618825.1" "1710542"
"1091" "Parent=rna106082.path1" "PGA_scaffold0__87_contigs__length_333667982" "116275520" "NW_020618825.1" "1725548"
"1092" "Parent=rna106090.path1" "PGA_scaffold0__87_contigs__length_333667982" "116484773" "NW_020618825.1" "1934801"
"1093" "Parent=rna106101.path1" "PGA_scaffold0__87_contigs__length_333667982" "116720890" "NW_020618825.1" "2170918"
"1094" "Parent=rna106115.path1" "PGA_scaffold0__87_contigs__length_333667982" "116768697" "NW_020618825.1" "2218725"
"1095" "Parent=rna106117.path1" "PGA_scaffold0__87_contigs__length_333667982" "116825106" "NW_020618825.1" "2275134"
"1096" "Parent=rna106118.path1" "PGA_scaffold0__87_contigs__length_333667982" "116825106" "NW_020618825.1" "2275134"
"1097" "Parent=rna106121.path1" "PGA_scaffold0__87_contigs__length_333667982" "117028169" "NW_020618825.1" "2725683"
"1098" "Parent=rna106123.path1" "PGA_scaffold0__87_contigs__length_333667982" "117064562" "NW_020618825.1" "2762076"
"1099" "Parent=rna106125.path1" "PGA_scaffold0__87_contigs__length_333667982" "117126030" "NW_020618825.1" "2823544"
"1100" "Parent=rna106131.path1" "PGA_scaffold0__87_contigs__length_333667982" "117282118" "NW_020618825.1" "2979632"
"1101" "Parent=rna106132.path1" "PGA_scaffold0__87_contigs__length_333667982" "117294417" "NW_020618825.1" "2991931"
"1102" "Parent=rna106133.path1" "PGA_scaffold0__87_contigs__length_333667982" "117381208" "NW_020618825.1" "3078722"
"1103" "Parent=rna106134.path1" "PGA_scaffold0__87_contigs__length_333667982" "117383210" "NW_020618825.1" "3080724"
"1104" "Parent=rna106135.path1" "PGA_scaffold0__87_contigs__length_333667982" "117389222" "NW_020618825.1" "3086736"
"1105" "Parent=rna106137.path1" "PGA_scaffold0__87_contigs__length_333667982" "117432845" "NW_020618825.1" "3130359"
"1106" "Parent=rna106144.path1" "PGA_scaffold0__87_contigs__length_333667982" "117623911" "NW_020618825.1" "3321425"
"1107" "Parent=rna106145.path1" "PGA_scaffold0__87_contigs__length_333667982" "117661246" "NW_020618825.1" "3358760"
"1108" "Parent=rna106146.path1" "PGA_scaffold0__87_contigs__length_333667982" "117665122" "NW_020618825.1" "3362636"
"1109" "Parent=rna106147.path1" "PGA_scaffold0__87_contigs__length_333667982" "117665122" "NW_020618825.1" "3362636"
"1110" "Parent=rna106153.path1" "PGA_scaffold0__87_contigs__length_333667982" "117723960" "NW_020618825.1" "3421474"
"1111" "Parent=rna106154.path1" "PGA_scaffold0__87_contigs__length_333667982" "117729988" "NW_020618825.1" "3427502"
"1112" "Parent=rna106155.path1" "PGA_scaffold0__87_contigs__length_333667982" "117729988" "NW_020618825.1" "3427502"
"1113" "Parent=rna106156.path1" "PGA_scaffold0__87_contigs__length_333667982" "117729988" "NW_020618825.1" "3427502"
"1114" "Parent=rna106157.path1" "PGA_scaffold0__87_contigs__length_333667982" "117729988" "NW_020618825.1" "3427502"
"1115" "Parent=rna106158.path1" "PGA_scaffold0__87_contigs__length_333667982" "117729988" "NW_020618825.1" "3427502"
"1116" "Parent=rna106159.path1" "PGA_scaffold0__87_contigs__length_333667982" "117729988" "NW_020618825.1" "3427502"
"1117" "Parent=rna106160.path1" "PGA_scaffold0__87_contigs__length_333667982" "117729988" "NW_020618825.1" "3427502"
"1118" "Parent=rna106161.path1" "PGA_scaffold0__87_contigs__length_333667982" "117744202" "NW_020618825.1" "3441716"
"1119" "Parent=rna106162.path1" "PGA_scaffold0__87_contigs__length_333667982" "117745068" "NW_020618825.1" "3442582"
"1120" "Parent=rna106163.path1" "PGA_scaffold0__87_contigs__length_333667982" "117769575" "NW_020618825.1" "3467089"
"1121" "Parent=rna106164.path1" "PGA_scaffold0__87_contigs__length_333667982" "117769575" "NW_020618825.1" "3467089"
"1122" "Parent=rna106165.path1" "PGA_scaffold0__87_contigs__length_333667982" "117769575" "NW_020618825.1" "3467089"
"1123" "Parent=rna106166.path1" "PGA_scaffold0__87_contigs__length_333667982" "117775204" "NW_020618825.1" "3472718"
"1124" "Parent=rna106175.path1" "PGA_scaffold0__87_contigs__length_333667982" "117845369" "NW_020618825.1" "3542883"
"1125" "Parent=rna106215.path1" "PGA_scaffold0__87_contigs__length_333667982" "118190014" "NW_020618825.1" "3887528"
"1126" "Parent=rna106216.path1" "PGA_scaffold0__87_contigs__length_333667982" "118235112" "NW_020618825.1" "3932626"
"1127" "Parent=rna106218.path1" "PGA_scaffold0__87_contigs__length_333667982" "118245916" "NW_020618825.1" "3943430"
"1128" "Parent=rna106219.path1" "PGA_scaffold0__87_contigs__length_333667982" "118252508" "NW_020618825.1" "3950022"
"1129" "Parent=rna106221.path1" "PGA_scaffold0__87_contigs__length_333667982" "118286780" "NW_020618825.1" "3984294"
"1130" "Parent=rna106223.path1" "PGA_scaffold0__87_contigs__length_333667982" "118293926" "NW_020618825.1" "3991440"
"1131" "Parent=rna106225.path1" "PGA_scaffold0__87_contigs__length_333667982" "118318043" "NW_020618825.1" "4015557"
"1132" "Parent=rna106227.path1" "PGA_scaffold0__87_contigs__length_333667982" "118326681" "NW_020618825.1" "4024195"
"1133" "Parent=rna106232.path1" "PGA_scaffold0__87_contigs__length_333667982" "118464654" "NW_020618825.1" "4162168"
"1134" "Parent=rna106246.path1" "PGA_scaffold0__87_contigs__length_333667982" "118726662" "NW_020618825.1" "4424176"
"1135" "Parent=rna106252.path1" "PGA_scaffold0__87_contigs__length_333667982" "118806556" "NW_020618825.1" "4504070"
"1136" "Parent=rna106253.path1" "PGA_scaffold0__87_contigs__length_333667982" "118814055" "NW_020618825.1" "4511569"
"1137" "Parent=rna106255.path1" "PGA_scaffold0__87_contigs__length_333667982" "118826357" "NW_020618825.1" "4523871"
"1138" "Parent=rna106258.path1" "PGA_scaffold0__87_contigs__length_333667982" "118860828" "NW_020618825.1" "4558342"
"1139" "Parent=rna106262.path1" "PGA_scaffold0__87_contigs__length_333667982" "118923921" "NW_020618825.1" "4621435"
"1140" "Parent=rna106263.path1" "PGA_scaffold0__87_contigs__length_333667982" "118925655" "NW_020618825.1" "4623169"
"1141" "Parent=rna106267.path1" "PGA_scaffold0__87_contigs__length_333667982" "118964466" "NW_020618825.1" "4661980"
"1142" "Parent=rna106268.path1" "PGA_scaffold0__87_contigs__length_333667982" "118969949" "NW_020618825.1" "4667463"
"1143" "Parent=rna106269.path1" "PGA_scaffold0__87_contigs__length_333667982" "118969949" "NW_020618825.1" "4667463"
"1144" "Parent=rna106270.path1" "PGA_scaffold0__87_contigs__length_333667982" "118969949" "NW_020618825.1" "4667463"
"1145" "Parent=rna106278.path1" "PGA_scaffold0__87_contigs__length_333667982" "119010139" "NW_020618825.1" "4707653"
"1146" "Parent=rna106279.path1" "PGA_scaffold0__87_contigs__length_333667982" "119013298" "NW_020618825.1" "4710812"
"1147" "Parent=rna106283.path1" "PGA_scaffold0__87_contigs__length_333667982" "119110462" "NW_020618825.1" "4807976"
"1148" "Parent=rna106288.path1" "PGA_scaffold0__87_contigs__length_333667982" "119182050" "NW_020618825.1" "4879564"
"1149" "Parent=rna106292.path1" "PGA_scaffold0__87_contigs__length_333667982" "119378516" "NW_020618825.1" "5076030"
"1150" "Parent=rna106300.path1" "PGA_scaffold0__87_contigs__length_333667982" "119489910" "NW_020618825.1" "5187424"
"1151" "Parent=rna106301.path1" "PGA_scaffold0__87_contigs__length_333667982" "119523311" "NW_020618825.1" "5220825"
"1152" "Parent=rna106303.path1" "PGA_scaffold0__87_contigs__length_333667982" "119581080" "NW_020618825.1" "5278594"
"1153" "Parent=rna106304.path1" "PGA_scaffold0__87_contigs__length_333667982" "119584095" "NW_020618825.1" "5281609"
"1154" "Parent=rna106305.path1" "PGA_scaffold0__87_contigs__length_333667982" "119597043" "NW_020618825.1" "5294557"
"1155" "Parent=rna106306.path1" "PGA_scaffold0__87_contigs__length_333667982" "119618283" "NW_020618825.1" "5315797"
"1156" "Parent=rna106308.path1" "PGA_scaffold0__87_contigs__length_333667982" "119626401" "NW_020618825.1" "5323915"
"1157" "Parent=rna106309.path1" "PGA_scaffold0__87_contigs__length_333667982" "119627257" "NW_020618825.1" "5324771"
"1158" "Parent=rna106310.path1" "PGA_scaffold0__87_contigs__length_333667982" "119627257" "NW_020618825.1" "5324771"
"1159" "Parent=rna106311.path1" "PGA_scaffold0__87_contigs__length_333667982" "119638235" "NW_020618825.1" "5335749"
"1160" "Parent=rna106312.path1" "PGA_scaffold0__87_contigs__length_333667982" "119646237" "NW_020618825.1" "5343751"
"1161" "Parent=rna106315.path1" "PGA_scaffold0__87_contigs__length_333667982" "119670052" "NW_020618825.1" "5367566"
"1162" "Parent=rna106316.path1" "PGA_scaffold0__87_contigs__length_333667982" "119672519" "NW_020618825.1" "5370033"
"1163" "Parent=rna106317.path1" "PGA_scaffold0__87_contigs__length_333667982" "119693034" "NW_020618825.1" "5390548"
"1164" "Parent=rna106318.path1" "PGA_scaffold0__87_contigs__length_333667982" "119699908" "NW_020618825.1" "5397422"
"1165" "Parent=rna106319.path1" "PGA_scaffold0__87_contigs__length_333667982" "119699908" "NW_020618825.1" "5397422"
"1166" "Parent=rna106322.path1" "PGA_scaffold0__87_contigs__length_333667982" "119755061" "NW_020618825.1" "5452575"
"1167" "Parent=rna106323.path1" "PGA_scaffold0__87_contigs__length_333667982" "119761125" "NW_020618825.1" "5458639"
"1168" "Parent=rna106328.path1" "PGA_scaffold0__87_contigs__length_333667982" "119940945" "NW_020618825.1" "5638459"
"1169" "Parent=rna106338.path1" "PGA_scaffold0__87_contigs__length_333667982" "120183320" "NW_020618825.1" "5880834"
"1170" "Parent=rna106344.path1" "PGA_scaffold0__87_contigs__length_333667982" "120184132" "NW_020618825.1" "5881646"
"1171" "Parent=rna106343.path1" "PGA_scaffold0__87_contigs__length_333667982" "120185171" "NW_020618825.1" "5882685"
"1172" "Parent=rna106337.path1" "PGA_scaffold0__87_contigs__length_333667982" "120186844" "NW_020618825.1" "5884358"
"1173" "Parent=rna106341.path1" "PGA_scaffold0__87_contigs__length_333667982" "120186844" "NW_020618825.1" "5884358"
"1174" "Parent=rna106339.path1" "PGA_scaffold0__87_contigs__length_333667982" "120188497" "NW_020618825.1" "5886011"
"1175" "Parent=rna106342.path1" "PGA_scaffold0__87_contigs__length_333667982" "120188497" "NW_020618825.1" "5886011"
"1176" "Parent=rna106348.path1" "PGA_scaffold0__87_contigs__length_333667982" "120188497" "NW_020618825.1" "5886011"
"1177" "Parent=rna106340.path1" "PGA_scaffold0__87_contigs__length_333667982" "120189536" "NW_020618825.1" "5887050"
"1178" "Parent=rna106345.path1" "PGA_scaffold0__87_contigs__length_333667982" "120189536" "NW_020618825.1" "5887050"
"1179" "Parent=rna106347.path1" "PGA_scaffold0__87_contigs__length_333667982" "120189536" "NW_020618825.1" "5887050"
"1180" "Parent=rna106350.path1" "PGA_scaffold0__87_contigs__length_333667982" "120190963" "NW_020618825.1" "5888477"
"1181" "Parent=rna106349.path1" "PGA_scaffold0__87_contigs__length_333667982" "120192002" "NW_020618825.1" "5889516"
"1182" "Parent=rna106351.path1" "PGA_scaffold0__87_contigs__length_333667982" "120215069" "NW_020618825.1" "5912583"
"1183" "Parent=rna106364.path1" "PGA_scaffold0__87_contigs__length_333667982" "120340484" "NW_020618825.1" "6037998"
"1184" "Parent=rna106368.path1" "PGA_scaffold0__87_contigs__length_333667982" "120345337" "NW_020618825.1" "6042851"
"1185" "Parent=rna106369.path1" "PGA_scaffold0__87_contigs__length_333667982" "120379044" "NW_020618825.1" "6076558"
"1186" "Parent=rna106371.path1" "PGA_scaffold0__87_contigs__length_333667982" "120471521" "NW_020618825.1" "6169035"
"1187" "Parent=rna106372.path1" "PGA_scaffold0__87_contigs__length_333667982" "120526346" "NW_020618825.1" "6223860"
"1188" "Parent=rna106374.path1" "PGA_scaffold0__87_contigs__length_333667982" "120533592" "NW_020618825.1" "6231106"
"1189" "Parent=rna106375.path1" "PGA_scaffold0__87_contigs__length_333667982" "120550050" "NW_020618825.1" "6247564"
"1190" "Parent=rna106376.path1" "PGA_scaffold0__87_contigs__length_333667982" "120553609" "NW_020618825.1" "6251123"
"1191" "Parent=rna106378.path1" "PGA_scaffold0__87_contigs__length_333667982" "120560636" "NW_020618825.1" "6258150"
"1192" "Parent=rna106379.path1" "PGA_scaffold0__87_contigs__length_333667982" "120567121" "NW_020618825.1" "6264635"
"1193" "Parent=rna106382.path1" "PGA_scaffold0__87_contigs__length_333667982" "120590426" "NW_020618825.1" "6287940"
"1194" "Parent=rna106383.path1" "PGA_scaffold0__87_contigs__length_333667982" "120595538" "NW_020618825.1" "6293052"
"1195" "Parent=rna106385.path1" "PGA_scaffold0__87_contigs__length_333667982" "120641422" "NW_020618825.1" "6338936"
"1196" "Parent=rna106386.path1" "PGA_scaffold0__87_contigs__length_333667982" "120659072" "NW_020618825.1" "6356586"
"1197" "Parent=rna106400.path1" "PGA_scaffold0__87_contigs__length_333667982" "120840877" "NW_020618825.1" "6538391"
"1198" "Parent=rna106401.path1" "PGA_scaffold0__87_contigs__length_333667982" "120862231" "NW_020618825.1" "6559745"
"1199" "Parent=rna106402.path1" "PGA_scaffold0__87_contigs__length_333667982" "120862231" "NW_020618825.1" "6559745"
"1200" "Parent=rna106403.path1" "PGA_scaffold0__87_contigs__length_333667982" "120862231" "NW_020618825.1" "6559745"
"1201" "Parent=rna106411.path1" "PGA_scaffold0__87_contigs__length_333667982" "121107554" "NW_020618825.1" "6873946"
"1202" "Parent=rna106415.path1" "PGA_scaffold0__87_contigs__length_333667982" "121180490" "NW_020618825.1" "6946882"
"1203" "Parent=rna106416.path1" "PGA_scaffold0__87_contigs__length_333667982" "121197284" "NW_020618825.1" "6963676"
"1204" "Parent=rna106422.path1" "PGA_scaffold0__87_contigs__length_333667982" "121294353" "NW_020618825.1" "7060745"
"1205" "Parent=rna106423.path1" "PGA_scaffold0__87_contigs__length_333667982" "121299317" "NW_020618825.1" "7065709"
"1206" "Parent=rna106431.path1" "PGA_scaffold0__87_contigs__length_333667982" "121424794" "NW_020618825.1" "7191186"
"1207" "Parent=rna106434.path1" "PGA_scaffold0__87_contigs__length_333667982" "121459655" "NW_020618825.1" "7226047"
"1208" "Parent=rna106435.path1" "PGA_scaffold0__87_contigs__length_333667982" "121460760" "NW_020618825.1" "7227152"
"1209" "Parent=rna106436.path1" "PGA_scaffold0__87_contigs__length_333667982" "121465962" "NW_020618825.1" "7232354"
"1210" "Parent=rna106438.path1" "PGA_scaffold0__87_contigs__length_333667982" "121535845" "NW_020618825.1" "7302237"
"1211" "Parent=rna106440.path1" "PGA_scaffold0__87_contigs__length_333667982" "121559373" "NW_020618825.1" "7325765"
"1212" "Parent=rna106443.path1" "PGA_scaffold0__87_contigs__length_333667982" "121593877" "NW_020618825.1" "7360269"
"1213" "Parent=rna106445.path1" "PGA_scaffold0__87_contigs__length_333667982" "121628426" "NW_020618825.1" "7394818"
"1214" "Parent=rna106446.path1" "PGA_scaffold0__87_contigs__length_333667982" "121631456" "NW_020618825.1" "7397848"
"1215" "Parent=rna106447.path1" "PGA_scaffold0__87_contigs__length_333667982" "121631456" "NW_020618825.1" "7397848"
"1216" "Parent=rna106448.path1" "PGA_scaffold0__87_contigs__length_333667982" "121641214" "NW_020618825.1" "7407606"
"1217" "Parent=rna106450.path1" "PGA_scaffold0__87_contigs__length_333667982" "121877595" "NW_020618825.1" "7645996"
"1218" "Parent=rna106452.path1" "PGA_scaffold0__87_contigs__length_333667982" "121943758" "NW_020618825.1" "7712159"
"1219" "Parent=rna106453.path1" "PGA_scaffold0__87_contigs__length_333667982" "121951332" "NW_020618825.1" "7719733"
"1220" "Parent=rna106468.path1" "PGA_scaffold0__87_contigs__length_333667982" "122086348" "NW_020618825.1" "7854749"
"1221" "Parent=rna106478.path1" "PGA_scaffold0__87_contigs__length_333667982" "122296735" "NW_020618825.1" "8065136"
"1222" "Parent=rna106479.path1" "PGA_scaffold0__87_contigs__length_333667982" "122298388" "NW_020618825.1" "8066789"
"1223" "Parent=rna106480.path1" "PGA_scaffold0__87_contigs__length_333667982" "122298388" "NW_020618825.1" "8066789"
"1224" "Parent=rna106482.path1" "PGA_scaffold0__87_contigs__length_333667982" "122353188" "NW_020618825.1" "8121589"
"1225" "Parent=rna106487.path1" "PGA_scaffold0__87_contigs__length_333667982" "122403386" "NW_020618825.1" "8171787"
"1226" "Parent=rna106492.path1" "PGA_scaffold0__87_contigs__length_333667982" "122487856" "NW_020618825.1" "8256257"
"1227" "Parent=rna106501.path1" "PGA_scaffold0__87_contigs__length_333667982" "122525498" "NW_020618825.1" "8293899"
"1228" "Parent=rna106504.path1" "PGA_scaffold0__87_contigs__length_333667982" "122547036" "NW_020618825.1" "8315437"
"1229" "Parent=rna106505.path1" "PGA_scaffold0__87_contigs__length_333667982" "122547036" "NW_020618825.1" "8315437"
"1230" "Parent=rna106506.path1" "PGA_scaffold0__87_contigs__length_333667982" "122547036" "NW_020618825.1" "8315437"
"1231" "Parent=rna106507.path1" "PGA_scaffold0__87_contigs__length_333667982" "122547036" "NW_020618825.1" "8315437"
"1232" "Parent=rna106510.path1" "PGA_scaffold0__87_contigs__length_333667982" "122574904" "NW_020618825.1" "8343305"
"1233" "Parent=rna106511.path1" "PGA_scaffold0__87_contigs__length_333667982" "122584795" "NW_020618825.1" "8353196"
"1234" "Parent=rna106512.path1" "PGA_scaffold0__87_contigs__length_333667982" "122655345" "NW_020618825.1" "8423746"
"1235" "Parent=rna106513.path1" "PGA_scaffold0__87_contigs__length_333667982" "122679157" "NW_020618825.1" "8447558"
"1236" "Parent=rna106516.path1" "PGA_scaffold0__87_contigs__length_333667982" "122749998" "NW_020618825.1" "8518399"
"1237" "Parent=rna106538.path1" "PGA_scaffold0__87_contigs__length_333667982" "122902863" "NW_020618825.1" "8671264"
"1238" "Parent=rna106540.path1" "PGA_scaffold0__87_contigs__length_333667982" "122997431" "NW_020618825.1" "8765832"
"1239" "Parent=rna106541.path1" "PGA_scaffold0__87_contigs__length_333667982" "123004433" "NW_020618825.1" "8772834"
"1240" "Parent=rna106551.path1" "PGA_scaffold0__87_contigs__length_333667982" "123163109" "NW_020618825.1" "8931510"
"1241" "Parent=rna106553.path1" "PGA_scaffold0__87_contigs__length_333667982" "123206128" "NW_020618825.1" "8974529"
"1242" "Parent=rna106554.path1" "PGA_scaffold0__87_contigs__length_333667982" "123220468" "NW_020618825.1" "8988869"
"1243" "Parent=rna106558.path1" "PGA_scaffold0__87_contigs__length_333667982" "123245749" "NW_020618825.1" "9014150"
"1244" "Parent=rna106561.path1" "PGA_scaffold0__87_contigs__length_333667982" "123277059" "NW_020618825.1" "9045460"
"1245" "Parent=rna106562.path1" "PGA_scaffold0__87_contigs__length_333667982" "123277059" "NW_020618825.1" "9045460"
"1246" "Parent=rna106563.path1" "PGA_scaffold0__87_contigs__length_333667982" "123277059" "NW_020618825.1" "9045460"
"1247" "Parent=rna106564.path1" "PGA_scaffold0__87_contigs__length_333667982" "123277059" "NW_020618825.1" "9045460"
"1248" "Parent=rna106565.path1" "PGA_scaffold0__87_contigs__length_333667982" "123277059" "NW_020618825.1" "9045460"
"1249" "Parent=rna106566.path1" "PGA_scaffold0__87_contigs__length_333667982" "123277152" "NW_020618825.1" "9045553"
"1250" "Parent=rna106568.path1" "PGA_scaffold0__87_contigs__length_333667982" "123367433" "NW_020618825.1" "9135834"
"1251" "Parent=rna106578.path1" "PGA_scaffold0__87_contigs__length_333667982" "123503840" "NW_020618825.1" "9272241"
"1252" "Parent=rna106581.path1" "PGA_scaffold0__87_contigs__length_333667982" "123512338" "NW_020618825.1" "9280739"
"1253" "Parent=rna106584.path1" "PGA_scaffold0__87_contigs__length_333667982" "123546775" "NW_020618825.1" "9315176"
"1254" "Parent=rna106587.path1" "PGA_scaffold0__87_contigs__length_333667982" "123566063" "NW_020618825.1" "9334464"
"1255" "Parent=rna106588.path1" "PGA_scaffold0__87_contigs__length_333667982" "123580878" "NW_020618825.1" "9349279"
"1256" "Parent=rna106589.path1" "PGA_scaffold0__87_contigs__length_333667982" "123582137" "NW_020618825.1" "9350538"
"1257" "Parent=rna106590.path1" "PGA_scaffold0__87_contigs__length_333667982" "123611366" "NW_020618825.1" "9379767"
"1258" "Parent=rna106595.path1" "PGA_scaffold0__87_contigs__length_333667982" "123667130" "NW_020618825.1" "9435531"
"1259" "Parent=rna106596.path1" "PGA_scaffold0__87_contigs__length_333667982" "123672227" "NW_020618825.1" "9440628"
"1260" "Parent=rna106597.path1" "PGA_scaffold0__87_contigs__length_333667982" "123672227" "NW_020618825.1" "9440628"
"1261" "Parent=rna106605.path1" "PGA_scaffold0__87_contigs__length_333667982" "123807253" "NW_020618825.1" "9575654"
"1262" "Parent=rna106607.path1" "PGA_scaffold0__87_contigs__length_333667982" "123845722" "NW_020618825.1" "9614123"
"1263" "Parent=rna106608.path1" "PGA_scaffold0__87_contigs__length_333667982" "123864876" "NW_020618825.1" "9633277"
"1264" "Parent=rna106610.path1" "PGA_scaffold0__87_contigs__length_333667982" "123883945" "NW_020618825.1" "9652346"
"1265" "Parent=rna106616.path1" "PGA_scaffold0__87_contigs__length_333667982" "123914433" "NW_020618825.1" "9682834"
"1266" "Parent=rna106617.path1" "PGA_scaffold0__87_contigs__length_333667982" "123931261" "NW_020618825.1" "9699662"
"1267" "Parent=rna106619.path1" "PGA_scaffold0__87_contigs__length_333667982" "124025794" "NW_020618825.1" "9794195"
"1268" "Parent=rna106623.path1" "PGA_scaffold0__87_contigs__length_333667982" "124049858" "NW_020618825.1" "9818259"
"1269" "Parent=rna106625.path1" "PGA_scaffold0__87_contigs__length_333667982" "124059039" "NW_020618825.1" "9827440"
"1270" "Parent=rna106626.path1" "PGA_scaffold0__87_contigs__length_333667982" "124081159" "NW_020618825.1" "9849560"
"1271" "Parent=rna106628.path1" "PGA_scaffold0__87_contigs__length_333667982" "124081159" "NW_020618825.1" "9849560"
"1272" "Parent=rna106630.path1" "PGA_scaffold0__87_contigs__length_333667982" "124081159" "NW_020618825.1" "9849560"
"1273" "Parent=rna106631.path1" "PGA_scaffold0__87_contigs__length_333667982" "124083354" "NW_020618825.1" "9851755"
"1274" "Parent=rna106627.path1" "PGA_scaffold0__87_contigs__length_333667982" "124083615" "NW_020618825.1" "9852016"
"1275" "Parent=rna106632.path1" "PGA_scaffold0__87_contigs__length_333667982" "124092850" "NW_020618825.1" "9861251"
"1276" "Parent=rna106633.path1" "PGA_scaffold0__87_contigs__length_333667982" "124095632" "NW_020618825.1" "9864033"
"1277" "Parent=rna106634.path1" "PGA_scaffold0__87_contigs__length_333667982" "124125011" "NW_020618825.1" "9893412"
"1278" "Parent=rna106635.path1" "PGA_scaffold0__87_contigs__length_333667982" "124131398" "NW_020618825.1" "9899799"
"1279" "Parent=rna106636.path1" "PGA_scaffold0__87_contigs__length_333667982" "124139827" "NW_020618825.1" "9908228"
"1280" "Parent=rna106637.path1" "PGA_scaffold0__87_contigs__length_333667982" "124140730" "NW_020618825.1" "9909131"
"1281" "Parent=rna106638.path1" "PGA_scaffold0__87_contigs__length_333667982" "124142051" "NW_020618825.1" "9910452"
"1282" "Parent=rna106644.path1" "PGA_scaffold0__87_contigs__length_333667982" "124277811" "NW_020618825.1" "10046212"
"1283" "Parent=rna106645.path1" "PGA_scaffold0__87_contigs__length_333667982" "124281603" "NW_020618825.1" "10050004"
"1284" "Parent=rna106648.path1" "PGA_scaffold0__87_contigs__length_333667982" "124340242" "NW_020618825.1" "10108643"
"1285" "Parent=rna106651.path1" "PGA_scaffold0__87_contigs__length_333667982" "124388823" "NW_020618825.1" "10157224"
"1286" "Parent=rna106656.path1" "PGA_scaffold0__87_contigs__length_333667982" "124437161" "NW_020618825.1" "10205562"
"1287" "Parent=rna106657.path1" "PGA_scaffold0__87_contigs__length_333667982" "124439410" "NW_020618825.1" "10207811"
"1288" "Parent=rna106658.path1" "PGA_scaffold0__87_contigs__length_333667982" "124484310" "NW_020618825.1" "10252711"
"1289" "Parent=rna106659.path1" "PGA_scaffold0__87_contigs__length_333667982" "124499465" "NW_020618825.1" "10267866"
"1290" "Parent=rna106660.path1" "PGA_scaffold0__87_contigs__length_333667982" "124503827" "NW_020618825.1" "10272228"
"1291" "Parent=rna106664.path1" "PGA_scaffold0__87_contigs__length_333667982" "124530242" "NW_020618825.1" "10298643"
"1292" "Parent=rna106666.path1" "PGA_scaffold0__87_contigs__length_333667982" "124547550" "NW_020618825.1" "10315951"
"1293" "Parent=rna106668.path1" "PGA_scaffold0__87_contigs__length_333667982" "124552592" "NW_020618825.1" "10320993"
"1294" "Parent=rna106669.path1" "PGA_scaffold0__87_contigs__length_333667982" "124579973" "NW_020618825.1" "10348374"
"1295" "Parent=rna106670.path1" "PGA_scaffold0__87_contigs__length_333667982" "124584434" "NW_020618825.1" "10352835"
"1296" "Parent=rna106677.path1" "PGA_scaffold0__87_contigs__length_333667982" "124773733" "NW_020618825.1" "10542134"
"1297" "Parent=rna106678.path1" "PGA_scaffold0__87_contigs__length_333667982" "124861338" "NW_020618825.1" "10629739"
"1298" "Parent=rna106682.path1" "PGA_scaffold0__87_contigs__length_333667982" "124910728" "NW_020618825.1" "10679129"
"1299" "Parent=rna106683.path1" "PGA_scaffold0__87_contigs__length_333667982" "124912673" "NW_020618825.1" "10681074"
"1300" "Parent=rna106685.path1" "PGA_scaffold0__87_contigs__length_333667982" "124939777" "NW_020618825.1" "10708178"
"1301" "Parent=rna106692.path1" "PGA_scaffold0__87_contigs__length_333667982" "125063648" "NW_020618825.1" "10832049"
"1302" "Parent=rna106695.path1" "PGA_scaffold0__87_contigs__length_333667982" "125150667" "NW_020618825.1" "10919068"
"1303" "Parent=rna106702.path1" "PGA_scaffold0__87_contigs__length_333667982" "125324162" "NW_020618825.1" "11092563"
"1304" "Parent=rna106703.path1" "PGA_scaffold0__87_contigs__length_333667982" "125331247" "NW_020618825.1" "11099648"
"1305" "Parent=rna106704.path1" "PGA_scaffold0__87_contigs__length_333667982" "125360529" "NW_020618825.1" "11128930"
"1306" "Parent=rna106707.path1" "PGA_scaffold0__87_contigs__length_333667982" "125480038" "NW_020618825.1" "11248439"
"1307" "Parent=rna106709.path1" "PGA_scaffold0__87_contigs__length_333667982" "125510268" "NW_020618825.1" "11278669"
"1308" "Parent=rna106712.path1" "PGA_scaffold0__87_contigs__length_333667982" "125556555" "NW_020618825.1" "11324956"
"1309" "Parent=rna106713.path1" "PGA_scaffold0__87_contigs__length_333667982" "125562687" "NW_020618825.1" "11331088"
"1310" "Parent=rna106714.path1" "PGA_scaffold0__87_contigs__length_333667982" "125578546" "NW_020618825.1" "11346947"
"1311" "Parent=rna106715.path1" "PGA_scaffold0__87_contigs__length_333667982" "125707066" "NW_020618825.1" "11475467"
"1312" "Parent=rna106719.path1" "PGA_scaffold0__87_contigs__length_333667982" "125816503" "NW_020618825.1" "11584904"
"1313" "Parent=rna106720.path1" "PGA_scaffold0__87_contigs__length_333667982" "125820648" "NW_020618825.1" "11589049"
"1314" "Parent=rna106723.path1" "PGA_scaffold0__87_contigs__length_333667982" "125845637" "NW_020618825.1" "11614038"
"1315" "Parent=rna106724.path1" "PGA_scaffold0__87_contigs__length_333667982" "125966190" "NW_020618825.1" "11735491"
"1316" "Parent=rna106725.path1" "PGA_scaffold0__87_contigs__length_333667982" "125969271" "NW_020618825.1" "11738572"
"1317" "Parent=rna106726.path1" "PGA_scaffold0__87_contigs__length_333667982" "125996921" "NW_020618825.1" "11766222"
"1318" "Parent=rna106727.path1" "PGA_scaffold0__87_contigs__length_333667982" "126002121" "NW_020618825.1" "11771422"
"1319" "Parent=rna106729.path1" "PGA_scaffold0__87_contigs__length_333667982" "126006344" "NW_020618825.1" "11775645"
"1320" "Parent=rna106730.path1" "PGA_scaffold0__87_contigs__length_333667982" "126006344" "NW_020618825.1" "11775645"
"1321" "Parent=rna106731.path1" "PGA_scaffold0__87_contigs__length_333667982" "126006344" "NW_020618825.1" "11775645"
"1322" "Parent=rna106733.path1" "PGA_scaffold0__87_contigs__length_333667982" "126029852" "NW_020618825.1" "11799153"
"1323" "Parent=rna106739.path1" "PGA_scaffold0__87_contigs__length_333667982" "126112243" "NW_020618825.1" "11881544"
"1324" "Parent=rna106740.path1" "PGA_scaffold0__87_contigs__length_333667982" "126128246" "NW_020618825.1" "11897547"
"1325" "Parent=rna106742.path1" "PGA_scaffold0__87_contigs__length_333667982" "126189476" "NW_020618825.1" "11958777"
"1326" "Parent=rna106743.path1" "PGA_scaffold0__87_contigs__length_333667982" "126221580" "NW_020618825.1" "11990881"
"1327" "Parent=rna106748.path1" "PGA_scaffold0__87_contigs__length_333667982" "126251355" "NW_020618825.1" "12020656"
"1328" "Parent=rna106749.path1" "PGA_scaffold0__87_contigs__length_333667982" "126285042" "NW_020618825.1" "12054343"
"1329" "Parent=rna106750.path1" "PGA_scaffold0__87_contigs__length_333667982" "126289846" "NW_020618825.1" "12059147"
"1330" "Parent=rna106751.path1" "PGA_scaffold0__87_contigs__length_333667982" "126290869" "NW_020618825.1" "12060170"
"1331" "Parent=rna106752.path1" "PGA_scaffold0__87_contigs__length_333667982" "126292132" "NW_020618825.1" "12061433"
"1332" "Parent=rna106753.path1" "PGA_scaffold0__87_contigs__length_333667982" "126345895" "NW_020618825.1" "12115196"
"1333" "Parent=rna106754.path1" "PGA_scaffold0__87_contigs__length_333667982" "126347101" "NW_020618825.1" "12116402"
"1334" "Parent=rna106755.path1" "PGA_scaffold0__87_contigs__length_333667982" "126369634" "NW_020618825.1" "12138935"
"1335" "Parent=rna106756.path1" "PGA_scaffold0__87_contigs__length_333667982" "126376099" "NW_020618825.1" "12145400"
"1336" "Parent=rna106757.path1" "PGA_scaffold0__87_contigs__length_333667982" "126376099" "NW_020618825.1" "12145400"
"1337" "Parent=rna106758.path1" "PGA_scaffold0__87_contigs__length_333667982" "126418424" "NW_020618825.1" "12187725"
"1338" "Parent=rna106760.path1" "PGA_scaffold0__87_contigs__length_333667982" "126468496" "NW_020618825.1" "12237797"
"1339" "Parent=rna106761.path1" "PGA_scaffold0__87_contigs__length_333667982" "126542453" "NW_020618825.1" "12311754"
"1340" "Parent=rna106767.path1" "PGA_scaffold0__87_contigs__length_333667982" "126708191" "NW_020618825.1" "12477492"
"1341" "Parent=rna106770.path1" "PGA_scaffold0__87_contigs__length_333667982" "126739002" "NW_020618825.1" "12508303"
"1342" "Parent=rna106771.path1" "PGA_scaffold0__87_contigs__length_333667982" "126739002" "NW_020618825.1" "12508303"
"1343" "Parent=rna106773.path1" "PGA_scaffold0__87_contigs__length_333667982" "126783664" "NW_020618825.1" "12552965"
"1344" "Parent=rna106774.path1" "PGA_scaffold0__87_contigs__length_333667982" "126920716" "NW_020618825.1" "12690017"
"1345" "Parent=rna106776.path1" "PGA_scaffold0__87_contigs__length_333667982" "126939991" "NW_020618825.1" "12709292"
"1346" "Parent=rna106777.path1" "PGA_scaffold0__87_contigs__length_333667982" "126939991" "NW_020618825.1" "12709292"
"1347" "Parent=rna106778.path1" "PGA_scaffold0__87_contigs__length_333667982" "126955290" "NW_020618825.1" "12724591"
"1348" "Parent=rna106784.path1" "PGA_scaffold0__87_contigs__length_333667982" "126998466" "NW_020618825.1" "12767767"
"1349" "Parent=rna106787.path1" "PGA_scaffold0__87_contigs__length_333667982" "127078943" "NW_020618825.1" "12848244"
"1350" "Parent=rna106788.path1" "PGA_scaffold0__87_contigs__length_333667982" "127116679" "NW_020618825.1" "12885980"
"1351" "Parent=rna106789.path1" "PGA_scaffold0__87_contigs__length_333667982" "127157719" "NW_020618825.1" "12927020"
"1352" "Parent=rna106798.path1" "PGA_scaffold0__87_contigs__length_333667982" "127271268" "NW_020618825.1" "13040569"
"1353" "Parent=rna106800.path1" "PGA_scaffold0__87_contigs__length_333667982" "127300010" "NW_020618825.1" "13069311"
"1354" "Parent=rna106801.path1" "PGA_scaffold0__87_contigs__length_333667982" "127311459" "NW_020618825.1" "13080760"
"1355" "Parent=rna106802.path1" "PGA_scaffold0__87_contigs__length_333667982" "127312178" "NW_020618825.1" "13081479"
"1356" "Parent=rna106815.path1" "PGA_scaffold0__87_contigs__length_333667982" "127474016" "NW_020618825.1" "13243317"
"1357" "Parent=rna106816.path1" "PGA_scaffold0__87_contigs__length_333667982" "127499594" "NW_020618825.1" "13268895"
"1358" "Parent=rna106817.path1" "PGA_scaffold0__87_contigs__length_333667982" "127549403" "NW_020618825.1" "13318704"
"1359" "Parent=rna106818.path1" "PGA_scaffold0__87_contigs__length_333667982" "127605052" "NW_020618825.1" "13374353"
"1360" "Parent=rna106833.path1" "PGA_scaffold0__87_contigs__length_333667982" "127626177" "NW_020618825.1" "13395478"
"1361" "Parent=rna106834.path1" "PGA_scaffold0__87_contigs__length_333667982" "127634247" "NW_020618825.1" "13403548"
"1362" "Parent=rna106838.path1" "PGA_scaffold0__87_contigs__length_333667982" "127684250" "NW_020618825.1" "13453551"
"1363" "Parent=rna106840.path1" "PGA_scaffold0__87_contigs__length_333667982" "127749759" "NW_020618825.1" "13519060"
"1364" "Parent=rna106846.path1" "PGA_scaffold0__87_contigs__length_333667982" "127843111" "NW_020618825.1" "13612412"
"1365" "Parent=rna106847.path1" "PGA_scaffold0__87_contigs__length_333667982" "127845756" "NW_020618825.1" "13615057"
"1366" "Parent=rna106848.path1" "PGA_scaffold0__87_contigs__length_333667982" "127849706" "NW_020618825.1" "13619007"
"1367" "Parent=rna106850.path1" "PGA_scaffold0__87_contigs__length_333667982" "127919231" "NW_020618825.1" "13688532"
"1368" "Parent=rna106852.path1" "PGA_scaffold0__87_contigs__length_333667982" "127944430" "NW_020618825.1" "13713731"
"1369" "Parent=rna106858.path1" "PGA_scaffold0__87_contigs__length_333667982" "128074334" "NW_020618825.1" "13843635"
"1370" "Parent=rna106863.path1" "PGA_scaffold0__87_contigs__length_333667982" "128111182" "NW_020618825.1" "13880483"
"1371" "Parent=rna106864.path1" "PGA_scaffold0__87_contigs__length_333667982" "128125719" "NW_020618825.1" "13895020"
"1372" "Parent=rna106865.path1" "PGA_scaffold0__87_contigs__length_333667982" "128152524" "NW_020618825.1" "13921825"
"1373" "Parent=rna106867.path1" "PGA_scaffold0__87_contigs__length_333667982" "128199902" "NW_020618825.1" "13969203"
"1374" "Parent=rna106870.path1" "PGA_scaffold0__87_contigs__length_333667982" "128266919" "NW_020618825.1" "14036220"
"1375" "Parent=rna106872.path1" "PGA_scaffold0__87_contigs__length_333667982" "128332890" "NW_020618825.1" "14102191"
"1376" "Parent=rna106873.path1" "PGA_scaffold0__87_contigs__length_333667982" "128387990" "NW_020618825.1" "14157291"
"1377" "Parent=rna106874.path1" "PGA_scaffold0__87_contigs__length_333667982" "128400739" "NW_020618825.1" "14170040"
"1378" "Parent=rna106877.path1" "PGA_scaffold0__87_contigs__length_333667982" "128446697" "NW_020618825.1" "14215998"
"1379" "Parent=rna106880.path1" "PGA_scaffold0__87_contigs__length_333667982" "128482852" "NW_020618825.1" "14252153"
"1380" "Parent=rna106882.path1" "PGA_scaffold0__87_contigs__length_333667982" "128506673" "NW_020618825.1" "14275974"
"1381" "Parent=rna106886.path1" "PGA_scaffold0__87_contigs__length_333667982" "128596150" "NW_020618825.1" "14365451"
"1382" "Parent=rna106887.path1" "PGA_scaffold0__87_contigs__length_333667982" "128696206" "NW_020618825.1" "14465507"
"1383" "Parent=rna106889.path1" "PGA_scaffold0__87_contigs__length_333667982" "128742825" "NW_020618825.1" "14512126"
"1384" "Parent=rna106890.path1" "PGA_scaffold0__87_contigs__length_333667982" "128778457" "NW_020618825.1" "14547758"
"1385" "Parent=rna106891.path1" "PGA_scaffold0__87_contigs__length_333667982" "128779214" "NW_020618825.1" "14548515"
"1386" "Parent=rna106897.path1" "PGA_scaffold0__87_contigs__length_333667982" "128852206" "NW_020618825.1" "14621507"
"1387" "Parent=rna106900.path1" "PGA_scaffold0__87_contigs__length_333667982" "128896445" "NW_020618825.1" "14665746"
"1388" "Parent=rna106901.path1" "PGA_scaffold0__87_contigs__length_333667982" "128935590" "NW_020618825.1" "14704891"
"1389" "Parent=rna106903.path1" "PGA_scaffold0__87_contigs__length_333667982" "128993338" "NW_020618825.1" "14762639"
"1390" "Parent=rna106907.path1" "PGA_scaffold0__87_contigs__length_333667982" "129055001" "NW_020618825.1" "14824302"
"1391" "Parent=rna106909.path1" "PGA_scaffold0__87_contigs__length_333667982" "129076831" "NW_020618825.1" "14846132"
"1392" "Parent=rna106910.path1" "PGA_scaffold0__87_contigs__length_333667982" "129083697" "NW_020618825.1" "14852998"
"1393" "Parent=rna106921.path1" "PGA_scaffold0__87_contigs__length_333667982" "129140061" "NW_020618825.1" "14909362"
"1394" "Parent=rna106922.path1" "PGA_scaffold0__87_contigs__length_333667982" "129140061" "NW_020618825.1" "14909362"
"1395" "Parent=rna106924.path1" "PGA_scaffold0__87_contigs__length_333667982" "129143811" "NW_020618825.1" "14913112"
"1396" "Parent=rna106925.path1" "PGA_scaffold0__87_contigs__length_333667982" "129143811" "NW_020618825.1" "14913112"
"1397" "Parent=rna106926.path1" "PGA_scaffold0__87_contigs__length_333667982" "129187225" "NW_020618825.1" "14956526"
"1398" "Parent=rna106927.path1" "PGA_scaffold0__87_contigs__length_333667982" "129193561" "NW_020618825.1" "14962862"
"1399" "Parent=rna106928.path1" "PGA_scaffold0__87_contigs__length_333667982" "129197910" "NW_020618825.1" "14967211"
"1400" "Parent=rna106930.path1" "PGA_scaffold0__87_contigs__length_333667982" "129206430" "NW_020618825.1" "14975731"
"1401" "Parent=rna106931.path1" "PGA_scaffold0__87_contigs__length_333667982" "129246279" "NW_020618825.1" "15015580"
"1402" "Parent=rna106933.path1" "PGA_scaffold0__87_contigs__length_333667982" "129265321" "NW_020618825.1" "15034622"
"1403" "Parent=rna106935.path1" "PGA_scaffold0__87_contigs__length_333667982" "129317657" "NW_020618825.1" "15086958"
"1404" "Parent=rna106936.path1" "PGA_scaffold0__87_contigs__length_333667982" "129366280" "NW_020618825.1" "15135581"
"1405" "Parent=rna106937.path1" "PGA_scaffold0__87_contigs__length_333667982" "129411307" "NW_020618825.1" "15180608"
"1406" "Parent=rna106938.path1" "PGA_scaffold0__87_contigs__length_333667982" "129421701" "NW_020618825.1" "15191002"
"1407" "Parent=rna106939.path1" "PGA_scaffold0__87_contigs__length_333667982" "129447293" "NW_020618825.1" "15216594"
"1408" "Parent=rna106941.path1" "PGA_scaffold0__87_contigs__length_333667982" "129453860" "NW_020618825.1" "15223161"
"1409" "Parent=rna106946.path1" "PGA_scaffold0__87_contigs__length_333667982" "129555201" "NW_020618825.1" "15324502"
"1410" "Parent=rna106947.path1" "PGA_scaffold0__87_contigs__length_333667982" "129626936" "NW_020618825.1" "15396237"
"1411" "Parent=rna106949.path1" "PGA_scaffold0__87_contigs__length_333667982" "129672174" "NW_020618825.1" "15441475"
"1412" "Parent=rna106952.path1" "PGA_scaffold0__87_contigs__length_333667982" "129794989" "NW_020618825.1" "15564290"
"1413" "Parent=rna106953.path1" "PGA_scaffold0__87_contigs__length_333667982" "129806937" "NW_020618825.1" "15576238"
"1414" "Parent=rna106954.path1" "PGA_scaffold0__87_contigs__length_333667982" "129838600" "NW_020618825.1" "15607901"
"1415" "Parent=rna106964.path1" "PGA_scaffold0__87_contigs__length_333667982" "129904979" "NW_020618825.1" "15674280"
"1416" "Parent=rna106965.path1" "PGA_scaffold0__87_contigs__length_333667982" "129905668" "NW_020618825.1" "15674969"
"1417" "Parent=rna106967.path1" "PGA_scaffold0__87_contigs__length_333667982" "129947973" "NW_020618825.1" "15717274"
"1418" "Parent=rna106968.path1" "PGA_scaffold0__87_contigs__length_333667982" "129993090" "NW_020618825.1" "15762391"
"1419" "Parent=rna106970.path1" "PGA_scaffold0__87_contigs__length_333667982" "130045010" "NW_020618825.1" "15814311"
"1420" "Parent=rna106971.path1" "PGA_scaffold0__87_contigs__length_333667982" "130053245" "NW_020618825.1" "15822546"
"1421" "Parent=rna106972.path1" "PGA_scaffold0__87_contigs__length_333667982" "130089126" "NW_020618825.1" "15858427"
"1422" "Parent=rna106973.path1" "PGA_scaffold0__87_contigs__length_333667982" "130139548" "NW_020618825.1" "15908849"
"1423" "Parent=rna106979.path1" "PGA_scaffold0__87_contigs__length_333667982" "130271485" "NW_020618825.1" "16040786"
"1424" "Parent=rna106980.path1" "PGA_scaffold0__87_contigs__length_333667982" "130293477" "NW_020618825.1" "16062778"
"1425" "Parent=rna106981.path1" "PGA_scaffold0__87_contigs__length_333667982" "130356729" "NW_020618825.1" "16126030"
"1426" "Parent=rna106982.path1" "PGA_scaffold0__87_contigs__length_333667982" "130394298" "NW_020618825.1" "16163599"
"1427" "Parent=rna106983.path1" "PGA_scaffold0__87_contigs__length_333667982" "130411048" "NW_020618825.1" "16180349"
"1428" "Parent=rna106984.path1" "PGA_scaffold0__87_contigs__length_333667982" "130444789" "NW_020618825.1" "16214090"
"1429" "Parent=rna106985.path1" "PGA_scaffold0__87_contigs__length_333667982" "130507853" "NW_020618825.1" "16277154"
"1430" "Parent=rna106986.path1" "PGA_scaffold0__87_contigs__length_333667982" "130520142" "NW_020618825.1" "16289443"
"1431" "Parent=rna106988.path1" "PGA_scaffold0__87_contigs__length_333667982" "130535325" "NW_020618825.1" "16304626"
"1432" "Parent=rna106995.path1" "PGA_scaffold0__87_contigs__length_333667982" "130691610" "NW_020618825.1" "16460911"
"1433" "Parent=rna106996.path1" "PGA_scaffold0__87_contigs__length_333667982" "130724737" "NW_020618825.1" "16494038"
"1434" "Parent=rna107001.path1" "PGA_scaffold0__87_contigs__length_333667982" "130824185" "NW_020618825.1" "16593486"
"1435" "Parent=rna107002.path1" "PGA_scaffold0__87_contigs__length_333667982" "130847007" "NW_020618825.1" "16616308"
"1436" "Parent=rna107003.path1" "PGA_scaffold0__87_contigs__length_333667982" "130879969" "NW_020618825.1" "16649270"
"1437" "Parent=rna107007.path1" "PGA_scaffold0__87_contigs__length_333667982" "130921980" "NW_020618825.1" "16691281"
"1438" "Parent=rna107010.path1" "PGA_scaffold0__87_contigs__length_333667982" "130981455" "NW_020618825.1" "16750756"
"1439" "Parent=rna107011.path1" "PGA_scaffold0__87_contigs__length_333667982" "130985148" "NW_020618825.1" "16754449"
"1440" "Parent=rna107014.path1" "PGA_scaffold0__87_contigs__length_333667982" "131076283" "NW_020618825.1" "16845584"
"1441" "Parent=rna107015.path1" "PGA_scaffold0__87_contigs__length_333667982" "131091730" "NW_020618825.1" "16861031"
"1442" "Parent=rna107018.path1" "PGA_scaffold0__87_contigs__length_333667982" "131120259" "NW_020618825.1" "16889560"
"1443" "Parent=rna107025.path1" "PGA_scaffold0__87_contigs__length_333667982" "131176947" "NW_020618825.1" "16946248"
"1444" "Parent=rna107026.path1" "PGA_scaffold0__87_contigs__length_333667982" "131178287" "NW_020618825.1" "16947588"
"1445" "Parent=rna107033.path1" "PGA_scaffold0__87_contigs__length_333667982" "131357212" "NW_020618825.1" "17126513"
"1446" "Parent=rna107036.path1" "PGA_scaffold0__87_contigs__length_333667982" "131441818" "NW_020618825.1" "17211119"
"1447" "Parent=rna107039.path1" "PGA_scaffold0__87_contigs__length_333667982" "131518331" "NW_020618825.1" "17287632"
"1448" "Parent=rna107040.path1" "PGA_scaffold0__87_contigs__length_333667982" "131526208" "NW_020618825.1" "17295509"
"1449" "Parent=rna107041.path1" "PGA_scaffold0__87_contigs__length_333667982" "131550694" "NW_020618825.1" "17319995"
"1450" "Parent=rna107042.path1" "PGA_scaffold0__87_contigs__length_333667982" "131550694" "NW_020618825.1" "17319995"
"1451" "Parent=rna107043.path1" "PGA_scaffold0__87_contigs__length_333667982" "131550694" "NW_020618825.1" "17319995"
"1452" "Parent=rna107044.path1" "PGA_scaffold0__87_contigs__length_333667982" "131576843" "NW_020618825.1" "17346144"
"1453" "Parent=rna107045.path1" "PGA_scaffold0__87_contigs__length_333667982" "131576843" "NW_020618825.1" "17346144"
"1454" "Parent=rna107048.path1" "PGA_scaffold0__87_contigs__length_333667982" "131604285" "NW_020618825.1" "17373586"
"1455" "Parent=rna107049.path1" "PGA_scaffold0__87_contigs__length_333667982" "131614105" "NW_020618825.1" "17383406"
"1456" "Parent=rna107050.path1" "PGA_scaffold0__87_contigs__length_333667982" "131629324" "NW_020618825.1" "17398625"
"1457" "Parent=rna107051.path1" "PGA_scaffold0__87_contigs__length_333667982" "131633498" "NW_020618825.1" "17402799"
"1458" "Parent=rna107052.path1" "PGA_scaffold0__87_contigs__length_333667982" "131641633" "NW_020618825.1" "17410934"
"1459" "Parent=rna107056.path1" "PGA_scaffold0__87_contigs__length_333667982" "131674851" "NW_020618825.1" "17444152"
"1460" "Parent=rna107057.path1" "PGA_scaffold0__87_contigs__length_333667982" "131732251" "NW_020618825.1" "17501552"
"1461" "Parent=rna107058.path1" "PGA_scaffold0__87_contigs__length_333667982" "131741725" "NW_020618825.1" "17511026"
"1462" "Parent=rna107059.path1" "PGA_scaffold0__87_contigs__length_333667982" "131743912" "NW_020618825.1" "17513213"
"1463" "Parent=rna107060.path1" "PGA_scaffold0__87_contigs__length_333667982" "131743912" "NW_020618825.1" "17513213"
"1464" "Parent=rna107069.path1" "PGA_scaffold0__87_contigs__length_333667982" "131874201" "NW_020618825.1" "17643502"
"1465" "Parent=rna107070.path1" "PGA_scaffold0__87_contigs__length_333667982" "131943410" "NW_020618825.1" "17712711"
"1466" "Parent=rna107071.path1" "PGA_scaffold0__87_contigs__length_333667982" "131948506" "NW_020618825.1" "17717807"
"1467" "Parent=rna107072.path1" "PGA_scaffold0__87_contigs__length_333667982" "131951883" "NW_020618825.1" "17721184"
"1468" "Parent=rna107075.path1" "PGA_scaffold0__87_contigs__length_333667982" "131969476" "NW_020618825.1" "17738777"
"1469" "Parent=rna107082.path1" "PGA_scaffold0__87_contigs__length_333667982" "132096773" "NW_020618825.1" "17866074"
"1470" "Parent=rna107086.path1" "PGA_scaffold0__87_contigs__length_333667982" "132195315" "NW_020618825.1" "17964616"
"1471" "Parent=rna107087.path1" "PGA_scaffold0__87_contigs__length_333667982" "132250428" "NW_020618825.1" "18019729"
"1472" "Parent=rna107088.path1" "PGA_scaffold0__87_contigs__length_333667982" "132267308" "NW_020618825.1" "18036609"
"1473" "Parent=rna107089.path1" "PGA_scaffold0__87_contigs__length_333667982" "132288438" "NW_020618825.1" "18057739"
"1474" "Parent=rna107090.path1" "PGA_scaffold0__87_contigs__length_333667982" "132292688" "NW_020618825.1" "18061989"
"1475" "Parent=rna107094.path1" "PGA_scaffold0__87_contigs__length_333667982" "132329674" "NW_020618825.1" "18098975"
"1476" "Parent=rna107096.path1" "PGA_scaffold0__87_contigs__length_333667982" "132360064" "NW_020618825.1" "18129365"
"1477" "Parent=rna107098.path1" "PGA_scaffold0__87_contigs__length_333667982" "132390223" "NW_020618825.1" "18159524"
"1478" "Parent=rna107099.path1" "PGA_scaffold0__87_contigs__length_333667982" "132397993" "NW_020618825.1" "18167294"
"1479" "Parent=rna107103.path1" "PGA_scaffold0__87_contigs__length_333667982" "132415121" "NW_020618825.1" "18184422"
"1480" "Parent=rna107104.path1" "PGA_scaffold0__87_contigs__length_333667982" "132415121" "NW_020618825.1" "18184422"
"1481" "Parent=rna107105.path1" "PGA_scaffold0__87_contigs__length_333667982" "132415121" "NW_020618825.1" "18184422"
"1482" "Parent=rna107106.path1" "PGA_scaffold0__87_contigs__length_333667982" "132415121" "NW_020618825.1" "18184422"
"1483" "Parent=rna107101.path1" "PGA_scaffold0__87_contigs__length_333667982" "132415328" "NW_020618825.1" "18184629"
"1484" "Parent=rna107108.path1" "PGA_scaffold0__87_contigs__length_333667982" "132504060" "NW_020618825.1" "18273361"
"1485" "Parent=rna107110.path1" "PGA_scaffold0__87_contigs__length_333667982" "132639303" "NW_020618825.1" "18408604"
"1486" "Parent=rna107111.path1" "PGA_scaffold0__87_contigs__length_333667982" "132686620" "NW_020618825.1" "18455921"
"1487" "Parent=rna107112.path1" "PGA_scaffold0__87_contigs__length_333667982" "132686620" "NW_020618825.1" "18455921"
"1488" "Parent=rna107113.path1" "PGA_scaffold0__87_contigs__length_333667982" "132696431" "NW_020618825.1" "18465732"
"1489" "Parent=rna107115.path1" "PGA_scaffold0__87_contigs__length_333667982" "132718218" "NW_020618825.1" "18487519"
"1490" "Parent=rna107117.path1" "PGA_scaffold0__87_contigs__length_333667982" "132732910" "NW_020618825.1" "18502211"
"1491" "Parent=rna107118.path1" "PGA_scaffold0__87_contigs__length_333667982" "132732910" "NW_020618825.1" "18502211"
"1492" "Parent=rna107116.path1" "PGA_scaffold0__87_contigs__length_333667982" "132733677" "NW_020618825.1" "18502978"
"1493" "Parent=rna107119.path1" "PGA_scaffold0__87_contigs__length_333667982" "132733677" "NW_020618825.1" "18502978"
"1494" "Parent=rna107120.path1" "PGA_scaffold0__87_contigs__length_333667982" "132733677" "NW_020618825.1" "18502978"
"1495" "Parent=rna107121.path1" "PGA_scaffold0__87_contigs__length_333667982" "132733677" "NW_020618825.1" "18502978"
"1496" "Parent=rna107122.path1" "PGA_scaffold0__87_contigs__length_333667982" "132733677" "NW_020618825.1" "18502978"
"1497" "Parent=rna107123.path1" "PGA_scaffold0__87_contigs__length_333667982" "132733677" "NW_020618825.1" "18502978"
"1498" "Parent=rna107124.path1" "PGA_scaffold0__87_contigs__length_333667982" "132733677" "NW_020618825.1" "18502978"
"1499" "Parent=rna107125.path1" "PGA_scaffold0__87_contigs__length_333667982" "132733677" "NW_020618825.1" "18502978"
"1500" "Parent=rna107126.path1" "PGA_scaffold0__87_contigs__length_333667982" "132733677" "NW_020618825.1" "18502978"
"1501" "Parent=rna107127.path1" "PGA_scaffold0__87_contigs__length_333667982" "132733677" "NW_020618825.1" "18502978"
"1502" "Parent=rna107129.path1" "PGA_scaffold0__87_contigs__length_333667982" "132769777" "NW_020618825.1" "18539078"
"1503" "Parent=rna107133.path1" "PGA_scaffold0__87_contigs__length_333667982" "132863425" "NW_020618825.1" "18632726"
"1504" "Parent=rna107135.path1" "PGA_scaffold0__87_contigs__length_333667982" "132868397" "NW_020618825.1" "18637698"
"1505" "Parent=rna107137.path1" "PGA_scaffold0__87_contigs__length_333667982" "132876992" "NW_020618825.1" "18646293"
"1506" "Parent=rna107138.path1" "PGA_scaffold0__87_contigs__length_333667982" "132879745" "NW_020618825.1" "18649046"
"1507" "Parent=rna107140.path1" "PGA_scaffold0__87_contigs__length_333667982" "132907697" "NW_020618825.1" "18676998"
"1508" "Parent=rna107141.path1" "PGA_scaffold0__87_contigs__length_333667982" "132910583" "NW_020618825.1" "18679884"
"1509" "Parent=rna107154.path1" "PGA_scaffold0__87_contigs__length_333667982" "133079623" "NW_020618825.1" "18849824"
"1510" "Parent=rna107164.path1" "PGA_scaffold0__87_contigs__length_333667982" "133152864" "NW_020618825.1" "18923065"
"1511" "Parent=rna107166.path1" "PGA_scaffold0__87_contigs__length_333667982" "133177965" "NW_020618825.1" "18948166"
"1512" "Parent=rna107174.path1" "PGA_scaffold0__87_contigs__length_333667982" "133366790" "NW_020618825.1" "19136991"
"1513" "Parent=rna107175.path1" "PGA_scaffold0__87_contigs__length_333667982" "133376013" "NW_020618825.1" "19146214"
"1514" "Parent=rna107176.path1" "PGA_scaffold0__87_contigs__length_333667982" "133416762" "NW_020618825.1" "19186963"
"1515" "Parent=rna107179.path1" "PGA_scaffold0__87_contigs__length_333667982" "133452431" "NW_020618825.1" "19222632"
"1516" "Parent=rna107186.path1" "PGA_scaffold0__87_contigs__length_333667982" "133543843" "NW_020618825.1" "19315484"
"1517" "Parent=rna107187.path1" "PGA_scaffold0__87_contigs__length_333667982" "133543843" "NW_020618825.1" "19315484"
"1518" "Parent=rna107188.path1" "PGA_scaffold0__87_contigs__length_333667982" "133543843" "NW_020618825.1" "19315484"
"1519" "Parent=rna107189.path1" "PGA_scaffold0__87_contigs__length_333667982" "133543843" "NW_020618825.1" "19315484"
"1520" "Parent=rna107190.path1" "PGA_scaffold0__87_contigs__length_333667982" "133543843" "NW_020618825.1" "19315484"
"1521" "Parent=rna107191.path1" "PGA_scaffold0__87_contigs__length_333667982" "133543843" "NW_020618825.1" "19315484"
"1522" "Parent=rna107192.path1" "PGA_scaffold0__87_contigs__length_333667982" "133543843" "NW_020618825.1" "19315484"
"1523" "Parent=rna107193.path1" "PGA_scaffold0__87_contigs__length_333667982" "133543843" "NW_020618825.1" "19315484"
"1524" "Parent=rna107194.path1" "PGA_scaffold0__87_contigs__length_333667982" "133543843" "NW_020618825.1" "19315484"
"1525" "Parent=rna107196.path1" "PGA_scaffold0__87_contigs__length_333667982" "133604368" "NW_020618825.1" "19376009"
"1526" "Parent=rna107197.path1" "PGA_scaffold0__87_contigs__length_333667982" "133604368" "NW_020618825.1" "19376009"
"1527" "Parent=rna107198.path1" "PGA_scaffold0__87_contigs__length_333667982" "133650609" "NW_020618825.1" "19422250"
"1528" "Parent=rna107199.path1" "PGA_scaffold0__87_contigs__length_333667982" "133653202" "NW_020618825.1" "19424843"
"1529" "Parent=rna107201.path1" "PGA_scaffold0__87_contigs__length_333667982" "133729146" "NW_020618825.1" "19500787"
"1530" "Parent=rna107204.path1" "PGA_scaffold0__87_contigs__length_333667982" "133792505" "NW_020618825.1" "19564146"
"1531" "Parent=rna107205.path1" "PGA_scaffold0__87_contigs__length_333667982" "133804916" "NW_020618825.1" "19576557"
"1532" "Parent=rna107207.path1" "PGA_scaffold0__87_contigs__length_333667982" "133839284" "NW_020618825.1" "19610925"
"1533" "Parent=rna107208.path1" "PGA_scaffold0__87_contigs__length_333667982" "133842344" "NW_020618825.1" "19613985"
"1534" "Parent=rna107209.path1" "PGA_scaffold0__87_contigs__length_333667982" "133847043" "NW_020618825.1" "19618684"
"1535" "Parent=rna107210.path1" "PGA_scaffold0__87_contigs__length_333667982" "133878544" "NW_020618825.1" "19650185"
"1536" "Parent=rna107212.path1" "PGA_scaffold0__87_contigs__length_333667982" "133958575" "NW_020618825.1" "19730216"
"1537" "Parent=rna107214.path1" "PGA_scaffold0__87_contigs__length_333667982" "134042626" "NW_020618825.1" "19814267"
"1538" "Parent=rna107216.path1" "PGA_scaffold0__87_contigs__length_333667982" "134069698" "NW_020618825.1" "19841339"
"1539" "Parent=rna107221.path1" "PGA_scaffold0__87_contigs__length_333667982" "134127574" "NW_020618825.1" "19899215"
"1540" "Parent=rna107227.path1" "PGA_scaffold0__87_contigs__length_333667982" "134224399" "NW_020618825.1" "19996040"
"1541" "Parent=rna107231.path1" "PGA_scaffold0__87_contigs__length_333667982" "134265267" "NW_020618825.1" "20036908"
"1542" "Parent=rna107232.path1" "PGA_scaffold0__87_contigs__length_333667982" "134268414" "NW_020618825.1" "20040055"
"1543" "Parent=rna107236.path1" "PGA_scaffold0__87_contigs__length_333667982" "134297192" "NW_020618825.1" "20068833"
"1544" "Parent=rna107240.path1" "PGA_scaffold0__87_contigs__length_333667982" "134584997" "NW_020618825.1" "20356638"
"1545" "Parent=rna107243.path1" "PGA_scaffold0__87_contigs__length_333667982" "134612910" "NW_020618825.1" "20384551"
"1546" "Parent=rna107244.path1" "PGA_scaffold0__87_contigs__length_333667982" "134649679" "NW_020618825.1" "20421320"
"1547" "Parent=rna107246.path1" "PGA_scaffold0__87_contigs__length_333667982" "134675452" "NW_020618825.1" "20447093"
"1548" "Parent=rna107247.path1" "PGA_scaffold0__87_contigs__length_333667982" "134732152" "NW_020618825.1" "20503793"
"1549" "Parent=rna107248.path1" "PGA_scaffold0__87_contigs__length_333667982" "134806200" "NW_020618825.1" "20577841"
"1550" "Parent=rna107249.path1" "PGA_scaffold0__87_contigs__length_333667982" "134806200" "NW_020618825.1" "20577841"
"1551" "Parent=rna107259.path1" "PGA_scaffold0__87_contigs__length_333667982" "134958799" "NW_020618825.1" "20730440"
"1552" "Parent=rna107260.path1" "PGA_scaffold0__87_contigs__length_333667982" "135062230" "NW_020618825.1" "20833871"
"1553" "Parent=rna107265.path1" "PGA_scaffold0__87_contigs__length_333667982" "135094379" "NW_020618825.1" "20866020"
"1554" "Parent=rna107268.path1" "PGA_scaffold0__87_contigs__length_333667982" "135118291" "NW_020618825.1" "20889932"
"1555" "Parent=rna107269.path1" "PGA_scaffold0__87_contigs__length_333667982" "135120404" "NW_020618825.1" "20892045"
"1556" "Parent=rna124738.path1" "PGA_scaffold0__87_contigs__length_333667982" "135278306" "NW_020642151.1" "124951"
"1557" "Parent=rna124740.path1" "PGA_scaffold0__87_contigs__length_333667982" "135369617" "NW_020642151.1" "216262"
"1558" "Parent=rna124745.path1" "PGA_scaffold0__87_contigs__length_333667982" "135392063" "NW_020642151.1" "238708"
"1559" "Parent=rna124746.path1" "PGA_scaffold0__87_contigs__length_333667982" "135392063" "NW_020642151.1" "238708"
"1560" "Parent=rna124747.path1" "PGA_scaffold0__87_contigs__length_333667982" "135395241" "NW_020642151.1" "241886"
"1561" "Parent=rna124748.path1" "PGA_scaffold0__87_contigs__length_333667982" "135425328" "NW_020642151.1" "271973"
"1562" "Parent=rna124749.path1" "PGA_scaffold0__87_contigs__length_333667982" "135461989" "NW_020642151.1" "308634"
"1563" "Parent=rna124750.path1" "PGA_scaffold0__87_contigs__length_333667982" "135478049" "NW_020642151.1" "324694"
"1564" "Parent=rna124758.path1" "PGA_scaffold0__87_contigs__length_333667982" "135588589" "NW_020642151.1" "435234"
"1565" "Parent=rna124759.path1" "PGA_scaffold0__87_contigs__length_333667982" "135588589" "NW_020642151.1" "435234"
"1566" "Parent=rna124768.path1" "PGA_scaffold0__87_contigs__length_333667982" "135677440" "NW_020642151.1" "524085"
"1567" "Parent=rna124770.path1" "PGA_scaffold0__87_contigs__length_333667982" "135685480" "NW_020642151.1" "532125"
"1568" "Parent=rna124771.path1" "PGA_scaffold0__87_contigs__length_333667982" "135711497" "NW_020642151.1" "558142"
"1569" "Parent=rna124772.path1" "PGA_scaffold0__87_contigs__length_333667982" "135743186" "NW_020642151.1" "589831"
"1570" "Parent=rna124775.path1" "PGA_scaffold0__87_contigs__length_333667982" "135776121" "NW_020642151.1" "622766"
"1571" "Parent=rna124776.path1" "PGA_scaffold0__87_contigs__length_333667982" "135776121" "NW_020642151.1" "622766"
"1572" "Parent=rna124778.path1" "PGA_scaffold0__87_contigs__length_333667982" "135800321" "NW_020642151.1" "646966"
"1573" "Parent=rna124789.path1" "PGA_scaffold0__87_contigs__length_333667982" "135834700" "NW_020642151.1" "681345"
"1574" "Parent=rna124793.path1" "PGA_scaffold0__87_contigs__length_333667982" "135897027" "NW_020642151.1" "743672"
"1575" "Parent=rna124794.path1" "PGA_scaffold0__87_contigs__length_333667982" "135897027" "NW_020642151.1" "743672"
"1576" "Parent=rna124790.path1" "PGA_scaffold0__87_contigs__length_333667982" "135897337" "NW_020642151.1" "743982"
"1577" "Parent=rna124791.path1" "PGA_scaffold0__87_contigs__length_333667982" "135897337" "NW_020642151.1" "743982"
"1578" "Parent=rna124792.path1" "PGA_scaffold0__87_contigs__length_333667982" "135897337" "NW_020642151.1" "743982"
"1579" "Parent=rna124795.path1" "PGA_scaffold0__87_contigs__length_333667982" "135903763" "NW_020642151.1" "750408"
"1580" "Parent=rna124796.path1" "PGA_scaffold0__87_contigs__length_333667982" "135903763" "NW_020642151.1" "750408"
"1581" "Parent=rna124797.path1" "PGA_scaffold0__87_contigs__length_333667982" "135903763" "NW_020642151.1" "750408"
"1582" "Parent=rna124798.path1" "PGA_scaffold0__87_contigs__length_333667982" "135903763" "NW_020642151.1" "750408"
"1583" "Parent=rna124799.path1" "PGA_scaffold0__87_contigs__length_333667982" "135903763" "NW_020642151.1" "750408"
"1584" "Parent=rna124802.path1" "PGA_scaffold0__87_contigs__length_333667982" "135914598" "NW_020642151.1" "761243"
"1585" "Parent=rna124803.path1" "PGA_scaffold0__87_contigs__length_333667982" "135919519" "NW_020642151.1" "766164"
"1586" "Parent=rna124804.path1" "PGA_scaffold0__87_contigs__length_333667982" "135919519" "NW_020642151.1" "766164"
"1587" "Parent=rna124805.path1" "PGA_scaffold0__87_contigs__length_333667982" "135919519" "NW_020642151.1" "766164"
"1588" "Parent=rna124806.path1" "PGA_scaffold0__87_contigs__length_333667982" "135919519" "NW_020642151.1" "766164"
"1589" "Parent=rna124808.path1" "PGA_scaffold0__87_contigs__length_333667982" "135925798" "NW_020642151.1" "772443"
"1590" "Parent=rna124809.path1" "PGA_scaffold0__87_contigs__length_333667982" "135925798" "NW_020642151.1" "772443"
"1591" "Parent=rna124810.path1" "PGA_scaffold0__87_contigs__length_333667982" "135925798" "NW_020642151.1" "772443"
"1592" "Parent=rna124807.path1" "PGA_scaffold0__87_contigs__length_333667982" "135926434" "NW_020642151.1" "773079"
"1593" "Parent=rna124811.path1" "PGA_scaffold0__87_contigs__length_333667982" "135942790" "NW_020642151.1" "789435"
"1594" "Parent=rna124812.path1" "PGA_scaffold0__87_contigs__length_333667982" "135942790" "NW_020642151.1" "789435"
"1595" "Parent=rna124814.path1" "PGA_scaffold0__87_contigs__length_333667982" "135995434" "NW_020642151.1" "842079"
"1596" "Parent=rna124815.path1" "PGA_scaffold0__87_contigs__length_333667982" "135999153" "NW_020642151.1" "845798"
"1597" "Parent=rna124816.path1" "PGA_scaffold0__87_contigs__length_333667982" "136019429" "NW_020642151.1" "866074"
"1598" "Parent=rna124817.path1" "PGA_scaffold0__87_contigs__length_333667982" "136022705" "NW_020642151.1" "869350"
"1599" "Parent=rna124822.path1" "PGA_scaffold0__87_contigs__length_333667982" "136147578" "NW_020642151.1" "994223"
"1600" "Parent=rna124823.path1" "PGA_scaffold0__87_contigs__length_333667982" "136149839" "NW_020642151.1" "996484"
"1601" "Parent=rna124824.path1" "PGA_scaffold0__87_contigs__length_333667982" "136166198" "NW_020642151.1" "1012843"
"1602" "Parent=rna124826.path1" "PGA_scaffold0__87_contigs__length_333667982" "136228398" "NW_020642151.1" "1075043"
"1603" "Parent=rna124828.path1" "PGA_scaffold0__87_contigs__length_333667982" "136299748" "NW_020642151.1" "1146393"
"1604" "Parent=rna124830.path1" "PGA_scaffold0__87_contigs__length_333667982" "136357200" "NW_020642151.1" "1203845"
"1605" "Parent=rna124831.path1" "PGA_scaffold0__87_contigs__length_333667982" "136364937" "NW_020642151.1" "1211582"
"1606" "Parent=rna124833.path1" "PGA_scaffold0__87_contigs__length_333667982" "136379499" "NW_020642151.1" "1226144"
"1607" "Parent=rna124834.path1" "PGA_scaffold0__87_contigs__length_333667982" "136387588" "NW_020642151.1" "1234233"
"1608" "Parent=rna124835.path1" "PGA_scaffold0__87_contigs__length_333667982" "136401556" "NW_020642151.1" "1248201"
"1609" "Parent=rna124837.path1" "PGA_scaffold0__87_contigs__length_333667982" "136519554" "NW_020642151.1" "1366199"
"1610" "Parent=rna124838.path1" "PGA_scaffold0__87_contigs__length_333667982" "136523258" "NW_020642151.1" "1369903"
"1611" "Parent=rna124843.path1" "PGA_scaffold0__87_contigs__length_333667982" "136668804" "NW_020642151.1" "1515449"
"1612" "Parent=rna124847.path1" "PGA_scaffold0__87_contigs__length_333667982" "136699703" "NW_020642151.1" "1546348"
"1613" "Parent=rna124858.path1" "PGA_scaffold0__87_contigs__length_333667982" "136699703" "NW_020642151.1" "1546348"
"1614" "Parent=rna124854.path1" "PGA_scaffold0__87_contigs__length_333667982" "136740967" "NW_020642151.1" "1587612"
"1615" "Parent=rna124855.path1" "PGA_scaffold0__87_contigs__length_333667982" "136750066" "NW_020642151.1" "1596711"
"1616" "Parent=rna15528.path1" "PGA_scaffold0__87_contigs__length_333667982" "136903205" "NC_039359.1" "51352191"
"1617" "Parent=rna15527.path1" "PGA_scaffold0__87_contigs__length_333667982" "136914657" "NC_039359.1" "51323877"
"1618" "Parent=rna15525.path1" "PGA_scaffold0__87_contigs__length_333667982" "136954048" "NC_039359.1" "51301370"
"1619" "Parent=rna15523.path1" "PGA_scaffold0__87_contigs__length_333667982" "136980595" "NC_039359.1" "51268052"
"1620" "Parent=rna15519.path1" "PGA_scaffold0__87_contigs__length_333667982" "137101730" "NC_039359.1" "51152411"
"1621" "Parent=rna15513.path1" "PGA_scaffold0__87_contigs__length_333667982" "137105292" "NC_039359.1" "51145698"
"1622" "Parent=rna15514.path1" "PGA_scaffold0__87_contigs__length_333667982" "137105292" "NC_039359.1" "51145698"
"1623" "Parent=rna15516.path1" "PGA_scaffold0__87_contigs__length_333667982" "137105799" "NC_039359.1" "51145698"
"1624" "Parent=rna15517.path1" "PGA_scaffold0__87_contigs__length_333667982" "137106067" "NC_039359.1" "51145698"
"1625" "Parent=rna15515.path1" "PGA_scaffold0__87_contigs__length_333667982" "137106834" "NC_039359.1" "51145698"
"1626" "Parent=rna15506.path1" "PGA_scaffold0__87_contigs__length_333667982" "137138049" "NC_039359.1" "51114428"
"1627" "Parent=rna15507.path1" "PGA_scaffold0__87_contigs__length_333667982" "137138049" "NC_039359.1" "51114428"
"1628" "Parent=rna15508.path1" "PGA_scaffold0__87_contigs__length_333667982" "137138049" "NC_039359.1" "51114428"
"1629" "Parent=rna15509.path1" "PGA_scaffold0__87_contigs__length_333667982" "137138049" "NC_039359.1" "51115010"
"1630" "Parent=rna15510.path1" "PGA_scaffold0__87_contigs__length_333667982" "137138049" "NC_039359.1" "51115010"
"1631" "Parent=rna15504.path1" "PGA_scaffold0__87_contigs__length_333667982" "137176877" "NC_039359.1" "51077985"
"1632" "Parent=rna15494.path1" "PGA_scaffold0__87_contigs__length_333667982" "137330400" "NC_039359.1" "50925329"
"1633" "Parent=rna15491.path1" "PGA_scaffold0__87_contigs__length_333667982" "137372334" "NC_039359.1" "50880809"
"1634" "Parent=rna15492.path1" "PGA_scaffold0__87_contigs__length_333667982" "137373054" "NC_039359.1" "50880809"
"1635" "Parent=rna15489.path1" "PGA_scaffold0__87_contigs__length_333667982" "137389803" "NC_039359.1" "50865792"
"1636" "Parent=rna15481.path1" "PGA_scaffold0__87_contigs__length_333667982" "137399296" "NC_039359.1" "50855638"
"1637" "Parent=rna15476.path1" "PGA_scaffold0__87_contigs__length_333667982" "137432024" "NC_039359.1" "50823234"
"1638" "Parent=rna15477.path1" "PGA_scaffold0__87_contigs__length_333667982" "137432024" "NC_039359.1" "50823234"
"1639" "Parent=rna15478.path1" "PGA_scaffold0__87_contigs__length_333667982" "137432024" "NC_039359.1" "50823234"
"1640" "Parent=rna15479.path1" "PGA_scaffold0__87_contigs__length_333667982" "137432024" "NC_039359.1" "50823234"
"1641" "Parent=rna15469.path1" "PGA_scaffold0__87_contigs__length_333667982" "137518772" "NC_039359.1" "50736960"
"1642" "Parent=rna15462.path1" "PGA_scaffold0__87_contigs__length_333667982" "137614589" "NC_039359.1" "50638029"
"1643" "Parent=rna15461.path1" "PGA_scaffold0__87_contigs__length_333667982" "137631981" "NC_039359.1" "50623532"
"1644" "Parent=rna15458.path1" "PGA_scaffold0__87_contigs__length_333667982" "137667388" "NC_039359.1" "50587906"
"1645" "Parent=rna15459.path1" "PGA_scaffold0__87_contigs__length_333667982" "137667388" "NC_039359.1" "50587783"
"1646" "Parent=rna15455.path1" "PGA_scaffold0__87_contigs__length_333667982" "137705159" "NC_039359.1" "50548533"
"1647" "Parent=rna15453.path1" "PGA_scaffold0__87_contigs__length_333667982" "137731934" "NC_039359.1" "50523628"
"1648" "Parent=rna15452.path1" "PGA_scaffold0__87_contigs__length_333667982" "137748493" "NC_039359.1" "50505999"
"1649" "Parent=rna15451.path1" "PGA_scaffold0__87_contigs__length_333667982" "137751086" "NC_039359.1" "50504061"
"1650" "Parent=rna15450.path1" "PGA_scaffold0__87_contigs__length_333667982" "137778580" "NC_039359.1" "50476330"
"1651" "Parent=rna15448.path1" "PGA_scaffold0__87_contigs__length_333667982" "137793092" "NC_039359.1" "50461382"
"1652" "Parent=rna15447.path1" "PGA_scaffold0__87_contigs__length_333667982" "137797599" "NC_039359.1" "50457646"
"1653" "Parent=rna15446.path1" "PGA_scaffold0__87_contigs__length_333667982" "137805865" "NC_039359.1" "50449368"
"1654" "Parent=rna15443.path1" "PGA_scaffold0__87_contigs__length_333667982" "137807355" "NC_039359.1" "50446908"
"1655" "Parent=rna15444.path1" "PGA_scaffold0__87_contigs__length_333667982" "137807519" "NC_039359.1" "50446908"
"1656" "Parent=rna15440.path1" "PGA_scaffold0__87_contigs__length_333667982" "137897679" "NC_039359.1" "50353891"
"1657" "Parent=rna15438.path1" "PGA_scaffold0__87_contigs__length_333667982" "138012366" "NC_039359.1" "50243489"
"1658" "Parent=rna15433.path1" "PGA_scaffold0__87_contigs__length_333667982" "138065603" "NC_039359.1" "50189412"
"1659" "Parent=rna15422.path1" "PGA_scaffold0__87_contigs__length_333667982" "138325726" "NC_039359.1" "49928245"
"1660" "Parent=rna15417.path1" "PGA_scaffold0__87_contigs__length_333667982" "138371423" "NC_039359.1" "49884072"
"1661" "Parent=rna15416.path1" "PGA_scaffold0__87_contigs__length_333667982" "138385761" "NC_039359.1" "49869938"
"1662" "Parent=rna15415.path1" "PGA_scaffold0__87_contigs__length_333667982" "138389309" "NC_039359.1" "49861368"
"1663" "Parent=rna15410.path1" "PGA_scaffold0__87_contigs__length_333667982" "138458396" "NC_039359.1" "49791876"
"1664" "Parent=rna15411.path1" "PGA_scaffold0__87_contigs__length_333667982" "138458396" "NC_039359.1" "49791876"
"1665" "Parent=rna15412.path1" "PGA_scaffold0__87_contigs__length_333667982" "138458396" "NC_039359.1" "49791876"
"1666" "Parent=rna15408.path1" "PGA_scaffold0__87_contigs__length_333667982" "138464623" "NC_039359.1" "49790092"
"1667" "Parent=rna15409.path1" "PGA_scaffold0__87_contigs__length_333667982" "138464623" "NC_039359.1" "49790092"
"1668" "Parent=rna15407.path1" "PGA_scaffold0__87_contigs__length_333667982" "138466732" "NC_039359.1" "49787260"
"1669" "Parent=rna15405.path1" "PGA_scaffold0__87_contigs__length_333667982" "138506650" "NC_039359.1" "49742774"
"1670" "Parent=rna15404.path1" "PGA_scaffold0__87_contigs__length_333667982" "138517803" "NC_039359.1" "49737327"
"1671" "Parent=rna15391.path1" "PGA_scaffold0__87_contigs__length_333667982" "138539664" "NC_039359.1" "49714843"
"1672" "Parent=rna15392.path1" "PGA_scaffold0__87_contigs__length_333667982" "138539664" "NC_039359.1" "49714843"
"1673" "Parent=rna15390.path1" "PGA_scaffold0__87_contigs__length_333667982" "138591142" "NC_039359.1" "49664164"
"1674" "Parent=rna15387.path1" "PGA_scaffold0__87_contigs__length_333667982" "138646955" "NC_039359.1" "49603606"
"1675" "Parent=rna15384.path1" "PGA_scaffold0__87_contigs__length_333667982" "138735690" "NC_039359.1" "49515860"
"1676" "Parent=rna15383.path1" "PGA_scaffold0__87_contigs__length_333667982" "138787870" "NC_039359.1" "49466896"
"1677" "Parent=rna15378.path1" "PGA_scaffold0__87_contigs__length_333667982" "138788421" "NC_039359.1" "49466896"
"1678" "Parent=rna15366.path1" "PGA_scaffold0__87_contigs__length_333667982" "138994842" "NC_039359.1" "49260236"
"1679" "Parent=rna15365.path1" "PGA_scaffold0__87_contigs__length_333667982" "138998975" "NC_039359.1" "49256175"
"1680" "Parent=rna15364.path1" "PGA_scaffold0__87_contigs__length_333667982" "139047350" "NC_039359.1" "49206879"
"1681" "Parent=rna15358.path1" "PGA_scaffold0__87_contigs__length_333667982" "139165725" "NC_039359.1" "49088504"
"1682" "Parent=rna15357.path1" "PGA_scaffold0__87_contigs__length_333667982" "139207440" "NC_039359.1" "49048331"
"1683" "Parent=rna15351.path1" "PGA_scaffold0__87_contigs__length_333667982" "139322852" "NC_039359.1" "48931355"
"1684" "Parent=rna15335.path1" "PGA_scaffold0__87_contigs__length_333667982" "139865976" "NC_039359.1" "48387430"
"1685" "Parent=rna15334.path1" "PGA_scaffold0__87_contigs__length_333667982" "139872911" "NC_039359.1" "48382415"
"1686" "Parent=rna15331.path1" "PGA_scaffold0__87_contigs__length_333667982" "139970853" "NC_039359.1" "48281386"
"1687" "Parent=rna15328.path1" "PGA_scaffold0__87_contigs__length_333667982" "139982432" "NC_039359.1" "48267484"
"1688" "Parent=rna15326.path1" "PGA_scaffold0__87_contigs__length_333667982" "140003904" "NC_039359.1" "48251924"
"1689" "Parent=rna15317.path1" "PGA_scaffold0__87_contigs__length_333667982" "140231691" "NC_039359.1" "48022834"
"1690" "Parent=rna15318.path1" "PGA_scaffold0__87_contigs__length_333667982" "140231691" "NC_039359.1" "48022834"
"1691" "Parent=rna15303.path1" "PGA_scaffold0__87_contigs__length_333667982" "140288717" "NC_039359.1" "47965675"
"1692" "Parent=rna15299.path1" "PGA_scaffold0__87_contigs__length_333667982" "140418011" "NC_039359.1" "47836357"
"1693" "Parent=rna15298.path1" "PGA_scaffold0__87_contigs__length_333667982" "140425138" "NC_039359.1" "47828531"
"1694" "Parent=rna15297.path1" "PGA_scaffold0__87_contigs__length_333667982" "140429950" "NC_039359.1" "47825521"
"1695" "Parent=rna15289.path1" "PGA_scaffold0__87_contigs__length_333667982" "140560889" "NC_039359.1" "47694073"
"1696" "Parent=rna15283.path1" "PGA_scaffold0__87_contigs__length_333667982" "140627739" "NC_039359.1" "47626136"
"1697" "Parent=rna15277.path1" "PGA_scaffold0__87_contigs__length_333667982" "140754333" "NC_039359.1" "47501347"
"1698" "Parent=rna15272.path1" "PGA_scaffold0__87_contigs__length_333667982" "140828923" "NC_039359.1" "47425876"
"1699" "Parent=rna15271.path1" "PGA_scaffold0__87_contigs__length_333667982" "140840982" "NC_039359.1" "47413600"
"1700" "Parent=rna15270.path1" "PGA_scaffold0__87_contigs__length_333667982" "140846969" "NC_039359.1" "47407830"
"1701" "Parent=rna15260.path1" "PGA_scaffold0__87_contigs__length_333667982" "140890046" "NC_039359.1" "47365359"
"1702" "Parent=rna15259.path1" "PGA_scaffold0__87_contigs__length_333667982" "140899546" "NC_039359.1" "47356017"
"1703" "Parent=rna15251.path1" "PGA_scaffold0__87_contigs__length_333667982" "140915725" "NC_039359.1" "47339728"
"1704" "Parent=rna15248.path1" "PGA_scaffold0__87_contigs__length_333667982" "141009894" "NC_039359.1" "47235312"
"1705" "Parent=rna15249.path1" "PGA_scaffold0__87_contigs__length_333667982" "141012935" "NC_039359.1" "47242476"
"1706" "Parent=rna15247.path1" "PGA_scaffold0__87_contigs__length_333667982" "141035850" "NC_039359.1" "47219125"
"1707" "Parent=rna15245.path1" "PGA_scaffold0__87_contigs__length_333667982" "141042041" "NC_039359.1" "47212418"
"1708" "Parent=rna15246.path1" "PGA_scaffold0__87_contigs__length_333667982" "141042041" "NC_039359.1" "47212418"
"1709" "Parent=rna15244.path1" "PGA_scaffold0__87_contigs__length_333667982" "141042132" "NC_039359.1" "47212418"
"1710" "Parent=rna15239.path1" "PGA_scaffold0__87_contigs__length_333667982" "141063223" "NC_039359.1" "47191858"
"1711" "Parent=rna15240.path1" "PGA_scaffold0__87_contigs__length_333667982" "141063223" "NC_039359.1" "47192073"
"1712" "Parent=rna15223.path1" "PGA_scaffold0__87_contigs__length_333667982" "141074036" "NC_039359.1" "47179579"
"1713" "Parent=rna15220.path1" "PGA_scaffold0__87_contigs__length_333667982" "141093424" "NC_039359.1" "47160653"
"1714" "Parent=rna15219.path1" "PGA_scaffold0__87_contigs__length_333667982" "141122839" "NC_039359.1" "47124996"
"1715" "Parent=rna15202.path1" "PGA_scaffold0__87_contigs__length_333667982" "141342195" "NC_039359.1" "46912753"
"1716" "Parent=rna15203.path1" "PGA_scaffold0__87_contigs__length_333667982" "141342357" "NC_039359.1" "46912753"
"1717" "Parent=rna15201.path1" "PGA_scaffold0__87_contigs__length_333667982" "141369698" "NC_039359.1" "46882045"
"1718" "Parent=rna15529.path1" "PGA_scaffold0__87_contigs__length_333667982" "141464468" "NC_039359.1" "51428473"
"1719" "Parent=rna15543.path1" "PGA_scaffold0__87_contigs__length_333667982" "141700995" "NC_039359.1" "51665000"
"1720" "Parent=rna15544.path1" "PGA_scaffold0__87_contigs__length_333667982" "141712140" "NC_039359.1" "51676145"
"1721" "Parent=rna15545.path1" "PGA_scaffold0__87_contigs__length_333667982" "141712140" "NC_039359.1" "51676145"
"1722" "Parent=rna15547.path1" "PGA_scaffold0__87_contigs__length_333667982" "141739313" "NC_039359.1" "51703318"
"1723" "Parent=rna15548.path1" "PGA_scaffold0__87_contigs__length_333667982" "141739313" "NC_039359.1" "51703318"
"1724" "Parent=rna15549.path1" "PGA_scaffold0__87_contigs__length_333667982" "141739313" "NC_039359.1" "51703318"
"1725" "Parent=rna15550.path1" "PGA_scaffold0__87_contigs__length_333667982" "141834640" "NC_039359.1" "51798645"
"1726" "Parent=rna15551.path1" "PGA_scaffold0__87_contigs__length_333667982" "141853317" "NC_039359.1" "51817322"
"1727" "Parent=rna15552.path1" "PGA_scaffold0__87_contigs__length_333667982" "141853332" "NC_039359.1" "51817337"
"1728" "Parent=rna15555.path1" "PGA_scaffold0__87_contigs__length_333667982" "141924840" "NC_039359.1" "51888845"
"1729" "Parent=rna15556.path1" "PGA_scaffold0__87_contigs__length_333667982" "141942515" "NC_039359.1" "51906520"
"1730" "Parent=rna15557.path1" "PGA_scaffold0__87_contigs__length_333667982" "141946945" "NC_039359.1" "51910950"
"1731" "Parent=rna15558.path1" "PGA_scaffold0__87_contigs__length_333667982" "141954456" "NC_039359.1" "51918461"
"1732" "Parent=rna15559.path1" "PGA_scaffold0__87_contigs__length_333667982" "141970891" "NC_039359.1" "51934896"
"1733" "Parent=rna15561.path1" "PGA_scaffold0__87_contigs__length_333667982" "141981496" "NC_039359.1" "51945501"
"1734" "Parent=rna15562.path1" "PGA_scaffold0__87_contigs__length_333667982" "141983140" "NC_039359.1" "51947145"
"1735" "Parent=rna15566.path1" "PGA_scaffold0__87_contigs__length_333667982" "142088453" "NC_039359.1" "52052458"
"1736" "Parent=rna15567.path1" "PGA_scaffold0__87_contigs__length_333667982" "142094848" "NC_039359.1" "52058853"
"1737" "Parent=rna15568.path1" "PGA_scaffold0__87_contigs__length_333667982" "142145687" "NC_039359.1" "52109692"
"1738" "Parent=rna15582.path1" "PGA_scaffold0__87_contigs__length_333667982" "142279902" "NC_039359.1" "52243907"
"1739" "Parent=rna15583.path1" "PGA_scaffold0__87_contigs__length_333667982" "142279902" "NC_039359.1" "52243907"
"1740" "Parent=rna15584.path1" "PGA_scaffold0__87_contigs__length_333667982" "142281614" "NC_039359.1" "52245619"
"1741" "Parent=rna15594.path1" "PGA_scaffold0__87_contigs__length_333667982" "142502993" "NC_039359.1" "52466998"
"1742" "Parent=rna15601.path1" "PGA_scaffold0__87_contigs__length_333667982" "142668032" "NC_039359.1" "52632037"
"1743" "Parent=rna15603.path1" "PGA_scaffold0__87_contigs__length_333667982" "142685597" "NC_039359.1" "52649602"
"1744" "Parent=rna15604.path1" "PGA_scaffold0__87_contigs__length_333667982" "142772415" "NC_039359.1" "52736420"
"1745" "Parent=rna15612.path1" "PGA_scaffold0__87_contigs__length_333667982" "143036649" "NC_039359.1" "53010401"
"1746" "Parent=rna15614.path1" "PGA_scaffold0__87_contigs__length_333667982" "143099061" "NC_039359.1" "53072813"
"1747" "Parent=rna15615.path1" "PGA_scaffold0__87_contigs__length_333667982" "143099061" "NC_039359.1" "53072813"
"1748" "Parent=rna15617.path1" "PGA_scaffold0__87_contigs__length_333667982" "143144226" "NC_039359.1" "53117978"
"1749" "Parent=rna15618.path1" "PGA_scaffold0__87_contigs__length_333667982" "143222474" "NC_039359.1" "53196226"
"1750" "Parent=rna15619.path1" "PGA_scaffold0__87_contigs__length_333667982" "143229165" "NC_039359.1" "53202917"
"1751" "Parent=rna15620.path1" "PGA_scaffold0__87_contigs__length_333667982" "143246501" "NC_039359.1" "53220253"
"1752" "Parent=rna15622.path1" "PGA_scaffold0__87_contigs__length_333667982" "143318544" "NC_039359.1" "53292296"
"1753" "Parent=rna15624.path1" "PGA_scaffold0__87_contigs__length_333667982" "143344704" "NC_039359.1" "53318456"
"1754" "Parent=rna15638.path1" "PGA_scaffold0__87_contigs__length_333667982" "143404978" "NC_039359.1" "53378730"
"1755" "Parent=rna15642.path1" "PGA_scaffold0__87_contigs__length_333667982" "143462078" "NC_039359.1" "53435830"
"1756" "Parent=rna15655.path1" "PGA_scaffold0__87_contigs__length_333667982" "143637029" "NC_039359.1" "53610781"
"1757" "Parent=rna15657.path1" "PGA_scaffold0__87_contigs__length_333667982" "143699197" "NC_039359.1" "53672949"
"1758" "Parent=rna15658.path1" "PGA_scaffold0__87_contigs__length_333667982" "143700404" "NC_039359.1" "53674156"
"1759" "Parent=rna15663.path1" "PGA_scaffold0__87_contigs__length_333667982" "143732313" "NC_039359.1" "53706065"
"1760" "Parent=rna15667.path1" "PGA_scaffold0__87_contigs__length_333667982" "143812231" "NC_039359.1" "53785983"
"1761" "Parent=rna15669.path1" "PGA_scaffold0__87_contigs__length_333667982" "143851249" "NC_039359.1" "53825001"
"1762" "Parent=rna15671.path1" "PGA_scaffold0__87_contigs__length_333667982" "143877883" "NC_039359.1" "53851635"
"1763" "Parent=rna15672.path1" "PGA_scaffold0__87_contigs__length_333667982" "143878133" "NC_039359.1" "53851885"
"1764" "Parent=rna15839.path1" "PGA_scaffold0__87_contigs__length_333667982" "143954792" "NC_039359.1" "56819459"
"1765" "Parent=rna15838.path1" "PGA_scaffold0__87_contigs__length_333667982" "143991509" "NC_039359.1" "56780670"
"1766" "Parent=rna15836.path1" "PGA_scaffold0__87_contigs__length_333667982" "143995854" "NC_039359.1" "56775363"
"1767" "Parent=rna15837.path1" "PGA_scaffold0__87_contigs__length_333667982" "143995854" "NC_039359.1" "56775363"
"1768" "Parent=rna15824.path1" "PGA_scaffold0__87_contigs__length_333667982" "144098412" "NC_039359.1" "56675975"
"1769" "Parent=rna15819.path1" "PGA_scaffold0__87_contigs__length_333667982" "144225346" "NC_039359.1" "56546875"
"1770" "Parent=rna15816.path1" "PGA_scaffold0__87_contigs__length_333667982" "144236053" "NC_039359.1" "56536754"
"1771" "Parent=rna15814.path1" "PGA_scaffold0__87_contigs__length_333667982" "144262507" "NC_039359.1" "56510169"
"1772" "Parent=rna15812.path1" "PGA_scaffold0__87_contigs__length_333667982" "144281244" "NC_039359.1" "56491432"
"1773" "Parent=rna15810.path1" "PGA_scaffold0__87_contigs__length_333667982" "144294932" "NC_039359.1" "56479436"
"1774" "Parent=rna15811.path1" "PGA_scaffold0__87_contigs__length_333667982" "144294932" "NC_039359.1" "56479252"
"1775" "Parent=rna15807.path1" "PGA_scaffold0__87_contigs__length_333667982" "144366735" "NC_039359.1" "56407811"
"1776" "Parent=rna15803.path1" "PGA_scaffold0__87_contigs__length_333667982" "144580363" "NC_039359.1" "56192757"
"1777" "Parent=rna15801.path1" "PGA_scaffold0__87_contigs__length_333667982" "144612049" "NC_039359.1" "56162347"
"1778" "Parent=rna15800.path1" "PGA_scaffold0__87_contigs__length_333667982" "144612823" "NC_039359.1" "56161543"
"1779" "Parent=rna15796.path1" "PGA_scaffold0__87_contigs__length_333667982" "144709986" "NC_039359.1" "56063990"
"1780" "Parent=rna15795.path1" "PGA_scaffold0__87_contigs__length_333667982" "144747789" "NC_039359.1" "56026523"
"1781" "Parent=rna15794.path1" "PGA_scaffold0__87_contigs__length_333667982" "144794414" "NC_039359.1" "55978244"
"1782" "Parent=rna15793.path1" "PGA_scaffold0__87_contigs__length_333667982" "144812907" "NC_039359.1" "55956720"
"1783" "Parent=rna15792.path1" "PGA_scaffold0__87_contigs__length_333667982" "144840694" "NC_039359.1" "55933604"
"1784" "Parent=rna15787.path1" "PGA_scaffold0__87_contigs__length_333667982" "144941631" "NC_039359.1" "55833038"
"1785" "Parent=rna15785.path1" "PGA_scaffold0__87_contigs__length_333667982" "144996539" "NC_039359.1" "55778034"
"1786" "Parent=rna15784.path1" "PGA_scaffold0__87_contigs__length_333667982" "145002893" "NC_039359.1" "55770351"
"1787" "Parent=rna15781.path1" "PGA_scaffold0__87_contigs__length_333667982" "145089951" "NC_039359.1" "55678675"
"1788" "Parent=rna15782.path1" "PGA_scaffold0__87_contigs__length_333667982" "145089951" "NC_039359.1" "55678675"
"1789" "Parent=rna15780.path1" "PGA_scaffold0__87_contigs__length_333667982" "145123950" "NC_039359.1" "55644652"
"1790" "Parent=rna15779.path1" "PGA_scaffold0__87_contigs__length_333667982" "145154422" "NC_039359.1" "55617709"
"1791" "Parent=rna15778.path1" "PGA_scaffold0__87_contigs__length_333667982" "145250288" "NC_039359.1" "55524315"
"1792" "Parent=rna15777.path1" "PGA_scaffold0__87_contigs__length_333667982" "145269035" "NC_039359.1" "55502150"
"1793" "Parent=rna15776.path1" "PGA_scaffold0__87_contigs__length_333667982" "145273599" "NC_039359.1" "55500227"
"1794" "Parent=rna15774.path1" "PGA_scaffold0__87_contigs__length_333667982" "145277607" "NC_039359.1" "55496195"
"1795" "Parent=rna15773.path1" "PGA_scaffold0__87_contigs__length_333667982" "145364524" "NC_039359.1" "55410121"
"1796" "Parent=rna15772.path1" "PGA_scaffold0__87_contigs__length_333667982" "145365439" "NC_039359.1" "55406329"
"1797" "Parent=rna15771.path1" "PGA_scaffold0__87_contigs__length_333667982" "145371081" "NC_039359.1" "55402607"
"1798" "Parent=rna15767.path1" "PGA_scaffold0__87_contigs__length_333667982" "145497174" "NC_039359.1" "55276431"
"1799" "Parent=rna15766.path1" "PGA_scaffold0__87_contigs__length_333667982" "145514271" "NC_039359.1" "55259374"
"1800" "Parent=rna15764.path1" "PGA_scaffold0__87_contigs__length_333667982" "145542547" "NC_039359.1" "55227252"
"1801" "Parent=rna15762.path1" "PGA_scaffold0__87_contigs__length_333667982" "145548373" "NC_039359.1" "55224501"
"1802" "Parent=rna15763.path1" "PGA_scaffold0__87_contigs__length_333667982" "145548373" "NC_039359.1" "55224501"
"1803" "Parent=rna15761.path1" "PGA_scaffold0__87_contigs__length_333667982" "145586164" "NC_039359.1" "55187996"
"1804" "Parent=rna15760.path1" "PGA_scaffold0__87_contigs__length_333667982" "145591320" "NC_039359.1" "55183015"
"1805" "Parent=rna15755.path1" "PGA_scaffold0__87_contigs__length_333667982" "145675456" "NC_039359.1" "55098694"
"1806" "Parent=rna15754.path1" "PGA_scaffold0__87_contigs__length_333667982" "145699467" "NC_039359.1" "55074476"
"1807" "Parent=rna15745.path1" "PGA_scaffold0__87_contigs__length_333667982" "145750993" "NC_039359.1" "55023358"
"1808" "Parent=rna15740.path1" "PGA_scaffold0__87_contigs__length_333667982" "145914874" "NC_039359.1" "54859597"
"1809" "Parent=rna15741.path1" "PGA_scaffold0__87_contigs__length_333667982" "145914874" "NC_039359.1" "54859597"
"1810" "Parent=rna15742.path1" "PGA_scaffold0__87_contigs__length_333667982" "145914874" "NC_039359.1" "54859597"
"1811" "Parent=rna15738.path1" "PGA_scaffold0__87_contigs__length_333667982" "145967198" "NC_039359.1" "54805940"
"1812" "Parent=rna15737.path1" "PGA_scaffold0__87_contigs__length_333667982" "145977465" "NC_039359.1" "54795655"
"1813" "Parent=rna15735.path1" "PGA_scaffold0__87_contigs__length_333667982" "145998602" "NC_039359.1" "54775482"
"1814" "Parent=rna15733.path1" "PGA_scaffold0__87_contigs__length_333667982" "146027039" "NC_039359.1" "54746547"
"1815" "Parent=rna15731.path1" "PGA_scaffold0__87_contigs__length_333667982" "146097724" "NC_039359.1" "54674957"
"1816" "Parent=rna15728.path1" "PGA_scaffold0__87_contigs__length_333667982" "146110043" "NC_039359.1" "54664400"
"1817" "Parent=rna15725.path1" "PGA_scaffold0__87_contigs__length_333667982" "146119571" "NC_039359.1" "54654023"
"1818" "Parent=rna15724.path1" "PGA_scaffold0__87_contigs__length_333667982" "146122988" "NC_039359.1" "54650067"
"1819" "Parent=rna15711.path1" "PGA_scaffold0__87_contigs__length_333667982" "146257201" "NC_039359.1" "54516399"
"1820" "Parent=rna15703.path1" "PGA_scaffold0__87_contigs__length_333667982" "146334130" "NC_039359.1" "54439488"
"1821" "Parent=rna15704.path1" "PGA_scaffold0__87_contigs__length_333667982" "146334130" "NC_039359.1" "54439488"
"1822" "Parent=rna15705.path1" "PGA_scaffold0__87_contigs__length_333667982" "146334130" "NC_039359.1" "54439488"
"1823" "Parent=rna15706.path1" "PGA_scaffold0__87_contigs__length_333667982" "146334130" "NC_039359.1" "54439488"
"1824" "Parent=rna15699.path1" "PGA_scaffold0__87_contigs__length_333667982" "146415185" "NC_039359.1" "54358548"
"1825" "Parent=rna15698.path1" "PGA_scaffold0__87_contigs__length_333667982" "146424042" "NC_039359.1" "54344368"
"1826" "Parent=rna15696.path1" "PGA_scaffold0__87_contigs__length_333667982" "146490694" "NC_039359.1" "54283210"
"1827" "Parent=rna15684.path1" "PGA_scaffold0__87_contigs__length_333667982" "146712293" "NC_039359.1" "54061160"
"1828" "Parent=rna15681.path1" "PGA_scaffold0__87_contigs__length_333667982" "146770300" "NC_039359.1" "53994593"
"1829" "Parent=rna15674.path1" "PGA_scaffold0__87_contigs__length_333667982" "146846604" "NC_039359.1" "53926640"
"1830" "Parent=rna15844.path1" "PGA_scaffold0__87_contigs__length_333667982" "147078653" "NC_039359.1" "57055306"
"1831" "Parent=rna15847.path1" "PGA_scaffold0__87_contigs__length_333667982" "147271072" "NC_039359.1" "57247725"
"1832" "Parent=rna15848.path1" "PGA_scaffold0__87_contigs__length_333667982" "147273397" "NC_039359.1" "57250050"
"1833" "Parent=rna15849.path1" "PGA_scaffold0__87_contigs__length_333667982" "147275137" "NC_039359.1" "57251790"
"1834" "Parent=rna15850.path1" "PGA_scaffold0__87_contigs__length_333667982" "147276074" "NC_039359.1" "57252727"
"1835" "Parent=rna15852.path1" "PGA_scaffold0__87_contigs__length_333667982" "147280530" "NC_039359.1" "57257183"
"1836" "Parent=rna15869.path1" "PGA_scaffold0__87_contigs__length_333667982" "147450648" "NC_039359.1" "57427301"
"1837" "Parent=rna15870.path1" "PGA_scaffold0__87_contigs__length_333667982" "147451167" "NC_039359.1" "57427820"
"1838" "Parent=rna15873.path1" "PGA_scaffold0__87_contigs__length_333667982" "147512829" "NC_039359.1" "57489482"
"1839" "Parent=rna15874.path1" "PGA_scaffold0__87_contigs__length_333667982" "147549446" "NC_039359.1" "57526099"
"1840" "Parent=rna15881.path1" "PGA_scaffold0__87_contigs__length_333667982" "147680031" "NC_039359.1" "57656684"
"1841" "Parent=rna15883.path1" "PGA_scaffold0__87_contigs__length_333667982" "147950639" "NC_039359.1" "57927292"
"1842" "Parent=rna15889.path1" "PGA_scaffold0__87_contigs__length_333667982" "147984009" "NC_039359.1" "57960662"
"1843" "Parent=rna15890.path1" "PGA_scaffold0__87_contigs__length_333667982" "148018451" "NC_039359.1" "57995104"
"1844" "Parent=rna15891.path1" "PGA_scaffold0__87_contigs__length_333667982" "148018451" "NC_039359.1" "57995104"
"1845" "Parent=rna15893.path1" "PGA_scaffold0__87_contigs__length_333667982" "148037544" "NC_039359.1" "58014197"
"1846" "Parent=rna15894.path1" "PGA_scaffold0__87_contigs__length_333667982" "148055879" "NC_039359.1" "58032532"
"1847" "Parent=rna15895.path1" "PGA_scaffold0__87_contigs__length_333667982" "148057860" "NC_039359.1" "58034513"
"1848" "Parent=rna15896.path1" "PGA_scaffold0__87_contigs__length_333667982" "148068565" "NC_039359.1" "58045218"
"1849" "Parent=rna15897.path1" "PGA_scaffold0__87_contigs__length_333667982" "148090321" "NC_039359.1" "58066974"
"1850" "Parent=rna15900.path1" "PGA_scaffold0__87_contigs__length_333667982" "148237972" "NC_039359.1" "58214625"
"1851" "Parent=rna15901.path1" "PGA_scaffold0__87_contigs__length_333667982" "148237972" "NC_039359.1" "58214625"
"1852" "Parent=rna15902.path1" "PGA_scaffold0__87_contigs__length_333667982" "148241994" "NC_039359.1" "58218647"
"1853" "Parent=rna15903.path1" "PGA_scaffold0__87_contigs__length_333667982" "148241994" "NC_039359.1" "58218647"
"1854" "Parent=rna15910.path1" "PGA_scaffold0__87_contigs__length_333667982" "148356157" "NC_039359.1" "58332810"
"1855" "Parent=rna15911.path1" "PGA_scaffold0__87_contigs__length_333667982" "148356157" "NC_039359.1" "58332810"
"1856" "Parent=rna15909.path1" "PGA_scaffold0__87_contigs__length_333667982" "148356159" "NC_039359.1" "58332812"
"1857" "Parent=rna15923.path1" "PGA_scaffold0__87_contigs__length_333667982" "148368166" "NC_039359.1" "58344819"
"1858" "Parent=rna15924.path1" "PGA_scaffold0__87_contigs__length_333667982" "148370582" "NC_039359.1" "58347235"
"1859" "Parent=rna15925.path1" "PGA_scaffold0__87_contigs__length_333667982" "148466504" "NC_039359.1" "58443157"
"1860" "Parent=rna15940.path1" "PGA_scaffold0__87_contigs__length_333667982" "148540760" "NC_039359.1" "58517413"
"1861" "Parent=rna15943.path1" "PGA_scaffold0__87_contigs__length_333667982" "148585281" "NC_039359.1" "58561934"
"1862" "Parent=rna15948.path1" "PGA_scaffold0__87_contigs__length_333667982" "148640299" "NC_039359.1" "58616952"
"1863" "Parent=rna15952.path1" "PGA_scaffold0__87_contigs__length_333667982" "148744365" "NC_039359.1" "58721018"
"1864" "Parent=rna15957.path1" "PGA_scaffold0__87_contigs__length_333667982" "148822988" "NC_039359.1" "58799641"
"1865" "Parent=rna15958.path1" "PGA_scaffold0__87_contigs__length_333667982" "148822988" "NC_039359.1" "58799641"
"1866" "Parent=rna15959.path1" "PGA_scaffold0__87_contigs__length_333667982" "148822988" "NC_039359.1" "58799641"
"1867" "Parent=rna15960.path1" "PGA_scaffold0__87_contigs__length_333667982" "148874504" "NC_039359.1" "58851157"
"1868" "Parent=rna15962.path1" "PGA_scaffold0__87_contigs__length_333667982" "148939076" "NC_039359.1" "58915729"
"1869" "Parent=rna15963.path1" "PGA_scaffold0__87_contigs__length_333667982" "148939076" "NC_039359.1" "58915729"
"1870" "Parent=rna15964.path1" "PGA_scaffold0__87_contigs__length_333667982" "148939356" "NC_039359.1" "58916009"
"1871" "Parent=rna15965.path1" "PGA_scaffold0__87_contigs__length_333667982" "148966685" "NC_039359.1" "58943338"
"1872" "Parent=rna15966.path1" "PGA_scaffold0__87_contigs__length_333667982" "148966685" "NC_039359.1" "58943338"
"1873" "Parent=rna15967.path1" "PGA_scaffold0__87_contigs__length_333667982" "148966685" "NC_039359.1" "58943338"
"1874" "Parent=rna15969.path1" "PGA_scaffold0__87_contigs__length_333667982" "148982231" "NC_039359.1" "58958884"
"1875" "Parent=rna15975.path1" "PGA_scaffold0__87_contigs__length_333667982" "149118627" "NC_039359.1" "59095280"
"1876" "Parent=rna15980.path1" "PGA_scaffold0__87_contigs__length_333667982" "149218094" "NC_039359.1" "59194747"
"1877" "Parent=rna15981.path1" "PGA_scaffold0__87_contigs__length_333667982" "149222464" "NC_039359.1" "59199117"
"1878" "Parent=rna15982.path1" "PGA_scaffold0__87_contigs__length_333667982" "149229734" "NC_039359.1" "59206387"
"1879" "Parent=rna15983.path1" "PGA_scaffold0__87_contigs__length_333667982" "149240503" "NC_039359.1" "59217156"
"1880" "Parent=rna15984.path1" "PGA_scaffold0__87_contigs__length_333667982" "149264177" "NC_039359.1" "59240830"
"1881" "Parent=rna15988.path1" "PGA_scaffold0__87_contigs__length_333667982" "149345628" "NC_039359.1" "59322281"
"1882" "Parent=rna15989.path1" "PGA_scaffold0__87_contigs__length_333667982" "149393504" "NC_039359.1" "59370157"
"1883" "Parent=rna15990.path1" "PGA_scaffold0__87_contigs__length_333667982" "149413861" "NC_039359.1" "59390514"
"1884" "Parent=rna15994.path1" "PGA_scaffold0__87_contigs__length_333667982" "149491787" "NC_039359.1" "59468440"
"1885" "Parent=rna15998.path1" "PGA_scaffold0__87_contigs__length_333667982" "149501183" "NC_039359.1" "59477836"
"1886" "Parent=rna16000.path1" "PGA_scaffold0__87_contigs__length_333667982" "149527188" "NC_039359.1" "59503841"
"1887" "Parent=rna16001.path1" "PGA_scaffold0__87_contigs__length_333667982" "149529283" "NC_039359.1" "59505936"
"1888" "Parent=rna16002.path1" "PGA_scaffold0__87_contigs__length_333667982" "149566284" "NC_039359.1" "59542937"
"1889" "Parent=rna16003.path1" "PGA_scaffold0__87_contigs__length_333667982" "149570853" "NC_039359.1" "59547506"
"1890" "Parent=rna16004.path1" "PGA_scaffold0__87_contigs__length_333667982" "149661086" "NC_039359.1" "59637739"
"1891" "Parent=rna16005.path1" "PGA_scaffold0__87_contigs__length_333667982" "149661086" "NC_039359.1" "59637739"
"1892" "Parent=rna16021.path1" "PGA_scaffold0__87_contigs__length_333667982" "149812661" "NC_039359.1" "59789314"
"1893" "Parent=rna16022.path1" "PGA_scaffold0__87_contigs__length_333667982" "149812841" "NC_039359.1" "59789494"
"1894" "Parent=rna16023.path1" "PGA_scaffold0__87_contigs__length_333667982" "149812841" "NC_039359.1" "59789494"
"1895" "Parent=rna16028.path1" "PGA_scaffold0__87_contigs__length_333667982" "149897436" "NC_039359.1" "59874089"
"1896" "Parent=rna16031.path1" "PGA_scaffold0__87_contigs__length_333667982" "149956865" "NC_039359.1" "59933518"
"1897" "Parent=rna16032.path1" "PGA_scaffold0__87_contigs__length_333667982" "149979167" "NC_039359.1" "59955820"
"1898" "Parent=rna16033.path1" "PGA_scaffold0__87_contigs__length_333667982" "149987939" "NC_039359.1" "59964592"
"1899" "Parent=rna16034.path1" "PGA_scaffold0__87_contigs__length_333667982" "149987939" "NC_039359.1" "59964592"
"1900" "Parent=rna16035.path1" "PGA_scaffold0__87_contigs__length_333667982" "150005405" "NC_039359.1" "59982058"
"1901" "Parent=rna16036.path1" "PGA_scaffold0__87_contigs__length_333667982" "150008767" "NC_039359.1" "59985420"
"1902" "Parent=rna16041.path1" "PGA_scaffold0__87_contigs__length_333667982" "150182003" "NC_039359.1" "60158656"
"1903" "Parent=rna16042.path1" "PGA_scaffold0__87_contigs__length_333667982" "150182003" "NC_039359.1" "60158656"
"1904" "Parent=rna16043.path1" "PGA_scaffold0__87_contigs__length_333667982" "150182003" "NC_039359.1" "60158656"
"1905" "Parent=rna16044.path1" "PGA_scaffold0__87_contigs__length_333667982" "150182003" "NC_039359.1" "60158656"
"1906" "Parent=rna16045.path1" "PGA_scaffold0__87_contigs__length_333667982" "150208365" "NC_039359.1" "60185018"
"1907" "Parent=rna16046.path1" "PGA_scaffold0__87_contigs__length_333667982" "150213622" "NC_039359.1" "60190275"
"1908" "Parent=rna16047.path1" "PGA_scaffold0__87_contigs__length_333667982" "150260404" "NC_039359.1" "60237057"
"1909" "Parent=rna16052.path1" "PGA_scaffold0__87_contigs__length_333667982" "150347524" "NC_039359.1" "60324177"
"1910" "Parent=rna16053.path1" "PGA_scaffold0__87_contigs__length_333667982" "150351242" "NC_039359.1" "60327895"
"1911" "Parent=rna16055.path1" "PGA_scaffold0__87_contigs__length_333667982" "150389320" "NC_039359.1" "60365973"
"1912" "Parent=rna16059.path1" "PGA_scaffold0__87_contigs__length_333667982" "150475635" "NC_039359.1" "60452288"
"1913" "Parent=rna16070.path1" "PGA_scaffold0__87_contigs__length_333667982" "150545797" "NC_039359.1" "60522450"
"1914" "Parent=rna16069.path1" "PGA_scaffold0__87_contigs__length_333667982" "150546323" "NC_039359.1" "60522976"
"1915" "Parent=rna16071.path1" "PGA_scaffold0__87_contigs__length_333667982" "150636105" "NC_039359.1" "60612758"
"1916" "Parent=rna16073.path1" "PGA_scaffold0__87_contigs__length_333667982" "150656931" "NC_039359.1" "60633584"
"1917" "Parent=rna16083.path1" "PGA_scaffold0__87_contigs__length_333667982" "150785210" "NC_039359.1" "60762763"
"1918" "Parent=rna16084.path1" "PGA_scaffold0__87_contigs__length_333667982" "150816392" "NC_039359.1" "60793945"
"1919" "Parent=rna16094.path1" "PGA_scaffold0__87_contigs__length_333667982" "150935669" "NC_039359.1" "60913222"
"1920" "Parent=rna16098.path1" "PGA_scaffold0__87_contigs__length_333667982" "150981082" "NC_039359.1" "60958635"
"1921" "Parent=rna16099.path1" "PGA_scaffold0__87_contigs__length_333667982" "150981082" "NC_039359.1" "60958635"
"1922" "Parent=rna16100.path1" "PGA_scaffold0__87_contigs__length_333667982" "150981082" "NC_039359.1" "60958635"
"1923" "Parent=rna16103.path1" "PGA_scaffold0__87_contigs__length_333667982" "151016494" "NC_039359.1" "60994047"
"1924" "Parent=rna16104.path1" "PGA_scaffold0__87_contigs__length_333667982" "151029104" "NC_039359.1" "61006657"
"1925" "Parent=rna16109.path1" "PGA_scaffold0__87_contigs__length_333667982" "151100187" "NC_039359.1" "61077740"
"1926" "Parent=rna16123.path1" "PGA_scaffold0__87_contigs__length_333667982" "151292088" "NC_039359.1" "61269641"
"1927" "Parent=rna16124.path1" "PGA_scaffold0__87_contigs__length_333667982" "151303652" "NC_039359.1" "61281205"
"1928" "Parent=rna16126.path1" "PGA_scaffold0__87_contigs__length_333667982" "151316565" "NC_039359.1" "61294118"
"1929" "Parent=rna16147.path1" "PGA_scaffold0__87_contigs__length_333667982" "151557086" "NC_039359.1" "61534639"
"1930" "Parent=rna16148.path1" "PGA_scaffold0__87_contigs__length_333667982" "151558717" "NC_039359.1" "61536270"
"1931" "Parent=rna16150.path1" "PGA_scaffold0__87_contigs__length_333667982" "151580002" "NC_039359.1" "61557555"
"1932" "Parent=rna16153.path1" "PGA_scaffold0__87_contigs__length_333667982" "151697693" "NC_039359.1" "61675246"
"1933" "Parent=rna16155.path1" "PGA_scaffold0__87_contigs__length_333667982" "151728655" "NC_039359.1" "61706208"
"1934" "Parent=rna16156.path1" "PGA_scaffold0__87_contigs__length_333667982" "151729440" "NC_039359.1" "61706993"
"1935" "Parent=rna16159.path1" "PGA_scaffold0__87_contigs__length_333667982" "151801196" "NC_039359.1" "61778749"
"1936" "Parent=rna16161.path1" "PGA_scaffold0__87_contigs__length_333667982" "151993973" "NC_039359.1" "61971526"
"1937" "Parent=rna16163.path1" "PGA_scaffold0__87_contigs__length_333667982" "152070996" "NC_039359.1" "62048549"
"1938" "Parent=rna16169.path1" "PGA_scaffold0__87_contigs__length_333667982" "152200380" "NC_039359.1" "62177933"
"1939" "Parent=rna16171.path1" "PGA_scaffold0__87_contigs__length_333667982" "152282311" "NC_039359.1" "62259864"
"1940" "Parent=rna16173.path1" "PGA_scaffold0__87_contigs__length_333667982" "152311103" "NC_039359.1" "62288656"
"1941" "Parent=rna16176.path1" "PGA_scaffold0__87_contigs__length_333667982" "152331489" "NC_039359.1" "62309042"
"1942" "Parent=rna16177.path1" "PGA_scaffold0__87_contigs__length_333667982" "152335372" "NC_039359.1" "62312925"
"1943" "Parent=rna16178.path1" "PGA_scaffold0__87_contigs__length_333667982" "152370187" "NC_039359.1" "62347740"
"1944" "Parent=rna16179.path1" "PGA_scaffold0__87_contigs__length_333667982" "152370187" "NC_039359.1" "62347740"
"1945" "Parent=rna16180.path1" "PGA_scaffold0__87_contigs__length_333667982" "152370187" "NC_039359.1" "62347740"
"1946" "Parent=rna16182.path1" "PGA_scaffold0__87_contigs__length_333667982" "152370187" "NC_039359.1" "62347740"
"1947" "Parent=rna16197.path1" "PGA_scaffold0__87_contigs__length_333667982" "152422923" "NC_039359.1" "62400476"
"1948" "Parent=rna16198.path1" "PGA_scaffold0__87_contigs__length_333667982" "152449842" "NC_039359.1" "62427395"
"1949" "Parent=rna16204.path1" "PGA_scaffold0__87_contigs__length_333667982" "152509985" "NC_039359.1" "62487538"
"1950" "Parent=rna16205.path1" "PGA_scaffold0__87_contigs__length_333667982" "152517817" "NC_039359.1" "62495370"
"1951" "Parent=rna16206.path1" "PGA_scaffold0__87_contigs__length_333667982" "152518360" "NC_039359.1" "62495913"
"1952" "Parent=rna16207.path1" "PGA_scaffold0__87_contigs__length_333667982" "152520675" "NC_039359.1" "62498228"
"1953" "Parent=rna16208.path1" "PGA_scaffold0__87_contigs__length_333667982" "152544429" "NC_039359.1" "62521982"
"1954" "Parent=rna16209.path1" "PGA_scaffold0__87_contigs__length_333667982" "152568892" "NC_039359.1" "62546445"
"1955" "Parent=rna16210.path1" "PGA_scaffold0__87_contigs__length_333667982" "152571057" "NC_039359.1" "62548610"
"1956" "Parent=rna16212.path1" "PGA_scaffold0__87_contigs__length_333667982" "152628283" "NC_039359.1" "62605836"
"1957" "Parent=rna16213.path1" "PGA_scaffold0__87_contigs__length_333667982" "152638081" "NC_039359.1" "62615634"
"1958" "Parent=rna16214.path1" "PGA_scaffold0__87_contigs__length_333667982" "152642207" "NC_039359.1" "62619760"
"1959" "Parent=rna16219.path1" "PGA_scaffold0__87_contigs__length_333667982" "152697448" "NC_039359.1" "62675001"
"1960" "Parent=rna16220.path1" "PGA_scaffold0__87_contigs__length_333667982" "152711504" "NC_039359.1" "62689057"
"1961" "Parent=rna16227.path1" "PGA_scaffold0__87_contigs__length_333667982" "152825489" "NC_039359.1" "62803042"
"1962" "Parent=rna16228.path1" "PGA_scaffold0__87_contigs__length_333667982" "152826795" "NC_039359.1" "62804348"
"1963" "Parent=rna16229.path1" "PGA_scaffold0__87_contigs__length_333667982" "152826795" "NC_039359.1" "62804348"
"1964" "Parent=rna16230.path1" "PGA_scaffold0__87_contigs__length_333667982" "152845336" "NC_039359.1" "62822889"
"1965" "Parent=rna16231.path1" "PGA_scaffold0__87_contigs__length_333667982" "152886372" "NC_039359.1" "62863925"
"1966" "Parent=rna16235.path1" "PGA_scaffold0__87_contigs__length_333667982" "152997169" "NC_039359.1" "62974722"
"1967" "Parent=rna16236.path1" "PGA_scaffold0__87_contigs__length_333667982" "153009727" "NC_039359.1" "62987280"
"1968" "Parent=rna16239.path1" "PGA_scaffold0__87_contigs__length_333667982" "153040862" "NC_039359.1" "63018415"
"1969" "Parent=rna16242.path1" "PGA_scaffold0__87_contigs__length_333667982" "153176506" "NC_039359.1" "63154059"
"1970" "Parent=rna16244.path1" "PGA_scaffold0__87_contigs__length_333667982" "153186592" "NC_039359.1" "63164145"
"1971" "Parent=rna16245.path1" "PGA_scaffold0__87_contigs__length_333667982" "153245636" "NC_039359.1" "63223189"
"1972" "Parent=rna16254.path1" "PGA_scaffold0__87_contigs__length_333667982" "153339802" "NC_039359.1" "63317355"
"1973" "Parent=rna16256.path1" "PGA_scaffold0__87_contigs__length_333667982" "153526831" "NC_039359.1" "63504384"
"1974" "Parent=rna16270.path1" "PGA_scaffold0__87_contigs__length_333667982" "153763096" "NC_039359.1" "63740649"
"1975" "Parent=rna16272.path1" "PGA_scaffold0__87_contigs__length_333667982" "153797738" "NC_039359.1" "63775291"
"1976" "Parent=rna16273.path1" "PGA_scaffold0__87_contigs__length_333667982" "153800610" "NC_039359.1" "63778163"
"1977" "Parent=rna16274.path1" "PGA_scaffold0__87_contigs__length_333667982" "153811717" "NC_039359.1" "63789270"
"1978" "Parent=rna16275.path1" "PGA_scaffold0__87_contigs__length_333667982" "153901371" "NC_039359.1" "63878924"
"1979" "Parent=rna16276.path1" "PGA_scaffold0__87_contigs__length_333667982" "153905087" "NC_039359.1" "63882640"
"1980" "Parent=rna16281.path1" "PGA_scaffold0__87_contigs__length_333667982" "154190460" "NC_039359.1" "64168013"
"1981" "Parent=rna16282.path1" "PGA_scaffold0__87_contigs__length_333667982" "154192969" "NC_039359.1" "64170522"
"1982" "Parent=rna16283.path1" "PGA_scaffold0__87_contigs__length_333667982" "154220627" "NC_039359.1" "64198180"
"1983" "Parent=rna16286.path1" "PGA_scaffold0__87_contigs__length_333667982" "154308872" "NC_039359.1" "64286425"
"1984" "Parent=rna16291.path1" "PGA_scaffold0__87_contigs__length_333667982" "154389135" "NC_039359.1" "64366688"
"1985" "Parent=rna16292.path1" "PGA_scaffold0__87_contigs__length_333667982" "154464611" "NC_039359.1" "64442164"
"1986" "Parent=rna16299.path1" "PGA_scaffold0__87_contigs__length_333667982" "154522203" "NC_039359.1" "64499756"
"1987" "Parent=rna16300.path1" "PGA_scaffold0__87_contigs__length_333667982" "154535938" "NC_039359.1" "64513491"
"1988" "Parent=rna16306.path1" "PGA_scaffold0__87_contigs__length_333667982" "154645501" "NC_039359.1" "64623054"
"1989" "Parent=rna16312.path1" "PGA_scaffold0__87_contigs__length_333667982" "154759034" "NC_039359.1" "64736587"
"1990" "Parent=rna16313.path1" "PGA_scaffold0__87_contigs__length_333667982" "154763095" "NC_039359.1" "64740648"
"1991" "Parent=rna16314.path1" "PGA_scaffold0__87_contigs__length_333667982" "154786147" "NC_039359.1" "64763700"
"1992" "Parent=rna16315.path1" "PGA_scaffold0__87_contigs__length_333667982" "154864204" "NC_039359.1" "64841757"
"1993" "Parent=rna16320.path1" "PGA_scaffold0__87_contigs__length_333667982" "154975317" "NC_039359.1" "64952870"
"1994" "Parent=rna16321.path1" "PGA_scaffold0__87_contigs__length_333667982" "154975317" "NC_039359.1" "64952870"
"1995" "Parent=rna16322.path1" "PGA_scaffold0__87_contigs__length_333667982" "154975317" "NC_039359.1" "64952870"
"1996" "Parent=rna16323.path1" "PGA_scaffold0__87_contigs__length_333667982" "154975317" "NC_039359.1" "64952870"
"1997" "Parent=rna16328.path1" "PGA_scaffold0__87_contigs__length_333667982" "155040362" "NC_039359.1" "65017915"
"1998" "Parent=rna16329.path1" "PGA_scaffold0__87_contigs__length_333667982" "155040362" "NC_039359.1" "65017915"
"1999" "Parent=rna16330.path1" "PGA_scaffold0__87_contigs__length_333667982" "155040362" "NC_039359.1" "65017915"
"2000" "Parent=rna16331.path1" "PGA_scaffold0__87_contigs__length_333667982" "155040582" "NC_039359.1" "65018135"
"2001" "Parent=rna16333.path1" "PGA_scaffold0__87_contigs__length_333667982" "155157274" "NC_039359.1" "65134827"
"2002" "Parent=rna16334.path1" "PGA_scaffold0__87_contigs__length_333667982" "155162148" "NC_039359.1" "65139701"
"2003" "Parent=rna16336.path1" "PGA_scaffold0__87_contigs__length_333667982" "155162148" "NC_039359.1" "65139701"
"2004" "Parent=rna16339.path1" "PGA_scaffold0__87_contigs__length_333667982" "155191498" "NC_039359.1" "65169051"
"2005" "Parent=rna16345.path1" "PGA_scaffold0__87_contigs__length_333667982" "155276321" "NC_039359.1" "65253874"
"2006" "Parent=rna16349.path1" "PGA_scaffold0__87_contigs__length_333667982" "155363771" "NC_039359.1" "65341324"
"2007" "Parent=rna16350.path1" "PGA_scaffold0__87_contigs__length_333667982" "155366619" "NC_039359.1" "65344172"
"2008" "Parent=rna16351.path1" "PGA_scaffold0__87_contigs__length_333667982" "155370541" "NC_039359.1" "65348094"
"2009" "Parent=rna16352.path1" "PGA_scaffold0__87_contigs__length_333667982" "155370541" "NC_039359.1" "65348094"
"2010" "Parent=rna16372.path1" "PGA_scaffold0__87_contigs__length_333667982" "155661619" "NC_039359.1" "65639172"
"2011" "Parent=rna16376.path1" "PGA_scaffold0__87_contigs__length_333667982" "155745751" "NC_039359.1" "65723304"
"2012" "Parent=rna16377.path1" "PGA_scaffold0__87_contigs__length_333667982" "155761464" "NC_039359.1" "65739017"
"2013" "Parent=rna16382.path1" "PGA_scaffold0__87_contigs__length_333667982" "155802898" "NC_039359.1" "65780451"
"2014" "Parent=rna16384.path1" "PGA_scaffold0__87_contigs__length_333667982" "155804216" "NC_039359.1" "65781769"
"2015" "Parent=rna16383.path1" "PGA_scaffold0__87_contigs__length_333667982" "155804995" "NC_039359.1" "65782548"
"2016" "Parent=rna16386.path1" "PGA_scaffold0__87_contigs__length_333667982" "155863441" "NC_039359.1" "65840994"
"2017" "Parent=rna16398.path1" "PGA_scaffold0__87_contigs__length_333667982" "156021885" "NC_039359.1" "65999438"
"2018" "Parent=rna16399.path1" "PGA_scaffold0__87_contigs__length_333667982" "156021885" "NC_039359.1" "65999438"
"2019" "Parent=rna16403.path1" "PGA_scaffold0__87_contigs__length_333667982" "156081638" "NC_039359.1" "66059191"
"2020" "Parent=rna16405.path1" "PGA_scaffold0__87_contigs__length_333667982" "156121082" "NC_039359.1" "66098635"
"2021" "Parent=rna16408.path1" "PGA_scaffold0__87_contigs__length_333667982" "156227752" "NC_039359.1" "66205305"
"2022" "Parent=rna16410.path1" "PGA_scaffold0__87_contigs__length_333667982" "156239044" "NC_039359.1" "66216597"
"2023" "Parent=rna16412.path1" "PGA_scaffold0__87_contigs__length_333667982" "156299644" "NC_039359.1" "66277197"
"2024" "Parent=rna16414.path1" "PGA_scaffold0__87_contigs__length_333667982" "156302629" "NC_039359.1" "66280182"
"2025" "Parent=rna16416.path1" "PGA_scaffold0__87_contigs__length_333667982" "156358998" "NC_039359.1" "66336551"
"2026" "Parent=rna16417.path1" "PGA_scaffold0__87_contigs__length_333667982" "156543889" "NC_039359.1" "66521442"
"2027" "Parent=rna16418.path1" "PGA_scaffold0__87_contigs__length_333667982" "156557697" "NC_039359.1" "66535250"
"2028" "Parent=rna16420.path1" "PGA_scaffold0__87_contigs__length_333667982" "156570619" "NC_039359.1" "66548172"
"2029" "Parent=rna16421.path1" "PGA_scaffold0__87_contigs__length_333667982" "156619891" "NC_039359.1" "66597444"
"2030" "Parent=rna16422.path1" "PGA_scaffold0__87_contigs__length_333667982" "156623994" "NC_039359.1" "66601547"
"2031" "Parent=rna16423.path1" "PGA_scaffold0__87_contigs__length_333667982" "156627426" "NC_039359.1" "66604979"
"2032" "Parent=rna16424.path1" "PGA_scaffold0__87_contigs__length_333667982" "156642791" "NC_039359.1" "66620344"
"2033" "Parent=rna16429.path1" "PGA_scaffold0__87_contigs__length_333667982" "156780801" "NC_039359.1" "66758354"
"2034" "Parent=rna16430.path1" "PGA_scaffold0__87_contigs__length_333667982" "156780801" "NC_039359.1" "66758354"
"2035" "Parent=rna16432.path1" "PGA_scaffold0__87_contigs__length_333667982" "156780801" "NC_039359.1" "66758354"
"2036" "Parent=rna16433.path1" "PGA_scaffold0__87_contigs__length_333667982" "156790422" "NC_039359.1" "66767975"
"2037" "Parent=rna16434.path1" "PGA_scaffold0__87_contigs__length_333667982" "156790422" "NC_039359.1" "66767975"
"2038" "Parent=rna16436.path1" "PGA_scaffold0__87_contigs__length_333667982" "156790422" "NC_039359.1" "66767975"
"2039" "Parent=rna16440.path1" "PGA_scaffold0__87_contigs__length_333667982" "156854017" "NC_039359.1" "66831570"
"2040" "Parent=rna16441.path1" "PGA_scaffold0__87_contigs__length_333667982" "156856770" "NC_039359.1" "66834323"
"2041" "Parent=rna16443.path1" "PGA_scaffold0__87_contigs__length_333667982" "156869323" "NC_039359.1" "66846876"
"2042" "Parent=rna16444.path1" "PGA_scaffold0__87_contigs__length_333667982" "156871715" "NC_039359.1" "66849268"
"2043" "Parent=rna16450.path1" "PGA_scaffold0__87_contigs__length_333667982" "157006063" "NC_039359.1" "66983616"
"2044" "Parent=rna16451.path1" "PGA_scaffold0__87_contigs__length_333667982" "157046213" "NC_039359.1" "67023766"
"2045" "Parent=rna16457.path1" "PGA_scaffold0__87_contigs__length_333667982" "157070811" "NC_039359.1" "67048364"
"2046" "Parent=rna16458.path1" "PGA_scaffold0__87_contigs__length_333667982" "157070811" "NC_039359.1" "67048364"
"2047" "Parent=rna16459.path1" "PGA_scaffold0__87_contigs__length_333667982" "157071249" "NC_039359.1" "67048802"
"2048" "Parent=rna16462.path1" "PGA_scaffold0__87_contigs__length_333667982" "157188966" "NC_039359.1" "67166519"
"2049" "Parent=rna16465.path1" "PGA_scaffold0__87_contigs__length_333667982" "157247437" "NC_039359.1" "67224990"
"2050" "Parent=rna16466.path1" "PGA_scaffold0__87_contigs__length_333667982" "157249701" "NC_039359.1" "67227254"
"2051" "Parent=rna16468.path1" "PGA_scaffold0__87_contigs__length_333667982" "157286008" "NC_039359.1" "67263561"
"2052" "Parent=rna16470.path1" "PGA_scaffold0__87_contigs__length_333667982" "157327059" "NC_039359.1" "67304612"
"2053" "Parent=rna16479.path1" "PGA_scaffold0__87_contigs__length_333667982" "157621760" "NC_039359.1" "67599313"
"2054" "Parent=rna16480.path1" "PGA_scaffold0__87_contigs__length_333667982" "157624555" "NC_039359.1" "67602108"
"2055" "Parent=rna16482.path1" "PGA_scaffold0__87_contigs__length_333667982" "157640608" "NC_039359.1" "67618161"
"2056" "Parent=rna16483.path1" "PGA_scaffold0__87_contigs__length_333667982" "157643964" "NC_039359.1" "67621517"
"2057" "Parent=rna16484.path1" "PGA_scaffold0__87_contigs__length_333667982" "157684009" "NC_039359.1" "67661562"
"2058" "Parent=rna16485.path1" "PGA_scaffold0__87_contigs__length_333667982" "157685067" "NC_039359.1" "67662620"
"2059" "Parent=rna16486.path1" "PGA_scaffold0__87_contigs__length_333667982" "157686383" "NC_039359.1" "67663936"
"2060" "Parent=rna16488.path1" "PGA_scaffold0__87_contigs__length_333667982" "157764083" "NC_039359.1" "67741636"
"2061" "Parent=rna16490.path1" "PGA_scaffold0__87_contigs__length_333667982" "157771430" "NC_039359.1" "67748983"
"2062" "Parent=rna16491.path1" "PGA_scaffold0__87_contigs__length_333667982" "157774116" "NC_039359.1" "67751669"
"2063" "Parent=rna16493.path1" "PGA_scaffold0__87_contigs__length_333667982" "157804494" "NC_039359.1" "67782047"
"2064" "Parent=rna16494.path1" "PGA_scaffold0__87_contigs__length_333667982" "157805784" "NC_039359.1" "67783337"
"2065" "Parent=rna16495.path1" "PGA_scaffold0__87_contigs__length_333667982" "157856427" "NC_039359.1" "67833980"
"2066" "Parent=rna16496.path1" "PGA_scaffold0__87_contigs__length_333667982" "157878008" "NC_039359.1" "67855561"
"2067" "Parent=rna16501.path1" "PGA_scaffold0__87_contigs__length_333667982" "157936211" "NC_039359.1" "67913764"
"2068" "Parent=rna16508.path1" "PGA_scaffold0__87_contigs__length_333667982" "157995853" "NC_039359.1" "67973406"
"2069" "Parent=rna16509.path1" "PGA_scaffold0__87_contigs__length_333667982" "157995853" "NC_039359.1" "67973406"
"2070" "Parent=rna16511.path1" "PGA_scaffold0__87_contigs__length_333667982" "158017012" "NC_039359.1" "67994565"
"2071" "Parent=rna16512.path1" "PGA_scaffold0__87_contigs__length_333667982" "158017012" "NC_039359.1" "67994565"
"2072" "Parent=rna16514.path1" "PGA_scaffold0__87_contigs__length_333667982" "158041731" "NC_039359.1" "68019284"
"2073" "Parent=rna16521.path1" "PGA_scaffold0__87_contigs__length_333667982" "158156567" "NC_039359.1" "68134120"
"2074" "Parent=rna16522.path1" "PGA_scaffold0__87_contigs__length_333667982" "158160137" "NC_039359.1" "68137690"
"2075" "Parent=rna16523.path1" "PGA_scaffold0__87_contigs__length_333667982" "158160137" "NC_039359.1" "68137690"
"2076" "Parent=rna16524.path1" "PGA_scaffold0__87_contigs__length_333667982" "158160137" "NC_039359.1" "68137690"
"2077" "Parent=rna16525.path1" "PGA_scaffold0__87_contigs__length_333667982" "158160137" "NC_039359.1" "68137690"
"2078" "Parent=rna16528.path1" "PGA_scaffold0__87_contigs__length_333667982" "158221789" "NC_039359.1" "68199342"
"2079" "Parent=rna16531.path1" "PGA_scaffold0__87_contigs__length_333667982" "158257113" "NC_039359.1" "68234666"
"2080" "Parent=rna16540.path1" "PGA_scaffold0__87_contigs__length_333667982" "158420164" "NC_039359.1" "68397717"
"2081" "Parent=rna16558.path1" "PGA_scaffold0__87_contigs__length_333667982" "158601977" "NC_039359.1" "68579530"
"2082" "Parent=rna16568.path1" "PGA_scaffold0__87_contigs__length_333667982" "158734996" "NC_039359.1" "68712549"
"2083" "Parent=rna16569.path1" "PGA_scaffold0__87_contigs__length_333667982" "158763757" "NC_039359.1" "68741310"
"2084" "Parent=rna16571.path1" "PGA_scaffold0__87_contigs__length_333667982" "158777727" "NC_039359.1" "68755280"
"2085" "Parent=rna16575.path1" "PGA_scaffold0__87_contigs__length_333667982" "158892479" "NC_039359.1" "68870032"
"2086" "Parent=rna16577.path1" "PGA_scaffold0__87_contigs__length_333667982" "158899760" "NC_039359.1" "68877313"
"2087" "Parent=rna16578.path1" "PGA_scaffold0__87_contigs__length_333667982" "158905377" "NC_039359.1" "68882930"
"2088" "Parent=rna16579.path1" "PGA_scaffold0__87_contigs__length_333667982" "158959694" "NC_039359.1" "68937247"
"2089" "Parent=rna16588.path1" "PGA_scaffold0__87_contigs__length_333667982" "159156909" "NC_039359.1" "69134462"
"2090" "Parent=rna16589.path1" "PGA_scaffold0__87_contigs__length_333667982" "159161010" "NC_039359.1" "69138563"
"2091" "Parent=rna16592.path1" "PGA_scaffold0__87_contigs__length_333667982" "159208575" "NC_039359.1" "69186128"
"2092" "Parent=rna16593.path1" "PGA_scaffold0__87_contigs__length_333667982" "159212504" "NC_039359.1" "69190057"
"2093" "Parent=rna16602.path1" "PGA_scaffold0__87_contigs__length_333667982" "159271298" "NC_039359.1" "69248851"
"2094" "Parent=rna16606.path1" "PGA_scaffold0__87_contigs__length_333667982" "159324362" "NC_039359.1" "69301915"
"2095" "Parent=rna16607.path1" "PGA_scaffold0__87_contigs__length_333667982" "159388475" "NC_039359.1" "69366028"
"2096" "Parent=rna16608.path1" "PGA_scaffold0__87_contigs__length_333667982" "159388475" "NC_039359.1" "69366028"
"2097" "Parent=rna16609.path1" "PGA_scaffold0__87_contigs__length_333667982" "159388475" "NC_039359.1" "69366028"
"2098" "Parent=rna16610.path1" "PGA_scaffold0__87_contigs__length_333667982" "159426449" "NC_039359.1" "69404002"
"2099" "Parent=rna16611.path1" "PGA_scaffold0__87_contigs__length_333667982" "159426449" "NC_039359.1" "69404002"
"2100" "Parent=rna16619.path1" "PGA_scaffold0__87_contigs__length_333667982" "159593601" "NC_039359.1" "69571154"
"2101" "Parent=rna16627.path1" "PGA_scaffold0__87_contigs__length_333667982" "159775621" "NC_039359.1" "69753174"
"2102" "Parent=rna16633.path1" "PGA_scaffold0__87_contigs__length_333667982" "159947290" "NC_039359.1" "69924843"
"2103" "Parent=rna16637.path1" "PGA_scaffold0__87_contigs__length_333667982" "160041218" "NC_039359.1" "70018771"
"2104" "Parent=rna16638.path1" "PGA_scaffold0__87_contigs__length_333667982" "160042137" "NC_039359.1" "70019690"
"2105" "Parent=rna16639.path1" "PGA_scaffold0__87_contigs__length_333667982" "160046268" "NC_039359.1" "70023821"
"2106" "Parent=rna16641.path1" "PGA_scaffold0__87_contigs__length_333667982" "160068147" "NC_039359.1" "70045700"
"2107" "Parent=rna16644.path1" "PGA_scaffold0__87_contigs__length_333667982" "160097653" "NC_039359.1" "70075206"
"2108" "Parent=rna16648.path1" "PGA_scaffold0__87_contigs__length_333667982" "160105995" "NC_039359.1" "70083548"
"2109" "Parent=rna16649.path1" "PGA_scaffold0__87_contigs__length_333667982" "160147218" "NC_039359.1" "70124771"
"2110" "Parent=rna16651.path1" "PGA_scaffold0__87_contigs__length_333667982" "160275144" "NC_039359.1" "70252697"
"2111" "Parent=rna16652.path1" "PGA_scaffold0__87_contigs__length_333667982" "160288716" "NC_039359.1" "70266269"
"2112" "Parent=rna16661.path1" "PGA_scaffold0__87_contigs__length_333667982" "160361724" "NC_039359.1" "70339277"
"2113" "Parent=rna16664.path1" "PGA_scaffold0__87_contigs__length_333667982" "160393533" "NC_039359.1" "70371086"
"2114" "Parent=rna16668.path1" "PGA_scaffold0__87_contigs__length_333667982" "160443303" "NC_039359.1" "70420856"
"2115" "Parent=rna16665.path1" "PGA_scaffold0__87_contigs__length_333667982" "160445051" "NC_039359.1" "70422604"
"2116" "Parent=rna16666.path1" "PGA_scaffold0__87_contigs__length_333667982" "160445051" "NC_039359.1" "70422604"
"2117" "Parent=rna16667.path1" "PGA_scaffold0__87_contigs__length_333667982" "160445051" "NC_039359.1" "70422604"
"2118" "Parent=rna16669.path1" "PGA_scaffold0__87_contigs__length_333667982" "160452991" "NC_039359.1" "70430544"
"2119" "Parent=rna16672.path1" "PGA_scaffold0__87_contigs__length_333667982" "160496119" "NC_039359.1" "70473672"
"2120" "Parent=rna16673.path1" "PGA_scaffold0__87_contigs__length_333667982" "160524055" "NC_039359.1" "70501608"
"2121" "Parent=rna16675.path1" "PGA_scaffold0__87_contigs__length_333667982" "160540280" "NC_039359.1" "70517833"
"2122" "Parent=rna16678.path1" "PGA_scaffold0__87_contigs__length_333667982" "160543190" "NC_039359.1" "70520743"
"2123" "Parent=rna16679.path1" "PGA_scaffold0__87_contigs__length_333667982" "160548390" "NC_039359.1" "70525943"
"2124" "Parent=rna16681.path1" "PGA_scaffold0__87_contigs__length_333667982" "160554167" "NC_039359.1" "70531720"
"2125" "Parent=rna16684.path1" "PGA_scaffold0__87_contigs__length_333667982" "160692240" "NC_039359.1" "70669793"
"2126" "Parent=rna16685.path1" "PGA_scaffold0__87_contigs__length_333667982" "160763579" "NC_039359.1" "70962060"
"2127" "Parent=rna16686.path1" "PGA_scaffold0__87_contigs__length_333667982" "160770318" "NC_039359.1" "70968799"
"2128" "Parent=rna16687.path1" "PGA_scaffold0__87_contigs__length_333667982" "160770318" "NC_039359.1" "70968799"
"2129" "Parent=rna16689.path1" "PGA_scaffold0__87_contigs__length_333667982" "160775496" "NC_039359.1" "70973977"
"2130" "Parent=rna16712.path1" "PGA_scaffold0__87_contigs__length_333667982" "160987407" "NC_039359.1" "71185888"
"2131" "Parent=rna16724.path1" "PGA_scaffold0__87_contigs__length_333667982" "161143263" "NC_039359.1" "71341744"
"2132" "Parent=rna16727.path1" "PGA_scaffold0__87_contigs__length_333667982" "161240862" "NC_039359.1" "71439343"
"2133" "Parent=rna16728.path1" "PGA_scaffold0__87_contigs__length_333667982" "161286249" "NC_039359.1" "71484730"
"2134" "Parent=rna16729.path1" "PGA_scaffold0__87_contigs__length_333667982" "161292186" "NC_039359.1" "71490667"
"2135" "Parent=rna16731.path1" "PGA_scaffold0__87_contigs__length_333667982" "161319162" "NC_039359.1" "71517643"
"2136" "Parent=rna16732.path1" "PGA_scaffold0__87_contigs__length_333667982" "161324822" "NC_039359.1" "71523303"
"2137" "Parent=rna16734.path1" "PGA_scaffold0__87_contigs__length_333667982" "161359510" "NC_039359.1" "71557991"
"2138" "Parent=rna16735.path1" "PGA_scaffold0__87_contigs__length_333667982" "161440997" "NC_039359.1" "71639478"
"2139" "Parent=rna16736.path1" "PGA_scaffold0__87_contigs__length_333667982" "161462724" "NC_039359.1" "71661205"
"2140" "Parent=rna16742.path1" "PGA_scaffold0__87_contigs__length_333667982" "161524080" "NC_039359.1" "71722561"
"2141" "Parent=rna16744.path1" "PGA_scaffold0__87_contigs__length_333667982" "161531315" "NC_039359.1" "71729796"
"2142" "Parent=rna16745.path1" "PGA_scaffold0__87_contigs__length_333667982" "161531315" "NC_039359.1" "71729796"
"2143" "Parent=rna16752.path1" "PGA_scaffold0__87_contigs__length_333667982" "161744120" "NC_039359.1" "71942601"
"2144" "Parent=rna16778.path1" "PGA_scaffold0__87_contigs__length_333667982" "161862232" "NC_039359.1" "72060713"
"2145" "Parent=rna16779.path1" "PGA_scaffold0__87_contigs__length_333667982" "161879458" "NC_039359.1" "72077939"
"2146" "Parent=rna16781.path1" "PGA_scaffold0__87_contigs__length_333667982" "161951452" "NC_039359.1" "72149933"
"2147" "Parent=rna16787.path1" "PGA_scaffold0__87_contigs__length_333667982" "162084248" "NC_039359.1" "72282729"
"2148" "Parent=rna16794.path1" "PGA_scaffold0__87_contigs__length_333667982" "162157467" "NC_039359.1" "72355948"
"2149" "Parent=rna16796.path1" "PGA_scaffold0__87_contigs__length_333667982" "162278637" "NC_039359.1" "72477118"
"2150" "Parent=rna16804.path1" "PGA_scaffold0__87_contigs__length_333667982" "162298677" "NC_039359.1" "72497158"
"2151" "Parent=rna16806.path1" "PGA_scaffold0__87_contigs__length_333667982" "162348835" "NC_039359.1" "72547316"
"2152" "Parent=rna16809.path1" "PGA_scaffold0__87_contigs__length_333667982" "162447600" "NC_039359.1" "72646081"
"2153" "Parent=rna16811.path1" "PGA_scaffold0__87_contigs__length_333667982" "162472679" "NC_039359.1" "72671160"
"2154" "Parent=rna16818.path1" "PGA_scaffold0__87_contigs__length_333667982" "162673129" "NC_039359.1" "72871610"
"2155" "Parent=rna16819.path1" "PGA_scaffold0__87_contigs__length_333667982" "162673129" "NC_039359.1" "72871610"
"2156" "Parent=rna16820.path1" "PGA_scaffold0__87_contigs__length_333667982" "162673129" "NC_039359.1" "72871610"
"2157" "Parent=rna16821.path1" "PGA_scaffold0__87_contigs__length_333667982" "162673129" "NC_039359.1" "72871610"
"2158" "Parent=rna16822.path1" "PGA_scaffold0__87_contigs__length_333667982" "162691829" "NC_039359.1" "72890310"
"2159" "Parent=rna16823.path1" "PGA_scaffold0__87_contigs__length_333667982" "162722051" "NC_039359.1" "72920532"
"2160" "Parent=rna16824.path1" "PGA_scaffold0__87_contigs__length_333667982" "162723978" "NC_039359.1" "72922459"
"2161" "Parent=rna16825.path1" "PGA_scaffold0__87_contigs__length_333667982" "162728751" "NC_039359.1" "72927232"
"2162" "Parent=rna16826.path1" "PGA_scaffold0__87_contigs__length_333667982" "162736248" "NC_039359.1" "72934729"
"2163" "Parent=rna16844.path1" "PGA_scaffold0__87_contigs__length_333667982" "162812921" "NC_039359.1" "73011402"
"2164" "Parent=rna16845.path1" "PGA_scaffold0__87_contigs__length_333667982" "162812921" "NC_039359.1" "73011402"
"2165" "Parent=rna16846.path1" "PGA_scaffold0__87_contigs__length_333667982" "162841045" "NC_039359.1" "73039526"
"2166" "Parent=rna16847.path1" "PGA_scaffold0__87_contigs__length_333667982" "162850853" "NC_039359.1" "73049334"
"2167" "Parent=rna16848.path1" "PGA_scaffold0__87_contigs__length_333667982" "162853604" "NC_039359.1" "73052085"
"2168" "Parent=rna16849.path1" "PGA_scaffold0__87_contigs__length_333667982" "162853604" "NC_039359.1" "73052085"
"2169" "Parent=rna16856.path1" "PGA_scaffold0__87_contigs__length_333667982" "162930211" "NC_039359.1" "73128692"
"2170" "Parent=rna16858.path1" "PGA_scaffold0__87_contigs__length_333667982" "162976794" "NC_039359.1" "73175275"
"2171" "Parent=rna16868.path1" "PGA_scaffold0__87_contigs__length_333667982" "163163305" "NC_039359.1" "73361786"
"2172" "Parent=rna16869.path1" "PGA_scaffold0__87_contigs__length_333667982" "163163305" "NC_039359.1" "73361786"
"2173" "Parent=rna16870.path1" "PGA_scaffold0__87_contigs__length_333667982" "163163305" "NC_039359.1" "73361786"
"2174" "Parent=rna16871.path1" "PGA_scaffold0__87_contigs__length_333667982" "163167048" "NC_039359.1" "73365529"
"2175" "Parent=rna16874.path1" "PGA_scaffold0__87_contigs__length_333667982" "163346310" "NC_039359.1" "73544791"
"2176" "Parent=rna16876.path1" "PGA_scaffold0__87_contigs__length_333667982" "163410062" "NC_039359.1" "73608543"
"2177" "Parent=rna16879.path1" "PGA_scaffold0__87_contigs__length_333667982" "163423002" "NC_039359.1" "73621483"
"2178" "Parent=rna16886.path1" "PGA_scaffold0__87_contigs__length_333667982" "163584371" "NC_039359.1" "73782852"
"2179" "Parent=rna16887.path1" "PGA_scaffold0__87_contigs__length_333667982" "163602586" "NC_039359.1" "73801067"
"2180" "Parent=rna16902.path1" "PGA_scaffold0__87_contigs__length_333667982" "163820356" "NC_039359.1" "74018837"
"2181" "Parent=rna16905.path1" "PGA_scaffold0__87_contigs__length_333667982" "163881279" "NC_039359.1" "74079760"
"2182" "Parent=rna16912.path1" "PGA_scaffold0__87_contigs__length_333667982" "163911000" "NC_039359.1" "74109481"
"2183" "Parent=rna16913.path1" "PGA_scaffold0__87_contigs__length_333667982" "163911000" "NC_039359.1" "74109481"
"2184" "Parent=rna16915.path1" "PGA_scaffold0__87_contigs__length_333667982" "163911000" "NC_039359.1" "74109481"
"2185" "Parent=rna16916.path1" "PGA_scaffold0__87_contigs__length_333667982" "163911000" "NC_039359.1" "74109481"
"2186" "Parent=rna16917.path1" "PGA_scaffold0__87_contigs__length_333667982" "163911000" "NC_039359.1" "74109481"
"2187" "Parent=rna16918.path1" "PGA_scaffold0__87_contigs__length_333667982" "163914605" "NC_039359.1" "74113086"
"2188" "Parent=rna16949.path1" "PGA_scaffold0__87_contigs__length_333667982" "164024702" "NC_039359.1" "74226079"
"2189" "Parent=rna16950.path1" "PGA_scaffold0__87_contigs__length_333667982" "164024702" "NC_039359.1" "74226079"
"2190" "Parent=rna16951.path1" "PGA_scaffold0__87_contigs__length_333667982" "164032857" "NC_039359.1" "74234234"
"2191" "Parent=rna16952.path1" "PGA_scaffold0__87_contigs__length_333667982" "164093446" "NC_039359.1" "74294823"
"2192" "Parent=rna16953.path1" "PGA_scaffold0__87_contigs__length_333667982" "164169200" "NC_039359.1" "74370577"
"2193" "Parent=rna16962.path1" "PGA_scaffold0__87_contigs__length_333667982" "164236446" "NC_039359.1" "74437823"
"2194" "Parent=rna16963.path1" "PGA_scaffold0__87_contigs__length_333667982" "164236446" "NC_039359.1" "74437823"
"2195" "Parent=rna16964.path1" "PGA_scaffold0__87_contigs__length_333667982" "164236446" "NC_039359.1" "74437823"
"2196" "Parent=rna16965.path1" "PGA_scaffold0__87_contigs__length_333667982" "164236446" "NC_039359.1" "74437823"
"2197" "Parent=rna16966.path1" "PGA_scaffold0__87_contigs__length_333667982" "164236446" "NC_039359.1" "74437823"
"2198" "Parent=rna16968.path1" "PGA_scaffold0__87_contigs__length_333667982" "164286979" "NC_039359.1" "74488356"
"2199" "Parent=rna16969.path1" "PGA_scaffold0__87_contigs__length_333667982" "164293242" "NC_039359.1" "74494619"
"2200" "Parent=rna16971.path1" "PGA_scaffold0__87_contigs__length_333667982" "164298099" "NC_039359.1" "74499476"
"2201" "Parent=rna16982.path1" "PGA_scaffold0__87_contigs__length_333667982" "164474189" "NC_039359.1" "74675566"
"2202" "Parent=rna16983.path1" "PGA_scaffold0__87_contigs__length_333667982" "164495238" "NC_039359.1" "74696615"
"2203" "Parent=rna16989.path1" "PGA_scaffold0__87_contigs__length_333667982" "164709204" "NC_039359.1" "74910581"
"2204" "Parent=rna16990.path1" "PGA_scaffold0__87_contigs__length_333667982" "164770534" "NC_039359.1" "74971911"
"2205" "Parent=rna16991.path1" "PGA_scaffold0__87_contigs__length_333667982" "164780213" "NC_039359.1" "74981590"
"2206" "Parent=rna16997.path1" "PGA_scaffold0__87_contigs__length_333667982" "164820998" "NC_039359.1" "75022375"
"2207" "Parent=rna16999.path1" "PGA_scaffold0__87_contigs__length_333667982" "164895449" "NC_039359.1" "75096826"
"2208" "Parent=rna17001.path1" "PGA_scaffold0__87_contigs__length_333667982" "164980697" "NC_039359.1" "75182074"
"2209" "Parent=rna17003.path1" "PGA_scaffold0__87_contigs__length_333667982" "165039039" "NC_039359.1" "75240416"
"2210" "Parent=rna17015.path1" "PGA_scaffold0__87_contigs__length_333667982" "165524930" "NC_039359.1" "75726307"
"2211" "Parent=rna17016.path1" "PGA_scaffold0__87_contigs__length_333667982" "165606871" "NC_039359.1" "75808248"
"2212" "Parent=rna17017.path1" "PGA_scaffold0__87_contigs__length_333667982" "165625230" "NC_039359.1" "75826607"
"2213" "Parent=rna17018.path1" "PGA_scaffold0__87_contigs__length_333667982" "165673444" "NC_039359.1" "75874821"
"2214" "Parent=rna17019.path1" "PGA_scaffold0__87_contigs__length_333667982" "165676886" "NC_039359.1" "75878263"
"2215" "Parent=rna17020.path1" "PGA_scaffold0__87_contigs__length_333667982" "165676886" "NC_039359.1" "75878263"
"2216" "Parent=rna17022.path1" "PGA_scaffold0__87_contigs__length_333667982" "165798802" "NC_039359.1" "76000179"
"2217" "Parent=rna17023.path1" "PGA_scaffold0__87_contigs__length_333667982" "165804134" "NC_039359.1" "76005511"
"2218" "Parent=rna17025.path1" "PGA_scaffold0__87_contigs__length_333667982" "165905213" "NC_039359.1" "76106590"
"2219" "Parent=rna17027.path1" "PGA_scaffold0__87_contigs__length_333667982" "165949014" "NC_039359.1" "76150391"
"2220" "Parent=rna17029.path1" "PGA_scaffold0__87_contigs__length_333667982" "165998322" "NC_039359.1" "76199699"
"2221" "Parent=rna17030.path1" "PGA_scaffold0__87_contigs__length_333667982" "166000727" "NC_039359.1" "76202104"
"2222" "Parent=rna17031.path1" "PGA_scaffold0__87_contigs__length_333667982" "166006089" "NC_039359.1" "76207466"
"2223" "Parent=rna17044.path1" "PGA_scaffold0__87_contigs__length_333667982" "166258662" "NC_039359.1" "76460039"
"2224" "Parent=rna17045.path1" "PGA_scaffold0__87_contigs__length_333667982" "166260827" "NC_039359.1" "76462204"
"2225" "Parent=rna17046.path1" "PGA_scaffold0__87_contigs__length_333667982" "166269251" "NC_039359.1" "76470628"
"2226" "Parent=rna17053.path1" "PGA_scaffold0__87_contigs__length_333667982" "166300794" "NC_039359.1" "76502171"
"2227" "Parent=rna17054.path1" "PGA_scaffold0__87_contigs__length_333667982" "166303583" "NC_039359.1" "76504960"
"2228" "Parent=rna17055.path1" "PGA_scaffold0__87_contigs__length_333667982" "166311225" "NC_039359.1" "76512602"
"2229" "Parent=rna17056.path1" "PGA_scaffold0__87_contigs__length_333667982" "166311225" "NC_039359.1" "76512602"
"2230" "Parent=rna17088.path1" "PGA_scaffold0__87_contigs__length_333667982" "166384066" "NC_039359.1" "76585443"
"2231" "Parent=rna17089.path1" "PGA_scaffold0__87_contigs__length_333667982" "166387964" "NC_039359.1" "76589341"
"2232" "Parent=rna17090.path1" "PGA_scaffold0__87_contigs__length_333667982" "166392718" "NC_039359.1" "76594095"
"2233" "Parent=rna17105.path1" "PGA_scaffold0__87_contigs__length_333667982" "166609442" "NC_039359.1" "76810819"
"2234" "Parent=rna17106.path1" "PGA_scaffold0__87_contigs__length_333667982" "166613265" "NC_039359.1" "76814642"
"2235" "Parent=rna17107.path1" "PGA_scaffold0__87_contigs__length_333667982" "166643258" "NC_039359.1" "76844635"
"2236" "Parent=rna17108.path1" "PGA_scaffold0__87_contigs__length_333667982" "166647152" "NC_039359.1" "76848529"
"2237" "Parent=rna17111.path1" "PGA_scaffold0__87_contigs__length_333667982" "166687734" "NC_039359.1" "76889111"
"2238" "Parent=rna17114.path1" "PGA_scaffold0__87_contigs__length_333667982" "166729943" "NC_039359.1" "76931320"
"2239" "Parent=rna17115.path1" "PGA_scaffold0__87_contigs__length_333667982" "166729943" "NC_039359.1" "76931320"
"2240" "Parent=rna17120.path1" "PGA_scaffold0__87_contigs__length_333667982" "166828103" "NC_039359.1" "77029480"
"2241" "Parent=rna17131.path1" "PGA_scaffold0__87_contigs__length_333667982" "167091078" "NC_039359.1" "77292455"
"2242" "Parent=rna17132.path1" "PGA_scaffold0__87_contigs__length_333667982" "167091078" "NC_039359.1" "77292455"
"2243" "Parent=rna17146.path1" "PGA_scaffold0__87_contigs__length_333667982" "167358224" "NC_039359.1" "77559601"
"2244" "Parent=rna17148.path1" "PGA_scaffold0__87_contigs__length_333667982" "167369518" "NC_039359.1" "77570895"
"2245" "Parent=rna17149.path1" "PGA_scaffold0__87_contigs__length_333667982" "167373046" "NC_039359.1" "77574423"
"2246" "Parent=rna17150.path1" "PGA_scaffold0__87_contigs__length_333667982" "167408991" "NC_039359.1" "77610368"
"2247" "Parent=rna17151.path1" "PGA_scaffold0__87_contigs__length_333667982" "167417600" "NC_039359.1" "77618977"
"2248" "Parent=rna17152.path1" "PGA_scaffold0__87_contigs__length_333667982" "167443800" "NC_039359.1" "77645177"
"2249" "Parent=rna17153.path1" "PGA_scaffold0__87_contigs__length_333667982" "167500429" "NC_039359.1" "77701806"
"2250" "Parent=rna17154.path1" "PGA_scaffold0__87_contigs__length_333667982" "167510935" "NC_039359.1" "77712312"
"2251" "Parent=rna17158.path1" "PGA_scaffold0__87_contigs__length_333667982" "167660927" "NC_039359.1" "77862304"
"2252" "Parent=rna17159.path1" "PGA_scaffold0__87_contigs__length_333667982" "167767244" "NC_039359.1" "77968621"
"2253" "Parent=rna17165.path1" "PGA_scaffold0__87_contigs__length_333667982" "167852243" "NC_039359.1" "78053620"
"2254" "Parent=rna17166.path1" "PGA_scaffold0__87_contigs__length_333667982" "167864183" "NC_039359.1" "78065560"
"2255" "Parent=rna17167.path1" "PGA_scaffold0__87_contigs__length_333667982" "167864619" "NC_039359.1" "78065996"
"2256" "Parent=rna17170.path1" "PGA_scaffold0__87_contigs__length_333667982" "167924616" "NC_039359.1" "78125993"
"2257" "Parent=rna17171.path1" "PGA_scaffold0__87_contigs__length_333667982" "167948432" "NC_039359.1" "78149809"
"2258" "Parent=rna17172.path1" "PGA_scaffold0__87_contigs__length_333667982" "167948432" "NC_039359.1" "78149809"
"2259" "Parent=rna17173.path1" "PGA_scaffold0__87_contigs__length_333667982" "167948432" "NC_039359.1" "78149809"
"2260" "Parent=rna17174.path1" "PGA_scaffold0__87_contigs__length_333667982" "167948432" "NC_039359.1" "78149809"
"2261" "Parent=rna17178.path1" "PGA_scaffold0__87_contigs__length_333667982" "167956729" "NC_039359.1" "78158106"
"2262" "Parent=rna17180.path1" "PGA_scaffold0__87_contigs__length_333667982" "168053367" "NC_039359.1" "78254744"
"2263" "Parent=rna17181.path1" "PGA_scaffold0__87_contigs__length_333667982" "168067966" "NC_039359.1" "78269343"
"2264" "Parent=rna17182.path1" "PGA_scaffold0__87_contigs__length_333667982" "168070140" "NC_039359.1" "78271517"
"2265" "Parent=rna17185.path1" "PGA_scaffold0__87_contigs__length_333667982" "168098743" "NC_039359.1" "78300120"
"2266" "Parent=rna17186.path1" "PGA_scaffold0__87_contigs__length_333667982" "168098743" "NC_039359.1" "78300120"
"2267" "Parent=rna17187.path1" "PGA_scaffold0__87_contigs__length_333667982" "168153394" "NC_039359.1" "78354771"
"2268" "Parent=rna17192.path1" "PGA_scaffold0__87_contigs__length_333667982" "168286142" "NC_039359.1" "78487519"
"2269" "Parent=rna17193.path1" "PGA_scaffold0__87_contigs__length_333667982" "168286142" "NC_039359.1" "78487519"
"2270" "Parent=rna17195.path1" "PGA_scaffold0__87_contigs__length_333667982" "168339433" "NC_039359.1" "78540810"
"2271" "Parent=rna17211.path1" "PGA_scaffold0__87_contigs__length_333667982" "168514718" "NC_039359.1" "78716095"
"2272" "Parent=rna17212.path1" "PGA_scaffold0__87_contigs__length_333667982" "168522805" "NC_039359.1" "78724182"
"2273" "Parent=rna17213.path1" "PGA_scaffold0__87_contigs__length_333667982" "168568328" "NC_039359.1" "78769705"
"2274" "Parent=rna17223.path1" "PGA_scaffold0__87_contigs__length_333667982" "168853872" "NC_039359.1" "79055249"
"2275" "Parent=rna17224.path1" "PGA_scaffold0__87_contigs__length_333667982" "168856345" "NC_039359.1" "79057722"
"2276" "Parent=rna17225.path1" "PGA_scaffold0__87_contigs__length_333667982" "168856345" "NC_039359.1" "79057722"
"2277" "Parent=rna17226.path1" "PGA_scaffold0__87_contigs__length_333667982" "168884453" "NC_039359.1" "79085830"
"2278" "Parent=rna17229.path1" "PGA_scaffold0__87_contigs__length_333667982" "169018605" "NC_039359.1" "79219982"
"2279" "Parent=rna17230.path1" "PGA_scaffold0__87_contigs__length_333667982" "169037690" "NC_039359.1" "79239067"
"2280" "Parent=rna17234.path1" "PGA_scaffold0__87_contigs__length_333667982" "169096268" "NC_039359.1" "79297645"
"2281" "Parent=rna17235.path1" "PGA_scaffold0__87_contigs__length_333667982" "169128300" "NC_039359.1" "79329677"
"2282" "Parent=rna17237.path1" "PGA_scaffold0__87_contigs__length_333667982" "169141132" "NC_039359.1" "79342509"
"2283" "Parent=rna17240.path1" "PGA_scaffold0__87_contigs__length_333667982" "169182589" "NC_039359.1" "79383966"
"2284" "Parent=rna17242.path1" "PGA_scaffold0__87_contigs__length_333667982" "169191516" "NC_039359.1" "79392893"
"2285" "Parent=rna17243.path1" "PGA_scaffold0__87_contigs__length_333667982" "169191516" "NC_039359.1" "79392893"
"2286" "Parent=rna17244.path1" "PGA_scaffold0__87_contigs__length_333667982" "169191516" "NC_039359.1" "79392893"
"2287" "Parent=rna17245.path1" "PGA_scaffold0__87_contigs__length_333667982" "169191516" "NC_039359.1" "79392893"
"2288" "Parent=rna17247.path1" "PGA_scaffold0__87_contigs__length_333667982" "169342266" "NC_039359.1" "79543643"
"2289" "Parent=rna17252.path1" "PGA_scaffold0__87_contigs__length_333667982" "169442400" "NC_039359.1" "79643777"
"2290" "Parent=rna17269.path1" "PGA_scaffold0__87_contigs__length_333667982" "169560021" "NC_039359.1" "79761398"
"2291" "Parent=rna17271.path1" "PGA_scaffold0__87_contigs__length_333667982" "169590055" "NC_039359.1" "79791432"
"2292" "Parent=rna17276.path1" "PGA_scaffold0__87_contigs__length_333667982" "169667995" "NC_039359.1" "79869372"
"2293" "Parent=rna17277.path1" "PGA_scaffold0__87_contigs__length_333667982" "169667995" "NC_039359.1" "79869372"
"2294" "Parent=rna17278.path1" "PGA_scaffold0__87_contigs__length_333667982" "169667995" "NC_039359.1" "79869372"
"2295" "Parent=rna17279.path1" "PGA_scaffold0__87_contigs__length_333667982" "169667995" "NC_039359.1" "79869372"
"2296" "Parent=rna17280.path1" "PGA_scaffold0__87_contigs__length_333667982" "169667995" "NC_039359.1" "79869372"
"2297" "Parent=rna17283.path1" "PGA_scaffold0__87_contigs__length_333667982" "169782961" "NC_039359.1" "79986536"
"2298" "Parent=rna17284.path1" "PGA_scaffold0__87_contigs__length_333667982" "169782961" "NC_039359.1" "79986536"
"2299" "Parent=rna17286.path1" "PGA_scaffold0__87_contigs__length_333667982" "169820119" "NC_039359.1" "80023694"
"2300" "Parent=rna17287.path1" "PGA_scaffold0__87_contigs__length_333667982" "169860050" "NC_039359.1" "80063625"
"2301" "Parent=rna17294.path1" "PGA_scaffold0__87_contigs__length_333667982" "169992646" "NC_039359.1" "80199847"
"2302" "Parent=rna17310.path1" "PGA_scaffold0__87_contigs__length_333667982" "170110146" "NC_039359.1" "80317347"
"2303" "Parent=rna17311.path1" "PGA_scaffold0__87_contigs__length_333667982" "170110146" "NC_039359.1" "80317347"
"2304" "Parent=rna17312.path1" "PGA_scaffold0__87_contigs__length_333667982" "170114984" "NC_039359.1" "80322185"
"2305" "Parent=rna17318.path1" "PGA_scaffold0__87_contigs__length_333667982" "170143906" "NC_039359.1" "80434617"
"2306" "Parent=rna17319.path1" "PGA_scaffold0__87_contigs__length_333667982" "170143906" "NC_039359.1" "80434617"
"2307" "Parent=rna17320.path1" "PGA_scaffold0__87_contigs__length_333667982" "170144195" "NC_039359.1" "80434906"
"2308" "Parent=rna17324.path1" "PGA_scaffold0__87_contigs__length_333667982" "170239980" "NC_039359.1" "80530691"
"2309" "Parent=rna17332.path1" "PGA_scaffold0__87_contigs__length_333667982" "170438887" "NC_039359.1" "80729598"
"2310" "Parent=rna17333.path1" "PGA_scaffold0__87_contigs__length_333667982" "170445992" "NC_039359.1" "80736703"
"2311" "Parent=rna17334.path1" "PGA_scaffold0__87_contigs__length_333667982" "170479789" "NC_039359.1" "80770500"
"2312" "Parent=rna17335.path1" "PGA_scaffold0__87_contigs__length_333667982" "170481746" "NC_039359.1" "80772457"
"2313" "Parent=rna17336.path1" "PGA_scaffold0__87_contigs__length_333667982" "170607213" "NC_039359.1" "80897924"
"2314" "Parent=rna17337.path1" "PGA_scaffold0__87_contigs__length_333667982" "170661553" "NC_039359.1" "80952264"
"2315" "Parent=rna17339.path1" "PGA_scaffold0__87_contigs__length_333667982" "170711283" "NC_039359.1" "81001994"
"2316" "Parent=rna17340.path1" "PGA_scaffold0__87_contigs__length_333667982" "170777709" "NC_039359.1" "81068420"
"2317" "Parent=rna17342.path1" "PGA_scaffold0__87_contigs__length_333667982" "170837334" "NC_039359.1" "81128045"
"2318" "Parent=rna17345.path1" "PGA_scaffold0__87_contigs__length_333667982" "170885712" "NC_039359.1" "81176423"
"2319" "Parent=rna17348.path1" "PGA_scaffold0__87_contigs__length_333667982" "170977622" "NC_039359.1" "81268333"
"2320" "Parent=rna17350.path1" "PGA_scaffold0__87_contigs__length_333667982" "170991976" "NC_039359.1" "81282687"
"2321" "Parent=rna17349.path1" "PGA_scaffold0__87_contigs__length_333667982" "170992010" "NC_039359.1" "81282721"
"2322" "Parent=rna17352.path1" "PGA_scaffold0__87_contigs__length_333667982" "170992010" "NC_039359.1" "81282721"
"2323" "Parent=rna17351.path1" "PGA_scaffold0__87_contigs__length_333667982" "170992177" "NC_039359.1" "81282888"
"2324" "Parent=rna17357.path1" "PGA_scaffold0__87_contigs__length_333667982" "171044337" "NC_039359.1" "81335048"
"2325" "Parent=rna17362.path1" "PGA_scaffold0__87_contigs__length_333667982" "171213747" "NC_039359.1" "81504458"
"2326" "Parent=rna17363.path1" "PGA_scaffold0__87_contigs__length_333667982" "171278074" "NC_039359.1" "81568785"
"2327" "Parent=rna17364.path1" "PGA_scaffold0__87_contigs__length_333667982" "171312229" "NC_039359.1" "81602940"
"2328" "Parent=rna17375.path1" "PGA_scaffold0__87_contigs__length_333667982" "171486736" "NC_039359.1" "81777447"
"2329" "Parent=rna17376.path1" "PGA_scaffold0__87_contigs__length_333667982" "171749793" "NC_039359.1" "82040504"
"2330" "Parent=rna17377.path1" "PGA_scaffold0__87_contigs__length_333667982" "171775330" "NC_039359.1" "82066041"
"2331" "Parent=rna17380.path1" "PGA_scaffold0__87_contigs__length_333667982" "171840712" "NC_039359.1" "82131423"
"2332" "Parent=rna17389.path1" "PGA_scaffold0__87_contigs__length_333667982" "171955651" "NC_039359.1" "82246362"
"2333" "Parent=rna17393.path1" "PGA_scaffold0__87_contigs__length_333667982" "171977376" "NC_039359.1" "82268087"
"2334" "Parent=rna17396.path1" "PGA_scaffold0__87_contigs__length_333667982" "172020426" "NC_039359.1" "82311137"
"2335" "Parent=rna17409.path1" "PGA_scaffold0__87_contigs__length_333667982" "172218113" "NC_039359.1" "82508824"
"2336" "Parent=rna17417.path1" "PGA_scaffold0__87_contigs__length_333667982" "172369194" "NC_039359.1" "82659905"
"2337" "Parent=rna17419.path1" "PGA_scaffold0__87_contigs__length_333667982" "172425599" "NC_039359.1" "82716310"
"2338" "Parent=rna17422.path1" "PGA_scaffold0__87_contigs__length_333667982" "172486566" "NC_039359.1" "82777277"
"2339" "Parent=rna17430.path1" "PGA_scaffold0__87_contigs__length_333667982" "172573354" "NC_039359.1" "82864065"
"2340" "Parent=rna17431.path1" "PGA_scaffold0__87_contigs__length_333667982" "172618111" "NC_039359.1" "82908822"
"2341" "Parent=rna17433.path1" "PGA_scaffold0__87_contigs__length_333667982" "172649066" "NC_039359.1" "82939777"
"2342" "Parent=rna17436.path1" "PGA_scaffold0__87_contigs__length_333667982" "172805904" "NC_039359.1" "83096615"
"2343" "Parent=rna17440.path1" "PGA_scaffold0__87_contigs__length_333667982" "172976304" "NC_039359.1" "83267015"
"2344" "Parent=rna17445.path1" "PGA_scaffold0__87_contigs__length_333667982" "173108713" "NC_039359.1" "83399424"
"2345" "Parent=rna17446.path1" "PGA_scaffold0__87_contigs__length_333667982" "173110888" "NC_039359.1" "83401599"
"2346" "Parent=rna17447.path1" "PGA_scaffold0__87_contigs__length_333667982" "173110888" "NC_039359.1" "83401599"
"2347" "Parent=rna17449.path1" "PGA_scaffold0__87_contigs__length_333667982" "173168523" "NC_039359.1" "83459234"
"2348" "Parent=rna17451.path1" "PGA_scaffold0__87_contigs__length_333667982" "173240462" "NC_039359.1" "83531173"
"2349" "Parent=rna17452.path1" "PGA_scaffold0__87_contigs__length_333667982" "173277499" "NC_039359.1" "83568210"
"2350" "Parent=rna17453.path1" "PGA_scaffold0__87_contigs__length_333667982" "173277499" "NC_039359.1" "83568210"
"2351" "Parent=rna17454.path1" "PGA_scaffold0__87_contigs__length_333667982" "173277499" "NC_039359.1" "83568210"
"2352" "Parent=rna17461.path1" "PGA_scaffold0__87_contigs__length_333667982" "173354243" "NC_039359.1" "83644954"
"2353" "Parent=rna17462.path1" "PGA_scaffold0__87_contigs__length_333667982" "173362392" "NC_039359.1" "83653103"
"2354" "Parent=rna17465.path1" "PGA_scaffold0__87_contigs__length_333667982" "173485993" "NC_039359.1" "83776704"
"2355" "Parent=rna17469.path1" "PGA_scaffold0__87_contigs__length_333667982" "173524002" "NC_039359.1" "83814713"
"2356" "Parent=rna17472.path1" "PGA_scaffold0__87_contigs__length_333667982" "173607016" "NC_039359.1" "83897727"
"2357" "Parent=rna17474.path1" "PGA_scaffold0__87_contigs__length_333667982" "173616466" "NC_039359.1" "83907177"
"2358" "Parent=rna17484.path1" "PGA_scaffold0__87_contigs__length_333667982" "173646241" "NC_039359.1" "83936952"
"2359" "Parent=rna17488.path1" "PGA_scaffold0__87_contigs__length_333667982" "173780616" "NC_039359.1" "84071327"
"2360" "Parent=rna17489.path1" "PGA_scaffold0__87_contigs__length_333667982" "173783896" "NC_039359.1" "84074607"
"2361" "Parent=rna17490.path1" "PGA_scaffold0__87_contigs__length_333667982" "173786970" "NC_039359.1" "84077681"
"2362" "Parent=rna17492.path1" "PGA_scaffold0__87_contigs__length_333667982" "173796261" "NC_039359.1" "84086972"
"2363" "Parent=rna17493.path1" "PGA_scaffold0__87_contigs__length_333667982" "173804819" "NC_039359.1" "84095530"
"2364" "Parent=rna17497.path1" "PGA_scaffold0__87_contigs__length_333667982" "173907483" "NC_039359.1" "84198194"
"2365" "Parent=rna17498.path1" "PGA_scaffold0__87_contigs__length_333667982" "173912857" "NC_039359.1" "84203568"
"2366" "Parent=rna17499.path1" "PGA_scaffold0__87_contigs__length_333667982" "173918301" "NC_039359.1" "84209012"
"2367" "Parent=rna17507.path1" "PGA_scaffold0__87_contigs__length_333667982" "174066024" "NC_039359.1" "84356735"
"2368" "Parent=rna17510.path1" "PGA_scaffold0__87_contigs__length_333667982" "174128239" "NC_039359.1" "84418950"
"2369" "Parent=rna17512.path1" "PGA_scaffold0__87_contigs__length_333667982" "174154086" "NC_039359.1" "84444797"
"2370" "Parent=rna17518.path1" "PGA_scaffold0__87_contigs__length_333667982" "174293757" "NC_039359.1" "84584468"
"2371" "Parent=rna17519.path1" "PGA_scaffold0__87_contigs__length_333667982" "174293757" "NC_039359.1" "84584468"
"2372" "Parent=rna17520.path1" "PGA_scaffold0__87_contigs__length_333667982" "174329917" "NC_039359.1" "84620628"
"2373" "Parent=rna17523.path1" "PGA_scaffold0__87_contigs__length_333667982" "174336336" "NC_039359.1" "84627047"
"2374" "Parent=rna17522.path1" "PGA_scaffold0__87_contigs__length_333667982" "174337503" "NC_039359.1" "84628214"
"2375" "Parent=rna17524.path1" "PGA_scaffold0__87_contigs__length_333667982" "174381093" "NC_039359.1" "84671804"
"2376" "Parent=rna17526.path1" "PGA_scaffold0__87_contigs__length_333667982" "174389467" "NC_039359.1" "84680178"
"2377" "Parent=rna17530.path1" "PGA_scaffold0__87_contigs__length_333667982" "174546992" "NC_039359.1" "84837703"
"2378" "Parent=rna17531.path1" "PGA_scaffold0__87_contigs__length_333667982" "174660130" "NC_039359.1" "84950841"
"2379" "Parent=rna17532.path1" "PGA_scaffold0__87_contigs__length_333667982" "174660130" "NC_039359.1" "84950841"
"2380" "Parent=rna17535.path1" "PGA_scaffold0__87_contigs__length_333667982" "174668515" "NC_039359.1" "84959226"
"2381" "Parent=rna17537.path1" "PGA_scaffold0__87_contigs__length_333667982" "174772321" "NC_039359.1" "85063032"
"2382" "Parent=rna17538.path1" "PGA_scaffold0__87_contigs__length_333667982" "174777503" "NC_039359.1" "85068214"
"2383" "Parent=rna17540.path1" "PGA_scaffold0__87_contigs__length_333667982" "174891482" "NC_039359.1" "85182193"
"2384" "Parent=rna17542.path1" "PGA_scaffold0__87_contigs__length_333667982" "174925742" "NC_039359.1" "85216453"
"2385" "Parent=rna17544.path1" "PGA_scaffold0__87_contigs__length_333667982" "174937297" "NC_039359.1" "85228008"
"2386" "Parent=rna17550.path1" "PGA_scaffold0__87_contigs__length_333667982" "175112883" "NC_039359.1" "85403594"
"2387" "Parent=rna17560.path1" "PGA_scaffold0__87_contigs__length_333667982" "175343713" "NC_039359.1" "85634424"
"2388" "Parent=rna17567.path1" "PGA_scaffold0__87_contigs__length_333667982" "175540432" "NC_039359.1" "85831143"
"2389" "Parent=rna17568.path1" "PGA_scaffold0__87_contigs__length_333667982" "175547429" "NC_039359.1" "85838140"
"2390" "Parent=rna17569.path1" "PGA_scaffold0__87_contigs__length_333667982" "175626646" "NC_039359.1" "85917357"
"2391" "Parent=rna17570.path1" "PGA_scaffold0__87_contigs__length_333667982" "175626646" "NC_039359.1" "85917357"
"2392" "Parent=rna17575.path1" "PGA_scaffold0__87_contigs__length_333667982" "175655009" "NC_039359.1" "85945720"
"2393" "Parent=rna17576.path1" "PGA_scaffold0__87_contigs__length_333667982" "175655009" "NC_039359.1" "85945720"
"2394" "Parent=rna17581.path1" "PGA_scaffold0__87_contigs__length_333667982" "175773069" "NC_039359.1" "86063780"
"2395" "Parent=rna17582.path1" "PGA_scaffold0__87_contigs__length_333667982" "175786320" "NC_039359.1" "86077031"
"2396" "Parent=rna17584.path1" "PGA_scaffold0__87_contigs__length_333667982" "175915546" "NC_039359.1" "86206257"
"2397" "Parent=rna17594.path1" "PGA_scaffold0__87_contigs__length_333667982" "175999349" "NC_039359.1" "86290060"
"2398" "Parent=rna17598.path1" "PGA_scaffold0__87_contigs__length_333667982" "176009630" "NC_039359.1" "86300341"
"2399" "Parent=rna17599.path1" "PGA_scaffold0__87_contigs__length_333667982" "176041417" "NC_039359.1" "86332128"
"2400" "Parent=rna17607.path1" "PGA_scaffold0__87_contigs__length_333667982" "176148125" "NC_039359.1" "86438836"
"2401" "Parent=rna17608.path1" "PGA_scaffold0__87_contigs__length_333667982" "176148813" "NC_039359.1" "86439524"
"2402" "Parent=rna17609.path1" "PGA_scaffold0__87_contigs__length_333667982" "176161624" "NC_039359.1" "86452335"
"2403" "Parent=rna17613.path1" "PGA_scaffold0__87_contigs__length_333667982" "176260988" "NC_039359.1" "86551699"
"2404" "Parent=rna17615.path1" "PGA_scaffold0__87_contigs__length_333667982" "176314635" "NC_039359.1" "86605346"
"2405" "Parent=rna17617.path1" "PGA_scaffold0__87_contigs__length_333667982" "176332782" "NC_039359.1" "86623493"
"2406" "Parent=rna17619.path1" "PGA_scaffold0__87_contigs__length_333667982" "176409420" "NC_039359.1" "86700131"
"2407" "Parent=rna17620.path1" "PGA_scaffold0__87_contigs__length_333667982" "176475176" "NC_039359.1" "86765887"
"2408" "Parent=rna17629.path1" "PGA_scaffold0__87_contigs__length_333667982" "176786847" "NC_039359.1" "87081980"
"2409" "Parent=rna17630.path1" "PGA_scaffold0__87_contigs__length_333667982" "176821394" "NC_039359.1" "87116527"
"2410" "Parent=rna17632.path1" "PGA_scaffold0__87_contigs__length_333667982" "176898463" "NC_039359.1" "87193596"
"2411" "Parent=rna17635.path1" "PGA_scaffold0__87_contigs__length_333667982" "176944344" "NC_039359.1" "87239477"
"2412" "Parent=rna17636.path1" "PGA_scaffold0__87_contigs__length_333667982" "176944344" "NC_039359.1" "87239477"
"2413" "Parent=rna17638.path1" "PGA_scaffold0__87_contigs__length_333667982" "176997129" "NC_039359.1" "87292262"
"2414" "Parent=rna17640.path1" "PGA_scaffold0__87_contigs__length_333667982" "177009924" "NC_039359.1" "87305057"
"2415" "Parent=rna17642.path1" "PGA_scaffold0__87_contigs__length_333667982" "177068621" "NC_039359.1" "87363754"
"2416" "Parent=rna17644.path1" "PGA_scaffold0__87_contigs__length_333667982" "177130904" "NC_039359.1" "87426037"
"2417" "Parent=rna17649.path1" "PGA_scaffold0__87_contigs__length_333667982" "177389362" "NC_039359.1" "87684495"
"2418" "Parent=rna17650.path1" "PGA_scaffold0__87_contigs__length_333667982" "177392016" "NC_039359.1" "87687149"
"2419" "Parent=rna17654.path1" "PGA_scaffold0__87_contigs__length_333667982" "177450387" "NC_039359.1" "87745520"
"2420" "Parent=rna17659.path1" "PGA_scaffold0__87_contigs__length_333667982" "177539407" "NC_039359.1" "87834540"
"2421" "Parent=rna17662.path1" "PGA_scaffold0__87_contigs__length_333667982" "177596733" "NC_039359.1" "87891866"
"2422" "Parent=rna17663.path1" "PGA_scaffold0__87_contigs__length_333667982" "177596733" "NC_039359.1" "87891866"
"2423" "Parent=rna17664.path1" "PGA_scaffold0__87_contigs__length_333667982" "177606285" "NC_039359.1" "87901418"
"2424" "Parent=rna17666.path1" "PGA_scaffold0__87_contigs__length_333667982" "177661422" "NC_039359.1" "87956555"
"2425" "Parent=rna17667.path1" "PGA_scaffold0__87_contigs__length_333667982" "177661422" "NC_039359.1" "87956555"
"2426" "Parent=rna17669.path1" "PGA_scaffold0__87_contigs__length_333667982" "177661422" "NC_039359.1" "87956555"
"2427" "Parent=rna17670.path1" "PGA_scaffold0__87_contigs__length_333667982" "177688662" "NC_039359.1" "87983795"
"2428" "Parent=rna17671.path1" "PGA_scaffold0__87_contigs__length_333667982" "177694802" "NC_039359.1" "87989935"
"2429" "Parent=rna17672.path1" "PGA_scaffold0__87_contigs__length_333667982" "177735520" "NC_039359.1" "88030653"
"2430" "Parent=rna17676.path1" "PGA_scaffold0__87_contigs__length_333667982" "177800593" "NC_039359.1" "88095726"
"2431" "Parent=rna17677.path1" "PGA_scaffold0__87_contigs__length_333667982" "177803991" "NC_039359.1" "88099124"
"2432" "Parent=rna17678.path1" "PGA_scaffold0__87_contigs__length_333667982" "177803991" "NC_039359.1" "88099124"
"2433" "Parent=rna17680.path1" "PGA_scaffold0__87_contigs__length_333667982" "177932941" "NC_039359.1" "88228074"
"2434" "Parent=rna17681.path1" "PGA_scaffold0__87_contigs__length_333667982" "177985885" "NC_039359.1" "88281018"
"2435" "Parent=rna17682.path1" "PGA_scaffold0__87_contigs__length_333667982" "178036080" "NC_039359.1" "88331213"
"2436" "Parent=rna17686.path1" "PGA_scaffold0__87_contigs__length_333667982" "178163664" "NC_039359.1" "88458797"
"2437" "Parent=rna17687.path1" "PGA_scaffold0__87_contigs__length_333667982" "178202425" "NC_039359.1" "88497558"
"2438" "Parent=rna17692.path1" "PGA_scaffold0__87_contigs__length_333667982" "178300798" "NC_039359.1" "88595931"
"2439" "Parent=rna17696.path1" "PGA_scaffold0__87_contigs__length_333667982" "178402721" "NC_039359.1" "88697854"
"2440" "Parent=rna17697.path1" "PGA_scaffold0__87_contigs__length_333667982" "178402721" "NC_039359.1" "88697854"
"2441" "Parent=rna17721.path1" "PGA_scaffold0__87_contigs__length_333667982" "178631895" "NC_039359.1" "88927028"
"2442" "Parent=rna17722.path1" "PGA_scaffold0__87_contigs__length_333667982" "178631895" "NC_039359.1" "88927028"
"2443" "Parent=rna17724.path1" "PGA_scaffold0__87_contigs__length_333667982" "178746460" "NC_039359.1" "89041593"
"2444" "Parent=rna17725.path1" "PGA_scaffold0__87_contigs__length_333667982" "178770029" "NC_039359.1" "89065162"
"2445" "Parent=rna17726.path1" "PGA_scaffold0__87_contigs__length_333667982" "178805022" "NC_039359.1" "89100155"
"2446" "Parent=rna17734.path1" "PGA_scaffold0__87_contigs__length_333667982" "178916537" "NC_039359.1" "89211670"
"2447" "Parent=rna17735.path1" "PGA_scaffold0__87_contigs__length_333667982" "178943166" "NC_039359.1" "89238299"
"2448" "Parent=rna17737.path1" "PGA_scaffold0__87_contigs__length_333667982" "178947791" "NC_039359.1" "89242924"
"2449" "Parent=rna17747.path1" "PGA_scaffold0__87_contigs__length_333667982" "179234528" "NC_039359.1" "89529661"
"2450" "Parent=rna17750.path1" "PGA_scaffold0__87_contigs__length_333667982" "179352044" "NC_039359.1" "89647177"
"2451" "Parent=rna17751.path1" "PGA_scaffold0__87_contigs__length_333667982" "179353161" "NC_039359.1" "89648294"
"2452" "Parent=rna17752.path1" "PGA_scaffold0__87_contigs__length_333667982" "179366263" "NC_039359.1" "89661396"
"2453" "Parent=rna17754.path1" "PGA_scaffold0__87_contigs__length_333667982" "179475073" "NC_039359.1" "89770206"
"2454" "Parent=rna17755.path1" "PGA_scaffold0__87_contigs__length_333667982" "179475073" "NC_039359.1" "89770206"
"2455" "Parent=rna17757.path1" "PGA_scaffold0__87_contigs__length_333667982" "179482098" "NC_039359.1" "89777231"
"2456" "Parent=rna17758.path1" "PGA_scaffold0__87_contigs__length_333667982" "179483090" "NC_039359.1" "89778223"
"2457" "Parent=rna17761.path1" "PGA_scaffold0__87_contigs__length_333667982" "179534234" "NC_039359.1" "89829367"
"2458" "Parent=rna17762.path1" "PGA_scaffold0__87_contigs__length_333667982" "179537766" "NC_039359.1" "89832899"
"2459" "Parent=rna17763.path1" "PGA_scaffold0__87_contigs__length_333667982" "179539767" "NC_039359.1" "89834900"
"2460" "Parent=rna17764.path1" "PGA_scaffold0__87_contigs__length_333667982" "179546150" "NC_039359.1" "89841283"
"2461" "Parent=rna17775.path1" "PGA_scaffold0__87_contigs__length_333667982" "179713387" "NC_039359.1" "90008520"
"2462" "Parent=rna17778.path1" "PGA_scaffold0__87_contigs__length_333667982" "179756561" "NC_039359.1" "90051694"
"2463" "Parent=rna17781.path1" "PGA_scaffold0__87_contigs__length_333667982" "179822102" "NC_039359.1" "90117235"
"2464" "Parent=rna17786.path1" "PGA_scaffold0__87_contigs__length_333667982" "179888719" "NC_039359.1" "90183852"
"2465" "Parent=rna17788.path1" "PGA_scaffold0__87_contigs__length_333667982" "179893380" "NC_039359.1" "90188513"
"2466" "Parent=rna17789.path1" "PGA_scaffold0__87_contigs__length_333667982" "179894691" "NC_039359.1" "90189824"
"2467" "Parent=rna17792.path1" "PGA_scaffold0__87_contigs__length_333667982" "179993815" "NC_039359.1" "90288948"
"2468" "Parent=rna17793.path1" "PGA_scaffold0__87_contigs__length_333667982" "180008761" "NC_039359.1" "90303894"
"2469" "Parent=rna17798.path1" "PGA_scaffold0__87_contigs__length_333667982" "180093933" "NC_039359.1" "90389066"
"2470" "Parent=rna17801.path1" "PGA_scaffold0__87_contigs__length_333667982" "180108357" "NC_039359.1" "90403490"
"2471" "Parent=rna17802.path1" "PGA_scaffold0__87_contigs__length_333667982" "180108357" "NC_039359.1" "90403490"
"2472" "Parent=rna17803.path1" "PGA_scaffold0__87_contigs__length_333667982" "180108507" "NC_039359.1" "90403640"
"2473" "Parent=rna17914.path1" "PGA_scaffold0__87_contigs__length_333667982" "180490690" "NC_039359.1" "90785823"
"2474" "Parent=rna17932.path1" "PGA_scaffold0__87_contigs__length_333667982" "181013188" "NC_039359.1" "91308321"
"2475" "Parent=rna17933.path1" "PGA_scaffold0__87_contigs__length_333667982" "181089535" "NC_039359.1" "91384668"
"2476" "Parent=rna17936.path1" "PGA_scaffold0__87_contigs__length_333667982" "181195279" "NC_039359.1" "91490412"
"2477" "Parent=rna17937.path1" "PGA_scaffold0__87_contigs__length_333667982" "181195279" "NC_039359.1" "91490412"
"2478" "Parent=rna17948.path1" "PGA_scaffold0__87_contigs__length_333667982" "181348841" "NC_039359.1" "91643974"
"2479" "Parent=rna17949.path1" "PGA_scaffold0__87_contigs__length_333667982" "181381833" "NC_039359.1" "91676966"
"2480" "Parent=rna17950.path1" "PGA_scaffold0__87_contigs__length_333667982" "181386244" "NC_039359.1" "91681377"
"2481" "Parent=rna17955.path1" "PGA_scaffold0__87_contigs__length_333667982" "181737730" "NC_039359.1" "92032863"
"2482" "Parent=rna17956.path1" "PGA_scaffold0__87_contigs__length_333667982" "181741044" "NC_039359.1" "92036177"
"2483" "Parent=rna17957.path1" "PGA_scaffold0__87_contigs__length_333667982" "181741044" "NC_039359.1" "92036177"
"2484" "Parent=rna17958.path1" "PGA_scaffold0__87_contigs__length_333667982" "181741044" "NC_039359.1" "92036177"
"2485" "Parent=rna17959.path1" "PGA_scaffold0__87_contigs__length_333667982" "181741044" "NC_039359.1" "92036177"
"2486" "Parent=rna17961.path1" "PGA_scaffold0__87_contigs__length_333667982" "181870243" "NC_039359.1" "92165376"
"2487" "Parent=rna17972.path1" "PGA_scaffold0__87_contigs__length_333667982" "181876052" "NC_039359.1" "92171185"
"2488" "Parent=rna17977.path1" "PGA_scaffold0__87_contigs__length_333667982" "182050303" "NC_039359.1" "92345436"
"2489" "Parent=rna17999.path1" "PGA_scaffold0__87_contigs__length_333667982" "182649800" "NC_039359.1" "92944933"
"2490" "Parent=rna18000.path1" "PGA_scaffold0__87_contigs__length_333667982" "182649800" "NC_039359.1" "92944933"
"2491" "Parent=rna18001.path1" "PGA_scaffold0__87_contigs__length_333667982" "182706649" "NC_039359.1" "93001782"
"2492" "Parent=rna18002.path1" "PGA_scaffold0__87_contigs__length_333667982" "182734126" "NC_039359.1" "93029259"
"2493" "Parent=rna18005.path1" "PGA_scaffold0__87_contigs__length_333667982" "182796718" "NC_039359.1" "93091851"
"2494" "Parent=rna18006.path1" "PGA_scaffold0__87_contigs__length_333667982" "182832869" "NC_039359.1" "93128002"
"2495" "Parent=rna18007.path1" "PGA_scaffold0__87_contigs__length_333667982" "182865516" "NC_039359.1" "93160649"
"2496" "Parent=rna18008.path1" "PGA_scaffold0__87_contigs__length_333667982" "182880824" "NC_039359.1" "93175957"
"2497" "Parent=rna18009.path1" "PGA_scaffold0__87_contigs__length_333667982" "182998860" "NC_039359.1" "93293993"
"2498" "Parent=rna18012.path1" "PGA_scaffold0__87_contigs__length_333667982" "183043313" "NC_039359.1" "93338446"
"2499" "Parent=rna18013.path1" "PGA_scaffold0__87_contigs__length_333667982" "183043313" "NC_039359.1" "93338446"
"2500" "Parent=rna18014.path1" "PGA_scaffold0__87_contigs__length_333667982" "183043313" "NC_039359.1" "93338446"
"2501" "Parent=rna18015.path1" "PGA_scaffold0__87_contigs__length_333667982" "183043313" "NC_039359.1" "93338446"
"2502" "Parent=rna18018.path1" "PGA_scaffold0__87_contigs__length_333667982" "183054551" "NC_039359.1" "93349684"
"2503" "Parent=rna18026.path1" "PGA_scaffold0__87_contigs__length_333667982" "183222069" "NC_039359.1" "93517202"
"2504" "Parent=rna18031.path1" "PGA_scaffold0__87_contigs__length_333667982" "183411187" "NC_039359.1" "93710061"
"2505" "Parent=rna18032.path1" "PGA_scaffold0__87_contigs__length_333667982" "183411187" "NC_039359.1" "93710061"
"2506" "Parent=rna18033.path1" "PGA_scaffold0__87_contigs__length_333667982" "183411187" "NC_039359.1" "93710061"
"2507" "Parent=rna18034.path1" "PGA_scaffold0__87_contigs__length_333667982" "183412349" "NC_039359.1" "93711223"
"2508" "Parent=rna18036.path1" "PGA_scaffold0__87_contigs__length_333667982" "183496913" "NC_039359.1" "93795787"
"2509" "Parent=rna18041.path1" "PGA_scaffold0__87_contigs__length_333667982" "183603657" "NC_039359.1" "93902531"
"2510" "Parent=rna18046.path1" "PGA_scaffold0__87_contigs__length_333667982" "183839060" "NC_039359.1" "94137934"
"2511" "Parent=rna18047.path1" "PGA_scaffold0__87_contigs__length_333667982" "183839060" "NC_039359.1" "94137934"
"2512" "Parent=rna18050.path1" "PGA_scaffold0__87_contigs__length_333667982" "183943078" "NC_039359.1" "94241952"
"2513" "Parent=rna18051.path1" "PGA_scaffold0__87_contigs__length_333667982" "183981549" "NC_039359.1" "94280423"
"2514" "Parent=rna18059.path1" "PGA_scaffold0__87_contigs__length_333667982" "184080941" "NC_039359.1" "94379815"
"2515" "Parent=rna18061.path1" "PGA_scaffold0__87_contigs__length_333667982" "184118105" "NC_039359.1" "94416979"
"2516" "Parent=rna18075.path1" "PGA_scaffold0__87_contigs__length_333667982" "184262933" "NC_039359.1" "94561807"
"2517" "Parent=rna18083.path1" "PGA_scaffold0__87_contigs__length_333667982" "184420841" "NC_039359.1" "94719715"
"2518" "Parent=rna18085.path1" "PGA_scaffold0__87_contigs__length_333667982" "184464063" "NC_039359.1" "94762937"
"2519" "Parent=rna18086.path1" "PGA_scaffold0__87_contigs__length_333667982" "184464063" "NC_039359.1" "94762937"
"2520" "Parent=rna18088.path1" "PGA_scaffold0__87_contigs__length_333667982" "184476813" "NC_039359.1" "94775687"
"2521" "Parent=rna18089.path1" "PGA_scaffold0__87_contigs__length_333667982" "184476813" "NC_039359.1" "94775687"
"2522" "Parent=rna18090.path1" "PGA_scaffold0__87_contigs__length_333667982" "184512459" "NC_039359.1" "94811333"
"2523" "Parent=rna18092.path1" "PGA_scaffold0__87_contigs__length_333667982" "184517444" "NC_039359.1" "94816318"
"2524" "Parent=rna18093.path1" "PGA_scaffold0__87_contigs__length_333667982" "184517444" "NC_039359.1" "94816318"
"2525" "Parent=rna18094.path1" "PGA_scaffold0__87_contigs__length_333667982" "184517444" "NC_039359.1" "94816318"
"2526" "Parent=rna18105.path1" "PGA_scaffold0__87_contigs__length_333667982" "184831197" "NC_039359.1" "95130071"
"2527" "Parent=rna18106.path1" "PGA_scaffold0__87_contigs__length_333667982" "184831197" "NC_039359.1" "95130071"
"2528" "Parent=rna18109.path1" "PGA_scaffold0__87_contigs__length_333667982" "184844923" "NC_039359.1" "95143797"
"2529" "Parent=rna18111.path1" "PGA_scaffold0__87_contigs__length_333667982" "184932711" "NC_039359.1" "95231585"
"2530" "Parent=rna18112.path1" "PGA_scaffold0__87_contigs__length_333667982" "184936443" "NC_039359.1" "95235317"
"2531" "Parent=rna18118.path1" "PGA_scaffold0__87_contigs__length_333667982" "185268166" "NC_039359.1" "95567040"
"2532" "Parent=rna18120.path1" "PGA_scaffold0__87_contigs__length_333667982" "185333461" "NC_039359.1" "95632335"
"2533" "Parent=rna18121.path1" "PGA_scaffold0__87_contigs__length_333667982" "185333461" "NC_039359.1" "95632335"
"2534" "Parent=rna18122.path1" "PGA_scaffold0__87_contigs__length_333667982" "185333461" "NC_039359.1" "95632335"
"2535" "Parent=rna18142.path1" "PGA_scaffold0__87_contigs__length_333667982" "185380098" "NC_039359.1" "95678972"
"2536" "Parent=rna18145.path1" "PGA_scaffold0__87_contigs__length_333667982" "185493856" "NC_039359.1" "95792730"
"2537" "Parent=rna18150.path1" "PGA_scaffold0__87_contigs__length_333667982" "185510280" "NC_039359.1" "95809154"
"2538" "Parent=rna18159.path1" "PGA_scaffold0__87_contigs__length_333667982" "185994169" "NC_039359.1" "96296487"
"2539" "Parent=rna18160.path1" "PGA_scaffold0__87_contigs__length_333667982" "186020151" "NC_039359.1" "96322469"
"2540" "Parent=rna18161.path1" "PGA_scaffold0__87_contigs__length_333667982" "186022829" "NC_039359.1" "96325147"
"2541" "Parent=rna18162.path1" "PGA_scaffold0__87_contigs__length_333667982" "186023516" "NC_039359.1" "96325834"
"2542" "Parent=rna18163.path1" "PGA_scaffold0__87_contigs__length_333667982" "186029880" "NC_039359.1" "96332198"
"2543" "Parent=rna18170.path1" "PGA_scaffold0__87_contigs__length_333667982" "186101614" "NC_039359.1" "96403932"
"2544" "Parent=rna18171.path1" "PGA_scaffold0__87_contigs__length_333667982" "186101614" "NC_039359.1" "96403932"
"2545" "Parent=rna18172.path1" "PGA_scaffold0__87_contigs__length_333667982" "186158928" "NC_039359.1" "96461246"
"2546" "Parent=rna18176.path1" "PGA_scaffold0__87_contigs__length_333667982" "186205333" "NC_039359.1" "96507651"
"2547" "Parent=rna18177.path1" "PGA_scaffold0__87_contigs__length_333667982" "186259270" "NC_039359.1" "96561588"
"2548" "Parent=rna18180.path1" "PGA_scaffold0__87_contigs__length_333667982" "186382768" "NC_039359.1" "96685086"
"2549" "Parent=rna18182.path1" "PGA_scaffold0__87_contigs__length_333667982" "186428396" "NC_039359.1" "96730714"
"2550" "Parent=rna18196.path1" "PGA_scaffold0__87_contigs__length_333667982" "186594322" "NC_039359.1" "96896640"
"2551" "Parent=rna18199.path1" "PGA_scaffold0__87_contigs__length_333667982" "186596959" "NC_039359.1" "96899277"
"2552" "Parent=rna18200.path1" "PGA_scaffold0__87_contigs__length_333667982" "186599730" "NC_039359.1" "96902048"
"2553" "Parent=rna18202.path1" "PGA_scaffold0__87_contigs__length_333667982" "186630442" "NC_039359.1" "96932760"
"2554" "Parent=rna18203.path1" "PGA_scaffold0__87_contigs__length_333667982" "186632072" "NC_039359.1" "96934390"
"2555" "Parent=rna18204.path1" "PGA_scaffold0__87_contigs__length_333667982" "186635564" "NC_039359.1" "96937882"
"2556" "Parent=rna18205.path1" "PGA_scaffold0__87_contigs__length_333667982" "186635564" "NC_039359.1" "96937882"
"2557" "Parent=rna18212.path1" "PGA_scaffold0__87_contigs__length_333667982" "186720885" "NC_039359.1" "97023203"
"2558" "Parent=rna18218.path1" "PGA_scaffold0__87_contigs__length_333667982" "186878719" "NC_039359.1" "97181037"
"2559" "Parent=rna18226.path1" "PGA_scaffold0__87_contigs__length_333667982" "187167411" "NC_039359.1" "97469729"
"2560" "Parent=rna18229.path1" "PGA_scaffold0__87_contigs__length_333667982" "187303008" "NC_039359.1" "97605326"
"2561" "Parent=rna18230.path1" "PGA_scaffold0__87_contigs__length_333667982" "187304446" "NC_039359.1" "97606764"
"2562" "Parent=rna18233.path1" "PGA_scaffold0__87_contigs__length_333667982" "187516834" "NC_039359.1" "97819152"
"2563" "Parent=rna18244.path1" "PGA_scaffold0__87_contigs__length_333667982" "187632800" "NC_039359.1" "97935118"
"2564" "Parent=rna18245.path1" "PGA_scaffold0__87_contigs__length_333667982" "187632800" "NC_039359.1" "97935118"
"2565" "Parent=rna18246.path1" "PGA_scaffold0__87_contigs__length_333667982" "187636307" "NC_039359.1" "97938625"
"2566" "Parent=rna18247.path1" "PGA_scaffold0__87_contigs__length_333667982" "187636307" "NC_039359.1" "97938625"
"2567" "Parent=rna18261.path1" "PGA_scaffold0__87_contigs__length_333667982" "187912380" "NC_039359.1" "98214698"
"2568" "Parent=rna18262.path1" "PGA_scaffold0__87_contigs__length_333667982" "187924412" "NC_039359.1" "98226730"
"2569" "Parent=rna18263.path1" "PGA_scaffold0__87_contigs__length_333667982" "187924412" "NC_039359.1" "98226730"
"2570" "Parent=rna18270.path1" "PGA_scaffold0__87_contigs__length_333667982" "188097499" "NC_039359.1" "98399817"
"2571" "Parent=rna18274.path1" "PGA_scaffold0__87_contigs__length_333667982" "188200072" "NC_039359.1" "98502390"
"2572" "Parent=rna18275.path1" "PGA_scaffold0__87_contigs__length_333667982" "188201374" "NC_039359.1" "98503692"
"2573" "Parent=rna18276.path1" "PGA_scaffold0__87_contigs__length_333667982" "188201374" "NC_039359.1" "98503692"
"2574" "Parent=rna18286.path1" "PGA_scaffold0__87_contigs__length_333667982" "188329264" "NC_039359.1" "98631582"
"2575" "Parent=rna18287.path1" "PGA_scaffold0__87_contigs__length_333667982" "188329264" "NC_039359.1" "98631582"
"2576" "Parent=rna18288.path1" "PGA_scaffold0__87_contigs__length_333667982" "188329264" "NC_039359.1" "98631582"
"2577" "Parent=rna18289.path1" "PGA_scaffold0__87_contigs__length_333667982" "188329264" "NC_039359.1" "98631582"
"2578" "Parent=rna18290.path1" "PGA_scaffold0__87_contigs__length_333667982" "188329264" "NC_039359.1" "98631582"
"2579" "Parent=rna18291.path1" "PGA_scaffold0__87_contigs__length_333667982" "188334296" "NC_039359.1" "98636614"
"2580" "Parent=rna18292.path1" "PGA_scaffold0__87_contigs__length_333667982" "188341025" "NC_039359.1" "98643343"
"2581" "Parent=rna18295.path1" "PGA_scaffold0__87_contigs__length_333667982" "188458470" "NC_039359.1" "98760788"
"2582" "Parent=rna18298.path1" "PGA_scaffold0__87_contigs__length_333667982" "188525803" "NC_039359.1" "98828121"
"2583" "Parent=rna18299.path1" "PGA_scaffold0__87_contigs__length_333667982" "188525803" "NC_039359.1" "98828121"
"2584" "Parent=rna18300.path1" "PGA_scaffold0__87_contigs__length_333667982" "188525803" "NC_039359.1" "98828121"
"2585" "Parent=rna18303.path1" "PGA_scaffold0__87_contigs__length_333667982" "188661094" "NC_039359.1" "98963412"
"2586" "Parent=rna18304.path1" "PGA_scaffold0__87_contigs__length_333667982" "188661094" "NC_039359.1" "98963412"
"2587" "Parent=rna18305.path1" "PGA_scaffold0__87_contigs__length_333667982" "188661094" "NC_039359.1" "98963412"
"2588" "Parent=rna18308.path1" "PGA_scaffold0__87_contigs__length_333667982" "188713279" "NC_039359.1" "99015597"
"2589" "Parent=rna18309.path1" "PGA_scaffold0__87_contigs__length_333667982" "188713279" "NC_039359.1" "99015597"
"2590" "Parent=rna18311.path1" "PGA_scaffold0__87_contigs__length_333667982" "188729272" "NC_039359.1" "99031590"
"2591" "Parent=rna18312.path1" "PGA_scaffold0__87_contigs__length_333667982" "188759285" "NC_039359.1" "99061603"
"2592" "Parent=rna18313.path1" "PGA_scaffold0__87_contigs__length_333667982" "188765278" "NC_039359.1" "99067596"
"2593" "Parent=rna18314.path1" "PGA_scaffold0__87_contigs__length_333667982" "188769147" "NC_039359.1" "99071465"
"2594" "Parent=rna18317.path1" "PGA_scaffold0__87_contigs__length_333667982" "188825455" "NC_039359.1" "99127773"
"2595" "Parent=rna18316.path1" "PGA_scaffold0__87_contigs__length_333667982" "188825469" "NC_039359.1" "99127787"
"2596" "Parent=rna18320.path1" "PGA_scaffold0__87_contigs__length_333667982" "188888008" "NC_039359.1" "99190326"
"2597" "Parent=rna18329.path1" "PGA_scaffold0__87_contigs__length_333667982" "189338870" "NC_039359.1" "99641188"
"2598" "Parent=rna18333.path1" "PGA_scaffold0__87_contigs__length_333667982" "189439349" "NC_039359.1" "99741667"
"2599" "Parent=rna18334.path1" "PGA_scaffold0__87_contigs__length_333667982" "189442495" "NC_039359.1" "99744813"
"2600" "Parent=rna18335.path1" "PGA_scaffold0__87_contigs__length_333667982" "189446792" "NC_039359.1" "99749110"
"2601" "Parent=rna18336.path1" "PGA_scaffold0__87_contigs__length_333667982" "189446792" "NC_039359.1" "99749110"
"2602" "Parent=rna18337.path1" "PGA_scaffold0__87_contigs__length_333667982" "189452141" "NC_039359.1" "99754459"
"2603" "Parent=rna18338.path1" "PGA_scaffold0__87_contigs__length_333667982" "189453712" "NC_039359.1" "99756030"
"2604" "Parent=rna18339.path1" "PGA_scaffold0__87_contigs__length_333667982" "189466587" "NC_039359.1" "99768905"
"2605" "Parent=rna18340.path1" "PGA_scaffold0__87_contigs__length_333667982" "189545792" "NC_039359.1" "99848110"
"2606" "Parent=rna18347.path1" "PGA_scaffold0__87_contigs__length_333667982" "189654804" "NC_039359.1" "99957122"
"2607" "Parent=rna18348.path1" "PGA_scaffold0__87_contigs__length_333667982" "189654804" "NC_039359.1" "99957122"
"2608" "Parent=rna18349.path1" "PGA_scaffold0__87_contigs__length_333667982" "189654804" "NC_039359.1" "99957122"
"2609" "Parent=rna18350.path1" "PGA_scaffold0__87_contigs__length_333667982" "189654804" "NC_039359.1" "99957122"
"2610" "Parent=rna18351.path1" "PGA_scaffold0__87_contigs__length_333667982" "189654804" "NC_039359.1" "99957122"
"2611" "Parent=rna18353.path1" "PGA_scaffold0__87_contigs__length_333667982" "189762344" "NC_039359.1" "100064662"
"2612" "Parent=rna18356.path1" "PGA_scaffold0__87_contigs__length_333667982" "189884974" "NC_039359.1" "100187292"
"2613" "Parent=rna18360.path1" "PGA_scaffold0__87_contigs__length_333667982" "190251901" "NC_039359.1" "100554219"
"2614" "Parent=rna18362.path1" "PGA_scaffold0__87_contigs__length_333667982" "190261818" "NC_039359.1" "100564136"
"2615" "Parent=rna18366.path1" "PGA_scaffold0__87_contigs__length_333667982" "190360828" "NC_039359.1" "100663146"
"2616" "Parent=rna18369.path1" "PGA_scaffold0__87_contigs__length_333667982" "190382175" "NC_039359.1" "100684493"
"2617" "Parent=rna18370.path1" "PGA_scaffold0__87_contigs__length_333667982" "190382175" "NC_039359.1" "100684493"
"2618" "Parent=rna18371.path1" "PGA_scaffold0__87_contigs__length_333667982" "190382175" "NC_039359.1" "100684493"
"2619" "Parent=rna18392.path1" "PGA_scaffold0__87_contigs__length_333667982" "190854823" "NC_039359.1" "101157141"
"2620" "Parent=rna18399.path1" "PGA_scaffold0__87_contigs__length_333667982" "190978202" "NC_039359.1" "101280520"
"2621" "Parent=rna18414.path1" "PGA_scaffold0__87_contigs__length_333667982" "191259889" "NC_039359.1" "101562207"
"2622" "Parent=rna18416.path1" "PGA_scaffold0__87_contigs__length_333667982" "191263974" "NC_039359.1" "101566292"
"2623" "Parent=rna18429.path1" "PGA_scaffold0__87_contigs__length_333667982" "191529920" "NC_039359.1" "101832238"
"2624" "Parent=rna18436.path1" "PGA_scaffold0__87_contigs__length_333667982" "191673885" "NC_039359.1" "101976203"
"2625" "Parent=rna18437.path1" "PGA_scaffold0__87_contigs__length_333667982" "191680874" "NC_039359.1" "101983192"
"2626" "Parent=rna18438.path1" "PGA_scaffold0__87_contigs__length_333667982" "191712873" "NC_039359.1" "102015191"
"2627" "Parent=rna18440.path1" "PGA_scaffold0__87_contigs__length_333667982" "191906066" "NC_039359.1" "102208384"
"2628" "Parent=rna18446.path1" "PGA_scaffold0__87_contigs__length_333667982" "192036562" "NC_039359.1" "102338880"
"2629" "Parent=rna18454.path1" "PGA_scaffold0__87_contigs__length_333667982" "192148843" "NC_039359.1" "102451161"
"2630" "Parent=rna18455.path1" "PGA_scaffold0__87_contigs__length_333667982" "192148843" "NC_039359.1" "102451161"
"2631" "Parent=rna18456.path1" "PGA_scaffold0__87_contigs__length_333667982" "192148843" "NC_039359.1" "102451161"
"2632" "Parent=rna18457.path1" "PGA_scaffold0__87_contigs__length_333667982" "192211127" "NC_039359.1" "102513445"
"2633" "Parent=rna18458.path1" "PGA_scaffold0__87_contigs__length_333667982" "192243666" "NC_039359.1" "102545984"
"2634" "Parent=rna18459.path1" "PGA_scaffold0__87_contigs__length_333667982" "192245956" "NC_039359.1" "102548274"
"2635" "Parent=rna18468.path1" "PGA_scaffold0__87_contigs__length_333667982" "192400066" "NC_039359.1" "102702384"
"2636" "Parent=rna18490.path1" "PGA_scaffold0__87_contigs__length_333667982" "192705826" "NC_039359.1" "103008144"
"2637" "Parent=rna18501.path1" "PGA_scaffold0__87_contigs__length_333667982" "192884138" "NC_039359.1" "103186456"
"2638" "Parent=rna18502.path1" "PGA_scaffold0__87_contigs__length_333667982" "192893587" "NC_039359.1" "103195905"
"2639" "Parent=rna18503.path1" "PGA_scaffold0__87_contigs__length_333667982" "192912828" "NC_039359.1" "103215146"
"2640" "Parent=rna18504.path1" "PGA_scaffold0__87_contigs__length_333667982" "193009502" "NC_039359.1" "103311820"
"2641" "Parent=rna18506.path1" "PGA_scaffold0__87_contigs__length_333667982" "193032118" "NC_039359.1" "103334436"
"2642" "Parent=rna18512.path1" "PGA_scaffold0__87_contigs__length_333667982" "193127237" "NC_039359.1" "103429555"
"2643" "Parent=rna18515.path1" "PGA_scaffold0__87_contigs__length_333667982" "193227752" "NC_039359.1" "103530070"
"2644" "Parent=rna18518.path1" "PGA_scaffold0__87_contigs__length_333667982" "193336430" "NC_039359.1" "103638748"
"2645" "Parent=rna18519.path1" "PGA_scaffold0__87_contigs__length_333667982" "193336430" "NC_039359.1" "103638748"
"2646" "Parent=rna18520.path1" "PGA_scaffold0__87_contigs__length_333667982" "193336430" "NC_039359.1" "103638748"
"2647" "Parent=rna18521.path1" "PGA_scaffold0__87_contigs__length_333667982" "193336430" "NC_039359.1" "103638748"
"2648" "Parent=rna18522.path1" "PGA_scaffold0__87_contigs__length_333667982" "193336430" "NC_039359.1" "103638748"
"2649" "Parent=rna18523.path1" "PGA_scaffold0__87_contigs__length_333667982" "193336430" "NC_039359.1" "103638748"
"2650" "Parent=rna18541.path1" "PGA_scaffold0__87_contigs__length_333667982" "193852262" "NC_039359.1" "104154580"
"2651" "Parent=rna18543.path1" "PGA_scaffold0__87_contigs__length_333667982" "193882180" "NC_039359.1" "104184498"
"2652" "Parent=rna18545.path1" "PGA_scaffold0__87_contigs__length_333667982" "193938613" "NC_039359.1" "104240931"
"2653" "Parent=rna18547.path1" "PGA_scaffold0__87_contigs__length_333667982" "194036843" "NC_039359.1" "104339161"
"2654" "Parent=rna18552.path1" "PGA_scaffold0__87_contigs__length_333667982" "194167317" "NC_039359.1" "104469635"
"2655" "Parent=rna18558.path1" "PGA_scaffold0__87_contigs__length_333667982" "194454719" "NC_039359.1" "104757037"
"2656" "Parent=rna18560.path1" "PGA_scaffold0__87_contigs__length_333667982" "194508146" "NC_039359.1" "104810464"
"2657" "Parent=rna18562.path1" "PGA_scaffold0__87_contigs__length_333667982" "194551107" "NC_039359.1" "104853425"
"2658" "Parent=rna18567.path1" "PGA_scaffold0__87_contigs__length_333667982" "194726067" "NC_039359.1" "105028385"
"2659" "Parent=rna18575.path1" "PGA_scaffold0__87_contigs__length_333667982" "194866826" "NC_039359.1" "105169144"
"2660" "Parent=rna19047.path1" "PGA_scaffold0__87_contigs__length_333667982" "195440329" "NC_039359.1" "115196983"
"2661" "Parent=rna19044.path1" "PGA_scaffold0__87_contigs__length_333667982" "195443447" "NC_039359.1" "115191390"
"2662" "Parent=rna19045.path1" "PGA_scaffold0__87_contigs__length_333667982" "195443447" "NC_039359.1" "115191390"
"2663" "Parent=rna19040.path1" "PGA_scaffold0__87_contigs__length_333667982" "195602013" "NC_039359.1" "115036113"
"2664" "Parent=rna19038.path1" "PGA_scaffold0__87_contigs__length_333667982" "195630889" "NC_039359.1" "115005786"
"2665" "Parent=rna19033.path1" "PGA_scaffold0__87_contigs__length_333667982" "195787976" "NC_039359.1" "114848825"
"2666" "Parent=rna19035.path1" "PGA_scaffold0__87_contigs__length_333667982" "195787976" "NC_039359.1" "114848825"
"2667" "Parent=rna19022.path1" "PGA_scaffold0__87_contigs__length_333667982" "195804216" "NC_039359.1" "114832390"
"2668" "Parent=rna19017.path1" "PGA_scaffold0__87_contigs__length_333667982" "195818562" "NC_039359.1" "114818807"
"2669" "Parent=rna19018.path1" "PGA_scaffold0__87_contigs__length_333667982" "195818562" "NC_039359.1" "114818807"
"2670" "Parent=rna19016.path1" "PGA_scaffold0__87_contigs__length_333667982" "195820505" "NC_039359.1" "114816846"
"2671" "Parent=rna19004.path1" "PGA_scaffold0__87_contigs__length_333667982" "196009343" "NC_039359.1" "114628015"
"2672" "Parent=rna18998.path1" "PGA_scaffold0__87_contigs__length_333667982" "196077747" "NC_039359.1" "114560271"
"2673" "Parent=rna18995.path1" "PGA_scaffold0__87_contigs__length_333667982" "196115301" "NC_039359.1" "114522333"
"2674" "Parent=rna18993.path1" "PGA_scaffold0__87_contigs__length_333667982" "196187066" "NC_039359.1" "114450310"
"2675" "Parent=rna18992.path1" "PGA_scaffold0__87_contigs__length_333667982" "196228820" "NC_039359.1" "114408607"
"2676" "Parent=rna18991.path1" "PGA_scaffold0__87_contigs__length_333667982" "196231982" "NC_039359.1" "114403045"
"2677" "Parent=rna18984.path1" "PGA_scaffold0__87_contigs__length_333667982" "196415962" "NC_039359.1" "114222098"
"2678" "Parent=rna18983.path1" "PGA_scaffold0__87_contigs__length_333667982" "196446971" "NC_039359.1" "114191287"
"2679" "Parent=rna18982.path1" "PGA_scaffold0__87_contigs__length_333667982" "196448236" "NC_039359.1" "114188909"
"2680" "Parent=rna18975.path1" "PGA_scaffold0__87_contigs__length_333667982" "196503631" "NC_039359.1" "114133907"
"2681" "Parent=rna18955.path1" "PGA_scaffold0__87_contigs__length_333667982" "196785066" "NC_039359.1" "113853054"
"2682" "Parent=rna18948.path1" "PGA_scaffold0__87_contigs__length_333667982" "196952167" "NC_039359.1" "113685166"
"2683" "Parent=rna18947.path1" "PGA_scaffold0__87_contigs__length_333667982" "197058441" "NC_039359.1" "113575321"
"2684" "Parent=rna18939.path1" "PGA_scaffold0__87_contigs__length_333667982" "197117480" "NC_039359.1" "113520257"
"2685" "Parent=rna18938.path1" "PGA_scaffold0__87_contigs__length_333667982" "197118899" "NC_039359.1" "113517633"
"2686" "Parent=rna18936.path1" "PGA_scaffold0__87_contigs__length_333667982" "197131369" "NC_039359.1" "113504573"
"2687" "Parent=rna18927.path1" "PGA_scaffold0__87_contigs__length_333667982" "197330196" "NC_039359.1" "113307624"
"2688" "Parent=rna18924.path1" "PGA_scaffold0__87_contigs__length_333667982" "197414116" "NC_039359.1" "113223142"
"2689" "Parent=rna18923.path1" "PGA_scaffold0__87_contigs__length_333667982" "197439483" "NC_039359.1" "113198489"
"2690" "Parent=rna18921.path1" "PGA_scaffold0__87_contigs__length_333667982" "197479933" "NC_039359.1" "113155872"
"2691" "Parent=rna18919.path1" "PGA_scaffold0__87_contigs__length_333667982" "197533960" "NC_039359.1" "113104033"
"2692" "Parent=rna18918.path1" "PGA_scaffold0__87_contigs__length_333667982" "197535317" "NC_039359.1" "113097608"
"2693" "Parent=rna18916.path1" "PGA_scaffold0__87_contigs__length_333667982" "197545830" "NC_039359.1" "113089749"
"2694" "Parent=rna18915.path1" "PGA_scaffold0__87_contigs__length_333667982" "197549581" "NC_039359.1" "113088296"
"2695" "Parent=rna18910.path1" "PGA_scaffold0__87_contigs__length_333667982" "197654844" "NC_039359.1" "112982685"
"2696" "Parent=rna18907.path1" "PGA_scaffold0__87_contigs__length_333667982" "197723960" "NC_039359.1" "112913412"
"2697" "Parent=rna18906.path1" "PGA_scaffold0__87_contigs__length_333667982" "197728791" "NC_039359.1" "112909071"
"2698" "Parent=rna18901.path1" "PGA_scaffold0__87_contigs__length_333667982" "197889737" "NC_039359.1" "112748419"
"2699" "Parent=rna18900.path1" "PGA_scaffold0__87_contigs__length_333667982" "197993649" "NC_039359.1" "112641785"
"2700" "Parent=rna18898.path1" "PGA_scaffold0__87_contigs__length_333667982" "198117881" "NC_039359.1" "112504987"
"2701" "Parent=rna18894.path1" "PGA_scaffold0__87_contigs__length_333667982" "198166613" "NC_039359.1" "112471237"
"2702" "Parent=rna18893.path1" "PGA_scaffold0__87_contigs__length_333667982" "198187946" "NC_039359.1" "112443345"
"2703" "Parent=rna18892.path1" "PGA_scaffold0__87_contigs__length_333667982" "198195975" "NC_039359.1" "112439749"
"2704" "Parent=rna18886.path1" "PGA_scaffold0__87_contigs__length_333667982" "198653424" "NC_039359.1" "111984098"
"2705" "Parent=rna18880.path1" "PGA_scaffold0__87_contigs__length_333667982" "198673691" "NC_039359.1" "111962720"
"2706" "Parent=rna18881.path1" "PGA_scaffold0__87_contigs__length_333667982" "198673691" "NC_039359.1" "111962720"
"2707" "Parent=rna18882.path1" "PGA_scaffold0__87_contigs__length_333667982" "198673691" "NC_039359.1" "111962720"
"2708" "Parent=rna18877.path1" "PGA_scaffold0__87_contigs__length_333667982" "198731387" "NC_039359.1" "111906559"
"2709" "Parent=rna18868.path1" "PGA_scaffold0__87_contigs__length_333667982" "198970479" "NC_039359.1" "111663943"
"2710" "Parent=rna18863.path1" "PGA_scaffold0__87_contigs__length_333667982" "199031263" "NC_039359.1" "111606329"
"2711" "Parent=rna18860.path1" "PGA_scaffold0__87_contigs__length_333667982" "199039878" "NC_039359.1" "111596845"
"2712" "Parent=rna18857.path1" "PGA_scaffold0__87_contigs__length_333667982" "199130609" "NC_039359.1" "111506914"
"2713" "Parent=rna18858.path1" "PGA_scaffold0__87_contigs__length_333667982" "199130609" "NC_039359.1" "111506914"
"2714" "Parent=rna18859.path1" "PGA_scaffold0__87_contigs__length_333667982" "199130609" "NC_039359.1" "111506914"
"2715" "Parent=rna18853.path1" "PGA_scaffold0__87_contigs__length_333667982" "199137821" "NC_039359.1" "111500380"
"2716" "Parent=rna18849.path1" "PGA_scaffold0__87_contigs__length_333667982" "199387736" "NC_039359.1" "111250321"
"2717" "Parent=rna18841.path1" "PGA_scaffold0__87_contigs__length_333667982" "199581606" "NC_039359.1" "111055601"
"2718" "Parent=rna18840.path1" "PGA_scaffold0__87_contigs__length_333667982" "199597932" "NC_039359.1" "111038654"
"2719" "Parent=rna18824.path1" "PGA_scaffold0__87_contigs__length_333667982" "199840093" "NC_039359.1" "110797710"
"2720" "Parent=rna18823.path1" "PGA_scaffold0__87_contigs__length_333667982" "200020799" "NC_039359.1" "110617453"
"2721" "Parent=rna18817.path1" "PGA_scaffold0__87_contigs__length_333667982" "200253262" "NC_039359.1" "110383832"
"2722" "Parent=rna18803.path1" "PGA_scaffold0__87_contigs__length_333667982" "200477310" "NC_039359.1" "110158277"
"2723" "Parent=rna18801.path1" "PGA_scaffold0__87_contigs__length_333667982" "200515194" "NC_039359.1" "110122416"
"2724" "Parent=rna18796.path1" "PGA_scaffold0__87_contigs__length_333667982" "200547625" "NC_039359.1" "110089711"
"2725" "Parent=rna18797.path1" "PGA_scaffold0__87_contigs__length_333667982" "200547625" "NC_039359.1" "110089711"
"2726" "Parent=rna18798.path1" "PGA_scaffold0__87_contigs__length_333667982" "200547625" "NC_039359.1" "110089711"
"2727" "Parent=rna18799.path1" "PGA_scaffold0__87_contigs__length_333667982" "200547625" "NC_039359.1" "110089711"
"2728" "Parent=rna18786.path1" "PGA_scaffold0__87_contigs__length_333667982" "200762537" "NC_039359.1" "109874252"
"2729" "Parent=rna18785.path1" "PGA_scaffold0__87_contigs__length_333667982" "200885351" "NC_039359.1" "109749854"
"2730" "Parent=rna18783.path1" "PGA_scaffold0__87_contigs__length_333667982" "201105617" "NC_039359.1" "109532502"
"2731" "Parent=rna18778.path1" "PGA_scaffold0__87_contigs__length_333667982" "201132124" "NC_039359.1" "109505843"
"2732" "Parent=rna18775.path1" "PGA_scaffold0__87_contigs__length_333667982" "201269843" "NC_039359.1" "109359159"
"2733" "Parent=rna18773.path1" "PGA_scaffold0__87_contigs__length_333667982" "201296724" "NC_039359.1" "109341417"
"2734" "Parent=rna18771.path1" "PGA_scaffold0__87_contigs__length_333667982" "201345012" "NC_039359.1" "109289533"
"2735" "Parent=rna18772.path1" "PGA_scaffold0__87_contigs__length_333667982" "201345012" "NC_039359.1" "109289533"
"2736" "Parent=rna18770.path1" "PGA_scaffold0__87_contigs__length_333667982" "201349948" "NC_039359.1" "109287338"
"2737" "Parent=rna18762.path1" "PGA_scaffold0__87_contigs__length_333667982" "201596455" "NC_039359.1" "109037927"
"2738" "Parent=rna18743.path1" "PGA_scaffold0__87_contigs__length_333667982" "202040647" "NC_039359.1" "108597248"
"2739" "Parent=rna18738.path1" "PGA_scaffold0__87_contigs__length_333667982" "202062109" "NC_039359.1" "108573072"
"2740" "Parent=rna18736.path1" "PGA_scaffold0__87_contigs__length_333667982" "202101669" "NC_039359.1" "108534721"
"2741" "Parent=rna18723.path1" "PGA_scaffold0__87_contigs__length_333667982" "202326338" "NC_039359.1" "108310602"
"2742" "Parent=rna18721.path1" "PGA_scaffold0__87_contigs__length_333667982" "202346798" "NC_039359.1" "108288851"
"2743" "Parent=rna18718.path1" "PGA_scaffold0__87_contigs__length_333667982" "202354278" "NC_039359.1" "108280568"
"2744" "Parent=rna18720.path1" "PGA_scaffold0__87_contigs__length_333667982" "202354278" "NC_039359.1" "108280702"
"2745" "Parent=rna18716.path1" "PGA_scaffold0__87_contigs__length_333667982" "202437932" "NC_039359.1" "108198871"
"2746" "Parent=rna18713.path1" "PGA_scaffold0__87_contigs__length_333667982" "202524399" "NC_039359.1" "108107673"
"2747" "Parent=rna18710.path1" "PGA_scaffold0__87_contigs__length_333667982" "202783732" "NC_039359.1" "107852308"
"2748" "Parent=rna18709.path1" "PGA_scaffold0__87_contigs__length_333667982" "202786952" "NC_039359.1" "107849466"
"2749" "Parent=rna18708.path1" "PGA_scaffold0__87_contigs__length_333667982" "202789426" "NC_039359.1" "107847910"
"2750" "Parent=rna18707.path1" "PGA_scaffold0__87_contigs__length_333667982" "202799802" "NC_039359.1" "107836138"
"2751" "Parent=rna18699.path1" "PGA_scaffold0__87_contigs__length_333667982" "202898207" "NC_039359.1" "107737079"
"2752" "Parent=rna18694.path1" "PGA_scaffold0__87_contigs__length_333667982" "202903808" "NC_039359.1" "107731826"
"2753" "Parent=rna18695.path1" "PGA_scaffold0__87_contigs__length_333667982" "202903808" "NC_039359.1" "107731826"
"2754" "Parent=rna18696.path1" "PGA_scaffold0__87_contigs__length_333667982" "202903808" "NC_039359.1" "107731826"
"2755" "Parent=rna18691.path1" "PGA_scaffold0__87_contigs__length_333667982" "203041656" "NC_039359.1" "107595828"
"2756" "Parent=rna18682.path1" "PGA_scaffold0__87_contigs__length_333667982" "203146440" "NC_039359.1" "107487728"
"2757" "Parent=rna18678.path1" "PGA_scaffold0__87_contigs__length_333667982" "203378334" "NC_039359.1" "107254811"
"2758" "Parent=rna18675.path1" "PGA_scaffold0__87_contigs__length_333667982" "203389462" "NC_039359.1" "107247576"
"2759" "Parent=rna18676.path1" "PGA_scaffold0__87_contigs__length_333667982" "203389462" "NC_039359.1" "107247576"
"2760" "Parent=rna18674.path1" "PGA_scaffold0__87_contigs__length_333667982" "203419301" "NC_039359.1" "107216348"
"2761" "Parent=rna18665.path1" "PGA_scaffold0__87_contigs__length_333667982" "203654001" "NC_039359.1" "106981244"
"2762" "Parent=rna18666.path1" "PGA_scaffold0__87_contigs__length_333667982" "203654001" "NC_039359.1" "106981244"
"2763" "Parent=rna18664.path1" "PGA_scaffold0__87_contigs__length_333667982" "203664932" "NC_039359.1" "106969427"
"2764" "Parent=rna18663.path1" "PGA_scaffold0__87_contigs__length_333667982" "203671456" "NC_039359.1" "106964510"
"2765" "Parent=rna18661.path1" "PGA_scaffold0__87_contigs__length_333667982" "203671560" "NC_039359.1" "106964510"
"2766" "Parent=rna18662.path1" "PGA_scaffold0__87_contigs__length_333667982" "203671563" "NC_039359.1" "106964510"
"2767" "Parent=rna18659.path1" "PGA_scaffold0__87_contigs__length_333667982" "203917284" "NC_039359.1" "106720535"
"2768" "Parent=rna18652.path1" "PGA_scaffold0__87_contigs__length_333667982" "203994520" "NC_039359.1" "106643627"
"2769" "Parent=rna18649.path1" "PGA_scaffold0__87_contigs__length_333667982" "204105073" "NC_039359.1" "106530561"
"2770" "Parent=rna18646.path1" "PGA_scaffold0__87_contigs__length_333667982" "204212918" "NC_039359.1" "106415889"
"2771" "Parent=rna18639.path1" "PGA_scaffold0__87_contigs__length_333667982" "204326115" "NC_039359.1" "106312308"
"2772" "Parent=rna18636.path1" "PGA_scaffold0__87_contigs__length_333667982" "204526929" "NC_039359.1" "106109113"
"2773" "Parent=rna18633.path1" "PGA_scaffold0__87_contigs__length_333667982" "204566855" "NC_039359.1" "106069999"
"2774" "Parent=rna18626.path1" "PGA_scaffold0__87_contigs__length_333667982" "204631066" "NC_039359.1" "106000347"
"2775" "Parent=rna18619.path1" "PGA_scaffold0__87_contigs__length_333667982" "204791081" "NC_039359.1" "105844938"
"2776" "Parent=rna18618.path1" "PGA_scaffold0__87_contigs__length_333667982" "204900129" "NC_039359.1" "105736906"
"2777" "Parent=rna18603.path1" "PGA_scaffold0__87_contigs__length_333667982" "205058422" "NC_039359.1" "105578996"
"2778" "Parent=rna18602.path1" "PGA_scaffold0__87_contigs__length_333667982" "205074431" "NC_039359.1" "105562319"
"2779" "Parent=rna18598.path1" "PGA_scaffold0__87_contigs__length_333667982" "205186794" "NC_039359.1" "105451102"
"2780" "Parent=rna18597.path1" "PGA_scaffold0__87_contigs__length_333667982" "205195483" "NC_039359.1" "105441899"
"2781" "Parent=rna18595.path1" "PGA_scaffold0__87_contigs__length_333667982" "205248119" "NC_039359.1" "105387242"
"2782" "Parent=rna18596.path1" "PGA_scaffold0__87_contigs__length_333667982" "205248119" "NC_039359.1" "105387242"
"2783" "Parent=rna18585.path1" "PGA_scaffold0__87_contigs__length_333667982" "205298553" "NC_039359.1" "105337442"
"2784" "Parent=rna22870.path1" "PGA_scaffold0__87_contigs__length_333667982" "205861761" "NC_039359.1" "203978254"
"2785" "Parent=rna22861.path1" "PGA_scaffold0__87_contigs__length_333667982" "206018542" "NC_039359.1" "203822442"
"2786" "Parent=rna22855.path1" "PGA_scaffold0__87_contigs__length_333667982" "206043790" "NC_039359.1" "203797881"
"2787" "Parent=rna22848.path1" "PGA_scaffold0__87_contigs__length_333667982" "206054259" "NC_039359.1" "203787214"
"2788" "Parent=rna22849.path1" "PGA_scaffold0__87_contigs__length_333667982" "206054259" "NC_039359.1" "203787214"
"2789" "Parent=rna22844.path1" "PGA_scaffold0__87_contigs__length_333667982" "206254517" "NC_039359.1" "203587400"
"2790" "Parent=rna22841.path1" "PGA_scaffold0__87_contigs__length_333667982" "206284810" "NC_039359.1" "203554056"
"2791" "Parent=rna22832.path1" "PGA_scaffold0__87_contigs__length_333667982" "206365295" "NC_039359.1" "203475356"
"2792" "Parent=rna22805.path1" "PGA_scaffold0__87_contigs__length_333667982" "206648964" "NC_039359.1" "203190865"
"2793" "Parent=rna22802.path1" "PGA_scaffold0__87_contigs__length_333667982" "206682468" "NC_039359.1" "203158936"
"2794" "Parent=rna22796.path1" "PGA_scaffold0__87_contigs__length_333667982" "206739757" "NC_039359.1" "203099211"
"2795" "Parent=rna22799.path1" "PGA_scaffold0__87_contigs__length_333667982" "206739757" "NC_039359.1" "203099211"
"2796" "Parent=rna22800.path1" "PGA_scaffold0__87_contigs__length_333667982" "206739757" "NC_039359.1" "203099211"
"2797" "Parent=rna22797.path1" "PGA_scaffold0__87_contigs__length_333667982" "206739807" "NC_039359.1" "203099211"
"2798" "Parent=rna22798.path1" "PGA_scaffold0__87_contigs__length_333667982" "206739807" "NC_039359.1" "203099211"
"2799" "Parent=rna22791.path1" "PGA_scaffold0__87_contigs__length_333667982" "206786570" "NC_039359.1" "203053230"
"2800" "Parent=rna22777.path1" "PGA_scaffold0__87_contigs__length_333667982" "207010871" "NC_039359.1" "202830351"
"2801" "Parent=rna22778.path1" "PGA_scaffold0__87_contigs__length_333667982" "207010871" "NC_039359.1" "202830351"
"2802" "Parent=rna22770.path1" "PGA_scaffold0__87_contigs__length_333667982" "207139838" "NC_039359.1" "202700477"
"2803" "Parent=rna22768.path1" "PGA_scaffold0__87_contigs__length_333667982" "207198362" "NC_039359.1" "202640168"
"2804" "Parent=rna22769.path1" "PGA_scaffold0__87_contigs__length_333667982" "207198362" "NC_039359.1" "202640168"
"2805" "Parent=rna22760.path1" "PGA_scaffold0__87_contigs__length_333667982" "207432059" "NC_039359.1" "202408883"
"2806" "Parent=rna22759.path1" "PGA_scaffold0__87_contigs__length_333667982" "207434312" "NC_039359.1" "202406732"
"2807" "Parent=rna22758.path1" "PGA_scaffold0__87_contigs__length_333667982" "207454116" "NC_039359.1" "202387409"
"2808" "Parent=rna22756.path1" "PGA_scaffold0__87_contigs__length_333667982" "207488476" "NC_039359.1" "202351871"
"2809" "Parent=rna22741.path1" "PGA_scaffold0__87_contigs__length_333667982" "207859434" "NC_039359.1" "201981924"
"2810" "Parent=rna22739.path1" "PGA_scaffold0__87_contigs__length_333667982" "207862809" "NC_039359.1" "201976545"
"2811" "Parent=rna22737.path1" "PGA_scaffold0__87_contigs__length_333667982" "207933146" "NC_039359.1" "201902373"
"2812" "Parent=rna22732.path1" "PGA_scaffold0__87_contigs__length_333667982" "208108659" "NC_039359.1" "201732774"
"2813" "Parent=rna22728.path1" "PGA_scaffold0__87_contigs__length_333667982" "208152393" "NC_039359.1" "201687085"
"2814" "Parent=rna22725.path1" "PGA_scaffold0__87_contigs__length_333667982" "208175474" "NC_039359.1" "201666154"
"2815" "Parent=rna22726.path1" "PGA_scaffold0__87_contigs__length_333667982" "208175474" "NC_039359.1" "201666154"
"2816" "Parent=rna22720.path1" "PGA_scaffold0__87_contigs__length_333667982" "208208199" "NC_039359.1" "201625918"
"2817" "Parent=rna22721.path1" "PGA_scaffold0__87_contigs__length_333667982" "208208794" "NC_039359.1" "201625918"
"2818" "Parent=rna22717.path1" "PGA_scaffold0__87_contigs__length_333667982" "208232834" "NC_039359.1" "201539938"
"2819" "Parent=rna22716.path1" "PGA_scaffold0__87_contigs__length_333667982" "208381037" "NC_039359.1" "201458639"
"2820" "Parent=rna22690.path1" "PGA_scaffold0__87_contigs__length_333667982" "209187602" "NC_039359.1" "200654387"
"2821" "Parent=rna22682.path1" "PGA_scaffold0__87_contigs__length_333667982" "209295676" "NC_039359.1" "200541343"
"2822" "Parent=rna22679.path1" "PGA_scaffold0__87_contigs__length_333667982" "209399692" "NC_039359.1" "200438922"
"2823" "Parent=rna22674.path1" "PGA_scaffold0__87_contigs__length_333667982" "209502851" "NC_039359.1" "200336546"
"2824" "Parent=rna22675.path1" "PGA_scaffold0__87_contigs__length_333667982" "209502851" "NC_039359.1" "200337281"
"2825" "Parent=rna22676.path1" "PGA_scaffold0__87_contigs__length_333667982" "209502851" "NC_039359.1" "200337327"
"2826" "Parent=rna22658.path1" "PGA_scaffold0__87_contigs__length_333667982" "209953682" "NC_039359.1" "199881950"
"2827" "Parent=rna22655.path1" "PGA_scaffold0__87_contigs__length_333667982" "210216562" "NC_039359.1" "199624110"
"2828" "Parent=rna22656.path1" "PGA_scaffold0__87_contigs__length_333667982" "210216562" "NC_039359.1" "199624110"
"2829" "Parent=rna22642.path1" "PGA_scaffold0__87_contigs__length_333667982" "210219541" "NC_039359.1" "199621274"
"2830" "Parent=rna22643.path1" "PGA_scaffold0__87_contigs__length_333667982" "210219541" "NC_039359.1" "199621274"
"2831" "Parent=rna22644.path1" "PGA_scaffold0__87_contigs__length_333667982" "210219541" "NC_039359.1" "199621274"
"2832" "Parent=rna22631.path1" "PGA_scaffold0__87_contigs__length_333667982" "210243935" "NC_039359.1" "199597175"
"2833" "Parent=rna22632.path1" "PGA_scaffold0__87_contigs__length_333667982" "210243935" "NC_039359.1" "199597175"
"2834" "Parent=rna22629.path1" "PGA_scaffold0__87_contigs__length_333667982" "210285413" "NC_039359.1" "199555553"
"2835" "Parent=rna22628.path1" "PGA_scaffold0__87_contigs__length_333667982" "210289980" "NC_039359.1" "199549870"
"2836" "Parent=rna22623.path1" "PGA_scaffold0__87_contigs__length_333667982" "210480155" "NC_039359.1" "199360211"
"2837" "Parent=rna22624.path1" "PGA_scaffold0__87_contigs__length_333667982" "210480355" "NC_039359.1" "199360211"
"2838" "Parent=rna22619.path1" "PGA_scaffold0__87_contigs__length_333667982" "210583962" "NC_039359.1" "199254476"
"2839" "Parent=rna22613.path1" "PGA_scaffold0__87_contigs__length_333667982" "210798736" "NC_039359.1" "199014828"
"2840" "Parent=rna22610.path1" "PGA_scaffold0__87_contigs__length_333667982" "210896410" "NC_039359.1" "198944290"
"2841" "Parent=rna22607.path1" "PGA_scaffold0__87_contigs__length_333667982" "210920901" "NC_039359.1" "198916958"
"2842" "Parent=rna22608.path1" "PGA_scaffold0__87_contigs__length_333667982" "210920901" "NC_039359.1" "198916958"
"2843" "Parent=rna22609.path1" "PGA_scaffold0__87_contigs__length_333667982" "210920901" "NC_039359.1" "198916958"
"2844" "Parent=rna22602.path1" "PGA_scaffold0__87_contigs__length_333667982" "210960727" "NC_039359.1" "198879578"
"2845" "Parent=rna22593.path1" "PGA_scaffold0__87_contigs__length_333667982" "211107708" "NC_039359.1" "198730943"
"2846" "Parent=rna22582.path1" "PGA_scaffold0__87_contigs__length_333667982" "211333696" "NC_039359.1" "198506457"
"2847" "Parent=rna22583.path1" "PGA_scaffold0__87_contigs__length_333667982" "211333696" "NC_039359.1" "198506457"
"2848" "Parent=rna22577.path1" "PGA_scaffold0__87_contigs__length_333667982" "211424801" "NC_039359.1" "198416461"
"2849" "Parent=rna22578.path1" "PGA_scaffold0__87_contigs__length_333667982" "211424801" "NC_039359.1" "198416461"
"2850" "Parent=rna22579.path1" "PGA_scaffold0__87_contigs__length_333667982" "211424801" "NC_039359.1" "198416540"
"2851" "Parent=rna22575.path1" "PGA_scaffold0__87_contigs__length_333667982" "211439508" "NC_039359.1" "198401954"
"2852" "Parent=rna22564.path1" "PGA_scaffold0__87_contigs__length_333667982" "211760063" "NC_039359.1" "198080921"
"2853" "Parent=rna22559.path1" "PGA_scaffold0__87_contigs__length_333667982" "211992483" "NC_039359.1" "197847628"
"2854" "Parent=rna22554.path1" "PGA_scaffold0__87_contigs__length_333667982" "212050390" "NC_039359.1" "197791461"
"2855" "Parent=rna22553.path1" "PGA_scaffold0__87_contigs__length_333667982" "212074192" "NC_039359.1" "197759455"
"2856" "Parent=rna22551.path1" "PGA_scaffold0__87_contigs__length_333667982" "212083001" "NC_039359.1" "197757217"
"2857" "Parent=rna22549.path1" "PGA_scaffold0__87_contigs__length_333667982" "212121269" "NC_039359.1" "197719142"
"2858" "Parent=rna22547.path1" "PGA_scaffold0__87_contigs__length_333667982" "212124830" "NC_039359.1" "197713752"
"2859" "Parent=rna22548.path1" "PGA_scaffold0__87_contigs__length_333667982" "212124830" "NC_039359.1" "197713752"
"2860" "Parent=rna22545.path1" "PGA_scaffold0__87_contigs__length_333667982" "212357826" "NC_039359.1" "197482162"
"2861" "Parent=rna22541.path1" "PGA_scaffold0__87_contigs__length_333667982" "212501674" "NC_039359.1" "197337445"
"2862" "Parent=rna22534.path1" "PGA_scaffold0__87_contigs__length_333667982" "212684861" "NC_039359.1" "197156609"
"2863" "Parent=rna22535.path1" "PGA_scaffold0__87_contigs__length_333667982" "212684861" "NC_039359.1" "197156609"
"2864" "Parent=rna22531.path1" "PGA_scaffold0__87_contigs__length_333667982" "212686215" "NC_039359.1" "197152210"
"2865" "Parent=rna22532.path1" "PGA_scaffold0__87_contigs__length_333667982" "212686215" "NC_039359.1" "197152210"
"2866" "Parent=rna22530.path1" "PGA_scaffold0__87_contigs__length_333667982" "212732909" "NC_039359.1" "197108006"
"2867" "Parent=rna22513.path1" "PGA_scaffold0__87_contigs__length_333667982" "213020622" "NC_039359.1" "196810448"
"2868" "Parent=rna22514.path1" "PGA_scaffold0__87_contigs__length_333667982" "213020622" "NC_039359.1" "196810448"
"2869" "Parent=rna22515.path1" "PGA_scaffold0__87_contigs__length_333667982" "213021339" "NC_039359.1" "196810448"
"2870" "Parent=rna22516.path1" "PGA_scaffold0__87_contigs__length_333667982" "213023626" "NC_039359.1" "196810448"
"2871" "Parent=rna22500.path1" "PGA_scaffold0__87_contigs__length_333667982" "213369048" "NC_039359.1" "196472236"
"2872" "Parent=rna22498.path1" "PGA_scaffold0__87_contigs__length_333667982" "213435992" "NC_039359.1" "196405904"
"2873" "Parent=rna22484.path1" "PGA_scaffold0__87_contigs__length_333667982" "213752101" "NC_039359.1" "196051880"
"2874" "Parent=rna22474.path1" "PGA_scaffold0__87_contigs__length_333667982" "213888377" "NC_039359.1" "195952254"
"2875" "Parent=rna22473.path1" "PGA_scaffold0__87_contigs__length_333667982" "213921910" "NC_039359.1" "195918414"
"2876" "Parent=rna22471.path1" "PGA_scaffold0__87_contigs__length_333667982" "214082953" "NC_039359.1" "195758073"
"2877" "Parent=rna22468.path1" "PGA_scaffold0__87_contigs__length_333667982" "214161753" "NC_039359.1" "195679371"
"2878" "Parent=rna22463.path1" "PGA_scaffold0__87_contigs__length_333667982" "214281235" "NC_039359.1" "195557972"
"2879" "Parent=rna22464.path1" "PGA_scaffold0__87_contigs__length_333667982" "214282087" "NC_039359.1" "195557972"
"2880" "Parent=rna22462.path1" "PGA_scaffold0__87_contigs__length_333667982" "214284614" "NC_039359.1" "195554111"
"2881" "Parent=rna22460.path1" "PGA_scaffold0__87_contigs__length_333667982" "214300312" "NC_039359.1" "195539523"
"2882" "Parent=rna22459.path1" "PGA_scaffold0__87_contigs__length_333667982" "214310749" "NC_039359.1" "195530436"
"2883" "Parent=rna22450.path1" "PGA_scaffold0__87_contigs__length_333667982" "214427508" "NC_039359.1" "195412472"
"2884" "Parent=rna22440.path1" "PGA_scaffold0__87_contigs__length_333667982" "215012903" "NC_039359.1" "194827878"
"2885" "Parent=rna22439.path1" "PGA_scaffold0__87_contigs__length_333667982" "215015027" "NC_039359.1" "194823784"
"2886" "Parent=rna22433.path1" "PGA_scaffold0__87_contigs__length_333667982" "215276571" "NC_039359.1" "194565304"
"2887" "Parent=rna22423.path1" "PGA_scaffold0__87_contigs__length_333667982" "215413770" "NC_039359.1" "194425339"
"2888" "Parent=rna22412.path1" "PGA_scaffold0__87_contigs__length_333667982" "215646194" "NC_039359.1" "194195594"
"2889" "Parent=rna22391.path1" "PGA_scaffold0__87_contigs__length_333667982" "215964211" "NC_039359.1" "193873182"
"2890" "Parent=rna22382.path1" "PGA_scaffold0__87_contigs__length_333667982" "216200930" "NC_039359.1" "193640942"
"2891" "Parent=rna22376.path1" "PGA_scaffold0__87_contigs__length_333667982" "216409636" "NC_039359.1" "193431543"
"2892" "Parent=rna22363.path1" "PGA_scaffold0__87_contigs__length_333667982" "216838454" "NC_039359.1" "192998018"
"2893" "Parent=rna22364.path1" "PGA_scaffold0__87_contigs__length_333667982" "216838454" "NC_039359.1" "192998018"
"2894" "Parent=rna22365.path1" "PGA_scaffold0__87_contigs__length_333667982" "216838454" "NC_039359.1" "192998018"
"2895" "Parent=rna22366.path1" "PGA_scaffold0__87_contigs__length_333667982" "216838454" "NC_039359.1" "192998018"
"2896" "Parent=rna22367.path1" "PGA_scaffold0__87_contigs__length_333667982" "216838454" "NC_039359.1" "192998018"
"2897" "Parent=rna22359.path1" "PGA_scaffold0__87_contigs__length_333667982" "216888213" "NC_039359.1" "192952818"
"2898" "Parent=rna22355.path1" "PGA_scaffold0__87_contigs__length_333667982" "216975161" "NC_039359.1" "192861478"
"2899" "Parent=rna22345.path1" "PGA_scaffold0__87_contigs__length_333667982" "217490754" "NC_039359.1" "192349251"
"2900" "Parent=rna22329.path1" "PGA_scaffold0__87_contigs__length_333667982" "217888425" "NC_039359.1" "191952168"
"2901" "Parent=rna22326.path1" "PGA_scaffold0__87_contigs__length_333667982" "217937874" "NC_039359.1" "191904037"
"2902" "Parent=rna22323.path1" "PGA_scaffold0__87_contigs__length_333667982" "218144040" "NC_039359.1" "191694382"
"2903" "Parent=rna22322.path1" "PGA_scaffold0__87_contigs__length_333667982" "218170193" "NC_039359.1" "191670893"
"2904" "Parent=rna22319.path1" "PGA_scaffold0__87_contigs__length_333667982" "218315599" "NC_039359.1" "191526166"
"2905" "Parent=rna22315.path1" "PGA_scaffold0__87_contigs__length_333667982" "218317979" "NC_039359.1" "191522751"
"2906" "Parent=rna22316.path1" "PGA_scaffold0__87_contigs__length_333667982" "218317979" "NC_039359.1" "191522819"
"2907" "Parent=rna22313.path1" "PGA_scaffold0__87_contigs__length_333667982" "218333611" "NC_039359.1" "191507381"
"2908" "Parent=rna22309.path1" "PGA_scaffold0__87_contigs__length_333667982" "218374999" "NC_039359.1" "191453353"
"2909" "Parent=rna22310.path1" "PGA_scaffold0__87_contigs__length_333667982" "218374999" "NC_039359.1" "191453353"
"2910" "Parent=rna22294.path1" "PGA_scaffold0__87_contigs__length_333667982" "219172447" "NC_039359.1" "190668113"
"2911" "Parent=rna22293.path1" "PGA_scaffold0__87_contigs__length_333667982" "219174855" "NC_039359.1" "190665320"
"2912" "Parent=rna22285.path1" "PGA_scaffold0__87_contigs__length_333667982" "219589927" "NC_039359.1" "190244115"
"2913" "Parent=rna22283.path1" "PGA_scaffold0__87_contigs__length_333667982" "219601991" "NC_039359.1" "190238548"
"2914" "Parent=rna22279.path1" "PGA_scaffold0__87_contigs__length_333667982" "220149804" "NC_039359.1" "189691087"
"2915" "Parent=rna22275.path1" "PGA_scaffold0__87_contigs__length_333667982" "220175146" "NC_039359.1" "189666087"
"2916" "Parent=rna22269.path1" "PGA_scaffold0__87_contigs__length_333667982" "220387492" "NC_039359.1" "189454338"
"2917" "Parent=rna22268.path1" "PGA_scaffold0__87_contigs__length_333667982" "220399004" "NC_039359.1" "189442658"
"2918" "Parent=rna22265.path1" "PGA_scaffold0__87_contigs__length_333667982" "220526576" "NC_039359.1" "189312802"
"2919" "Parent=rna22266.path1" "PGA_scaffold0__87_contigs__length_333667982" "220526576" "NC_039359.1" "189312802"
"2920" "Parent=rna22267.path1" "PGA_scaffold0__87_contigs__length_333667982" "220526576" "NC_039359.1" "189312802"
"2921" "Parent=rna22263.path1" "PGA_scaffold0__87_contigs__length_333667982" "220691311" "NC_039359.1" "189144309"
"2922" "Parent=rna22258.path1" "PGA_scaffold0__87_contigs__length_333667982" "220797701" "NC_039359.1" "189044033"
"2923" "Parent=rna22257.path1" "PGA_scaffold0__87_contigs__length_333667982" "220799330" "NC_039359.1" "189040040"
"2924" "Parent=rna22245.path1" "PGA_scaffold0__87_contigs__length_333667982" "220942768" "NC_039359.1" "188891151"
"2925" "Parent=rna22242.path1" "PGA_scaffold0__87_contigs__length_333667982" "220986633" "NC_039359.1" "188852160"
"2926" "Parent=rna22234.path1" "PGA_scaffold0__87_contigs__length_333667982" "221246812" "NC_039359.1" "188591951"
"2927" "Parent=rna22230.path1" "PGA_scaffold0__87_contigs__length_333667982" "221340504" "NC_039359.1" "188499997"
"2928" "Parent=rna22231.path1" "PGA_scaffold0__87_contigs__length_333667982" "221340504" "NC_039359.1" "188499997"
"2929" "Parent=rna22232.path1" "PGA_scaffold0__87_contigs__length_333667982" "221340504" "NC_039359.1" "188499997"
"2930" "Parent=rna22227.path1" "PGA_scaffold0__87_contigs__length_333667982" "221381840" "NC_039359.1" "188457767"
"2931" "Parent=rna22226.path1" "PGA_scaffold0__87_contigs__length_333667982" "221381969" "NC_039359.1" "188457767"
"2932" "Parent=rna22224.path1" "PGA_scaffold0__87_contigs__length_333667982" "221403569" "NC_039359.1" "188438008"
"2933" "Parent=rna22212.path1" "PGA_scaffold0__87_contigs__length_333667982" "221515138" "NC_039359.1" "188326611"
"2934" "Parent=rna22208.path1" "PGA_scaffold0__87_contigs__length_333667982" "221917206" "NC_039359.1" "187922762"
"2935" "Parent=rna22202.path1" "PGA_scaffold0__87_contigs__length_333667982" "222107062" "NC_039359.1" "187733740"
"2936" "Parent=rna22200.path1" "PGA_scaffold0__87_contigs__length_333667982" "222198086" "NC_039359.1" "187639130"
"2937" "Parent=rna22199.path1" "PGA_scaffold0__87_contigs__length_333667982" "222198088" "NC_039359.1" "187639130"
"2938" "Parent=rna22201.path1" "PGA_scaffold0__87_contigs__length_333667982" "222198088" "NC_039359.1" "187639130"
"2939" "Parent=rna22196.path1" "PGA_scaffold0__87_contigs__length_333667982" "222203630" "NC_039359.1" "187637493"
"2940" "Parent=rna22197.path1" "PGA_scaffold0__87_contigs__length_333667982" "222203630" "NC_039359.1" "187637493"
"2941" "Parent=rna22191.path1" "PGA_scaffold0__87_contigs__length_333667982" "222476017" "NC_039359.1" "187365249"
"2942" "Parent=rna22190.path1" "PGA_scaffold0__87_contigs__length_333667982" "222601157" "NC_039359.1" "187239884"
"2943" "Parent=rna22174.path1" "PGA_scaffold0__87_contigs__length_333667982" "222792646" "NC_039359.1" "187047930"
"2944" "Parent=rna22172.path1" "PGA_scaffold0__87_contigs__length_333667982" "223131916" "NC_039359.1" "186709776"
"2945" "Parent=rna22170.path1" "PGA_scaffold0__87_contigs__length_333667982" "223136654" "NC_039359.1" "186700056"
"2946" "Parent=rna22171.path1" "PGA_scaffold0__87_contigs__length_333667982" "223136654" "NC_039359.1" "186700056"
"2947" "Parent=rna22169.path1" "PGA_scaffold0__87_contigs__length_333667982" "223207601" "NC_039359.1" "186628492"
"2948" "Parent=rna22158.path1" "PGA_scaffold0__87_contigs__length_333667982" "223735011" "NC_039359.1" "186106888"
"2949" "Parent=rna22156.path1" "PGA_scaffold0__87_contigs__length_333667982" "223885691" "NC_039359.1" "185954940"
"2950" "Parent=rna22144.path1" "PGA_scaffold0__87_contigs__length_333667982" "223961615" "NC_039359.1" "185878486"
"2951" "Parent=rna22149.path1" "PGA_scaffold0__87_contigs__length_333667982" "223961615" "NC_039359.1" "185878629"
"2952" "Parent=rna22138.path1" "PGA_scaffold0__87_contigs__length_333667982" "224118040" "NC_039359.1" "185723868"
"2953" "Parent=rna22120.path1" "PGA_scaffold0__87_contigs__length_333667982" "224503682" "NC_039359.1" "185334573"
"2954" "Parent=rna22121.path1" "PGA_scaffold0__87_contigs__length_333667982" "224503682" "NC_039359.1" "185334573"
"2955" "Parent=rna22110.path1" "PGA_scaffold0__87_contigs__length_333667982" "224821935" "NC_039359.1" "185019661"
"2956" "Parent=rna22107.path1" "PGA_scaffold0__87_contigs__length_333667982" "224828615" "NC_039359.1" "185010269"
"2957" "Parent=rna22108.path1" "PGA_scaffold0__87_contigs__length_333667982" "224828751" "NC_039359.1" "185010269"
"2958" "Parent=rna22109.path1" "PGA_scaffold0__87_contigs__length_333667982" "224828751" "NC_039359.1" "185010269"
"2959" "Parent=rna22060.path1" "PGA_scaffold0__87_contigs__length_333667982" "225889211" "NC_039359.1" "183950919"
"2960" "Parent=rna22056.path1" "PGA_scaffold0__87_contigs__length_333667982" "225982240" "NC_039359.1" "183857138"
"2961" "Parent=rna22057.path1" "PGA_scaffold0__87_contigs__length_333667982" "225982240" "NC_039359.1" "183857138"
"2962" "Parent=rna22044.path1" "PGA_scaffold0__87_contigs__length_333667982" "226360031" "NC_039359.1" "183481466"
"2963" "Parent=rna22043.path1" "PGA_scaffold0__87_contigs__length_333667982" "226415042" "NC_039359.1" "183426539"
"2964" "Parent=rna22042.path1" "PGA_scaffold0__87_contigs__length_333667982" "226416680" "NC_039359.1" "183423543"
"2965" "Parent=rna22037.path1" "PGA_scaffold0__87_contigs__length_333667982" "226574227" "NC_039359.1" "183262702"
"2966" "Parent=rna22035.path1" "PGA_scaffold0__87_contigs__length_333667982" "226673044" "NC_039359.1" "183166739"
"2967" "Parent=rna22030.path1" "PGA_scaffold0__87_contigs__length_333667982" "226979684" "NC_039359.1" "182860732"
"2968" "Parent=rna22014.path1" "PGA_scaffold0__87_contigs__length_333667982" "227334237" "NC_039359.1" "182506429"
"2969" "Parent=rna22015.path1" "PGA_scaffold0__87_contigs__length_333667982" "227334237" "NC_039359.1" "182506429"
"2970" "Parent=rna22016.path1" "PGA_scaffold0__87_contigs__length_333667982" "227334237" "NC_039359.1" "182506516"
"2971" "Parent=rna22000.path1" "PGA_scaffold0__87_contigs__length_333667982" "227416438" "NC_039359.1" "182423890"
"2972" "Parent=rna21988.path1" "PGA_scaffold0__87_contigs__length_333667982" "227883709" "NC_039359.1" "181953743"
"2973" "Parent=rna21989.path1" "PGA_scaffold0__87_contigs__length_333667982" "227883709" "NC_039359.1" "181953743"
"2974" "Parent=rna21985.path1" "PGA_scaffold0__87_contigs__length_333667982" "227970862" "NC_039359.1" "181869646"
"2975" "Parent=rna21979.path1" "PGA_scaffold0__87_contigs__length_333667982" "228167925" "NC_039359.1" "181664198"
"2976" "Parent=rna21968.path1" "PGA_scaffold0__87_contigs__length_333667982" "228542335" "NC_039359.1" "181297631"
"2977" "Parent=rna21960.path1" "PGA_scaffold0__87_contigs__length_333667982" "228908595" "NC_039359.1" "180931922"
"2978" "Parent=rna21956.path1" "PGA_scaffold0__87_contigs__length_333667982" "228978802" "NC_039359.1" "180861722"
"2979" "Parent=rna21955.path1" "PGA_scaffold0__87_contigs__length_333667982" "228984426" "NC_039359.1" "180855768"
"2980" "Parent=rna21954.path1" "PGA_scaffold0__87_contigs__length_333667982" "228985797" "NC_039359.1" "180841345"
"2981" "Parent=rna21950.path1" "PGA_scaffold0__87_contigs__length_333667982" "229030321" "NC_039359.1" "180804828"
"2982" "Parent=rna21948.path1" "PGA_scaffold0__87_contigs__length_333667982" "229117377" "NC_039359.1" "180716371"
"2983" "Parent=rna21912.path1" "PGA_scaffold0__87_contigs__length_333667982" "229548791" "NC_039359.1" "180286397"
"2984" "Parent=rna21913.path1" "PGA_scaffold0__87_contigs__length_333667982" "229548791" "NC_039359.1" "180286397"
"2985" "Parent=rna21914.path1" "PGA_scaffold0__87_contigs__length_333667982" "229548791" "NC_039359.1" "180286397"
"2986" "Parent=rna21915.path1" "PGA_scaffold0__87_contigs__length_333667982" "229548791" "NC_039359.1" "180281791"
"2987" "Parent=rna21916.path1" "PGA_scaffold0__87_contigs__length_333667982" "229548791" "NC_039359.1" "180286397"
"2988" "Parent=rna21917.path1" "PGA_scaffold0__87_contigs__length_333667982" "229548791" "NC_039359.1" "180286397"
"2989" "Parent=rna21918.path1" "PGA_scaffold0__87_contigs__length_333667982" "229548791" "NC_039359.1" "180286397"
"2990" "Parent=rna21919.path1" "PGA_scaffold0__87_contigs__length_333667982" "229548791" "NC_039359.1" "180281791"
"2991" "Parent=rna21906.path1" "PGA_scaffold0__87_contigs__length_333667982" "229792427" "NC_039359.1" "180045195"
"2992" "Parent=rna21904.path1" "PGA_scaffold0__87_contigs__length_333667982" "229816338" "NC_039359.1" "180022274"
"2993" "Parent=rna21903.path1" "PGA_scaffold0__87_contigs__length_333667982" "229872265" "NC_039359.1" "179965084"
"2994" "Parent=rna21902.path1" "PGA_scaffold0__87_contigs__length_333667982" "229875323" "NC_039359.1" "179961993"
"2995" "Parent=rna21893.path1" "PGA_scaffold0__87_contigs__length_333667982" "229972719" "NC_039359.1" "179865359"
"2996" "Parent=rna21875.path1" "PGA_scaffold0__87_contigs__length_333667982" "230705143" "NC_039359.1" "179133433"
"2997" "Parent=rna21847.path1" "PGA_scaffold0__87_contigs__length_333667982" "231111549" "NC_039359.1" "178726469"
"2998" "Parent=rna21843.path1" "PGA_scaffold0__87_contigs__length_333667982" "231323498" "NC_039359.1" "178513748"
"2999" "Parent=rna21835.path1" "PGA_scaffold0__87_contigs__length_333667982" "231700539" "NC_039359.1" "178136742"
"3000" "Parent=rna21827.path1" "PGA_scaffold0__87_contigs__length_333667982" "231742001" "NC_039359.1" "178081303"
"3001" "Parent=rna21823.path1" "PGA_scaffold0__87_contigs__length_333667982" "231856432" "NC_039359.1" "177981083"
"3002" "Parent=rna21820.path1" "PGA_scaffold0__87_contigs__length_333667982" "231976280" "NC_039359.1" "177860278"
"3003" "Parent=rna21810.path1" "PGA_scaffold0__87_contigs__length_333667982" "232143478" "NC_039359.1" "177689235"
"3004" "Parent=rna21791.path1" "PGA_scaffold0__87_contigs__length_333667982" "232775581" "NC_039359.1" "177061453"
"3005" "Parent=rna21779.path1" "PGA_scaffold0__87_contigs__length_333667982" "232878570" "NC_039359.1" "176959313"
"3006" "Parent=rna21777.path1" "PGA_scaffold0__87_contigs__length_333667982" "232885214" "NC_039359.1" "176952339"
"3007" "Parent=rna21778.path1" "PGA_scaffold0__87_contigs__length_333667982" "232885214" "NC_039359.1" "176952339"
"3008" "Parent=rna21770.path1" "PGA_scaffold0__87_contigs__length_333667982" "232982547" "NC_039359.1" "176855739"
"3009" "Parent=rna21769.path1" "PGA_scaffold0__87_contigs__length_333667982" "232986822" "NC_039359.1" "176851790"
"3010" "Parent=rna21768.path1" "PGA_scaffold0__87_contigs__length_333667982" "233001374" "NC_039359.1" "176837229"
"3011" "Parent=rna21766.path1" "PGA_scaffold0__87_contigs__length_333667982" "233104732" "NC_039359.1" "176733784"
"3012" "Parent=rna21763.path1" "PGA_scaffold0__87_contigs__length_333667982" "233194441" "NC_039359.1" "176636213"
"3013" "Parent=rna21764.path1" "PGA_scaffold0__87_contigs__length_333667982" "233194441" "NC_039359.1" "176636213"
"3014" "Parent=rna21765.path1" "PGA_scaffold0__87_contigs__length_333667982" "233194441" "NC_039359.1" "176636213"
"3015" "Parent=rna21746.path1" "PGA_scaffold0__87_contigs__length_333667982" "233636366" "NC_039359.1" "176199074"
"3016" "Parent=rna21747.path1" "PGA_scaffold0__87_contigs__length_333667982" "233636366" "NC_039359.1" "176199074"
"3017" "Parent=rna21745.path1" "PGA_scaffold0__87_contigs__length_333667982" "233641213" "NC_039359.1" "176197018"
"3018" "Parent=rna21736.path1" "PGA_scaffold0__87_contigs__length_333667982" "233885199" "NC_039359.1" "175953074"
"3019" "Parent=rna21729.path1" "PGA_scaffold0__87_contigs__length_333667982" "233977231" "NC_039359.1" "175851678"
"3020" "Parent=rna21725.path1" "PGA_scaffold0__87_contigs__length_333667982" "234145340" "NC_039359.1" "175678267"
"3021" "Parent=rna21717.path1" "PGA_scaffold0__87_contigs__length_333667982" "234270271" "NC_039359.1" "175568101"
"3022" "Parent=rna21718.path1" "PGA_scaffold0__87_contigs__length_333667982" "234270271" "NC_039359.1" "175568101"
"3023" "Parent=rna21719.path1" "PGA_scaffold0__87_contigs__length_333667982" "234270271" "NC_039359.1" "175568101"
"3024" "Parent=rna21704.path1" "PGA_scaffold0__87_contigs__length_333667982" "234687592" "NC_039359.1" "175138624"
"3025" "Parent=rna21703.path1" "PGA_scaffold0__87_contigs__length_333667982" "234795828" "NC_039359.1" "175040940"
"3026" "Parent=rna21701.path1" "PGA_scaffold0__87_contigs__length_333667982" "234818054" "NC_039359.1" "175015976"
"3027" "Parent=rna21689.path1" "PGA_scaffold0__87_contigs__length_333667982" "234926135" "NC_039359.1" "174911761"
"3028" "Parent=rna21687.path1" "PGA_scaffold0__87_contigs__length_333667982" "235103119" "NC_039359.1" "174697189"
"3029" "Parent=rna21686.path1" "PGA_scaffold0__87_contigs__length_333667982" "235188579" "NC_039359.1" "174649868"
"3030" "Parent=rna21658.path1" "PGA_scaffold0__87_contigs__length_333667982" "236221569" "NC_039359.1" "173615547"
"3031" "Parent=rna21648.path1" "PGA_scaffold0__87_contigs__length_333667982" "236664755" "NC_039359.1" "173172604"
"3032" "Parent=rna21643.path1" "PGA_scaffold0__87_contigs__length_333667982" "236975695" "NC_039359.1" "172855558"
"3033" "Parent=rna21640.path1" "PGA_scaffold0__87_contigs__length_333667982" "237198613" "NC_039359.1" "172637432"
"3034" "Parent=rna21632.path1" "PGA_scaffold0__87_contigs__length_333667982" "237383849" "NC_039359.1" "172452418"
"3035" "Parent=rna21631.path1" "PGA_scaffold0__87_contigs__length_333667982" "237587303" "NC_039359.1" "172249865"
"3036" "Parent=rna21627.path1" "PGA_scaffold0__87_contigs__length_333667982" "237760344" "NC_039359.1" "172066810"
"3037" "Parent=rna21622.path1" "PGA_scaffold0__87_contigs__length_333667982" "237870566" "NC_039359.1" "171963861"
"3038" "Parent=rna21616.path1" "PGA_scaffold0__87_contigs__length_333667982" "237948568" "NC_039359.1" "171881750"
"3039" "Parent=rna21579.path1" "PGA_scaffold0__87_contigs__length_333667982" "238699789" "NC_039359.1" "171136394"
"3040" "Parent=rna21573.path1" "PGA_scaffold0__87_contigs__length_333667982" "239029128" "NC_039359.1" "170807524"
"3041" "Parent=rna21567.path1" "PGA_scaffold0__87_contigs__length_333667982" "239242489" "NC_039359.1" "170594456"
"3042" "Parent=rna21558.path1" "PGA_scaffold0__87_contigs__length_333667982" "239294136" "NC_039359.1" "170543199"
"3043" "Parent=rna21550.path1" "PGA_scaffold0__87_contigs__length_333667982" "239524347" "NC_039359.1" "170309171"
"3044" "Parent=rna21548.path1" "PGA_scaffold0__87_contigs__length_333667982" "239830153" "NC_039359.1" "170007257"
"3045" "Parent=rna21547.path1" "PGA_scaffold0__87_contigs__length_333667982" "239942374" "NC_039359.1" "169894718"
"3046" "Parent=rna21543.path1" "PGA_scaffold0__87_contigs__length_333667982" "239957324" "NC_039359.1" "169879019"
"3047" "Parent=rna21538.path1" "PGA_scaffold0__87_contigs__length_333667982" "240116388" "NC_039359.1" "169720059"
"3048" "Parent=rna21525.path1" "PGA_scaffold0__87_contigs__length_333667982" "240558847" "NC_039359.1" "169277966"
"3049" "Parent=rna21516.path1" "PGA_scaffold0__87_contigs__length_333667982" "240831991" "NC_039359.1" "169003814"
"3050" "Parent=rna21509.path1" "PGA_scaffold0__87_contigs__length_333667982" "240992740" "NC_039359.1" "168843609"
"3051" "Parent=rna21508.path1" "PGA_scaffold0__87_contigs__length_333667982" "240995434" "NC_039359.1" "168840437"
"3052" "Parent=rna21506.path1" "PGA_scaffold0__87_contigs__length_333667982" "241113741" "NC_039359.1" "168723336"
"3053" "Parent=rna21505.path1" "PGA_scaffold0__87_contigs__length_333667982" "241114705" "NC_039359.1" "168721823"
"3054" "Parent=rna21494.path1" "PGA_scaffold0__87_contigs__length_333667982" "241414851" "NC_039359.1" "168421253"
"3055" "Parent=rna21490.path1" "PGA_scaffold0__87_contigs__length_333667982" "241506470" "NC_039359.1" "168330487"
"3056" "Parent=rna21491.path1" "PGA_scaffold0__87_contigs__length_333667982" "241506470" "NC_039359.1" "168330487"
"3057" "Parent=rna21485.path1" "PGA_scaffold0__87_contigs__length_333667982" "241591205" "NC_039359.1" "168245851"
"3058" "Parent=rna21483.path1" "PGA_scaffold0__87_contigs__length_333667982" "241591236" "NC_039359.1" "168245851"
"3059" "Parent=rna21484.path1" "PGA_scaffold0__87_contigs__length_333667982" "241591236" "NC_039359.1" "168245851"
"3060" "Parent=rna21486.path1" "PGA_scaffold0__87_contigs__length_333667982" "241591236" "NC_039359.1" "168245851"
"3061" "Parent=rna21476.path1" "PGA_scaffold0__87_contigs__length_333667982" "241744959" "NC_039359.1" "168091868"
"3062" "Parent=rna21477.path1" "PGA_scaffold0__87_contigs__length_333667982" "241744959" "NC_039359.1" "168091868"
"3063" "Parent=rna21455.path1" "PGA_scaffold0__87_contigs__length_333667982" "241938657" "NC_039359.1" "167893052"
"3064" "Parent=rna21452.path1" "PGA_scaffold0__87_contigs__length_333667982" "241973166" "NC_039359.1" "167861228"
"3065" "Parent=rna21451.path1" "PGA_scaffold0__87_contigs__length_333667982" "242108229" "NC_039359.1" "167727324"
"3066" "Parent=rna21450.path1" "PGA_scaffold0__87_contigs__length_333667982" "242110943" "NC_039359.1" "167724564"
"3067" "Parent=rna21447.path1" "PGA_scaffold0__87_contigs__length_333667982" "242185646" "NC_039359.1" "167651099"
"3068" "Parent=rna21448.path1" "PGA_scaffold0__87_contigs__length_333667982" "242185646" "NC_039359.1" "167651099"
"3069" "Parent=rna21446.path1" "PGA_scaffold0__87_contigs__length_333667982" "242187806" "NC_039359.1" "167646842"
"3070" "Parent=rna21442.path1" "PGA_scaffold0__87_contigs__length_333667982" "242329862" "NC_039359.1" "167507575"
"3071" "Parent=rna21439.path1" "PGA_scaffold0__87_contigs__length_333667982" "242455170" "NC_039359.1" "167380175"
"3072" "Parent=rna21440.path1" "PGA_scaffold0__87_contigs__length_333667982" "242455170" "NC_039359.1" "167380175"
"3073" "Parent=rna21441.path1" "PGA_scaffold0__87_contigs__length_333667982" "242455170" "NC_039359.1" "167380175"
"3074" "Parent=rna21420.path1" "PGA_scaffold0__87_contigs__length_333667982" "242972156" "NC_039359.1" "166859878"
"3075" "Parent=rna21421.path1" "PGA_scaffold0__87_contigs__length_333667982" "242972156" "NC_039359.1" "166859878"
"3076" "Parent=rna21419.path1" "PGA_scaffold0__87_contigs__length_333667982" "242996035" "NC_039359.1" "166840802"
"3077" "Parent=rna21418.path1" "PGA_scaffold0__87_contigs__length_333667982" "243032799" "NC_039359.1" "166804566"
"3078" "Parent=rna21404.path1" "PGA_scaffold0__87_contigs__length_333667982" "243483593" "NC_039359.1" "166326470"
"3079" "Parent=rna21377.path1" "PGA_scaffold0__87_contigs__length_333667982" "244065824" "NC_039359.1" "165768863"
"3080" "Parent=rna21376.path1" "PGA_scaffold0__87_contigs__length_333667982" "244071689" "NC_039359.1" "165765090"
"3081" "Parent=rna21370.path1" "PGA_scaffold0__87_contigs__length_333667982" "244215473" "NC_039359.1" "165621427"
"3082" "Parent=rna21359.path1" "PGA_scaffold0__87_contigs__length_333667982" "244377799" "NC_039359.1" "165450263"
"3083" "Parent=rna21358.path1" "PGA_scaffold0__87_contigs__length_333667982" "244408287" "NC_039359.1" "165424823"
"3084" "Parent=rna21345.path1" "PGA_scaffold0__87_contigs__length_333667982" "244470284" "NC_039359.1" "165367231"
"3085" "Parent=rna21341.path1" "PGA_scaffold0__87_contigs__length_333667982" "244654309" "NC_039359.1" "165180311"
"3086" "Parent=rna21339.path1" "PGA_scaffold0__87_contigs__length_333667982" "244662384" "NC_039359.1" "165157877"
"3087" "Parent=rna21337.path1" "PGA_scaffold0__87_contigs__length_333667982" "244687479" "NC_039359.1" "165149261"
"3088" "Parent=rna21333.path1" "PGA_scaffold0__87_contigs__length_333667982" "244765633" "NC_039359.1" "165070964"
"3089" "Parent=rna21334.path1" "PGA_scaffold0__87_contigs__length_333667982" "244765633" "NC_039359.1" "165070964"
"3090" "Parent=rna21335.path1" "PGA_scaffold0__87_contigs__length_333667982" "244765633" "NC_039359.1" "165070964"
"3091" "Parent=rna21332.path1" "PGA_scaffold0__87_contigs__length_333667982" "244769198" "NC_039359.1" "165066358"
"3092" "Parent=rna21329.path1" "PGA_scaffold0__87_contigs__length_333667982" "245027634" "NC_039359.1" "164809734"
"3093" "Parent=rna21308.path1" "PGA_scaffold0__87_contigs__length_333667982" "245439961" "NC_039359.1" "164391149"
"3094" "Parent=rna21309.path1" "PGA_scaffold0__87_contigs__length_333667982" "245439961" "NC_039359.1" "164391149"
"3095" "Parent=rna21311.path1" "PGA_scaffold0__87_contigs__length_333667982" "245439961" "NC_039359.1" "164391149"
"3096" "Parent=rna21312.path1" "PGA_scaffold0__87_contigs__length_333667982" "245439961" "NC_039359.1" "164391931"
"3097" "Parent=rna21310.path1" "PGA_scaffold0__87_contigs__length_333667982" "245440620" "NC_039359.1" "164391149"
"3098" "Parent=rna21305.path1" "PGA_scaffold0__87_contigs__length_333667982" "245495335" "NC_039359.1" "164337070"
"3099" "Parent=rna21283.path1" "PGA_scaffold0__87_contigs__length_333667982" "246173473" "NC_039359.1" "163658544"
"3100" "Parent=rna21274.path1" "PGA_scaffold0__87_contigs__length_333667982" "246257813" "NC_039359.1" "163566130"
"3101" "Parent=rna21275.path1" "PGA_scaffold0__87_contigs__length_333667982" "246257813" "NC_039359.1" "163568043"
"3102" "Parent=rna21262.path1" "PGA_scaffold0__87_contigs__length_333667982" "246642172" "NC_039359.1" "163188094"
"3103" "Parent=rna21258.path1" "PGA_scaffold0__87_contigs__length_333667982" "246781471" "NC_039359.1" "163052307"
"3104" "Parent=rna21253.path1" "PGA_scaffold0__87_contigs__length_333667982" "246895390" "NC_039359.1" "162937461"
"3105" "Parent=rna21254.path1" "PGA_scaffold0__87_contigs__length_333667982" "246895390" "NC_039359.1" "162937461"
"3106" "Parent=rna21255.path1" "PGA_scaffold0__87_contigs__length_333667982" "246895521" "NC_039359.1" "162937461"
"3107" "Parent=rna21256.path1" "PGA_scaffold0__87_contigs__length_333667982" "246895521" "NC_039359.1" "162937461"
"3108" "Parent=rna21250.path1" "PGA_scaffold0__87_contigs__length_333667982" "247001966" "NC_039359.1" "162827645"
"3109" "Parent=rna21251.path1" "PGA_scaffold0__87_contigs__length_333667982" "247001966" "NC_039359.1" "162827645"
"3110" "Parent=rna21249.path1" "PGA_scaffold0__87_contigs__length_333667982" "247026958" "NC_039359.1" "162804798"
"3111" "Parent=rna21244.path1" "PGA_scaffold0__87_contigs__length_333667982" "247101188" "NC_039359.1" "162732373"
"3112" "Parent=rna21242.path1" "PGA_scaffold0__87_contigs__length_333667982" "247105789" "NC_039359.1" "162726658"
"3113" "Parent=rna21243.path1" "PGA_scaffold0__87_contigs__length_333667982" "247105789" "NC_039359.1" "162726658"
"3114" "Parent=rna21234.path1" "PGA_scaffold0__87_contigs__length_333667982" "247180739" "NC_039359.1" "162651911"
"3115" "Parent=rna21222.path1" "PGA_scaffold0__87_contigs__length_333667982" "247385522" "NC_039359.1" "162447398"
"3116" "Parent=rna21223.path1" "PGA_scaffold0__87_contigs__length_333667982" "247385522" "NC_039359.1" "162447398"
"3117" "Parent=rna21219.path1" "PGA_scaffold0__87_contigs__length_333667982" "247420860" "NC_039359.1" "162412242"
"3118" "Parent=rna21217.path1" "PGA_scaffold0__87_contigs__length_333667982" "247551170" "NC_039359.1" "162280871"
"3119" "Parent=rna21216.path1" "PGA_scaffold0__87_contigs__length_333667982" "247554365" "NC_039359.1" "162273449"
"3120" "Parent=rna21210.path1" "PGA_scaffold0__87_contigs__length_333667982" "247589151" "NC_039359.1" "162242251"
"3121" "Parent=rna21187.path1" "PGA_scaffold0__87_contigs__length_333667982" "248115075" "NC_039359.1" "161713801"
"3122" "Parent=rna21167.path1" "PGA_scaffold0__87_contigs__length_333667982" "248359660" "NC_039359.1" "161472784"
"3123" "Parent=rna21163.path1" "PGA_scaffold0__87_contigs__length_333667982" "248605775" "NC_039359.1" "161226487"
"3124" "Parent=rna21162.path1" "PGA_scaffold0__87_contigs__length_333667982" "248694997" "NC_039359.1" "161138586"
"3125" "Parent=rna21158.path1" "PGA_scaffold0__87_contigs__length_333667982" "248806652" "NC_039359.1" "161026433"
"3126" "Parent=rna21150.path1" "PGA_scaffold0__87_contigs__length_333667982" "248995093" "NC_039359.1" "160836767"
"3127" "Parent=rna129850.path1" "PGA_scaffold0__87_contigs__length_333667982" "249221957" "NW_020652415.1" "747530"
"3128" "Parent=rna129851.path1" "PGA_scaffold0__87_contigs__length_333667982" "249221957" "NW_020652415.1" "747530"
"3129" "Parent=rna129852.path1" "PGA_scaffold0__87_contigs__length_333667982" "249221957" "NW_020652415.1" "747530"
"3130" "Parent=rna129853.path1" "PGA_scaffold0__87_contigs__length_333667982" "249221957" "NW_020652415.1" "747530"
"3131" "Parent=rna129858.path1" "PGA_scaffold0__87_contigs__length_333667982" "249221957" "NW_020652415.1" "747530"
"3132" "Parent=rna129859.path1" "PGA_scaffold0__87_contigs__length_333667982" "249221957" "NW_020652415.1" "747530"
"3133" "Parent=rna129860.path1" "PGA_scaffold0__87_contigs__length_333667982" "249221957" "NW_020652415.1" "747530"
"3134" "Parent=rna129890.path1" "PGA_scaffold0__87_contigs__length_333667982" "249221957" "NW_020652415.1" "878664"
"3135" "Parent=rna129844.path1" "PGA_scaffold0__87_contigs__length_333667982" "249455284" "NW_020652415.1" "646020"
"3136" "Parent=rna129843.path1" "PGA_scaffold0__87_contigs__length_333667982" "249481856" "NW_020652415.1" "618764"
"3137" "Parent=rna129841.path1" "PGA_scaffold0__87_contigs__length_333667982" "249561441" "NW_020652415.1" "534275"
"3138" "Parent=rna129840.path1" "PGA_scaffold0__87_contigs__length_333667982" "249699196" "NW_020652415.1" "398805"
"3139" "Parent=rna129838.path1" "PGA_scaffold0__87_contigs__length_333667982" "249704638" "NW_020652415.1" "397048"
"3140" "Parent=rna129835.path1" "PGA_scaffold0__87_contigs__length_333667982" "249712876" "NW_020652415.1" "388119"
"3141" "Parent=rna129828.path1" "PGA_scaffold0__87_contigs__length_333667982" "249914923" "NW_020652415.1" "183509"
"3142" "Parent=rna129826.path1" "PGA_scaffold0__87_contigs__length_333667982" "249935881" "NW_020652415.1" "164373"
"3143" "Parent=rna129823.path1" "PGA_scaffold0__87_contigs__length_333667982" "250035118" "NW_020652415.1" "65097"
"3144" "Parent=rna129822.path1" "PGA_scaffold0__87_contigs__length_333667982" "250059649" "NW_020652415.1" "41202"
"3145" "Parent=rna119299.path1" "PGA_scaffold0__87_contigs__length_333667982" "250157281" "NW_020624820.1" "9401093"
"3146" "Parent=rna119297.path1" "PGA_scaffold0__87_contigs__length_333667982" "250218223" "NW_020624820.1" "9354962"
"3147" "Parent=rna119295.path1" "PGA_scaffold0__87_contigs__length_333667982" "250234848" "NW_020624820.1" "9339102"
"3148" "Parent=rna119292.path1" "PGA_scaffold0__87_contigs__length_333667982" "250266889" "NW_020624820.1" "9306251"
"3149" "Parent=rna119291.path1" "PGA_scaffold0__87_contigs__length_333667982" "250276389" "NW_020624820.1" "9282312"
"3150" "Parent=rna119290.path1" "PGA_scaffold0__87_contigs__length_333667982" "250294373" "NW_020624820.1" "9278244"
"3151" "Parent=rna119287.path1" "PGA_scaffold0__87_contigs__length_333667982" "250332213" "NW_020624820.1" "9238049"
"3152" "Parent=rna119282.path1" "PGA_scaffold0__87_contigs__length_333667982" "250425259" "NW_020624820.1" "9146619"
"3153" "Parent=rna119267.path1" "PGA_scaffold0__87_contigs__length_333667982" "250704823" "NW_020624820.1" "8865501"
"3154" "Parent=rna119265.path1" "PGA_scaffold0__87_contigs__length_333667982" "250767294" "NW_020624820.1" "8805739"
"3155" "Parent=rna119264.path1" "PGA_scaffold0__87_contigs__length_333667982" "250767397" "NW_020624820.1" "8805739"
"3156" "Parent=rna119259.path1" "PGA_scaffold0__87_contigs__length_333667982" "250875351" "NW_020624820.1" "8696263"
"3157" "Parent=rna119256.path1" "PGA_scaffold0__87_contigs__length_333667982" "250903914" "NW_020624820.1" "8667565"
"3158" "Parent=rna119251.path1" "PGA_scaffold0__87_contigs__length_333667982" "251000729" "NW_020624820.1" "8573056"
"3159" "Parent=rna119245.path1" "PGA_scaffold0__87_contigs__length_333667982" "251249645" "NW_020624820.1" "8320144"
"3160" "Parent=rna119239.path1" "PGA_scaffold0__87_contigs__length_333667982" "251255305" "NW_020624820.1" "8318573"
"3161" "Parent=rna119238.path1" "PGA_scaffold0__87_contigs__length_333667982" "251287777" "NW_020624820.1" "8284634"
"3162" "Parent=rna119237.path1" "PGA_scaffold0__87_contigs__length_333667982" "251303440" "NW_020624820.1" "8270108"
"3163" "Parent=rna119228.path1" "PGA_scaffold0__87_contigs__length_333667982" "251499693" "NW_020624820.1" "8073268"
"3164" "Parent=rna119227.path1" "PGA_scaffold0__87_contigs__length_333667982" "251510295" "NW_020624820.1" "8062872"
"3165" "Parent=rna119226.path1" "PGA_scaffold0__87_contigs__length_333667982" "251512541" "NW_020624820.1" "8056930"
"3166" "Parent=rna119225.path1" "PGA_scaffold0__87_contigs__length_333667982" "251534723" "NW_020624820.1" "8037283"
"3167" "Parent=rna119219.path1" "PGA_scaffold0__87_contigs__length_333667982" "251647122" "NW_020624820.1" "7923320"
"3168" "Parent=rna119218.path1" "PGA_scaffold0__87_contigs__length_333667982" "251652093" "NW_020624820.1" "7921710"
"3169" "Parent=rna119217.path1" "PGA_scaffold0__87_contigs__length_333667982" "251742813" "NW_020624820.1" "7830984"
"3170" "Parent=rna119216.path1" "PGA_scaffold0__87_contigs__length_333667982" "251831718" "NW_020624820.1" "7739203"
"3171" "Parent=rna119214.path1" "PGA_scaffold0__87_contigs__length_333667982" "251855408" "NW_020624820.1" "7717348"
"3172" "Parent=rna119208.path1" "PGA_scaffold0__87_contigs__length_333667982" "252057867" "NW_020624820.1" "7512546"
"3173" "Parent=rna119195.path1" "PGA_scaffold0__87_contigs__length_333667982" "252206760" "NW_020624820.1" "7364648"
"3174" "Parent=rna119194.path1" "PGA_scaffold0__87_contigs__length_333667982" "252222175" "NW_020624820.1" "7351178"
"3175" "Parent=rna119190.path1" "PGA_scaffold0__87_contigs__length_333667982" "252229997" "NW_020624820.1" "7343710"
"3176" "Parent=rna119191.path1" "PGA_scaffold0__87_contigs__length_333667982" "252229997" "NW_020624820.1" "7343710"
"3177" "Parent=rna119192.path1" "PGA_scaffold0__87_contigs__length_333667982" "252229997" "NW_020624820.1" "7343710"
"3178" "Parent=rna119187.path1" "PGA_scaffold0__87_contigs__length_333667982" "252351363" "NW_020624820.1" "7221403"
"3179" "Parent=rna119183.path1" "PGA_scaffold0__87_contigs__length_333667982" "252504345" "NW_020624820.1" "7069347"
"3180" "Parent=rna119181.path1" "PGA_scaffold0__87_contigs__length_333667982" "252595785" "NW_020624820.1" "6977610"
"3181" "Parent=rna119179.path1" "PGA_scaffold0__87_contigs__length_333667982" "252619237" "NW_020624820.1" "6948547"
"3182" "Parent=rna119178.path1" "PGA_scaffold0__87_contigs__length_333667982" "252637519" "NW_020624820.1" "6935759"
"3183" "Parent=rna119163.path1" "PGA_scaffold0__87_contigs__length_333667982" "252728781" "NW_020624820.1" "6838599"
"3184" "Parent=rna119151.path1" "PGA_scaffold0__87_contigs__length_333667982" "253050024" "NW_020624820.1" "6521547"
"3185" "Parent=rna119139.path1" "PGA_scaffold0__87_contigs__length_333667982" "253192266" "NW_020624820.1" "6380599"
"3186" "Parent=rna119140.path1" "PGA_scaffold0__87_contigs__length_333667982" "253192266" "NW_020624820.1" "6380599"
"3187" "Parent=rna119142.path1" "PGA_scaffold0__87_contigs__length_333667982" "253192266" "NW_020624820.1" "6380599"
"3188" "Parent=rna119143.path1" "PGA_scaffold0__87_contigs__length_333667982" "253192266" "NW_020624820.1" "6380599"
"3189" "Parent=rna119144.path1" "PGA_scaffold0__87_contigs__length_333667982" "253192266" "NW_020624820.1" "6380599"
"3190" "Parent=rna119145.path1" "PGA_scaffold0__87_contigs__length_333667982" "253192266" "NW_020624820.1" "6380599"
"3191" "Parent=rna119136.path1" "PGA_scaffold0__87_contigs__length_333667982" "253341352" "NW_020624820.1" "6230300"
"3192" "Parent=rna119131.path1" "PGA_scaffold0__87_contigs__length_333667982" "253484253" "NW_020624820.1" "6089467"
"3193" "Parent=rna118843.path1" "PGA_scaffold0__87_contigs__length_333667982" "253530670" "NW_020624820.1" "26223"
"3194" "Parent=rna118844.path1" "PGA_scaffold0__87_contigs__length_333667982" "253530670" "NW_020624820.1" "26223"
"3195" "Parent=rna118845.path1" "PGA_scaffold0__87_contigs__length_333667982" "253530670" "NW_020624820.1" "26223"
"3196" "Parent=rna118846.path1" "PGA_scaffold0__87_contigs__length_333667982" "253530670" "NW_020624820.1" "26223"
"3197" "Parent=rna118847.path1" "PGA_scaffold0__87_contigs__length_333667982" "253530670" "NW_020624820.1" "26223"
"3198" "Parent=rna118857.path1" "PGA_scaffold0__87_contigs__length_333667982" "253832091" "NW_020624820.1" "327644"
"3199" "Parent=rna118858.path1" "PGA_scaffold0__87_contigs__length_333667982" "253843446" "NW_020624820.1" "338999"
"3200" "Parent=rna118859.path1" "PGA_scaffold0__87_contigs__length_333667982" "253843446" "NW_020624820.1" "338999"
"3201" "Parent=rna118860.path1" "PGA_scaffold0__87_contigs__length_333667982" "253843446" "NW_020624820.1" "338999"
"3202" "Parent=rna118868.path1" "PGA_scaffold0__87_contigs__length_333667982" "254027159" "NW_020624820.1" "522712"
"3203" "Parent=rna118869.path1" "PGA_scaffold0__87_contigs__length_333667982" "254027159" "NW_020624820.1" "522712"
"3204" "Parent=rna118875.path1" "PGA_scaffold0__87_contigs__length_333667982" "254135962" "NW_020624820.1" "631515"
"3205" "Parent=rna118876.path1" "PGA_scaffold0__87_contigs__length_333667982" "254135962" "NW_020624820.1" "631515"
"3206" "Parent=rna118878.path1" "PGA_scaffold0__87_contigs__length_333667982" "254178889" "NW_020624820.1" "674442"
"3207" "Parent=rna118881.path1" "PGA_scaffold0__87_contigs__length_333667982" "254194465" "NW_020624820.1" "690018"
"3208" "Parent=rna118882.path1" "PGA_scaffold0__87_contigs__length_333667982" "254250403" "NW_020624820.1" "745956"
"3209" "Parent=rna118884.path1" "PGA_scaffold0__87_contigs__length_333667982" "254250403" "NW_020624820.1" "745956"
"3210" "Parent=rna118890.path1" "PGA_scaffold0__87_contigs__length_333667982" "254410075" "NW_020624820.1" "905628"
"3211" "Parent=rna118891.path1" "PGA_scaffold0__87_contigs__length_333667982" "254417648" "NW_020624820.1" "913201"
"3212" "Parent=rna118892.path1" "PGA_scaffold0__87_contigs__length_333667982" "254435101" "NW_020624820.1" "930654"
"3213" "Parent=rna118895.path1" "PGA_scaffold0__87_contigs__length_333667982" "254529748" "NW_020624820.1" "1025301"
"3214" "Parent=rna118896.path1" "PGA_scaffold0__87_contigs__length_333667982" "254565950" "NW_020624820.1" "1061503"
"3215" "Parent=rna118901.path1" "PGA_scaffold0__87_contigs__length_333667982" "254759333" "NW_020624820.1" "1254886"
"3216" "Parent=rna118902.path1" "PGA_scaffold0__87_contigs__length_333667982" "254803150" "NW_020624820.1" "1298703"
"3217" "Parent=rna118903.path1" "PGA_scaffold0__87_contigs__length_333667982" "254805929" "NW_020624820.1" "1301482"
"3218" "Parent=rna118904.path1" "PGA_scaffold0__87_contigs__length_333667982" "254841292" "NW_020624820.1" "1336845"
"3219" "Parent=rna118912.path1" "PGA_scaffold0__87_contigs__length_333667982" "254979164" "NW_020624820.1" "1474717"
"3220" "Parent=rna118916.path1" "PGA_scaffold0__87_contigs__length_333667982" "255142764" "NW_020624820.1" "1638317"
"3221" "Parent=rna118917.path1" "PGA_scaffold0__87_contigs__length_333667982" "255148315" "NW_020624820.1" "1643868"
"3222" "Parent=rna118918.path1" "PGA_scaffold0__87_contigs__length_333667982" "255177316" "NW_020624820.1" "1672869"
"3223" "Parent=rna118926.path1" "PGA_scaffold0__87_contigs__length_333667982" "255416715" "NW_020624820.1" "1912268"
"3224" "Parent=rna118930.path1" "PGA_scaffold0__87_contigs__length_333667982" "255428473" "NW_020624820.1" "1924026"
"3225" "Parent=rna118931.path1" "PGA_scaffold0__87_contigs__length_333667982" "255428473" "NW_020624820.1" "1924026"
"3226" "Parent=rna118932.path1" "PGA_scaffold0__87_contigs__length_333667982" "255428473" "NW_020624820.1" "1924026"
"3227" "Parent=rna118933.path1" "PGA_scaffold0__87_contigs__length_333667982" "255428473" "NW_020624820.1" "1924026"
"3228" "Parent=rna118935.path1" "PGA_scaffold0__87_contigs__length_333667982" "255576003" "NW_020624820.1" "2071556"
"3229" "Parent=rna118936.path1" "PGA_scaffold0__87_contigs__length_333667982" "255576003" "NW_020624820.1" "2071556"
"3230" "Parent=rna118937.path1" "PGA_scaffold0__87_contigs__length_333667982" "255589586" "NW_020624820.1" "2085139"
"3231" "Parent=rna118938.path1" "PGA_scaffold0__87_contigs__length_333667982" "255589586" "NW_020624820.1" "2085139"
"3232" "Parent=rna118941.path1" "PGA_scaffold0__87_contigs__length_333667982" "255728998" "NW_020624820.1" "2224551"
"3233" "Parent=rna118948.path1" "PGA_scaffold0__87_contigs__length_333667982" "256022131" "NW_020624820.1" "2517684"
"3234" "Parent=rna118952.path1" "PGA_scaffold0__87_contigs__length_333667982" "256099309" "NW_020624820.1" "2594862"
"3235" "Parent=rna118953.path1" "PGA_scaffold0__87_contigs__length_333667982" "256212419" "NW_020624820.1" "2707972"
"3236" "Parent=rna118954.path1" "PGA_scaffold0__87_contigs__length_333667982" "256213939" "NW_020624820.1" "2709492"
"3237" "Parent=rna118957.path1" "PGA_scaffold0__87_contigs__length_333667982" "256364769" "NW_020624820.1" "2865624"
"3238" "Parent=rna118958.path1" "PGA_scaffold0__87_contigs__length_333667982" "256364769" "NW_020624820.1" "2865624"
"3239" "Parent=rna118959.path1" "PGA_scaffold0__87_contigs__length_333667982" "256370183" "NW_020624820.1" "2871038"
"3240" "Parent=rna118961.path1" "PGA_scaffold0__87_contigs__length_333667982" "256388375" "NW_020624820.1" "2889230"
"3241" "Parent=rna118962.path1" "PGA_scaffold0__87_contigs__length_333667982" "256389799" "NW_020624820.1" "2890654"
"3242" "Parent=rna118979.path1" "PGA_scaffold0__87_contigs__length_333667982" "256542367" "NW_020624820.1" "3043222"
"3243" "Parent=rna118988.path1" "PGA_scaffold0__87_contigs__length_333667982" "256941592" "NW_020624820.1" "3442447"
"3244" "Parent=rna118989.path1" "PGA_scaffold0__87_contigs__length_333667982" "256941592" "NW_020624820.1" "3442447"
"3245" "Parent=rna118996.path1" "PGA_scaffold0__87_contigs__length_333667982" "257031444" "NW_020624820.1" "3532299"
"3246" "Parent=rna118995.path1" "PGA_scaffold0__87_contigs__length_333667982" "257031519" "NW_020624820.1" "3532374"
"3247" "Parent=rna118997.path1" "PGA_scaffold0__87_contigs__length_333667982" "257033307" "NW_020624820.1" "3534162"
"3248" "Parent=rna119000.path1" "PGA_scaffold0__87_contigs__length_333667982" "257289737" "NW_020624820.1" "3790592"
"3249" "Parent=rna119011.path1" "PGA_scaffold0__87_contigs__length_333667982" "257742016" "NW_020624820.1" "4242871"
"3250" "Parent=rna119012.path1" "PGA_scaffold0__87_contigs__length_333667982" "257752621" "NW_020624820.1" "4253476"
"3251" "Parent=rna119013.path1" "PGA_scaffold0__87_contigs__length_333667982" "257752621" "NW_020624820.1" "4253476"
"3252" "Parent=rna119014.path1" "PGA_scaffold0__87_contigs__length_333667982" "257752674" "NW_020624820.1" "4253529"
"3253" "Parent=rna119017.path1" "PGA_scaffold0__87_contigs__length_333667982" "257819389" "NW_020624820.1" "4320244"
"3254" "Parent=rna119018.path1" "PGA_scaffold0__87_contigs__length_333667982" "257819389" "NW_020624820.1" "4320244"
"3255" "Parent=rna119019.path1" "PGA_scaffold0__87_contigs__length_333667982" "257819389" "NW_020624820.1" "4320244"
"3256" "Parent=rna119020.path1" "PGA_scaffold0__87_contigs__length_333667982" "257892378" "NW_020624820.1" "4393233"
"3257" "Parent=rna119022.path1" "PGA_scaffold0__87_contigs__length_333667982" "257900891" "NW_020624820.1" "4401746"
"3258" "Parent=rna119030.path1" "PGA_scaffold0__87_contigs__length_333667982" "257999465" "NW_020624820.1" "4500320"
"3259" "Parent=rna119040.path1" "PGA_scaffold0__87_contigs__length_333667982" "258160678" "NW_020624820.1" "4661533"
"3260" "Parent=rna119044.path1" "PGA_scaffold0__87_contigs__length_333667982" "258205294" "NW_020624820.1" "4706149"
"3261" "Parent=rna119045.path1" "PGA_scaffold0__87_contigs__length_333667982" "258205294" "NW_020624820.1" "4706149"
"3262" "Parent=rna119046.path1" "PGA_scaffold0__87_contigs__length_333667982" "258205294" "NW_020624820.1" "4706149"
"3263" "Parent=rna119047.path1" "PGA_scaffold0__87_contigs__length_333667982" "258205294" "NW_020624820.1" "4706149"
"3264" "Parent=rna119048.path1" "PGA_scaffold0__87_contigs__length_333667982" "258205294" "NW_020624820.1" "4706149"
"3265" "Parent=rna119049.path1" "PGA_scaffold0__87_contigs__length_333667982" "258205294" "NW_020624820.1" "4706149"
"3266" "Parent=rna119050.path1" "PGA_scaffold0__87_contigs__length_333667982" "258205294" "NW_020624820.1" "4706149"
"3267" "Parent=rna119051.path1" "PGA_scaffold0__87_contigs__length_333667982" "258205294" "NW_020624820.1" "4706149"
"3268" "Parent=rna119052.path1" "PGA_scaffold0__87_contigs__length_333667982" "258205294" "NW_020624820.1" "4706149"
"3269" "Parent=rna119053.path1" "PGA_scaffold0__87_contigs__length_333667982" "258335863" "NW_020624820.1" "4836718"
"3270" "Parent=rna119054.path1" "PGA_scaffold0__87_contigs__length_333667982" "258335863" "NW_020624820.1" "4836718"
"3271" "Parent=rna119056.path1" "PGA_scaffold0__87_contigs__length_333667982" "258340796" "NW_020624820.1" "4841651"
"3272" "Parent=rna119057.path1" "PGA_scaffold0__87_contigs__length_333667982" "258350907" "NW_020624820.1" "4851762"
"3273" "Parent=rna119058.path1" "PGA_scaffold0__87_contigs__length_333667982" "258388730" "NW_020624820.1" "4889585"
"3274" "Parent=rna119059.path1" "PGA_scaffold0__87_contigs__length_333667982" "258388730" "NW_020624820.1" "4889585"
"3275" "Parent=rna119060.path1" "PGA_scaffold0__87_contigs__length_333667982" "258392280" "NW_020624820.1" "4893135"
"3276" "Parent=rna119061.path1" "PGA_scaffold0__87_contigs__length_333667982" "258428653" "NW_020624820.1" "4929508"
"3277" "Parent=rna119062.path1" "PGA_scaffold0__87_contigs__length_333667982" "258452019" "NW_020624820.1" "4952874"
"3278" "Parent=rna119064.path1" "PGA_scaffold0__87_contigs__length_333667982" "258453020" "NW_020624820.1" "4953875"
"3279" "Parent=rna119067.path1" "PGA_scaffold0__87_contigs__length_333667982" "258589924" "NW_020624820.1" "5090779"
"3280" "Parent=rna119083.path1" "PGA_scaffold0__87_contigs__length_333667982" "258677169" "NW_020624820.1" "5178024"
"3281" "Parent=rna119084.path1" "PGA_scaffold0__87_contigs__length_333667982" "258681283" "NW_020624820.1" "5182138"
"3282" "Parent=rna119085.path1" "PGA_scaffold0__87_contigs__length_333667982" "258693747" "NW_020624820.1" "5194602"
"3283" "Parent=rna119089.path1" "PGA_scaffold0__87_contigs__length_333667982" "258740806" "NW_020624820.1" "5241661"
"3284" "Parent=rna119091.path1" "PGA_scaffold0__87_contigs__length_333667982" "258748843" "NW_020624820.1" "5249698"
"3285" "Parent=rna119092.path1" "PGA_scaffold0__87_contigs__length_333667982" "258766565" "NW_020624820.1" "5267420"
"3286" "Parent=rna119093.path1" "PGA_scaffold0__87_contigs__length_333667982" "258771696" "NW_020624820.1" "5272551"
"3287" "Parent=rna119095.path1" "PGA_scaffold0__87_contigs__length_333667982" "258816448" "NW_020624820.1" "5317303"
"3288" "Parent=rna119100.path1" "PGA_scaffold0__87_contigs__length_333667982" "258824578" "NW_020624820.1" "5325433"
"3289" "Parent=rna119102.path1" "PGA_scaffold0__87_contigs__length_333667982" "258903077" "NW_020624820.1" "5403932"
"3290" "Parent=rna119104.path1" "PGA_scaffold0__87_contigs__length_333667982" "258912454" "NW_020624820.1" "5413309"
"3291" "Parent=rna119105.path1" "PGA_scaffold0__87_contigs__length_333667982" "258912454" "NW_020624820.1" "5413309"
"3292" "Parent=rna119106.path1" "PGA_scaffold0__87_contigs__length_333667982" "258933703" "NW_020624820.1" "5434558"
"3293" "Parent=rna119113.path1" "PGA_scaffold0__87_contigs__length_333667982" "259106011" "NW_020624820.1" "5606866"
"3294" "Parent=rna119115.path1" "PGA_scaffold0__87_contigs__length_333667982" "259132601" "NW_020624820.1" "5633456"
"3295" "Parent=rna119116.path1" "PGA_scaffold0__87_contigs__length_333667982" "259214432" "NW_020624820.1" "5715287"
"3296" "Parent=rna119117.path1" "PGA_scaffold0__87_contigs__length_333667982" "259297095" "NW_020624820.1" "5797950"
"3297" "Parent=rna119124.path1" "PGA_scaffold0__87_contigs__length_333667982" "259425765" "NW_020624820.1" "5926620"
"3298" "Parent=rna119128.path1" "PGA_scaffold0__87_contigs__length_333667982" "259471790" "NW_020624820.1" "5972645"
"3299" "Parent=rna19069.path1" "PGA_scaffold0__87_contigs__length_333667982" "259567728" "NC_039359.1" "115720085"
"3300" "Parent=rna19075.path1" "PGA_scaffold0__87_contigs__length_333667982" "259726397" "NC_039359.1" "115878754"
"3301" "Parent=rna19076.path1" "PGA_scaffold0__87_contigs__length_333667982" "259744774" "NC_039359.1" "115897131"
"3302" "Parent=rna19078.path1" "PGA_scaffold0__87_contigs__length_333667982" "259786947" "NC_039359.1" "115939304"
"3303" "Parent=rna19079.path1" "PGA_scaffold0__87_contigs__length_333667982" "259851351" "NC_039359.1" "116003708"
"3304" "Parent=rna19088.path1" "PGA_scaffold0__87_contigs__length_333667982" "260017860" "NC_039359.1" "116170217"
"3305" "Parent=rna19090.path1" "PGA_scaffold0__87_contigs__length_333667982" "260046134" "NC_039359.1" "116198491"
"3306" "Parent=rna19091.path1" "PGA_scaffold0__87_contigs__length_333667982" "260046532" "NC_039359.1" "116198889"
"3307" "Parent=rna19096.path1" "PGA_scaffold0__87_contigs__length_333667982" "260060354" "NC_039359.1" "116212711"
"3308" "Parent=rna19099.path1" "PGA_scaffold0__87_contigs__length_333667982" "260282379" "NC_039359.1" "116434736"
"3309" "Parent=rna19102.path1" "PGA_scaffold0__87_contigs__length_333667982" "260337048" "NC_039359.1" "116489405"
"3310" "Parent=rna19104.path1" "PGA_scaffold0__87_contigs__length_333667982" "260348770" "NC_039359.1" "116501127"
"3311" "Parent=rna19106.path1" "PGA_scaffold0__87_contigs__length_333667982" "260457446" "NC_039359.1" "116609803"
"3312" "Parent=rna19109.path1" "PGA_scaffold0__87_contigs__length_333667982" "260487619" "NC_039359.1" "116639976"
"3313" "Parent=rna19110.path1" "PGA_scaffold0__87_contigs__length_333667982" "260489028" "NC_039359.1" "116641385"
"3314" "Parent=rna19115.path1" "PGA_scaffold0__87_contigs__length_333667982" "260554453" "NC_039359.1" "116706810"
"3315" "Parent=rna19122.path1" "PGA_scaffold0__87_contigs__length_333667982" "260744632" "NC_039359.1" "116896989"
"3316" "Parent=rna19124.path1" "PGA_scaffold0__87_contigs__length_333667982" "260781216" "NC_039359.1" "116933573"
"3317" "Parent=rna19125.path1" "PGA_scaffold0__87_contigs__length_333667982" "260823917" "NC_039359.1" "116976274"
"3318" "Parent=rna19127.path1" "PGA_scaffold0__87_contigs__length_333667982" "260946284" "NC_039359.1" "117098641"
"3319" "Parent=rna19128.path1" "PGA_scaffold0__87_contigs__length_333667982" "260948309" "NC_039359.1" "117100666"
"3320" "Parent=rna19129.path1" "PGA_scaffold0__87_contigs__length_333667982" "260948309" "NC_039359.1" "117100666"
"3321" "Parent=rna19130.path1" "PGA_scaffold0__87_contigs__length_333667982" "260954648" "NC_039359.1" "117107005"
"3322" "Parent=rna19132.path1" "PGA_scaffold0__87_contigs__length_333667982" "261085369" "NC_039359.1" "117237726"
"3323" "Parent=rna19138.path1" "PGA_scaffold0__87_contigs__length_333667982" "261260576" "NC_039359.1" "117412933"
"3324" "Parent=rna19141.path1" "PGA_scaffold0__87_contigs__length_333667982" "261320670" "NC_039359.1" "117473027"
"3325" "Parent=rna19143.path1" "PGA_scaffold0__87_contigs__length_333667982" "261386306" "NC_039359.1" "117538663"
"3326" "Parent=rna19144.path1" "PGA_scaffold0__87_contigs__length_333667982" "261386306" "NC_039359.1" "117538663"
"3327" "Parent=rna19145.path1" "PGA_scaffold0__87_contigs__length_333667982" "261386306" "NC_039359.1" "117538663"
"3328" "Parent=rna19146.path1" "PGA_scaffold0__87_contigs__length_333667982" "261389819" "NC_039359.1" "117542176"
"3329" "Parent=rna19147.path1" "PGA_scaffold0__87_contigs__length_333667982" "261389819" "NC_039359.1" "117542176"
"3330" "Parent=rna19148.path1" "PGA_scaffold0__87_contigs__length_333667982" "261389819" "NC_039359.1" "117542176"
"3331" "Parent=rna19149.path1" "PGA_scaffold0__87_contigs__length_333667982" "261514205" "NC_039359.1" "117666562"
"3332" "Parent=rna19152.path1" "PGA_scaffold0__87_contigs__length_333667982" "261551924" "NC_039359.1" "117704281"
"3333" "Parent=rna19153.path1" "PGA_scaffold0__87_contigs__length_333667982" "261551924" "NC_039359.1" "117704281"
"3334" "Parent=rna19155.path1" "PGA_scaffold0__87_contigs__length_333667982" "261618773" "NC_039359.1" "117771130"
"3335" "Parent=rna19158.path1" "PGA_scaffold0__87_contigs__length_333667982" "261652598" "NC_039359.1" "117804955"
"3336" "Parent=rna19157.path1" "PGA_scaffold0__87_contigs__length_333667982" "261655198" "NC_039359.1" "117807555"
"3337" "Parent=rna19161.path1" "PGA_scaffold0__87_contigs__length_333667982" "261706965" "NC_039359.1" "117859322"
"3338" "Parent=rna19170.path1" "PGA_scaffold0__87_contigs__length_333667982" "261866251" "NC_039359.1" "118018608"
"3339" "Parent=rna19173.path1" "PGA_scaffold0__87_contigs__length_333667982" "261878960" "NC_039359.1" "118031317"
"3340" "Parent=rna19174.path1" "PGA_scaffold0__87_contigs__length_333667982" "261878960" "NC_039359.1" "118031317"
"3341" "Parent=rna19175.path1" "PGA_scaffold0__87_contigs__length_333667982" "261878960" "NC_039359.1" "118031317"
"3342" "Parent=rna19176.path1" "PGA_scaffold0__87_contigs__length_333667982" "261895099" "NC_039359.1" "118047456"
"3343" "Parent=rna19180.path1" "PGA_scaffold0__87_contigs__length_333667982" "261990055" "NC_039359.1" "118142412"
"3344" "Parent=rna19181.path1" "PGA_scaffold0__87_contigs__length_333667982" "262019812" "NC_039359.1" "118172169"
"3345" "Parent=rna19182.path1" "PGA_scaffold0__87_contigs__length_333667982" "262139046" "NC_039359.1" "118291403"
"3346" "Parent=rna19183.path1" "PGA_scaffold0__87_contigs__length_333667982" "262235251" "NC_039359.1" "118387608"
"3347" "Parent=rna19184.path1" "PGA_scaffold0__87_contigs__length_333667982" "262237028" "NC_039359.1" "118389385"
"3348" "Parent=rna19191.path1" "PGA_scaffold0__87_contigs__length_333667982" "262549287" "NC_039359.1" "118701644"
"3349" "Parent=rna19192.path1" "PGA_scaffold0__87_contigs__length_333667982" "262549287" "NC_039359.1" "118701644"
"3350" "Parent=rna19208.path1" "PGA_scaffold0__87_contigs__length_333667982" "262839628" "NC_039359.1" "118991985"
"3351" "Parent=rna19209.path1" "PGA_scaffold0__87_contigs__length_333667982" "262845110" "NC_039359.1" "118997467"
"3352" "Parent=rna19210.path1" "PGA_scaffold0__87_contigs__length_333667982" "262899973" "NC_039359.1" "119052330"
"3353" "Parent=rna19213.path1" "PGA_scaffold0__87_contigs__length_333667982" "262928971" "NC_039359.1" "119081328"
"3354" "Parent=rna19216.path1" "PGA_scaffold0__87_contigs__length_333667982" "262976037" "NC_039359.1" "119128394"
"3355" "Parent=rna19218.path1" "PGA_scaffold0__87_contigs__length_333667982" "263308317" "NC_039359.1" "119460674"
"3356" "Parent=rna19237.path1" "PGA_scaffold0__87_contigs__length_333667982" "263600605" "NC_039359.1" "119752962"
"3357" "Parent=rna19238.path1" "PGA_scaffold0__87_contigs__length_333667982" "263718204" "NC_039359.1" "119870561"
"3358" "Parent=rna19245.path1" "PGA_scaffold0__87_contigs__length_333667982" "264088544" "NC_039359.1" "120240901"
"3359" "Parent=rna19246.path1" "PGA_scaffold0__87_contigs__length_333667982" "264091687" "NC_039359.1" "120244044"
"3360" "Parent=rna19256.path1" "PGA_scaffold0__87_contigs__length_333667982" "264379888" "NC_039359.1" "120532245"
"3361" "Parent=rna19257.path1" "PGA_scaffold0__87_contigs__length_333667982" "264384242" "NC_039359.1" "120536599"
"3362" "Parent=rna19259.path1" "PGA_scaffold0__87_contigs__length_333667982" "264484237" "NC_039359.1" "120636594"
"3363" "Parent=rna19262.path1" "PGA_scaffold0__87_contigs__length_333667982" "264521146" "NC_039359.1" "120673503"
"3364" "Parent=rna19270.path1" "PGA_scaffold0__87_contigs__length_333667982" "264592967" "NC_039359.1" "120745324"
"3365" "Parent=rna19271.path1" "PGA_scaffold0__87_contigs__length_333667982" "264653844" "NC_039359.1" "120806201"
"3366" "Parent=rna19272.path1" "PGA_scaffold0__87_contigs__length_333667982" "264657514" "NC_039359.1" "120809871"
"3367" "Parent=rna19273.path1" "PGA_scaffold0__87_contigs__length_333667982" "264657514" "NC_039359.1" "120809871"
"3368" "Parent=rna19274.path1" "PGA_scaffold0__87_contigs__length_333667982" "264657514" "NC_039359.1" "120809871"
"3369" "Parent=rna19275.path1" "PGA_scaffold0__87_contigs__length_333667982" "264657514" "NC_039359.1" "120809871"
"3370" "Parent=rna19282.path1" "PGA_scaffold0__87_contigs__length_333667982" "264913094" "NC_039359.1" "121065451"
"3371" "Parent=rna19283.path1" "PGA_scaffold0__87_contigs__length_333667982" "264913094" "NC_039359.1" "121065451"
"3372" "Parent=rna19287.path1" "PGA_scaffold0__87_contigs__length_333667982" "264992142" "NC_039359.1" "121144499"
"3373" "Parent=rna19292.path1" "PGA_scaffold0__87_contigs__length_333667982" "265016989" "NC_039359.1" "121169346"
"3374" "Parent=rna19293.path1" "PGA_scaffold0__87_contigs__length_333667982" "265019336" "NC_039359.1" "121171693"
"3375" "Parent=rna19295.path1" "PGA_scaffold0__87_contigs__length_333667982" "265026412" "NC_039359.1" "121178769"
"3376" "Parent=rna19296.path1" "PGA_scaffold0__87_contigs__length_333667982" "265033126" "NC_039359.1" "121185483"
"3377" "Parent=rna19297.path1" "PGA_scaffold0__87_contigs__length_333667982" "265070482" "NC_039359.1" "121222839"
"3378" "Parent=rna19298.path1" "PGA_scaffold0__87_contigs__length_333667982" "265070482" "NC_039359.1" "121222839"
"3379" "Parent=rna19299.path1" "PGA_scaffold0__87_contigs__length_333667982" "265070482" "NC_039359.1" "121222839"
"3380" "Parent=rna19306.path1" "PGA_scaffold0__87_contigs__length_333667982" "265128244" "NC_039359.1" "121280601"
"3381" "Parent=rna19313.path1" "PGA_scaffold0__87_contigs__length_333667982" "265430547" "NC_039359.1" "121582904"
"3382" "Parent=rna19314.path1" "PGA_scaffold0__87_contigs__length_333667982" "265452947" "NC_039359.1" "121605304"
"3383" "Parent=rna19315.path1" "PGA_scaffold0__87_contigs__length_333667982" "265491940" "NC_039359.1" "121644297"
"3384" "Parent=rna19321.path1" "PGA_scaffold0__87_contigs__length_333667982" "265660441" "NC_039359.1" "121812798"
"3385" "Parent=rna19322.path1" "PGA_scaffold0__87_contigs__length_333667982" "265666631" "NC_039359.1" "121818988"
"3386" "Parent=rna19324.path1" "PGA_scaffold0__87_contigs__length_333667982" "265794540" "NC_039359.1" "121946897"
"3387" "Parent=rna19325.path1" "PGA_scaffold0__87_contigs__length_333667982" "265833189" "NC_039359.1" "121985546"
"3388" "Parent=rna19327.path1" "PGA_scaffold0__87_contigs__length_333667982" "265907274" "NC_039359.1" "122059631"
"3389" "Parent=rna19330.path1" "PGA_scaffold0__87_contigs__length_333667982" "266008722" "NC_039359.1" "122161079"
"3390" "Parent=rna19335.path1" "PGA_scaffold0__87_contigs__length_333667982" "266175273" "NC_039359.1" "122327630"
"3391" "Parent=rna19336.path1" "PGA_scaffold0__87_contigs__length_333667982" "266182910" "NC_039359.1" "122335267"
"3392" "Parent=rna19337.path1" "PGA_scaffold0__87_contigs__length_333667982" "266182910" "NC_039359.1" "122335267"
"3393" "Parent=rna19339.path1" "PGA_scaffold0__87_contigs__length_333667982" "266230434" "NC_039359.1" "122382791"
"3394" "Parent=rna19341.path1" "PGA_scaffold0__87_contigs__length_333667982" "266257504" "NC_039359.1" "122409861"
"3395" "Parent=rna19343.path1" "PGA_scaffold0__87_contigs__length_333667982" "266296099" "NC_039359.1" "122448456"
"3396" "Parent=rna19354.path1" "PGA_scaffold0__87_contigs__length_333667982" "266506894" "NC_039359.1" "122659251"
"3397" "Parent=rna19356.path1" "PGA_scaffold0__87_contigs__length_333667982" "266511700" "NC_039359.1" "122664057"
"3398" "Parent=rna19357.path1" "PGA_scaffold0__87_contigs__length_333667982" "266609237" "NC_039359.1" "122761594"
"3399" "Parent=rna19358.path1" "PGA_scaffold0__87_contigs__length_333667982" "266609237" "NC_039359.1" "122761594"
"3400" "Parent=rna19359.path1" "PGA_scaffold0__87_contigs__length_333667982" "266609237" "NC_039359.1" "122761594"
"3401" "Parent=rna19360.path1" "PGA_scaffold0__87_contigs__length_333667982" "266609237" "NC_039359.1" "122761594"
"3402" "Parent=rna19361.path1" "PGA_scaffold0__87_contigs__length_333667982" "266609237" "NC_039359.1" "122761594"
"3403" "Parent=rna19362.path1" "PGA_scaffold0__87_contigs__length_333667982" "266609237" "NC_039359.1" "122761594"
"3404" "Parent=rna19363.path1" "PGA_scaffold0__87_contigs__length_333667982" "266609237" "NC_039359.1" "122761594"
"3405" "Parent=rna19367.path1" "PGA_scaffold0__87_contigs__length_333667982" "266616841" "NC_039359.1" "122769198"
"3406" "Parent=rna19368.path1" "PGA_scaffold0__87_contigs__length_333667982" "266622001" "NC_039359.1" "122774358"
"3407" "Parent=rna19369.path1" "PGA_scaffold0__87_contigs__length_333667982" "266622001" "NC_039359.1" "122774358"
"3408" "Parent=rna19370.path1" "PGA_scaffold0__87_contigs__length_333667982" "266622001" "NC_039359.1" "122774358"
"3409" "Parent=rna19388.path1" "PGA_scaffold0__87_contigs__length_333667982" "267063035" "NC_039359.1" "123215392"
"3410" "Parent=rna19389.path1" "PGA_scaffold0__87_contigs__length_333667982" "267063035" "NC_039359.1" "123215392"
"3411" "Parent=rna19391.path1" "PGA_scaffold0__87_contigs__length_333667982" "267110238" "NC_039359.1" "123262595"
"3412" "Parent=rna19392.path1" "PGA_scaffold0__87_contigs__length_333667982" "267118830" "NC_039359.1" "123271187"
"3413" "Parent=rna19401.path1" "PGA_scaffold0__87_contigs__length_333667982" "267227423" "NC_039359.1" "123379780"
"3414" "Parent=rna19402.path1" "PGA_scaffold0__87_contigs__length_333667982" "267227423" "NC_039359.1" "123379780"
"3415" "Parent=rna19404.path1" "PGA_scaffold0__87_contigs__length_333667982" "267241854" "NC_039359.1" "123394211"
"3416" "Parent=rna19408.path1" "PGA_scaffold0__87_contigs__length_333667982" "267368809" "NC_039359.1" "123521166"
"3417" "Parent=rna19409.path1" "PGA_scaffold0__87_contigs__length_333667982" "267368809" "NC_039359.1" "123521166"
"3418" "Parent=rna19410.path1" "PGA_scaffold0__87_contigs__length_333667982" "267368809" "NC_039359.1" "123521166"
"3419" "Parent=rna19414.path1" "PGA_scaffold0__87_contigs__length_333667982" "267568219" "NC_039359.1" "123720576"
"3420" "Parent=rna19421.path1" "PGA_scaffold0__87_contigs__length_333667982" "267781536" "NC_039359.1" "123933893"
"3421" "Parent=rna19425.path1" "PGA_scaffold0__87_contigs__length_333667982" "267884851" "NC_039359.1" "124037208"
"3422" "Parent=rna19440.path1" "PGA_scaffold0__87_contigs__length_333667982" "268183807" "NC_039359.1" "124336164"
"3423" "Parent=rna19441.path1" "PGA_scaffold0__87_contigs__length_333667982" "268241763" "NC_039359.1" "124394120"
"3424" "Parent=rna19442.path1" "PGA_scaffold0__87_contigs__length_333667982" "268327774" "NC_039359.1" "124480131"
"3425" "Parent=rna19443.path1" "PGA_scaffold0__87_contigs__length_333667982" "268341675" "NC_039359.1" "124494032"
"3426" "Parent=rna19445.path1" "PGA_scaffold0__87_contigs__length_333667982" "268536164" "NC_039359.1" "124688521"
"3427" "Parent=rna19447.path1" "PGA_scaffold0__87_contigs__length_333667982" "268540805" "NC_039359.1" "124693162"
"3428" "Parent=rna19448.path1" "PGA_scaffold0__87_contigs__length_333667982" "268540805" "NC_039359.1" "124693162"
"3429" "Parent=rna19449.path1" "PGA_scaffold0__87_contigs__length_333667982" "268540805" "NC_039359.1" "124693162"
"3430" "Parent=rna19450.path1" "PGA_scaffold0__87_contigs__length_333667982" "268540805" "NC_039359.1" "124693162"
"3431" "Parent=rna19452.path1" "PGA_scaffold0__87_contigs__length_333667982" "268540805" "NC_039359.1" "124693162"
"3432" "Parent=rna19453.path1" "PGA_scaffold0__87_contigs__length_333667982" "268540805" "NC_039359.1" "124693162"
"3433" "Parent=rna19451.path1" "PGA_scaffold0__87_contigs__length_333667982" "268540925" "NC_039359.1" "124693282"
"3434" "Parent=rna19454.path1" "PGA_scaffold0__87_contigs__length_333667982" "268560071" "NC_039359.1" "124712428"
"3435" "Parent=rna19455.path1" "PGA_scaffold0__87_contigs__length_333667982" "268594189" "NC_039359.1" "124746546"
"3436" "Parent=rna19457.path1" "PGA_scaffold0__87_contigs__length_333667982" "268595917" "NC_039359.1" "124748274"
"3437" "Parent=rna19458.path1" "PGA_scaffold0__87_contigs__length_333667982" "268621537" "NC_039359.1" "124773894"
"3438" "Parent=rna19467.path1" "PGA_scaffold0__87_contigs__length_333667982" "268708463" "NC_039359.1" "124860820"
"3439" "Parent=rna19478.path1" "PGA_scaffold0__87_contigs__length_333667982" "268791830" "NC_039359.1" "124944187"
"3440" "Parent=rna19479.path1" "PGA_scaffold0__87_contigs__length_333667982" "268942220" "NC_039359.1" "125094577"
"3441" "Parent=rna19481.path1" "PGA_scaffold0__87_contigs__length_333667982" "268946319" "NC_039359.1" "125098676"
"3442" "Parent=rna19484.path1" "PGA_scaffold0__87_contigs__length_333667982" "269076885" "NC_039359.1" "125229242"
"3443" "Parent=rna19485.path1" "PGA_scaffold0__87_contigs__length_333667982" "269100471" "NC_039359.1" "125252828"
"3444" "Parent=rna19486.path1" "PGA_scaffold0__87_contigs__length_333667982" "269100471" "NC_039359.1" "125252828"
"3445" "Parent=rna19487.path1" "PGA_scaffold0__87_contigs__length_333667982" "269131131" "NC_039359.1" "125283488"
"3446" "Parent=rna19491.path1" "PGA_scaffold0__87_contigs__length_333667982" "269204548" "NC_039359.1" "125356905"
"3447" "Parent=rna19492.path1" "PGA_scaffold0__87_contigs__length_333667982" "269204548" "NC_039359.1" "125356905"
"3448" "Parent=rna19494.path1" "PGA_scaffold0__87_contigs__length_333667982" "269293054" "NC_039359.1" "125445411"
"3449" "Parent=rna19497.path1" "PGA_scaffold0__87_contigs__length_333667982" "269361550" "NC_039359.1" "125513907"
"3450" "Parent=rna19498.path1" "PGA_scaffold0__87_contigs__length_333667982" "269369454" "NC_039359.1" "125521811"
"3451" "Parent=rna19499.path1" "PGA_scaffold0__87_contigs__length_333667982" "269369454" "NC_039359.1" "125521811"
"3452" "Parent=rna19500.path1" "PGA_scaffold0__87_contigs__length_333667982" "269369454" "NC_039359.1" "125521811"
"3453" "Parent=rna19501.path1" "PGA_scaffold0__87_contigs__length_333667982" "269369454" "NC_039359.1" "125521811"
"3454" "Parent=rna19502.path1" "PGA_scaffold0__87_contigs__length_333667982" "269369454" "NC_039359.1" "125521811"
"3455" "Parent=rna19503.path1" "PGA_scaffold0__87_contigs__length_333667982" "269376589" "NC_039359.1" "125528946"
"3456" "Parent=rna19504.path1" "PGA_scaffold0__87_contigs__length_333667982" "269376589" "NC_039359.1" "125528946"
"3457" "Parent=rna19505.path1" "PGA_scaffold0__87_contigs__length_333667982" "269383759" "NC_039359.1" "125536116"
"3458" "Parent=rna19512.path1" "PGA_scaffold0__87_contigs__length_333667982" "269598865" "NC_039359.1" "125751222"
"3459" "Parent=rna19520.path1" "PGA_scaffold0__87_contigs__length_333667982" "269955959" "NC_039359.1" "126108316"
"3460" "Parent=rna19523.path1" "PGA_scaffold0__87_contigs__length_333667982" "269987563" "NC_039359.1" "126139920"
"3461" "Parent=rna19525.path1" "PGA_scaffold0__87_contigs__length_333667982" "270002617" "NC_039359.1" "126154974"
"3462" "Parent=rna19526.path1" "PGA_scaffold0__87_contigs__length_333667982" "270006285" "NC_039359.1" "126158642"
"3463" "Parent=rna19527.path1" "PGA_scaffold0__87_contigs__length_333667982" "270014538" "NC_039359.1" "126166895"
"3464" "Parent=rna19528.path1" "PGA_scaffold0__87_contigs__length_333667982" "270022043" "NC_039359.1" "126174400"
"3465" "Parent=rna19532.path1" "PGA_scaffold0__87_contigs__length_333667982" "270127169" "NC_039359.1" "126279526"
"3466" "Parent=rna19534.path1" "PGA_scaffold0__87_contigs__length_333667982" "270170915" "NC_039359.1" "126323272"
"3467" "Parent=rna19535.path1" "PGA_scaffold0__87_contigs__length_333667982" "270173068" "NC_039359.1" "126325425"
"3468" "Parent=rna19540.path1" "PGA_scaffold0__87_contigs__length_333667982" "270322752" "NC_039359.1" "126475109"
"3469" "Parent=rna19541.path1" "PGA_scaffold0__87_contigs__length_333667982" "270416761" "NC_039359.1" "126569118"
"3470" "Parent=rna19550.path1" "PGA_scaffold0__87_contigs__length_333667982" "270487002" "NC_039359.1" "126639359"
"3471" "Parent=rna19552.path1" "PGA_scaffold0__87_contigs__length_333667982" "270488879" "NC_039359.1" "126641236"
"3472" "Parent=rna19551.path1" "PGA_scaffold0__87_contigs__length_333667982" "270489608" "NC_039359.1" "126641965"
"3473" "Parent=rna19553.path1" "PGA_scaffold0__87_contigs__length_333667982" "270489608" "NC_039359.1" "126641965"
"3474" "Parent=rna19555.path1" "PGA_scaffold0__87_contigs__length_333667982" "270516812" "NC_039359.1" "126669169"
"3475" "Parent=rna19558.path1" "PGA_scaffold0__87_contigs__length_333667982" "270680564" "NC_039359.1" "126832921"
"3476" "Parent=rna19561.path1" "PGA_scaffold0__87_contigs__length_333667982" "270708231" "NC_039359.1" "126860588"
"3477" "Parent=rna19562.path1" "PGA_scaffold0__87_contigs__length_333667982" "270785716" "NC_039359.1" "126938073"
"3478" "Parent=rna19568.path1" "PGA_scaffold0__87_contigs__length_333667982" "270808109" "NC_039359.1" "126960466"
"3479" "Parent=rna19569.path1" "PGA_scaffold0__87_contigs__length_333667982" "270822496" "NC_039359.1" "126974853"
"3480" "Parent=rna19575.path1" "PGA_scaffold0__87_contigs__length_333667982" "270844658" "NC_039359.1" "126997015"
"3481" "Parent=rna19572.path1" "PGA_scaffold0__87_contigs__length_333667982" "270845929" "NC_039359.1" "126998286"
"3482" "Parent=rna19573.path1" "PGA_scaffold0__87_contigs__length_333667982" "270845929" "NC_039359.1" "126998286"
"3483" "Parent=rna19574.path1" "PGA_scaffold0__87_contigs__length_333667982" "270845929" "NC_039359.1" "126998286"
"3484" "Parent=rna19571.path1" "PGA_scaffold0__87_contigs__length_333667982" "270845987" "NC_039359.1" "126998344"
"3485" "Parent=rna19585.path1" "PGA_scaffold0__87_contigs__length_333667982" "270986738" "NC_039359.1" "127139095"
"3486" "Parent=rna19587.path1" "PGA_scaffold0__87_contigs__length_333667982" "270989646" "NC_039359.1" "127142003"
"3487" "Parent=rna19592.path1" "PGA_scaffold0__87_contigs__length_333667982" "271005856" "NC_039359.1" "127158213"
"3488" "Parent=rna19593.path1" "PGA_scaffold0__87_contigs__length_333667982" "271007938" "NC_039359.1" "127160295"
"3489" "Parent=rna19597.path1" "PGA_scaffold0__87_contigs__length_333667982" "271143599" "NC_039359.1" "127295956"
"3490" "Parent=rna19598.path1" "PGA_scaffold0__87_contigs__length_333667982" "271151688" "NC_039359.1" "127304045"
"3491" "Parent=rna19599.path1" "PGA_scaffold0__87_contigs__length_333667982" "271151688" "NC_039359.1" "127304045"
"3492" "Parent=rna19600.path1" "PGA_scaffold0__87_contigs__length_333667982" "271169595" "NC_039359.1" "127321952"
"3493" "Parent=rna19601.path1" "PGA_scaffold0__87_contigs__length_333667982" "271309281" "NC_039359.1" "127461638"
"3494" "Parent=rna19602.path1" "PGA_scaffold0__87_contigs__length_333667982" "271359728" "NC_039359.1" "127512085"
"3495" "Parent=rna19603.path1" "PGA_scaffold0__87_contigs__length_333667982" "271383390" "NC_039359.1" "127535747"
"3496" "Parent=rna19604.path1" "PGA_scaffold0__87_contigs__length_333667982" "271400440" "NC_039359.1" "127552797"
"3497" "Parent=rna19605.path1" "PGA_scaffold0__87_contigs__length_333667982" "271466909" "NC_039359.1" "127619266"
"3498" "Parent=rna19606.path1" "PGA_scaffold0__87_contigs__length_333667982" "271490523" "NC_039359.1" "127642880"
"3499" "Parent=rna19609.path1" "PGA_scaffold0__87_contigs__length_333667982" "271558707" "NC_039359.1" "127711064"
"3500" "Parent=rna19611.path1" "PGA_scaffold0__87_contigs__length_333667982" "271558707" "NC_039359.1" "127711064"
"3501" "Parent=rna19613.path1" "PGA_scaffold0__87_contigs__length_333667982" "271558707" "NC_039359.1" "127711064"
"3502" "Parent=rna19610.path1" "PGA_scaffold0__87_contigs__length_333667982" "271558722" "NC_039359.1" "127711079"
[truncated: 3,883,897 more chars]
