# Supplementary material for: Gene clustering and copy number variation in alkaloid metabolic pathways of opium poppy
Source: Nat Commun. 2020 Mar 4;11:1190. doi: 10.1038/s41467-020-15040-2 (PMC7055283; doi:10.1038/s41467-020-15040-2)
Supplement: Supplementary file 7 — Source Data file [file 41467_2020_15040_MOESM7_ESM.zip › source_data_file/suppmat_figure13_14.xlsx]

## Sheet: Consolidated_OrbitrapAlkaloid_D
##mean values calculated from biological rep
Name	root_mean	stem_mean	leaf_mean	MC_mean	YC_mean	latex_mean	s1_mean	s2_mean	s3_mean	s4_mean	s5_mean	s6_mean	s7_mean
272.12812_0.5_norcoclaurine	0	31770	0	10858	0	0	0	0	0	0	0	0	0
296.12812_6.5_unknown	0	17194	21889	0	15461	0	0	0	0	0	0	0	0
312.15958_5.0_thebaine	283272	103522	147240	126669	20316	27520274	362433	1701766	841464	201174	328773	151892	186583
314.13868_1.1_unknown	0	5467	0	0	0	0	0	0	0	0	0	0	0
326.17528_4.5_unknown	0	9272	43401	64033	6844	0	0	0	51134	49491	0	0	0
330.16998_3.7_reticuline	93461	329216	521858	480384	417281	43835423	0	0	72872	72060	61252	75497	81285
330.16998_2.5_salutaridinol	0	0	0	17075	7978	0	0	0	0	0	0	0	0
330.16998_1.3_unknown	0	9059	0	0	5138	0	0	0	0	0	0	0	0
332.09189_8.1_sanguinarine	268975	0	0	0	0	0	0	0	73099	12217	9892	0	0
338.13868_7.7_unknown	0	0	0	0	62154	0	0	0	0	0	0	0	0
340.15433_7.6_papaverine	405667	2260995	4277661	701477	2762505	467612900	0	90937	482822	838131	1098364	2446053	2976518
340.15433_6.3_unknown	0	0	0	0	58809	0	0	0	0	0	0	0	0
340.11795_4.6_unknown	10800	0	0	0	0	0	0	0	0	0	0	0	0
342.16998_5.2_unknown	0	10906	24463	18686	34906	0	0	0	0	0	0	0	0
342.16998_6.9_unknown	0	6776	0	16828	17333	0	0	0	0	0	0	0	0
344.14925_3.1_unknown	0	0	0	0	6292	0	0	0	0	0	0	0	0
348.12303_8.0_chelerythrine	24941	0	0	0	0	0	0	0	0	0	0	0	0
352.11795_7.4_unknown	0	2907	0	0	0	0	0	0	0	0	0	0	0
354.13360_5.9_protopine-putative	116763	0	0	0	0	0	0	0	21017	0	0	0	0
354.13360_3.6_unknown	0	0	0	0	4808	0	0	0	0	0	0	0	0
354.16998_6.8_N-methylcanadine-putative	86553	10365	0	0	26499	925844	0	43066	61804	26870	27414	44595	0
358.16490_1.5_unknown	25473	51726	0	14051	11779	0	0	0	29581	0	0	0	0
358.16490_4.1_unknown	0	13639	0	22570	0	0	0	0	0	22826	0	0	0
372.18055_5.2_salutaridinol-7-O-acetate	0	5160	0	0	4302	0	0	0	0	0	0	0	0
386.15981_3.4_unknown	174076	13793	35158	0	5140	1318842	0	0	27369	0	0	0	0
386.15981_4.5_unknown	76809	0	0	0	0	0	0	0	0	0	0	0	0
400.13908_7.2_narcotoline-putative	51600	954975	185650	324387	507351	17725296	0	0	56366	86655	165983	443379	252284
402.19111_4.0_unknown	6465	0	0	0	0	0	0	0	0	0	0	0	0
416.17038_7.5_narcotine-hemiacetal	46155	25069	0	7640	18655	1224541	0	0	0	0	23676	36885	31760
286.14377_0.9_morphine	0	833528	879793	508132	610921	102081223	0	0	0	0	0	0	0
286.14377_0.9_neomorphine-putative	0	0	0	154479	0	44280815	0	0	0	0	0	0	0
300.15942_2.0_codeine	249921	144605	94675	54693	41267	20422422	0	0	0	19993	0	103185	177656
300.15942_4.6_N-methylcoclaurine-putative	0	80404	101763	23397	51233	0	0	0	20831	16230	15492	0	46277
314.17507_2.5_unknown	73296	21751	99016	22187	0	0	0	259585	1041471	494049	382806	129748	30064
314.17507_3.9_unknown	35228	0	38036	8860	20673	6197029	0	0	78531	56661	40107	0	12880
314.17507_5.1_unknown	0	14452	17311	23159	28983	2211360	0	0	0	0	0	0	0
316.15433_2.9_norreticuline-putative	26614	96355	71884	60855	28500	9425913	0	0	0	0	0	0	33143
326.13868_7.1_cheilanthifoline	16399	154179	148976	97054	180565	39773553	0	0	0	0	46762	153134	111472
328.15440_4.0_1,2-dehydroreticuline	292635	126079	78421	58918	86386	4720661	0	0	0	0	0	0	0
328.15440_5.7_salutaridine	0	0	0	0	0	861956	0	0	59615	22384	0	0	10482
328.15440_7.1_unknown	0	0	0	0	0	0	0	0	33687	14265	11707	0	0
334.10738_7.7_dihydrosanguinarine-putative	4106	0	0	0	0	0	0	0	40414	0	0	0	0
340.11795_7.5_unknown	0	0	0	0	0	216813	0	0	0	0	0	0	0
344.18563_3.3_unknown	0	0	163064	0	0	0	0	237703	551693	349440	270779	97260	54798
344.18563_4.4_unknown	72039	653382	634320	197965	0	34865310	0	0	0	0	0	0	0
356.14925_2.4_unknown	0	0	29538	38706	0	0	0	0	23821	0	0	0	0
356.14925_4.5_unknown	94110	72368	52062	15833	34151	2648958	0	0	0	0	0	0	0
358.20128_3.9_unknown	18734	36105	0	0	17124	0	0	0	65766	31054	30844	0	0
358.20128_5.4_laudanosine-putative	21819	150254	0	0	76770	15759514	0	0	23147	0	0	0	0
370.16490_4.0_unknown	81138	0	0	0	0	0	0	0	0	15955	0	0	0
370.16490_5.5_cryptopine	274475	0	0	20295	46863	5487470	0	38601	0	0	0	0	0
370.16490_7.1_allocryptopine-putative	10589	0	8897	0	0	0	0	0	0	0	0	7455	6235
374.19620_4.5_unknown	0	6658	6673	0	0	444298	0	0	0	0	0	0	0
414.15473_8.0_noscapine	619902	6895452	3734509	950738	5058095	560610890	0	0	780911	1220479	1937862	4861519	3275353
428.17038_5.5_N,N-dimethylnarcotine-putative	180902	1291243	511315	488601	653778	16232944	0	0	291215	169597	221446	274555	175928
428.17038_6.6_unknown	40080	0	80678	66031	0	0	0	0	0	0	0	0	0
