# Supplementary material for: Gene clustering and copy number variation in alkaloid metabolic pathways of opium poppy
Source: Nat Commun. 2020 Mar 4;11:1190. doi: 10.1038/s41467-020-15040-2 (PMC7055283; doi:10.1038/s41467-020-15040-2)
Supplement: Supplementary file 7 — Source Data file [file 41467_2020_15040_MOESM7_ESM.zip › source_data_file/suppmat_figure3.txt]

Gene	cScaf	start	stop	Strandedness	Guo_contig	Guo_start	Guo_stop	Strandedness	Note
P6H.1	PGA_scaffold0__87_contigs__length_333667982	54852949	54854574	+	NW_020620825.1	9774552	9772927	-
PODA.1	PGA_scaffold0__87_contigs__length_333667982	123899666	123897415	-	NW_020618825.1	9668067	9665816	-
T6ODM.1	PGA_scaffold0__87_contigs__length_333667982	149912189	149914312	+	NC_039359.1	59888842	59890965	+
T6ODM.2	PGA_scaffold0__87_contigs__length_333667982	149934527	149936651	+	NC_039359.1	59911180	59913304	+
T6ODM.3	PGA_scaffold0__87_contigs__length_333667982	149956865	149958988	+	NC_039359.1	59933518	59935641	+
T6ODM.4	PGA_scaffold0__87_contigs__length_333667982	149979167	149981267	+	NC_039359.1	59955820	59957920	+
T6ODM.5	PGA_scaffold0__87_contigs__length_333667982	149987939	149990060	+	NC_039359.1	59964592	59966713	+
T6ODM.6	PGA_scaffold0__87_contigs__length_333667982	149996697	149998809	+	NC_039359.1	59973350	59975462	+	ψ
CheSyn.1	PGA_scaffold0__87_contigs__length_333667982	155762942	155761464	-	NC_039359.1	65740495	65739017	-
StySyn.1	PGA_scaffold0__87_contigs__length_333667982	155906984	155905500	-	NC_039359.1	65884537	65883053	-
StySyn.2	PGA_scaffold0__87_contigs__length_333667982	296685802	296687288	+	NC_039359.1	153055480	153056966	+	ψ
CheSyn.2	PGA_scaffold0__87_contigs__length_333667982	296774338	296775816	+	NC_039359.1	153144016	153145494	+
RNMT.1	PGA_scaffold0__87_contigs__length_333667982	319294009	319295903	+	NW_020624376.1	27479	29373	+
NCS.1	PGA_scaffold0__87_contigs__length_333667982	330811185	330813729	+	NW_020631041.1	12960050	12957506	-
4OMT2.1	PGA_scaffold0__87_contigs__length_333667982	332600191	332599003	-	NW_020631041.1	11171044	11172232	+
P6H.2	PGA_scaffold1__68_contigs__length_302574926	69546338	69547957	+	NC_039360.1	118016342	118017961	+
TyrDC2.1	PGA_scaffold2__79_contigs__length_296818236	273425848	273424253	-	NC_039364.1	18863924	18865519	+
TNMT.1	PGA_scaffold2__79_contigs__length_296818236	283410720	283408491	-	NC_039364.1	8874515	8876744	+
CNMT.1	PGA_scaffold2__79_contigs__length_296818236	288148733	288146819	-	NC_039364.1	4136502	4138416	+
COR1.1	PGA_scaffold2__79_contigs__length_296818236	289816247	289817890	+	NC_039364.1	2468988	2467345	-
N7OMT.1	PGA_scaffold2__79_contigs__length_296818236	290605472	290603899	-	NC_039364.1	1679763	1681336	+
P7ODM.1	PGA_scaffold2__79_contigs__length_296818236	290681021	290679496	-	NC_039364.1	1604214	1605739	+
P7ODM.2	PGA_scaffold2__79_contigs__length_296818236	290689360	290687835	-	NC_039364.1	1595875	1597400	+
P7ODM.3	PGA_scaffold2__79_contigs__length_296818236	290697657	290696131	-	NC_039364.1	1587578	1589104	+	ψ
COR1.2	PGA_scaffold2__79_contigs__length_296818236	291872786	291871144	-	NC_039364.1	412449	414091	+
PR10-11.1	PGA_scaffold3__76_contigs__length_257455882	1246249	1245660	-	NC_039358.1	243096363	243096952	+
PR10-14.1	PGA_scaffold3__76_contigs__length_257455882	1338028	1337174	-	NC_039358.1	243004584	243005438	+
PR10-15.1	PGA_scaffold3__76_contigs__length_257455882	1348437	1347838	-	NC_039358.1	242994175	242994774	+
PR10-4.1	PGA_scaffold3__76_contigs__length_257455882	1389497	1390104	+	NC_039358.1	242953115	242952508	-
MLP-3.1	PGA_scaffold3__76_contigs__length_257455882	30931038	30930417	-	NC_039358.1	216932260	216931639	-
MLP-3.2	PGA_scaffold3__76_contigs__length_257455882	30937119	30936498	-	NC_039358.1	216926179	216925558	-
6OMT.1	PGA_scaffold3__76_contigs__length_257455882	37314452	37313304	-	NC_039358.1	209004407	209005555	+
CYP80B1.1	PGA_scaffold3__76_contigs__length_257455882	37632100	37633765	+	NC_039358.1	208686759	208685094	-
CODM.1	PGA_scaffold3__76_contigs__length_257455882	47641003	47639429	-	NC_039358.1	198677856	198679430	+
CODM.2	PGA_scaffold3__76_contigs__length_257455882	47712313	47710739	-	NC_039358.1	198606546	198608120	+
CODM.3	PGA_scaffold3__76_contigs__length_257455882	47726604	47725030	-	NC_039358.1	198592255	198593829	+
TyrDC1.1	PGA_scaffold3__76_contigs__length_257455882	53401724	53403255	+	NW_020624377.1	5770893	5769362	-	ψ
TyrDC1.2	PGA_scaffold3__76_contigs__length_257455882	53559643	53558110	-	NW_020624377.1	5612974	5614507	+	ψ
TyrDC1.3	PGA_scaffold3__76_contigs__length_257455882	53569187	53567653	-	NW_020624377.1	5603430	5604964	+
TyrDC1.4	PGA_scaffold3__76_contigs__length_257455882	53616977	53618511	+	NW_020624377.1	5555640	5554106	-
TyrDC1.5	PGA_scaffold3__76_contigs__length_257455882	53641187	53642721	+	NW_020624377.1	5531430	5529896	-
TyrDC1.6	PGA_scaffold3__76_contigs__length_257455882	53680588	53682122	+	NW_020624377.1	5492029	5490495	-
TyrDC1.7	PGA_scaffold3__76_contigs__length_257455882	53705074	53706630	+	NW_020624377.1	5467543	5465987	-
TyrAT.1	PGA_scaffold3__76_contigs__length_257455882	190216207	190219055	+	NC_039358.1	172024246	172021398	-
MLP-1.1	PGA_scaffold3__76_contigs__length_257455882	255875779	255874288	-	NC_039358.1	1060846	1062337	+
CYP80B1.2	PGA_scaffold4__75_contigs__length_252943267	223294668	223293068	-	NC_039362.1	183740303	183738703	-
6OMT.2	PGA_scaffold4__75_contigs__length_252943267	223553881	223555031	+	NC_039362.1	183999516	184000666	+
PR10-6.1	PGA_scaffold4__75_contigs__length_252943267	239431863	239431287	-	NW_020620714.1	10858938	10859514	+
PR10-7.1	PGA_scaffold4__75_contigs__length_252943267	239458324	239458931	+	NW_020620714.1	10832477	10831870	-
MLP-15.1	PGA_scaffold4__75_contigs__length_252943267	250291029	250291623	+	NW_020651415.1	1473684	1474278	+
MLP-2.1	PGA_scaffold4__75_contigs__length_252943267	250332907	250333482	+	NW_020651415.1	1515562	1516137	+
PR10-14.2	PGA_scaffold4__75_contigs__length_252943267	251043714	251042828	-	NW_020651415.1	1395196	1396082	+	ψ
PR10-10.1	PGA_scaffold5__141_contigs__length_225803646	16491163	16491733	+	NC_039366.1	15899946	15900516	+
PR10-5.1	PGA_scaffold5__141_contigs__length_225803646	22116151	22116741	+	NW_020647637.1	1725296	1725886	+
PR10-5.2	PGA_scaffold5__141_contigs__length_225803646	22132700	22133290	+	NW_020647637.1	1741845	1742435	+
PR10-5.3	PGA_scaffold5__141_contigs__length_225803646	22155808	22156398	+	NW_020647637.1	1764953	1765543	+
PR10-5.4	PGA_scaffold5__141_contigs__length_225803646	22178683	22179273	+	NW_020647637.1	1787828	1788418	+
PR10-5.5	PGA_scaffold5__141_contigs__length_225803646	22200318	22200908	+	NW_020647637.1	1809463	1810053	+
PR10-5.6	PGA_scaffold5__141_contigs__length_225803646	22223744	22224334	+	NW_020647637.1	1832889	1833479	+
PR10-5.7	PGA_scaffold5__141_contigs__length_225803646	22240742	22241332	+	NW_020647637.1	1849887	1850477	+
PR10-5.8	PGA_scaffold5__141_contigs__length_225803646	22281172	22281762	+	NW_020647637.1	1893125	1893715	+
PR10-5.9	PGA_scaffold5__141_contigs__length_225803646	22299981	22300571	+	NW_020647637.1	1911934	1912524	+
MLP-4.1	PGA_scaffold5__141_contigs__length_225803646	22397039	22397648	+	NW_020646860.1	79106	79715	+
PR10-9.1	PGA_scaffold5__141_contigs__length_225803646	22473548	22474143	+	NW_020646860.1	155615	156210	+
PR10-8.1	PGA_scaffold5__141_contigs__length_225803646	22501229	22501849	+	NW_020646860.1	183296	183916	+
PR10-5.10	PGA_scaffold5__141_contigs__length_225803646	22685406	22685996	+	NW_020646860.1	367473	368063	+
SalAT.1	PGA_scaffold6__54_contigs__length_219123405	1515387	1513969	-	NW_020631041.1	8584732	8586150	+
SalR.1	PGA_scaffold6__54_contigs__length_219123405	1524076	1525481	+	NW_020631041.1	8576043	8574638	-
THS-1.1	PGA_scaffold6__54_contigs__length_219123405	1528332	1529044	+	NW_020631041.1	8571787	8571075	-
MSH.1	PGA_scaffold6__54_contigs__length_219123405	1577357	1578993	+	NW_020631041.1	8522762	8521126	-
DBOX.1	PGA_scaffold6__54_contigs__length_219123405	34498951	34500564	+	NC_039365.1	22569878	22571491	+
PR10-12.1	PGA_scaffold7__77_contigs__length_204232760	127145147	127145757	+	NC_039367.1	35730790	35731400	+
BBE.1	PGA_scaffold7__77_contigs__length_204232760	140583245	140581640	-	NC_039367.1	90978697	90977092	-	ψ
BBE.2	PGA_scaffold7__77_contigs__length_204232760	140604055	140602448	-	NC_039367.1	90999507	90997900	-
TyrDC2.2	PGA_scaffold7__77_contigs__length_204232760	162836382	162834787	-	NC_039367.1	148246523	148248118	+
N7OMT.2	PGA_scaffold7__77_contigs__length_204232760	194981871	194980059	-	NW_020619603.1	9252670	9254482	+
COR1.3	PGA_scaffold7__77_contigs__length_204232760	197014850	197013213	-	NW_020619603.1	7219691	7221328	+
COR1.4	PGA_scaffold7__77_contigs__length_204232760	197023633	197021997	-	NW_020619603.1	7210908	7212544	+
TyrAT.2	PGA_scaffold8__37_contigs__length_190070107	126137266	126140125	+	NC_039363.1	52404570	52401711	-	ψ
SanR.1	PGA_scaffold8__37_contigs__length_190070107	178500176	178506265	+	NC_039363.1	173562203	173568292	+
MLP-1.2	PGA_scaffold8__37_contigs__length_190070107	188399487	188398896	-	NW_020650526.1	2348357	2347766	-
7OMT.1	PGA_scaffold9__49_contigs__length_179301106	144217104	144218324	+	NW_020628818.1	18683045	18684265	+
PR10-8.2	PGA_scaffold9__49_contigs__length_179301106	165210726	165210099	-	NC_039368.1	5076813	5077440	+
MLP-4.2	PGA_scaffold9__49_contigs__length_179301106	165296966	165296366	-	NC_039368.1	4990573	4991173	+	ψ
NISO.1	PGA_scaffold9__49_contigs__length_179301106	165414985	165414355	-	NC_039368.1	4872554	4873184	+
NISO.2	PGA_scaffold9__49_contigs__length_179301106	165417145	165416517	-	NC_039368.1	4870394	4871022	+
NISO.3	PGA_scaffold9__49_contigs__length_179301106	165419308	165418678	-	NC_039368.1	4868231	4868861	+
NISO.4	PGA_scaffold9__49_contigs__length_179301106	165421469	165420842	-	NC_039368.1	4866070	4866697	+	ψ
NISO.5	PGA_scaffold9__49_contigs__length_179301106	165423627	165422998	-	NC_039368.1	4863912	4864541	+	ψ
NISO.6	PGA_scaffold9__49_contigs__length_179301106	165430686	165430056	-	NC_039368.1	4856853	4857483	+
PR10-5.11	PGA_scaffold9__49_contigs__length_179301106	165531957	165532548	+	NC_039368.1	4755582	4754991	-	ψ
CXE2.1	PGA_scaffold10__37_contigs__length_175762548	2268808	2269749	+	NC_039368.1	127729584	127730525	+
NOS.1	PGA_scaffold10__37_contigs__length_175762548	2299533	2297410	-	NC_039368.1	127760309	127758186	-
CXE1.1	PGA_scaffold10__37_contigs__length_175762548	2320016	2320978	+	NC_039368.1	127780792	127781754	+
CYP82X1.1	PGA_scaffold10__37_contigs__length_175762548	2344934	2343149	-	NC_039368.1	127805710	127803925	-
CYP82X2.1	PGA_scaffold10__37_contigs__length_175762548	2350708	2352605	+	NC_039368.1	127811484	127813381	+
AT1.1	PGA_scaffold10__37_contigs__length_175762548	2365503	2366918	+	NC_039368.1	127826279	127827694	+
OMT2.1	PGA_scaffold10__37_contigs__length_175762548	2378133	2379290	+	NC_039368.1	127838909	127840066	+
CYP82Y1.1	PGA_scaffold10__37_contigs__length_175762548	2398611	2400462	+	NC_039368.1	127859387	127861238	+
OMT3.1	PGA_scaffold10__37_contigs__length_175762548	2453667	2454834	+	NC_039368.1	127914443	127915610	+
CanSyn.1	PGA_scaffold10__37_contigs__length_175762548	2516256	2514796	-	NC_039368.1	127977032	127975572	-
SOMT.1	PGA_scaffold10__37_contigs__length_175762548	2518117	2520188	+	NC_039368.1	127978893	127980964	+
REPI.1	PGA_scaffold10__37_contigs__length_175762548	2749122	2752443	+	NC_039368.1	128209898	128213219	+
SalSyn.1	PGA_scaffold10__37_contigs__length_175762548	2788346	2789863	+	NC_039368.1	128249122	128250639	+
SalAT.2	PGA_scaffold10__37_contigs__length_175762548	2860565	2859141	-	NC_039368.1	128321341	128319917	-
SalR.2	PGA_scaffold10__37_contigs__length_175762548	2869624	2870980	+	NC_039368.1	128330400	128331756	+
THS-2.1	PGA_scaffold10__37_contigs__length_175762548	2880266	2880903	+	NC_039368.1	128341042	128341679	+
MSH.2	PGA_scaffold10__37_contigs__length_175762548	2930786	2932559	+	NC_039368.1	128391562	128393335	+
DBOX.2	PGA_scaffold10__37_contigs__length_175762548	47156794	47155181	-	NC_039361.1	24168123	24166510	-
