# Supplementary material for: Gene clustering and copy number variation in alkaloid metabolic pathways of opium poppy
Source: Nat Commun. 2020 Mar 4;11:1190. doi: 10.1038/s41467-020-15040-2 (PMC7055283; doi:10.1038/s41467-020-15040-2)
Supplement: Supplementary file 7 — Source Data file [file 41467_2020_15040_MOESM7_ESM.zip › source_data_file/figure3a.txt]

cluster_size	number_genes	percent_genes	number_clust	size_clust	percentage_clust
0.001	0	0	0	-Inf	-Inf
0.0025	7	0.0642201834862385	2	14664	5.55927533443307e-06
0.005	9	0.0825688073394495	3	19632	7.44269594691694e-06
0.0075	14	0.128440366972477	5	42849	1.62445027826734e-05
0.01	27	0.247706422018349	10	124095	4.70457087170262e-05
0.02	40	0.36697247706422	15	241957	9.17284221285749e-05
0.03	59	0.541284403669725	19	596446	0.000226118899080828
0.04	62	0.568807339449541	19	703656	0.000266763328200071
0.05	66	0.605504587155963	18	925355	0.000350811731253022
0.075	69	0.63302752293578	16	1231933	0.000467038648429769
0.1	76	0.697247706422018	17	1748902	0.000663026987925577
0.2	81	0.743119266055046	17	2454206	0.000930415090113042
0.5	85	0.779816513761468	18	3265564	0.00123800936976354
1	87	0.798165137614679	18	4763448	0.00180587281596117
5	93	0.853211009174312	19	16168493	0.00612964432145757
10	97	0.889908256880734	17	59490990	0.0225536547550467
20	99	0.908256880733945	14	121158677	0.0459325180440973
50	104	0.954128440366973	11	351746762	0.133350865926984
100	108	0.990825688073395	10	816102105	0.309392819333429
