# Supplementary material for: Gene clustering and copy number variation in alkaloid metabolic pathways of opium poppy
Source: Nat Commun. 2020 Mar 4;11:1190. doi: 10.1038/s41467-020-15040-2 (PMC7055283; doi:10.1038/s41467-020-15040-2)
Supplement: Supplementary file 7 — Source Data file [file 41467_2020_15040_MOESM7_ESM.zip › source_data_file/figure3c_and_suppmat_figure11_12.txt]

"name1" "name2" "cluster1" "cluster2" "gene1" "gene2" "path1" "path2" "cor" "distance"
"1" "PODA.1" "T6ODM.1" -2 1 "PODA" "T6ODM" "protopine_derivatives" "morphine" 0.752747252747253 26014774
"2" "PODA.1" "T6ODM.2" -2 1 "PODA" "T6ODM" "protopine_derivatives" "morphine" 0.763736263736264 26037112
"3" "PODA.1" "T6ODM.3" -2 1 "PODA" "T6ODM" "protopine_derivatives" "morphine" 0.736263736263736 26059450
"4" "PODA.1" "T6ODM.4" -2 1 "PODA" "T6ODM" "protopine_derivatives" "morphine" 0.862637362637363 26081752
"5" "PODA.1" "T6ODM.5" -2 1 "PODA" "T6ODM" "protopine_derivatives" "morphine" 0.769230769230769 26090524
"6" "PODA.1" "T6ODM.6" -2 1 "PODA" "T6ODM" "protopine_derivatives" "morphine" 0.851648351648352 26099282
"7" "PODA.1" "CheSyn.1" -2 2 "PODA" "CheSyn" "protopine_derivatives" "sanguinarine" -0.281772256256013 31864049
"8" "PODA.1" "StySyn.1" -2 2 "PODA" "StySyn" "protopine_derivatives" "sanguinarine" -0.258241758241758 32008085
"9" "PODA.1" "StySyn.2" -2 3 "PODA" "StySyn" "protopine_derivatives" "sanguinarine" 0.186813186813187 172788387
"10" "PODA.1" "CheSyn.2" -2 3 "PODA" "CheSyn" "protopine_derivatives" "sanguinarine" -0.200825499476466 172876923
"11" "PODA.1" "RNMT.1" -2 -3 "PODA" "RNMT" "protopine_derivatives" "magnoflorine" -0.104395604395604 195396594
"12" "PODA.1" "NCS.1" -2 -4 "PODA" "NCS" "protopine_derivatives" "reticuline" 0.428571428571429 206913770
"13" "PODA.1" "4OMT2.1" -2 -5 "PODA" "4OMT2" "protopine_derivatives" "reticuline" 0.269230769230769 208701588
"14" "PODA.1" "P6H.1" -2 -1 "PODA" "P6H" "protopine_derivatives" "sanguinarine" -0.244842047306925 69044466
"15" "PODA.1" "CXE2.1" -2 4 "PODA" "CXE2" "protopine_derivatives" "noscapine" 0.010989010989011 NA
"16" "PODA.1" "NOS.1" -2 4 "PODA" "NOS" "protopine_derivatives" "noscapine" 0.340659340659341 NA
"17" "PODA.1" "CXE1.1" -2 4 "PODA" "CXE1" "protopine_derivatives" "noscapine" 0.208791208791209 NA
"18" "PODA.1" "CYP82X1.1" -2 4 "PODA" "CYP82X1" "protopine_derivatives" "noscapine" 0.17032967032967 NA
"19" "PODA.1" "CYP82X2.1" -2 4 "PODA" "CYP82X2" "protopine_derivatives" "noscapine" 0.164835164835165 NA
"20" "PODA.1" "AT1.1" -2 4 "PODA" "AT1" "protopine_derivatives" "noscapine" 0.203296703296703 NA
"21" "PODA.1" "OMT2.1" -2 4 "PODA" "OMT2" "protopine_derivatives" "noscapine" 0.0164835164835165 NA
"22" "PODA.1" "CYP82Y1.1" -2 4 "PODA" "CYP82Y1" "protopine_derivatives" "noscapine" 0.159340659340659 NA
"23" "PODA.1" "OMT3.1" -2 4 "PODA" "OMT3" "protopine_derivatives" "noscapine" 0.412087912087912 NA
"24" "PODA.1" "CanSyn.1" -2 4 "PODA" "CanSyn" "protopine_derivatives" "noscapine" 0.236263736263736 NA
"25" "PODA.1" "SOMT.1" -2 4 "PODA" "SOMT" "protopine_derivatives" "noscapine" 0.10989010989011 NA
"26" "PODA.1" "REPI.1" -2 4 "PODA" "REPI" "protopine_derivatives" "thebaine" 0.21978021978022 NA
"27" "PODA.1" "SalSyn.1" -2 4 "PODA" "SalSyn" "protopine_derivatives" "thebaine" 0.505494505494506 NA
"28" "PODA.1" "SalAT.2" -2 4 "PODA" "SalAT" "protopine_derivatives" "thebaine" 0.538461538461538 NA
"29" "PODA.1" "SalR.2" -2 4 "PODA" "SalR" "protopine_derivatives" "thebaine" 0.164835164835165 NA
"30" "PODA.1" "THS-2.1" -2 4 "PODA" "THS-2" "protopine_derivatives" "thebaine" 0.615384615384615 NA
"31" "PODA.1" "MSH.2" -2 4 "PODA" "MSH" "protopine_derivatives" "sanguinarine" -0.25967247145162 NA
"32" "PODA.1" "TyrDC2.1" -2 -8 "PODA" "TyrDC2" "protopine_derivatives" "dopamine_4HPAA" -0.624015957183503 NA
"33" "PODA.1" "CNMT.1" -2 -10 "PODA" "CNMT" "protopine_derivatives" "reticuline" -0.307692307692308 NA
"34" "PODA.1" "COR1.1" -2 -11 "PODA" "COR1" "protopine_derivatives" "morphine" 0.39010989010989 NA
"35" "PODA.1" "N7OMT.1" -2 5 "PODA" "N7OMT" "protopine_derivatives" "papaverine" 0.434065934065934 NA
"36" "PODA.1" "P7ODM.1" -2 5 "PODA" "P7ODM" "protopine_derivatives" "papaverine" 0.357142857142857 NA
"37" "PODA.1" "P7ODM.2" -2 5 "PODA" "P7ODM" "protopine_derivatives" "papaverine" -0.043956043956044 NA
"38" "PODA.1" "P7ODM.3" -2 5 "PODA" "P7ODM" "protopine_derivatives" "papaverine" 0.335164835164835 NA
"39" "PODA.1" "COR1.2" -2 -12 "PODA" "COR1" "protopine_derivatives" "morphine" 0.351648351648352 NA
"40" "PODA.1" "PR10-11.1" -2 6 "PODA" "PR10-11" "protopine_derivatives" "unknown" 0.767538552793618 NA
"41" "PODA.1" "PR10-14.1" -2 6 "PODA" "PR10-14" "protopine_derivatives" "unknown" 0.302197802197802 NA
"42" "PODA.1" "PR10-15.1" -2 6 "PODA" "PR10-15" "protopine_derivatives" "unknown" 0.5 NA
"43" "PODA.1" "PR10-4.1" -2 6 "PODA" "PR10-4" "protopine_derivatives" "unknown" 0.70151373104793 NA
"44" "PODA.1" "TyrAT.1" -2 -13 "PODA" "TyrAT" "protopine_derivatives" "dopamine_4HPAA" 0.164835164835165 NA
"45" "PODA.1" "MLP-1.1" -2 -14 "PODA" "MLP-1" "protopine_derivatives" "unknown" 0.148351648351648 NA
"46" "PODA.1" "MLP-3.1" -2 7 "PODA" "MLP-3" "protopine_derivatives" "unknown" 0.313186813186813 NA
"47" "PODA.1" "MLP-3.2" -2 7 "PODA" "MLP-3" "protopine_derivatives" "unknown" 0.442916512543987 NA
"48" "PODA.1" "6OMT.1" -2 8 "PODA" "6OMT" "protopine_derivatives" "reticuline" 0.126373626373626 NA
"49" "PODA.1" "CYP80B1.1" -2 8 "PODA" "CYP80B1" "protopine_derivatives" "reticuline" 0.362637362637363 NA
"50" "PODA.1" "CODM.1" -2 9 "PODA" "CODM" "protopine_derivatives" "morphine" 0.714285714285714 NA
"51" "PODA.1" "CODM.2" -2 9 "PODA" "CODM" "protopine_derivatives" "morphine" 0.659340659340659 NA
"52" "PODA.1" "CODM.3" -2 9 "PODA" "CODM" "protopine_derivatives" "morphine" 0.704264765287334 NA
"53" "PODA.1" "TyrDC1.1" -2 10 "PODA" "TyrDC1" "protopine_derivatives" "dopamine_4HPAA" -0.461538461538462 NA
"54" "PODA.1" "TyrDC1.2" -2 10 "PODA" "TyrDC1" "protopine_derivatives" "dopamine_4HPAA" -0.434065934065934 NA
"55" "PODA.1" "TyrDC1.3" -2 10 "PODA" "TyrDC1" "protopine_derivatives" "dopamine_4HPAA" -0.561210984838344 NA
"56" "PODA.1" "TyrDC1.4" -2 10 "PODA" "TyrDC1" "protopine_derivatives" "dopamine_4HPAA" -0.549450549450549 NA
"57" "PODA.1" "TyrDC1.5" -2 10 "PODA" "TyrDC1" "protopine_derivatives" "dopamine_4HPAA" -0.538461538461538 NA
"58" "PODA.1" "TyrDC1.6" -2 10 "PODA" "TyrDC1" "protopine_derivatives" "dopamine_4HPAA" -0.571428571428571 NA
"59" "PODA.1" "TyrDC1.7" -2 10 "PODA" "TyrDC1" "protopine_derivatives" "dopamine_4HPAA" -0.615384615384615 NA
"60" "PODA.1" "CYP80B1.2" -2 11 "PODA" "CYP80B1" "protopine_derivatives" "reticuline" 0.401098901098901 NA
"61" "PODA.1" "6OMT.2" -2 11 "PODA" "6OMT" "protopine_derivatives" "reticuline" 0.203296703296703 NA
"62" "PODA.1" "PR10-6.1" -2 12 "PODA" "PR10-6" "protopine_derivatives" "unknown" 0.10989010989011 NA
"63" "PODA.1" "PR10-7.1" -2 12 "PODA" "PR10-7" "protopine_derivatives" "unknown" 0.818681318681319 NA
"64" "PODA.1" "MLP-15.1" -2 13 "PODA" "MLP-15" "protopine_derivatives" "unknown" 0.774725274725275 NA
"65" "PODA.1" "MLP-2.1" -2 13 "PODA" "MLP-2" "protopine_derivatives" "unknown" 0.763736263736264 NA
"66" "PODA.1" "PR10-14.2" -2 -15 "PODA" "PR10-14" "protopine_derivatives" "unknown" 0.572215121795959 NA
"67" "PODA.1" "PR10-10.1" -2 -16 "PODA" "PR10-10" "protopine_derivatives" "unknown" 0.506190300050271 NA
"68" "PODA.1" "PR10-5.1" -2 14 "PODA" "PR10-5" "protopine_derivatives" "unknown" 0.602219135919715 NA
"69" "PODA.1" "PR10-5.2" -2 14 "PODA" "PR10-5" "protopine_derivatives" "unknown" 0.596694189718616 NA
"70" "PODA.1" "PR10-5.3" -2 14 "PODA" "PR10-5" "protopine_derivatives" "unknown" 0.572215121795959 NA
"71" "PODA.1" "PR10-5.4" -2 14 "PODA" "PR10-5" "protopine_derivatives" "unknown" 0.525633493886397 NA
"72" "PODA.1" "PR10-5.5" -2 14 "PODA" "PR10-5" "protopine_derivatives" "unknown" 0.603288878647973 NA
"73" "PODA.1" "PR10-5.6" -2 14 "PODA" "PR10-5" "protopine_derivatives" "unknown" 0.595276282774726 NA
"74" "PODA.1" "PR10-5.7" -2 14 "PODA" "PR10-5" "protopine_derivatives" "unknown" 0.602219135919715 NA
"75" "PODA.1" "PR10-5.8" -2 14 "PODA" "PR10-5" "protopine_derivatives" "unknown" 0.646302241368628 NA
"76" "PODA.1" "PR10-5.9" -2 14 "PODA" "PR10-5" "protopine_derivatives" "unknown" 0.646302241368628 NA
"77" "PODA.1" "MLP-4.1" -2 14 "PODA" "MLP-4" "protopine_derivatives" "unknown" 0.0274725274725275 NA
"78" "PODA.1" "PR10-9.1" -2 14 "PODA" "PR10-9" "protopine_derivatives" "unknown" -0.159340659340659 NA
"79" "PODA.1" "PR10-8.1" -2 14 "PODA" "PR10-8" "protopine_derivatives" "unknown" -0.417582417582418 NA
"80" "PODA.1" "PR10-5.10" -2 14 "PODA" "PR10-5" "protopine_derivatives" "unknown" 0.682852315031901 NA
"81" "PODA.1" "SalAT.1" -2 15 "PODA" "SalAT" "protopine_derivatives" "thebaine" 0.56043956043956 NA
"82" "PODA.1" "SalR.1" -2 15 "PODA" "SalR" "protopine_derivatives" "thebaine" 0.406593406593407 NA
"83" "PODA.1" "THS-1.1" -2 15 "PODA" "THS-1" "protopine_derivatives" "thebaine" 0.456043956043956 NA
"84" "PODA.1" "MSH.1" -2 15 "PODA" "MSH" "protopine_derivatives" "sanguinarine" 0.104395604395604 NA
"85" "PODA.1" "PR10-12.1" -2 -18 "PODA" "PR10-12" "protopine_derivatives" "unknown" 0.547455813641326 NA
"86" "PODA.1" "TyrDC2.2" -2 -19 "PODA" "TyrDC2" "protopine_derivatives" "dopamine_4HPAA" -0.664058214618179 NA
"87" "PODA.1" "N7OMT.2" -2 -20 "PODA" "N7OMT" "protopine_derivatives" "papaverine" 0.0604395604395604 NA
"88" "PODA.1" "COR1.3" -2 17 "PODA" "COR1" "protopine_derivatives" "morphine" 0.648351648351648 NA
"89" "PODA.1" "COR1.4" -2 17 "PODA" "COR1" "protopine_derivatives" "morphine" 0.521978021978022 NA
"90" "PODA.1" "TyrAT.2" -2 -21 "PODA" "TyrAT" "protopine_derivatives" "dopamine_4HPAA" 0.313186813186813 NA
"91" "PODA.1" "SanR.1" -2 -22 "PODA" "SanR" "protopine_derivatives" "sanguinarine" 0.0714285714285714 NA
"92" "PODA.1" "MLP-1.2" -2 -23 "PODA" "MLP-1" "protopine_derivatives" "unknown" -0.032967032967033 NA
"93" "PODA.1" "7OMT.1" -2 -24 "PODA" "7OMT" "protopine_derivatives" "reticuline" 0.532967032967033 NA
"94" "PODA.1" "PR10-8.2" -2 18 "PODA" "PR10-8" "protopine_derivatives" "unknown" -0.604395604395604 NA
"95" "PODA.1" "MLP-4.2" -2 18 "PODA" "MLP-4" "protopine_derivatives" "unknown" 0.272352389700961 NA
"96" "PODA.1" "NISO.1" -2 18 "PODA" "NISO" "protopine_derivatives" "thebaine" 0.384615384615385 NA
"97" "PODA.1" "NISO.2" -2 18 "PODA" "NISO" "protopine_derivatives" "thebaine" 0.362637362637363 NA
"98" "PODA.1" "NISO.3" -2 18 "PODA" "NISO" "protopine_derivatives" "thebaine" -0.153846153846154 NA
"99" "PODA.1" "NISO.4" -2 18 "PODA" "NISO" "protopine_derivatives" "thebaine" 0.373626373626374 NA
"100" "PODA.1" "NISO.5" -2 18 "PODA" "NISO" "protopine_derivatives" "thebaine" 0.269230769230769 NA
"101" "PODA.1" "NISO.6" -2 18 "PODA" "NISO" "protopine_derivatives" "thebaine" 0.335164835164835 NA
"102" "PODA.1" "PR10-5.11" -2 18 "PODA" "PR10-5" "protopine_derivatives" "unknown" NA NA
"103" "T6ODM.1" "T6ODM.2" 1 1 "T6ODM" "T6ODM" "morphine" "morphine" 0.978021978021978 22338
"104" "T6ODM.1" "T6ODM.3" 1 1 "T6ODM" "T6ODM" "morphine" "morphine" 0.950549450549451 44676
"105" "T6ODM.1" "T6ODM.4" 1 1 "T6ODM" "T6ODM" "morphine" "morphine" 0.917582417582418 66978
"106" "T6ODM.1" "T6ODM.5" 1 1 "T6ODM" "T6ODM" "morphine" "morphine" 0.923076923076923 75750
"107" "T6ODM.1" "T6ODM.6" 1 1 "T6ODM" "T6ODM" "morphine" "morphine" 0.928571428571429 84508
"108" "T6ODM.1" "CheSyn.1" 1 2 "T6ODM" "CheSyn" "morphine" "sanguinarine" -0.674043436533992 5849275
"109" "T6ODM.1" "StySyn.1" 1 2 "T6ODM" "StySyn" "morphine" "sanguinarine" -0.368131868131868 5993311
"110" "T6ODM.1" "StySyn.2" 1 3 "T6ODM" "StySyn" "morphine" "sanguinarine" -0.148351648351648 146773613
"111" "T6ODM.1" "CheSyn.2" 1 3 "T6ODM" "CheSyn" "morphine" "sanguinarine" -0.674003388653894 146862149
"112" "T6ODM.1" "RNMT.1" 1 -3 "T6ODM" "RNMT" "morphine" "magnoflorine" -0.412087912087912 169381820
"113" "T6ODM.1" "NCS.1" 1 -4 "T6ODM" "NCS" "morphine" "reticuline" 0.241758241758242 180898996
"114" "T6ODM.1" "4OMT2.1" 1 -5 "T6ODM" "4OMT2" "morphine" "reticuline" 0.252747252747253 182686814
"115" "T6ODM.1" "P6H.1" 1 -1 "T6ODM" "P6H" "morphine" "sanguinarine" -0.657497183217472 95059240
"116" "T6ODM.1" "CXE2.1" 1 4 "T6ODM" "CXE2" "morphine" "noscapine" 0.302197802197802 NA
"117" "T6ODM.1" "NOS.1" 1 4 "T6ODM" "NOS" "morphine" "noscapine" 0.527472527472527 NA
"118" "T6ODM.1" "CXE1.1" 1 4 "T6ODM" "CXE1" "morphine" "noscapine" 0.362637362637363 NA
"119" "T6ODM.1" "CYP82X1.1" 1 4 "T6ODM" "CYP82X1" "morphine" "noscapine" 0.0824175824175824 NA
"120" "T6ODM.1" "CYP82X2.1" 1 4 "T6ODM" "CYP82X2" "morphine" "noscapine" 0.104395604395604 NA
"121" "T6ODM.1" "AT1.1" 1 4 "T6ODM" "AT1" "morphine" "noscapine" 0.186813186813187 NA
"122" "T6ODM.1" "OMT2.1" 1 4 "T6ODM" "OMT2" "morphine" "noscapine" -0.0879120879120879 NA
"123" "T6ODM.1" "CYP82Y1.1" 1 4 "T6ODM" "CYP82Y1" "morphine" "noscapine" 0.0769230769230769 NA
"124" "T6ODM.1" "OMT3.1" 1 4 "T6ODM" "OMT3" "morphine" "noscapine" 0.346153846153846 NA
"125" "T6ODM.1" "CanSyn.1" 1 4 "T6ODM" "CanSyn" "morphine" "noscapine" 0.192307692307692 NA
"126" "T6ODM.1" "SOMT.1" 1 4 "T6ODM" "SOMT" "morphine" "noscapine" 0.142857142857143 NA
"127" "T6ODM.1" "REPI.1" 1 4 "T6ODM" "REPI" "morphine" "thebaine" 0.302197802197802 NA
"128" "T6ODM.1" "SalSyn.1" 1 4 "T6ODM" "SalSyn" "morphine" "thebaine" 0.489010989010989 NA
"129" "T6ODM.1" "SalAT.2" 1 4 "T6ODM" "SalAT" "morphine" "thebaine" 0.516483516483517 NA
"130" "T6ODM.1" "SalR.2" 1 4 "T6ODM" "SalR" "morphine" "thebaine" 0.153846153846154 NA
"131" "T6ODM.1" "THS-2.1" 1 4 "T6ODM" "THS-2" "morphine" "thebaine" 0.637362637362637 NA
"132" "T6ODM.1" "MSH.2" 1 4 "T6ODM" "MSH" "morphine" "sanguinarine" -0.674043436533992 NA
"133" "T6ODM.1" "TyrDC2.1" 1 -8 "T6ODM" "TyrDC2" "morphine" "dopamine_4HPAA" -0.735447378109129 NA
"134" "T6ODM.1" "CNMT.1" 1 -10 "T6ODM" "CNMT" "morphine" "reticuline" -0.274725274725275 NA
"135" "T6ODM.1" "COR1.1" 1 -11 "T6ODM" "COR1" "morphine" "morphine" 0.247252747252747 NA
"136" "T6ODM.1" "N7OMT.1" 1 5 "T6ODM" "N7OMT" "morphine" "papaverine" 0.587912087912088 NA
"137" "T6ODM.1" "P7ODM.1" 1 5 "T6ODM" "P7ODM" "morphine" "papaverine" -0.032967032967033 NA
"138" "T6ODM.1" "P7ODM.2" 1 5 "T6ODM" "P7ODM" "morphine" "papaverine" -0.225274725274725 NA
"139" "T6ODM.1" "P7ODM.3" 1 5 "T6ODM" "P7ODM" "morphine" "papaverine" -0.0934065934065934 NA
"140" "T6ODM.1" "COR1.2" 1 -12 "T6ODM" "COR1" "morphine" "morphine" 0.208791208791209 NA
"141" "T6ODM.1" "PR10-11.1" 1 6 "T6ODM" "PR10-11" "morphine" "unknown" 0.96561301803068 NA
"142" "T6ODM.1" "PR10-14.1" 1 6 "T6ODM" "PR10-14" "morphine" "unknown" -0.120879120879121 NA
"143" "T6ODM.1" "PR10-15.1" 1 6 "T6ODM" "PR10-15" "morphine" "unknown" 0.620879120879121 NA
"144" "T6ODM.1" "PR10-4.1" 1 6 "T6ODM" "PR10-4" "morphine" "unknown" 0.858322682693938 NA
"145" "T6ODM.1" "TyrAT.1" 1 -13 "T6ODM" "TyrAT" "morphine" "dopamine_4HPAA" -0.043956043956044 NA
"146" "T6ODM.1" "MLP-1.1" 1 -14 "T6ODM" "MLP-1" "morphine" "unknown" -0.269230769230769 NA
"147" "T6ODM.1" "MLP-3.1" 1 7 "T6ODM" "MLP-3" "morphine" "unknown" 0.406593406593407 NA
"148" "T6ODM.1" "MLP-3.2" 1 7 "T6ODM" "MLP-3" "morphine" "unknown" 0.484182026135042 NA
"149" "T6ODM.1" "6OMT.1" 1 8 "T6ODM" "6OMT" "morphine" "reticuline" -0.104395604395604 NA
"150" "T6ODM.1" "CYP80B1.1" 1 8 "T6ODM" "CYP80B1" "morphine" "reticuline" 0.269230769230769 NA
"151" "T6ODM.1" "CODM.1" 1 9 "T6ODM" "CODM" "morphine" "morphine" 0.873626373626374 NA
"152" "T6ODM.1" "CODM.2" 1 9 "T6ODM" "CODM" "morphine" "morphine" 0.901098901098901 NA
"153" "T6ODM.1" "CODM.3" 1 9 "T6ODM" "CODM" "morphine" "morphine" 0.891335093566782 NA
"154" "T6ODM.1" "TyrDC1.1" 1 10 "T6ODM" "TyrDC1" "morphine" "dopamine_4HPAA" -0.39010989010989 NA
"155" "T6ODM.1" "TyrDC1.2" 1 10 "T6ODM" "TyrDC1" "morphine" "dopamine_4HPAA" -0.428571428571429 NA
"156" "T6ODM.1" "TyrDC1.3" 1 10 "T6ODM" "TyrDC1" "morphine" "dopamine_4HPAA" -0.484182026135042 NA
"157" "T6ODM.1" "TyrDC1.4" 1 10 "T6ODM" "TyrDC1" "morphine" "dopamine_4HPAA" -0.510989010989011 NA
"158" "T6ODM.1" "TyrDC1.5" 1 10 "T6ODM" "TyrDC1" "morphine" "dopamine_4HPAA" -0.472527472527473 NA
"159" "T6ODM.1" "TyrDC1.6" 1 10 "T6ODM" "TyrDC1" "morphine" "dopamine_4HPAA" -0.543956043956044 NA
"160" "T6ODM.1" "TyrDC1.7" 1 10 "T6ODM" "TyrDC1" "morphine" "dopamine_4HPAA" -0.554945054945055 NA
"161" "T6ODM.1" "CYP80B1.2" 1 11 "T6ODM" "CYP80B1" "morphine" "reticuline" 0.241758241758242 NA
"162" "T6ODM.1" "6OMT.2" 1 11 "T6ODM" "6OMT" "morphine" "reticuline" 0.159340659340659 NA
"163" "T6ODM.1" "PR10-6.1" 1 12 "T6ODM" "PR10-6" "morphine" "unknown" -0.0384615384615385 NA
"164" "T6ODM.1" "PR10-7.1" 1 12 "T6ODM" "PR10-7" "morphine" "unknown" 0.791208791208791 NA
"165" "T6ODM.1" "MLP-15.1" 1 13 "T6ODM" "MLP-15" "morphine" "unknown" 0.923076923076923 NA
"166" "T6ODM.1" "MLP-2.1" 1 13 "T6ODM" "MLP-2" "morphine" "unknown" 0.884615384615385 NA
"167" "T6ODM.1" "PR10-14.2" 1 -15 "T6ODM" "PR10-14" "morphine" "unknown" 0.525447539726097 NA
"168" "T6ODM.1" "PR10-10.1" 1 -16 "T6ODM" "PR10-10" "morphine" "unknown" 0.756534415836003 NA
"169" "T6ODM.1" "PR10-5.1" 1 14 "T6ODM" "PR10-5" "morphine" "unknown" 0.922666015583416 NA
"170" "T6ODM.1" "PR10-5.2" 1 14 "T6ODM" "PR10-5" "morphine" "unknown" 0.917141069382318 NA
"171" "T6ODM.1" "PR10-5.3" 1 14 "T6ODM" "PR10-5" "morphine" "unknown" 0.850069579975727 NA
"172" "T6ODM.1" "PR10-5.4" 1 14 "T6ODM" "PR10-5" "morphine" "unknown" 0.847795957881286 NA
"173" "T6ODM.1" "PR10-5.5" 1 14 "T6ODM" "PR10-5" "morphine" "unknown" 0.842215167221427 NA
"174" "T6ODM.1" "PR10-5.6" 1 14 "T6ODM" "PR10-5" "morphine" "unknown" 0.866907207924359 NA
"175" "T6ODM.1" "PR10-5.7" 1 14 "T6ODM" "PR10-5" "morphine" "unknown" 0.922666015583416 NA
"176" "T6ODM.1" "PR10-5.8" 1 14 "T6ODM" "PR10-5" "morphine" "unknown" 0.927666579205833 NA
"177" "T6ODM.1" "PR10-5.9" 1 14 "T6ODM" "PR10-5" "morphine" "unknown" 0.927666579205833 NA
"178" "T6ODM.1" "MLP-4.1" 1 14 "T6ODM" "MLP-4" "morphine" "unknown" -0.00549450549450549 NA
"179" "T6ODM.1" "PR10-9.1" 1 14 "T6ODM" "PR10-9" "morphine" "unknown" 0.357142857142857 NA
"180" "T6ODM.1" "PR10-8.1" 1 14 "T6ODM" "PR10-8" "morphine" "unknown" 0 NA
"181" "T6ODM.1" "PR10-5.10" 1 14 "T6ODM" "PR10-5" "morphine" "unknown" 0.823808068134817 NA
"182" "T6ODM.1" "SalAT.1" 1 15 "T6ODM" "SalAT" "morphine" "thebaine" 0.5 NA
"183" "T6ODM.1" "SalR.1" 1 15 "T6ODM" "SalR" "morphine" "thebaine" 0.373626373626374 NA
"184" "T6ODM.1" "THS-1.1" 1 15 "T6ODM" "THS-1" "morphine" "thebaine" 0.445054945054945 NA
"185" "T6ODM.1" "MSH.1" 1 15 "T6ODM" "MSH" "morphine" "sanguinarine" -0.395604395604396 NA
"186" "T6ODM.1" "PR10-12.1" 1 -18 "T6ODM" "PR10-12" "morphine" "unknown" 0.808804066384672 NA
"187" "T6ODM.1" "TyrDC2.2" 1 -19 "T6ODM" "TyrDC2" "morphine" "dopamine_4HPAA" -0.479249560549912 NA
"188" "T6ODM.1" "N7OMT.2" 1 -20 "T6ODM" "N7OMT" "morphine" "papaverine" -0.148351648351648 NA
"189" "T6ODM.1" "COR1.3" 1 17 "T6ODM" "COR1" "morphine" "morphine" 0.78021978021978 NA
"190" "T6ODM.1" "COR1.4" 1 17 "T6ODM" "COR1" "morphine" "morphine" 0.774725274725275 NA
"191" "T6ODM.1" "TyrAT.2" 1 -21 "T6ODM" "TyrAT" "morphine" "dopamine_4HPAA" 0.291208791208791 NA
"192" "T6ODM.1" "SanR.1" 1 -22 "T6ODM" "SanR" "morphine" "sanguinarine" -0.164835164835165 NA
"193" "T6ODM.1" "MLP-1.2" 1 -23 "T6ODM" "MLP-1" "morphine" "unknown" -0.313186813186813 NA
"194" "T6ODM.1" "7OMT.1" 1 -24 "T6ODM" "7OMT" "morphine" "reticuline" 0.697802197802198 NA
"195" "T6ODM.1" "PR10-8.2" 1 18 "T6ODM" "PR10-8" "morphine" "unknown" -0.725274725274725 NA
"196" "T6ODM.1" "MLP-4.2" 1 18 "T6ODM" "MLP-4" "morphine" "unknown" 0.0220082739152292 NA
"197" "T6ODM.1" "NISO.1" 1 18 "T6ODM" "NISO" "morphine" "thebaine" 0.71978021978022 NA
"198" "T6ODM.1" "NISO.2" 1 18 "T6ODM" "NISO" "morphine" "thebaine" 0.686813186813187 NA
"199" "T6ODM.1" "NISO.3" 1 18 "T6ODM" "NISO" "morphine" "thebaine" -0.137362637362637 NA
"200" "T6ODM.1" "NISO.4" 1 18 "T6ODM" "NISO" "morphine" "thebaine" 0.664835164835165 NA
"201" "T6ODM.1" "NISO.5" 1 18 "T6ODM" "NISO" "morphine" "thebaine" 0.67032967032967 NA
"202" "T6ODM.1" "NISO.6" 1 18 "T6ODM" "NISO" "morphine" "thebaine" 0.571428571428571 NA
"203" "T6ODM.1" "PR10-5.11" 1 18 "T6ODM" "PR10-5" "morphine" "unknown" NA NA
"204" "T6ODM.2" "T6ODM.3" 1 1 "T6ODM" "T6ODM" "morphine" "morphine" 0.928571428571429 22338
"205" "T6ODM.2" "T6ODM.4" 1 1 "T6ODM" "T6ODM" "morphine" "morphine" 0.901098901098901 44640
"206" "T6ODM.2" "T6ODM.5" 1 1 "T6ODM" "T6ODM" "morphine" "morphine" 0.923076923076923 53412
"207" "T6ODM.2" "T6ODM.6" 1 1 "T6ODM" "T6ODM" "morphine" "morphine" 0.906593406593407 62170
"208" "T6ODM.2" "CheSyn.1" 1 2 "T6ODM" "CheSyn" "morphine" "sanguinarine" -0.696143221338386 5826937
"209" "T6ODM.2" "StySyn.1" 1 2 "T6ODM" "StySyn" "morphine" "sanguinarine" -0.395604395604396 5970973
"210" "T6ODM.2" "StySyn.2" 1 3 "T6ODM" "StySyn" "morphine" "sanguinarine" -0.17032967032967 146751275
"211" "T6ODM.2" "CheSyn.2" 1 3 "T6ODM" "CheSyn" "morphine" "sanguinarine" -0.676754422893297 146839811
"212" "T6ODM.2" "RNMT.1" 1 -3 "T6ODM" "RNMT" "morphine" "magnoflorine" -0.417582417582418 169359482
"213" "T6ODM.2" "NCS.1" 1 -4 "T6ODM" "NCS" "morphine" "reticuline" 0.274725274725275 180876658
"214" "T6ODM.2" "4OMT2.1" 1 -5 "T6ODM" "4OMT2" "morphine" "reticuline" 0.291208791208791 182664476
"215" "T6ODM.2" "P6H.1" 1 -1 "T6ODM" "P6H" "morphine" "sanguinarine" -0.594223395711188 95081578
"216" "T6ODM.2" "CXE2.1" 1 4 "T6ODM" "CXE2" "morphine" "noscapine" 0.236263736263736 NA
"217" "T6ODM.2" "NOS.1" 1 4 "T6ODM" "NOS" "morphine" "noscapine" 0.554945054945055 NA
"218" "T6ODM.2" "CXE1.1" 1 4 "T6ODM" "CXE1" "morphine" "noscapine" 0.401098901098901 NA
"219" "T6ODM.2" "CYP82X1.1" 1 4 "T6ODM" "CYP82X1" "morphine" "noscapine" 0.0989010989010989 NA
"220" "T6ODM.2" "CYP82X2.1" 1 4 "T6ODM" "CYP82X2" "morphine" "noscapine" 0.115384615384615 NA
"221" "T6ODM.2" "AT1.1" 1 4 "T6ODM" "AT1" "morphine" "noscapine" 0.203296703296703 NA
"222" "T6ODM.2" "OMT2.1" 1 4 "T6ODM" "OMT2" "morphine" "noscapine" -0.0659340659340659 NA
"223" "T6ODM.2" "CYP82Y1.1" 1 4 "T6ODM" "CYP82Y1" "morphine" "noscapine" 0.0879120879120879 NA
"224" "T6ODM.2" "OMT3.1" 1 4 "T6ODM" "OMT3" "morphine" "noscapine" 0.39010989010989 NA
"225" "T6ODM.2" "CanSyn.1" 1 4 "T6ODM" "CanSyn" "morphine" "noscapine" 0.214285714285714 NA
"226" "T6ODM.2" "SOMT.1" 1 4 "T6ODM" "SOMT" "morphine" "noscapine" 0.142857142857143 NA
"227" "T6ODM.2" "REPI.1" 1 4 "T6ODM" "REPI" "morphine" "thebaine" 0.357142857142857 NA
"228" "T6ODM.2" "SalSyn.1" 1 4 "T6ODM" "SalSyn" "morphine" "thebaine" 0.505494505494506 NA
"229" "T6ODM.2" "SalAT.2" 1 4 "T6ODM" "SalAT" "morphine" "thebaine" 0.56043956043956 NA
"230" "T6ODM.2" "SalR.2" 1 4 "T6ODM" "SalR" "morphine" "thebaine" 0.197802197802198 NA
"231" "T6ODM.2" "THS-2.1" 1 4 "T6ODM" "THS-2" "morphine" "thebaine" 0.67032967032967 NA
"232" "T6ODM.2" "MSH.2" 1 4 "T6ODM" "MSH" "morphine" "sanguinarine" -0.646418705528501 NA
"233" "T6ODM.2" "TyrDC2.1" 1 -8 "T6ODM" "TyrDC2" "morphine" "dopamine_4HPAA" -0.78280573200252 NA
"234" "T6ODM.2" "CNMT.1" 1 -10 "T6ODM" "CNMT" "morphine" "reticuline" -0.269230769230769 NA
"235" "T6ODM.2" "COR1.1" 1 -11 "T6ODM" "COR1" "morphine" "morphine" 0.307692307692308 NA
"236" "T6ODM.2" "N7OMT.1" 1 5 "T6ODM" "N7OMT" "morphine" "papaverine" 0.626373626373626 NA
"237" "T6ODM.2" "P7ODM.1" 1 5 "T6ODM" "P7ODM" "morphine" "papaverine" -0.0934065934065934 NA
"238" "T6ODM.2" "P7ODM.2" 1 5 "T6ODM" "P7ODM" "morphine" "papaverine" -0.32967032967033 NA
"239" "T6ODM.2" "P7ODM.3" 1 5 "T6ODM" "P7ODM" "morphine" "papaverine" -0.0934065934065934 NA
"240" "T6ODM.2" "COR1.2" 1 -12 "T6ODM" "COR1" "morphine" "morphine" 0.263736263736264 NA
"241" "T6ODM.2" "PR10-11.1" 1 6 "T6ODM" "PR10-11" "morphine" "unknown" 0.971115086509488 NA
"242" "T6ODM.2" "PR10-14.1" 1 6 "T6ODM" "PR10-14" "morphine" "unknown" -0.10989010989011 NA
"243" "T6ODM.2" "PR10-15.1" 1 6 "T6ODM" "PR10-15" "morphine" "unknown" 0.571428571428571 NA
"244" "T6ODM.2" "PR10-4.1" 1 6 "T6ODM" "PR10-4" "morphine" "unknown" 0.839065443018113 NA
"245" "T6ODM.2" "TyrAT.1" 1 -13 "T6ODM" "TyrAT" "morphine" "dopamine_4HPAA" -0.0494505494505495 NA
"246" "T6ODM.2" "MLP-1.1" 1 -14 "T6ODM" "MLP-1" "morphine" "unknown" -0.296703296703297 NA
"247" "T6ODM.2" "MLP-3.1" 1 7 "T6ODM" "MLP-3" "morphine" "unknown" 0.417582417582418 NA
"248" "T6ODM.2" "MLP-3.2" 1 7 "T6ODM" "MLP-3" "morphine" "unknown" 0.448418581022795 NA
"249" "T6ODM.2" "6OMT.1" 1 8 "T6ODM" "6OMT" "morphine" "reticuline" -0.0714285714285714 NA
"250" "T6ODM.2" "CYP80B1.1" 1 8 "T6ODM" "CYP80B1" "morphine" "reticuline" 0.313186813186813 NA
"251" "T6ODM.2" "CODM.1" 1 9 "T6ODM" "CODM" "morphine" "morphine" 0.917582417582418 NA
"252" "T6ODM.2" "CODM.2" 1 9 "T6ODM" "CODM" "morphine" "morphine" 0.917582417582418 NA
"253" "T6ODM.2" "CODM.3" 1 9 "T6ODM" "CODM" "morphine" "morphine" 0.918845435960818 NA
"254" "T6ODM.2" "TyrDC1.1" 1 10 "T6ODM" "TyrDC1" "morphine" "dopamine_4HPAA" -0.401098901098901 NA
"255" "T6ODM.2" "TyrDC1.2" 1 10 "T6ODM" "TyrDC1" "morphine" "dopamine_4HPAA" -0.445054945054945 NA
"256" "T6ODM.2" "TyrDC1.3" 1 10 "T6ODM" "TyrDC1" "morphine" "dopamine_4HPAA" -0.536451676683711 NA
"257" "T6ODM.2" "TyrDC1.4" 1 10 "T6ODM" "TyrDC1" "morphine" "dopamine_4HPAA" -0.543956043956044 NA
"258" "T6ODM.2" "TyrDC1.5" 1 10 "T6ODM" "TyrDC1" "morphine" "dopamine_4HPAA" -0.510989010989011 NA
"259" "T6ODM.2" "TyrDC1.6" 1 10 "T6ODM" "TyrDC1" "morphine" "dopamine_4HPAA" -0.582417582417582 NA
"260" "T6ODM.2" "TyrDC1.7" 1 10 "T6ODM" "TyrDC1" "morphine" "dopamine_4HPAA" -0.604395604395604 NA
"261" "T6ODM.2" "CYP80B1.2" 1 11 "T6ODM" "CYP80B1" "morphine" "reticuline" 0.269230769230769 NA
"262" "T6ODM.2" "6OMT.2" 1 11 "T6ODM" "6OMT" "morphine" "reticuline" 0.192307692307692 NA
"263" "T6ODM.2" "PR10-6.1" 1 12 "T6ODM" "PR10-6" "morphine" "unknown" -0.0714285714285714 NA
"264" "T6ODM.2" "PR10-7.1" 1 12 "T6ODM" "PR10-7" "morphine" "unknown" 0.840659340659341 NA
"265" "T6ODM.2" "MLP-15.1" 1 13 "T6ODM" "MLP-15" "morphine" "unknown" 0.93956043956044 NA
"266" "T6ODM.2" "MLP-2.1" 1 13 "T6ODM" "MLP-2" "morphine" "unknown" 0.884615384615385 NA
"267" "T6ODM.2" "PR10-14.2" 1 -15 "T6ODM" "PR10-14" "morphine" "unknown" 0.519945471247289 NA
"268" "T6ODM.2" "PR10-10.1" 1 -16 "T6ODM" "PR10-10" "morphine" "unknown" 0.759285450075407 NA
"269" "T6ODM.2" "PR10-5.1" 1 14 "T6ODM" "PR10-5" "morphine" "unknown" 0.911616123181219 NA
"270" "T6ODM.2" "PR10-5.2" 1 14 "T6ODM" "PR10-5" "morphine" "unknown" 0.917141069382318 NA
"271" "T6ODM.2" "PR10-5.3" 1 14 "T6ODM" "PR10-5" "morphine" "unknown" 0.87482888813036 NA
"272" "T6ODM.2" "PR10-5.4" 1 14 "T6ODM" "PR10-5" "morphine" "unknown" 0.813884119566034 NA
"273" "T6ODM.2" "PR10-5.5" 1 14 "T6ODM" "PR10-5" "morphine" "unknown" 0.860134638864436 NA
"274" "T6ODM.2" "PR10-5.6" 1 14 "T6ODM" "PR10-5" "morphine" "unknown" 0.849569063765872 NA
"275" "T6ODM.2" "PR10-5.7" 1 14 "T6ODM" "PR10-5" "morphine" "unknown" 0.911616123181219 NA
"276" "T6ODM.2" "PR10-5.8" 1 14 "T6ODM" "PR10-5" "morphine" "unknown" 0.908166080543849 NA
"277" "T6ODM.2" "PR10-5.9" 1 14 "T6ODM" "PR10-5" "morphine" "unknown" 0.908166080543849 NA
"278" "T6ODM.2" "MLP-4.1" 1 14 "T6ODM" "MLP-4" "morphine" "unknown" -0.032967032967033 NA
"279" "T6ODM.2" "PR10-9.1" 1 14 "T6ODM" "PR10-9" "morphine" "unknown" 0.340659340659341 NA
"280" "T6ODM.2" "PR10-8.1" 1 14 "T6ODM" "PR10-8" "morphine" "unknown" -0.00549450549450549 NA
"281" "T6ODM.2" "PR10-5.10" 1 14 "T6ODM" "PR10-5" "morphine" "unknown" 0.805013967721095 NA
"282" "T6ODM.2" "SalAT.1" 1 15 "T6ODM" "SalAT" "morphine" "thebaine" 0.549450549450549 NA
"283" "T6ODM.2" "SalR.1" 1 15 "T6ODM" "SalR" "morphine" "thebaine" 0.423076923076923 NA
"284" "T6ODM.2" "THS-1.1" 1 15 "T6ODM" "THS-1" "morphine" "thebaine" 0.5 NA
"285" "T6ODM.2" "MSH.1" 1 15 "T6ODM" "MSH" "morphine" "sanguinarine" -0.340659340659341 NA
"286" "T6ODM.2" "PR10-12.1" 1 -18 "T6ODM" "PR10-12" "morphine" "unknown" 0.78404475823004 NA
"287" "T6ODM.2" "TyrDC2.2" 1 -19 "T6ODM" "TyrDC2" "morphine" "dopamine_4HPAA" -0.548161262066893 NA
"288" "T6ODM.2" "N7OMT.2" 1 -20 "T6ODM" "N7OMT" "morphine" "papaverine" -0.10989010989011 NA
"289" "T6ODM.2" "COR1.3" 1 17 "T6ODM" "COR1" "morphine" "morphine" 0.807692307692308 NA
"290" "T6ODM.2" "COR1.4" 1 17 "T6ODM" "COR1" "morphine" "morphine" 0.769230769230769 NA
"291" "T6ODM.2" "TyrAT.2" 1 -21 "T6ODM" "TyrAT" "morphine" "dopamine_4HPAA" 0.302197802197802 NA
"292" "T6ODM.2" "SanR.1" 1 -22 "T6ODM" "SanR" "morphine" "sanguinarine" -0.164835164835165 NA
"293" "T6ODM.2" "MLP-1.2" 1 -23 "T6ODM" "MLP-1" "morphine" "unknown" -0.346153846153846 NA
"294" "T6ODM.2" "7OMT.1" 1 -24 "T6ODM" "7OMT" "morphine" "reticuline" 0.686813186813187 NA
"295" "T6ODM.2" "PR10-8.2" 1 18 "T6ODM" "PR10-8" "morphine" "unknown" -0.736263736263736 NA
"296" "T6ODM.2" "MLP-4.2" 1 18 "T6ODM" "MLP-4" "morphine" "unknown" 0.0495186163092657 NA
"297" "T6ODM.2" "NISO.1" 1 18 "T6ODM" "NISO" "morphine" "thebaine" 0.648351648351648 NA
"298" "T6ODM.2" "NISO.2" 1 18 "T6ODM" "NISO" "morphine" "thebaine" 0.637362637362637 NA
"299" "T6ODM.2" "NISO.3" 1 18 "T6ODM" "NISO" "morphine" "thebaine" -0.10989010989011 NA
"300" "T6ODM.2" "NISO.4" 1 18 "T6ODM" "NISO" "morphine" "thebaine" 0.604395604395604 NA
"301" "T6ODM.2" "NISO.5" 1 18 "T6ODM" "NISO" "morphine" "thebaine" 0.681318681318681 NA
"302" "T6ODM.2" "NISO.6" 1 18 "T6ODM" "NISO" "morphine" "thebaine" 0.472527472527473 NA
"303" "T6ODM.2" "PR10-5.11" 1 18 "T6ODM" "PR10-5" "morphine" "unknown" NA NA
"304" "T6ODM.3" "T6ODM.4" 1 1 "T6ODM" "T6ODM" "morphine" "morphine" 0.912087912087912 22302
"305" "T6ODM.3" "T6ODM.5" 1 1 "T6ODM" "T6ODM" "morphine" "morphine" 0.906593406593407 31074
"306" "T6ODM.3" "T6ODM.6" 1 1 "T6ODM" "T6ODM" "morphine" "morphine" 0.917582417582418 39832
"307" "T6ODM.3" "CheSyn.1" 1 2 "T6ODM" "CheSyn" "morphine" "sanguinarine" -0.613269028321911 5804599
"308" "T6ODM.3" "StySyn.1" 1 2 "T6ODM" "StySyn" "morphine" "sanguinarine" -0.274725274725275 5948635
"309" "T6ODM.3" "StySyn.2" 1 3 "T6ODM" "StySyn" "morphine" "sanguinarine" -0.032967032967033 146728937
"310" "T6ODM.3" "CheSyn.2" 1 3 "T6ODM" "CheSyn" "morphine" "sanguinarine" -0.602476498429399 146817473
"311" "T6ODM.3" "RNMT.1" 1 -3 "T6ODM" "RNMT" "morphine" "magnoflorine" -0.379120879120879 169337144
"312" "T6ODM.3" "NCS.1" 1 -4 "T6ODM" "NCS" "morphine" "reticuline" 0.263736263736264 180854320
"313" "T6ODM.3" "4OMT2.1" 1 -5 "T6ODM" "4OMT2" "morphine" "reticuline" 0.252747252747253 182642138
"314" "T6ODM.3" "P6H.1" 1 -1 "T6ODM" "P6H" "morphine" "sanguinarine" -0.613480635387013 95103916
"315" "T6ODM.3" "CXE2.1" 1 4 "T6ODM" "CXE2" "morphine" "noscapine" 0.313186813186813 NA
"316" "T6ODM.3" "NOS.1" 1 4 "T6ODM" "NOS" "morphine" "noscapine" 0.5 NA
"317" "T6ODM.3" "CXE1.1" 1 4 "T6ODM" "CXE1" "morphine" "noscapine" 0.32967032967033 NA
"318" "T6ODM.3" "CYP82X1.1" 1 4 "T6ODM" "CYP82X1" "morphine" "noscapine" 0.0879120879120879 NA
"319" "T6ODM.3" "CYP82X2.1" 1 4 "T6ODM" "CYP82X2" "morphine" "noscapine" 0.0989010989010989 NA
"320" "T6ODM.3" "AT1.1" 1 4 "T6ODM" "AT1" "morphine" "noscapine" 0.142857142857143 NA
"321" "T6ODM.3" "OMT2.1" 1 4 "T6ODM" "OMT2" "morphine" "noscapine" -0.126373626373626 NA
"322" "T6ODM.3" "CYP82Y1.1" 1 4 "T6ODM" "CYP82Y1" "morphine" "noscapine" 0.0879120879120879 NA
"323" "T6ODM.3" "OMT3.1" 1 4 "T6ODM" "OMT3" "morphine" "noscapine" 0.307692307692308 NA
"324" "T6ODM.3" "CanSyn.1" 1 4 "T6ODM" "CanSyn" "morphine" "noscapine" 0.192307692307692 NA
"325" "T6ODM.3" "SOMT.1" 1 4 "T6ODM" "SOMT" "morphine" "noscapine" 0.148351648351648 NA
"326" "T6ODM.3" "REPI.1" 1 4 "T6ODM" "REPI" "morphine" "thebaine" 0.285714285714286 NA
"327" "T6ODM.3" "SalSyn.1" 1 4 "T6ODM" "SalSyn" "morphine" "thebaine" 0.478021978021978 NA
"328" "T6ODM.3" "SalAT.2" 1 4 "T6ODM" "SalAT" "morphine" "thebaine" 0.5 NA
"329" "T6ODM.3" "SalR.2" 1 4 "T6ODM" "SalR" "morphine" "thebaine" 0.126373626373626 NA
"330" "T6ODM.3" "THS-2.1" 1 4 "T6ODM" "THS-2" "morphine" "thebaine" 0.554945054945055 NA
"331" "T6ODM.3" "MSH.2" 1 4 "T6ODM" "MSH" "morphine" "sanguinarine" -0.58564429731642 NA
"332" "T6ODM.3" "TyrDC2.1" 1 -8 "T6ODM" "TyrDC2" "morphine" "dopamine_4HPAA" -0.690874809738879 NA
"333" "T6ODM.3" "CNMT.1" 1 -10 "T6ODM" "CNMT" "morphine" "reticuline" -0.115384615384615 NA
"334" "T6ODM.3" "COR1.1" 1 -11 "T6ODM" "COR1" "morphine" "morphine" 0.131868131868132 NA
"335" "T6ODM.3" "N7OMT.1" 1 5 "T6ODM" "N7OMT" "morphine" "papaverine" 0.549450549450549 NA
"336" "T6ODM.3" "P7ODM.1" 1 5 "T6ODM" "P7ODM" "morphine" "papaverine" -0.043956043956044 NA
"337" "T6ODM.3" "P7ODM.2" 1 5 "T6ODM" "P7ODM" "morphine" "papaverine" -0.197802197802198 NA
"338" "T6ODM.3" "P7ODM.3" 1 5 "T6ODM" "P7ODM" "morphine" "papaverine" -0.0879120879120879 NA
"339" "T6ODM.3" "COR1.2" 1 -12 "T6ODM" "COR1" "morphine" "morphine" 0.104395604395604 NA
"340" "T6ODM.3" "PR10-11.1" 1 6 "T6ODM" "PR10-11" "morphine" "unknown" 0.907841299003204 NA
"341" "T6ODM.3" "PR10-14.1" 1 6 "T6ODM" "PR10-14" "morphine" "unknown" -0.17032967032967 NA
"342" "T6ODM.3" "PR10-15.1" 1 6 "T6ODM" "PR10-15" "morphine" "unknown" 0.587912087912088 NA
"343" "T6ODM.3" "PR10-4.1" 1 6 "T6ODM" "PR10-4" "morphine" "unknown" 0.858322682693938 NA
"344" "T6ODM.3" "TyrAT.1" 1 -13 "T6ODM" "TyrAT" "morphine" "dopamine_4HPAA" -0.0824175824175824 NA
"345" "T6ODM.3" "MLP-1.1" 1 -14 "T6ODM" "MLP-1" "morphine" "unknown" -0.324175824175824 NA
"346" "T6ODM.3" "MLP-3.1" 1 7 "T6ODM" "MLP-3" "morphine" "unknown" 0.478021978021978 NA
"347" "T6ODM.3" "MLP-3.2" 1 7 "T6ODM" "MLP-3" "morphine" "unknown" 0.572215121795959 NA
"348" "T6ODM.3" "6OMT.1" 1 8 "T6ODM" "6OMT" "morphine" "reticuline" -0.0824175824175824 NA
"349" "T6ODM.3" "CYP80B1.1" 1 8 "T6ODM" "CYP80B1" "morphine" "reticuline" 0.274725274725275 NA
"350" "T6ODM.3" "CODM.1" 1 9 "T6ODM" "CODM" "morphine" "morphine" 0.857142857142857 NA
"351" "T6ODM.3" "CODM.2" 1 9 "T6ODM" "CODM" "morphine" "morphine" 0.906593406593407 NA
"352" "T6ODM.3" "CODM.3" 1 9 "T6ODM" "CODM" "morphine" "morphine" 0.861073716933342 NA
"353" "T6ODM.3" "TyrDC1.1" 1 10 "T6ODM" "TyrDC1" "morphine" "dopamine_4HPAA" -0.258241758241758 NA
"354" "T6ODM.3" "TyrDC1.2" 1 10 "T6ODM" "TyrDC1" "morphine" "dopamine_4HPAA" -0.346153846153846 NA
"355" "T6ODM.3" "TyrDC1.3" 1 10 "T6ODM" "TyrDC1" "morphine" "dopamine_4HPAA" -0.330124108728438 NA
"356" "T6ODM.3" "TyrDC1.4" 1 10 "T6ODM" "TyrDC1" "morphine" "dopamine_4HPAA" -0.362637362637363 NA
"357" "T6ODM.3" "TyrDC1.5" 1 10 "T6ODM" "TyrDC1" "morphine" "dopamine_4HPAA" -0.313186813186813 NA
"358" "T6ODM.3" "TyrDC1.6" 1 10 "T6ODM" "TyrDC1" "morphine" "dopamine_4HPAA" -0.406593406593407 NA
"359" "T6ODM.3" "TyrDC1.7" 1 10 "T6ODM" "TyrDC1" "morphine" "dopamine_4HPAA" -0.445054945054945 NA
"360" "T6ODM.3" "CYP80B1.2" 1 11 "T6ODM" "CYP80B1" "morphine" "reticuline" 0.291208791208791 NA
"361" "T6ODM.3" "6OMT.2" 1 11 "T6ODM" "6OMT" "morphine" "reticuline" 0.142857142857143 NA
"362" "T6ODM.3" "PR10-6.1" 1 12 "T6ODM" "PR10-6" "morphine" "unknown" -0.17032967032967 NA
"363" "T6ODM.3" "PR10-7.1" 1 12 "T6ODM" "PR10-7" "morphine" "unknown" 0.82967032967033 NA
"364" "T6ODM.3" "MLP-15.1" 1 13 "T6ODM" "MLP-15" "morphine" "unknown" 0.89010989010989 NA
"365" "T6ODM.3" "MLP-2.1" 1 13 "T6ODM" "MLP-2" "morphine" "unknown" 0.895604395604396 NA
"366" "T6ODM.3" "PR10-14.2" 1 -15 "T6ODM" "PR10-14" "morphine" "unknown" 0.517194437007886 NA
"367" "T6ODM.3" "PR10-10.1" 1 -16 "T6ODM" "PR10-10" "morphine" "unknown" 0.726273039202563 NA
"368" "T6ODM.3" "PR10-5.1" 1 14 "T6ODM" "PR10-5" "morphine" "unknown" 0.900566230779023 NA
"369" "T6ODM.3" "PR10-5.2" 1 14 "T6ODM" "PR10-5" "morphine" "unknown" 0.911616123181219 NA
"370" "T6ODM.3" "PR10-5.3" 1 14 "T6ODM" "PR10-5" "morphine" "unknown" 0.858322682693938 NA
"371" "T6ODM.3" "PR10-5.4" 1 14 "T6ODM" "PR10-5" "morphine" "unknown" 0.813884119566034 NA
"372" "T6ODM.3" "PR10-5.5" 1 14 "T6ODM" "PR10-5" "morphine" "unknown" 0.842215167221427 NA
"373" "T6ODM.3" "PR10-5.6" 1 14 "T6ODM" "PR10-5" "morphine" "unknown" 0.866907207924359 NA
"374" "T6ODM.3" "PR10-5.7" 1 14 "T6ODM" "PR10-5" "morphine" "unknown" 0.900566230779023 NA
"375" "T6ODM.3" "PR10-5.8" 1 14 "T6ODM" "PR10-5" "morphine" "unknown" 0.899808723974427 NA
"376" "T6ODM.3" "PR10-5.9" 1 14 "T6ODM" "PR10-5" "morphine" "unknown" 0.899808723974427 NA
"377" "T6ODM.3" "MLP-4.1" 1 14 "T6ODM" "MLP-4" "morphine" "unknown" -0.0879120879120879 NA
"378" "T6ODM.3" "PR10-9.1" 1 14 "T6ODM" "PR10-9" "morphine" "unknown" 0.43956043956044 NA
"379" "T6ODM.3" "PR10-8.1" 1 14 "T6ODM" "PR10-8" "morphine" "unknown" 0.0274725274725275 NA
"380" "T6ODM.3" "PR10-5.10" 1 14 "T6ODM" "PR10-5" "morphine" "unknown" 0.823808068134817 NA
"381" "T6ODM.3" "SalAT.1" 1 15 "T6ODM" "SalAT" "morphine" "thebaine" 0.483516483516484 NA
"382" "T6ODM.3" "SalR.1" 1 15 "T6ODM" "SalR" "morphine" "thebaine" 0.324175824175824 NA
"383" "T6ODM.3" "THS-1.1" 1 15 "T6ODM" "THS-1" "morphine" "thebaine" 0.428571428571429 NA
"384" "T6ODM.3" "MSH.1" 1 15 "T6ODM" "MSH" "morphine" "sanguinarine" -0.335164835164835 NA
"385" "T6ODM.3" "PR10-12.1" 1 -18 "T6ODM" "PR10-12" "morphine" "unknown" 0.797799929427058 NA
"386" "T6ODM.3" "TyrDC2.2" 1 -19 "T6ODM" "TyrDC2" "morphine" "dopamine_4HPAA" -0.404073158895024 NA
"387" "T6ODM.3" "N7OMT.2" 1 -20 "T6ODM" "N7OMT" "morphine" "papaverine" -0.181318681318681 NA
"388" "T6ODM.3" "COR1.3" 1 17 "T6ODM" "COR1" "morphine" "morphine" 0.758241758241758 NA
"389" "T6ODM.3" "COR1.4" 1 17 "T6ODM" "COR1" "morphine" "morphine" 0.741758241758242 NA
"390" "T6ODM.3" "TyrAT.2" 1 -21 "T6ODM" "TyrAT" "morphine" "dopamine_4HPAA" 0.252747252747253 NA
"391" "T6ODM.3" "SanR.1" 1 -22 "T6ODM" "SanR" "morphine" "sanguinarine" -0.0274725274725275 NA
"392" "T6ODM.3" "MLP-1.2" 1 -23 "T6ODM" "MLP-1" "morphine" "unknown" -0.406593406593407 NA
"393" "T6ODM.3" "7OMT.1" 1 -24 "T6ODM" "7OMT" "morphine" "reticuline" 0.626373626373626 NA
"394" "T6ODM.3" "PR10-8.2" 1 18 "T6ODM" "PR10-8" "morphine" "unknown" -0.758241758241758 NA
"395" "T6ODM.3" "MLP-4.2" 1 18 "T6ODM" "MLP-4" "morphine" "unknown" -0.00550206847880729 NA
"396" "T6ODM.3" "NISO.1" 1 18 "T6ODM" "NISO" "morphine" "thebaine" 0.703296703296703 NA
"397" "T6ODM.3" "NISO.2" 1 18 "T6ODM" "NISO" "morphine" "thebaine" 0.681318681318681 NA
"398" "T6ODM.3" "NISO.3" 1 18 "T6ODM" "NISO" "morphine" "thebaine" -0.120879120879121 NA
"399" "T6ODM.3" "NISO.4" 1 18 "T6ODM" "NISO" "morphine" "thebaine" 0.648351648351648 NA
"400" "T6ODM.3" "NISO.5" 1 18 "T6ODM" "NISO" "morphine" "thebaine" 0.637362637362637 NA
"401" "T6ODM.3" "NISO.6" 1 18 "T6ODM" "NISO" "morphine" "thebaine" 0.593406593406593 NA
"402" "T6ODM.3" "PR10-5.11" 1 18 "T6ODM" "PR10-5" "morphine" "unknown" NA NA
"403" "T6ODM.4" "T6ODM.5" 1 1 "T6ODM" "T6ODM" "morphine" "morphine" 0.93956043956044 8772
"404" "T6ODM.4" "T6ODM.6" 1 1 "T6ODM" "T6ODM" "morphine" "morphine" 0.989010989010989 17530
"405" "T6ODM.4" "CheSyn.1" 1 2 "T6ODM" "CheSyn" "morphine" "sanguinarine" -0.45304558849006 5782297
"406" "T6ODM.4" "StySyn.1" 1 2 "T6ODM" "StySyn" "morphine" "sanguinarine" -0.21978021978022 5926333
"407" "T6ODM.4" "StySyn.2" 1 3 "T6ODM" "StySyn" "morphine" "sanguinarine" 0.120879120879121 146706635
"408" "T6ODM.4" "CheSyn.2" 1 3 "T6ODM" "CheSyn" "morphine" "sanguinarine" -0.374140656558896 146795171
"409" "T6ODM.4" "RNMT.1" 1 -3 "T6ODM" "RNMT" "morphine" "magnoflorine" -0.131868131868132 169314842
"410" "T6ODM.4" "NCS.1" 1 -4 "T6ODM" "NCS" "morphine" "reticuline" 0.335164835164835 180832018
"411" "T6ODM.4" "4OMT2.1" 1 -5 "T6ODM" "4OMT2" "morphine" "reticuline" 0.274725274725275 182619836
"412" "T6ODM.4" "P6H.1" 1 -1 "T6ODM" "P6H" "morphine" "sanguinarine" -0.401650998952933 95126218
"413" "T6ODM.4" "CXE2.1" 1 4 "T6ODM" "CXE2" "morphine" "noscapine" 0.225274725274725 NA
"414" "T6ODM.4" "NOS.1" 1 4 "T6ODM" "NOS" "morphine" "noscapine" 0.401098901098901 NA
"415" "T6ODM.4" "CXE1.1" 1 4 "T6ODM" "CXE1" "morphine" "noscapine" 0.291208791208791 NA
"416" "T6ODM.4" "CYP82X1.1" 1 4 "T6ODM" "CYP82X1" "morphine" "noscapine" 0.153846153846154 NA
"417" "T6ODM.4" "CYP82X2.1" 1 4 "T6ODM" "CYP82X2" "morphine" "noscapine" 0.181318681318681 NA
"418" "T6ODM.4" "AT1.1" 1 4 "T6ODM" "AT1" "morphine" "noscapine" 0.208791208791209 NA
"419" "T6ODM.4" "OMT2.1" 1 4 "T6ODM" "OMT2" "morphine" "noscapine" -0.00549450549450549 NA
"420" "T6ODM.4" "CYP82Y1.1" 1 4 "T6ODM" "CYP82Y1" "morphine" "noscapine" 0.164835164835165 NA
"421" "T6ODM.4" "OMT3.1" 1 4 "T6ODM" "OMT3" "morphine" "noscapine" 0.384615384615385 NA
"422" "T6ODM.4" "CanSyn.1" 1 4 "T6ODM" "CanSyn" "morphine" "noscapine" 0.258241758241758 NA
"423" "T6ODM.4" "SOMT.1" 1 4 "T6ODM" "SOMT" "morphine" "noscapine" 0.197802197802198 NA
"424" "T6ODM.4" "REPI.1" 1 4 "T6ODM" "REPI" "morphine" "thebaine" 0.241758241758242 NA
"425" "T6ODM.4" "SalSyn.1" 1 4 "T6ODM" "SalSyn" "morphine" "thebaine" 0.543956043956044 NA
"426" "T6ODM.4" "SalAT.2" 1 4 "T6ODM" "SalAT" "morphine" "thebaine" 0.510989010989011 NA
"427" "T6ODM.4" "SalR.2" 1 4 "T6ODM" "SalR" "morphine" "thebaine" 0.142857142857143 NA
"428" "T6ODM.4" "THS-2.1" 1 4 "T6ODM" "THS-2" "morphine" "thebaine" 0.604395604395604 NA
"429" "T6ODM.4" "MSH.2" 1 4 "T6ODM" "MSH" "morphine" "sanguinarine" -0.381221287875783 NA
"430" "T6ODM.4" "TyrDC2.1" 1 -8 "T6ODM" "TyrDC2" "morphine" "dopamine_4HPAA" -0.660231168984332 NA
"431" "T6ODM.4" "CNMT.1" 1 -10 "T6ODM" "CNMT" "morphine" "reticuline" -0.148351648351648 NA
"432" "T6ODM.4" "COR1.1" 1 -11 "T6ODM" "COR1" "morphine" "morphine" 0.384615384615385 NA
"433" "T6ODM.4" "N7OMT.1" 1 5 "T6ODM" "N7OMT" "morphine" "papaverine" 0.56043956043956 NA
"434" "T6ODM.4" "P7ODM.1" 1 5 "T6ODM" "P7ODM" "morphine" "papaverine" 0.137362637362637 NA
"435" "T6ODM.4" "P7ODM.2" 1 5 "T6ODM" "P7ODM" "morphine" "papaverine" 0.010989010989011 NA
"436" "T6ODM.4" "P7ODM.3" 1 5 "T6ODM" "P7ODM" "morphine" "papaverine" 0.0824175824175824 NA
"437" "T6ODM.4" "COR1.2" 1 -12 "T6ODM" "COR1" "morphine" "morphine" 0.340659340659341 NA
"438" "T6ODM.4" "PR10-11.1" 1 6 "T6ODM" "PR10-11" "morphine" "unknown" 0.899588196284993 NA
"439" "T6ODM.4" "PR10-14.1" 1 6 "T6ODM" "PR10-14" "morphine" "unknown" 0.0769230769230769 NA
"440" "T6ODM.4" "PR10-15.1" 1 6 "T6ODM" "PR10-15" "morphine" "unknown" 0.67032967032967 NA
"441" "T6ODM.4" "PR10-4.1" 1 6 "T6ODM" "PR10-4" "morphine" "unknown" 0.855571648454534 NA
"442" "T6ODM.4" "TyrAT.1" 1 -13 "T6ODM" "TyrAT" "morphine" "dopamine_4HPAA" 0.0604395604395604 NA
"443" "T6ODM.4" "MLP-1.1" 1 -14 "T6ODM" "MLP-1" "morphine" "unknown" -0.120879120879121 NA
"444" "T6ODM.4" "MLP-3.1" 1 7 "T6ODM" "MLP-3" "morphine" "unknown" 0.489010989010989 NA
"445" "T6ODM.4" "MLP-3.2" 1 7 "T6ODM" "MLP-3" "morphine" "unknown" 0.563962019077748 NA
"446" "T6ODM.4" "6OMT.1" 1 8 "T6ODM" "6OMT" "morphine" "reticuline" 0.00549450549450549 NA
"447" "T6ODM.4" "CYP80B1.1" 1 8 "T6ODM" "CYP80B1" "morphine" "reticuline" 0.318681318681319 NA
"448" "T6ODM.4" "CODM.1" 1 9 "T6ODM" "CODM" "morphine" "morphine" 0.774725274725275 NA
"449" "T6ODM.4" "CODM.2" 1 9 "T6ODM" "CODM" "morphine" "morphine" 0.82967032967033 NA
"450" "T6ODM.4" "CODM.3" 1 9 "T6ODM" "CODM" "morphine" "morphine" 0.797799929427058 NA
"451" "T6ODM.4" "TyrDC1.1" 1 10 "T6ODM" "TyrDC1" "morphine" "dopamine_4HPAA" -0.28021978021978 NA
"452" "T6ODM.4" "TyrDC1.2" 1 10 "T6ODM" "TyrDC1" "morphine" "dopamine_4HPAA" -0.258241758241758 NA
"453" "T6ODM.4" "TyrDC1.3" 1 10 "T6ODM" "TyrDC1" "morphine" "dopamine_4HPAA" -0.379642725037703 NA
"454" "T6ODM.4" "TyrDC1.4" 1 10 "T6ODM" "TyrDC1" "morphine" "dopamine_4HPAA" -0.379120879120879 NA
"455" "T6ODM.4" "TyrDC1.5" 1 10 "T6ODM" "TyrDC1" "morphine" "dopamine_4HPAA" -0.362637362637363 NA
"456" "T6ODM.4" "TyrDC1.6" 1 10 "T6ODM" "TyrDC1" "morphine" "dopamine_4HPAA" -0.401098901098901 NA
"457" "T6ODM.4" "TyrDC1.7" 1 10 "T6ODM" "TyrDC1" "morphine" "dopamine_4HPAA" -0.428571428571429 NA
"458" "T6ODM.4" "CYP80B1.2" 1 11 "T6ODM" "CYP80B1" "morphine" "reticuline" 0.32967032967033 NA
"459" "T6ODM.4" "6OMT.2" 1 11 "T6ODM" "6OMT" "morphine" "reticuline" 0.186813186813187 NA
"460" "T6ODM.4" "PR10-6.1" 1 12 "T6ODM" "PR10-6" "morphine" "unknown" -0.0494505494505495 NA
"461" "T6ODM.4" "PR10-7.1" 1 12 "T6ODM" "PR10-7" "morphine" "unknown" 0.818681318681319 NA
"462" "T6ODM.4" "MLP-15.1" 1 13 "T6ODM" "MLP-15" "morphine" "unknown" 0.950549450549451 NA
"463" "T6ODM.4" "MLP-2.1" 1 13 "T6ODM" "MLP-2" "morphine" "unknown" 0.923076923076923 NA
"464" "T6ODM.4" "PR10-14.2" 1 -15 "T6ODM" "PR10-14" "morphine" "unknown" 0.583219258753573 NA
"465" "T6ODM.4" "PR10-10.1" 1 -16 "T6ODM" "PR10-10" "morphine" "unknown" 0.616231669626417 NA
"466" "T6ODM.4" "PR10-5.1" 1 14 "T6ODM" "PR10-5" "morphine" "unknown" 0.762442575751565 NA
"467" "T6ODM.4" "PR10-5.2" 1 14 "T6ODM" "PR10-5" "morphine" "unknown" 0.767967521952664 NA
"468" "T6ODM.4" "PR10-5.3" 1 14 "T6ODM" "PR10-5" "morphine" "unknown" 0.687758559850912 NA
"469" "T6ODM.4" "PR10-5.4" 1 14 "T6ODM" "PR10-5" "morphine" "unknown" 0.644324927989777 NA
"470" "T6ODM.4" "PR10-5.5" 1 14 "T6ODM" "PR10-5" "morphine" "unknown" 0.668993608005673 NA
"471" "T6ODM.4" "PR10-5.6" 1 14 "T6ODM" "PR10-5" "morphine" "unknown" 0.705084529111812 NA
"472" "T6ODM.4" "PR10-5.7" 1 14 "T6ODM" "PR10-5" "morphine" "unknown" 0.762442575751565 NA
"473" "T6ODM.4" "PR10-5.8" 1 14 "T6ODM" "PR10-5" "morphine" "unknown" 0.774448375433098 NA
"474" "T6ODM.4" "PR10-5.9" 1 14 "T6ODM" "PR10-5" "morphine" "unknown" 0.774448375433098 NA
"475" "T6ODM.4" "MLP-4.1" 1 14 "T6ODM" "MLP-4" "morphine" "unknown" 0.0164835164835165 NA
"476" "T6ODM.4" "PR10-9.1" 1 14 "T6ODM" "PR10-9" "morphine" "unknown" 0.137362637362637 NA
"477" "T6ODM.4" "PR10-8.1" 1 14 "T6ODM" "PR10-8" "morphine" "unknown" -0.181318681318681 NA
"478" "T6ODM.4" "PR10-5.10" 1 14 "T6ODM" "PR10-5" "morphine" "unknown" 0.695381715307716 NA
"479" "T6ODM.4" "SalAT.1" 1 15 "T6ODM" "SalAT" "morphine" "thebaine" 0.527472527472527 NA
"480" "T6ODM.4" "SalR.1" 1 15 "T6ODM" "SalR" "morphine" "thebaine" 0.379120879120879 NA
"481" "T6ODM.4" "THS-1.1" 1 15 "T6ODM" "THS-1" "morphine" "thebaine" 0.417582417582418 NA
"482" "T6ODM.4" "MSH.1" 1 15 "T6ODM" "MSH" "morphine" "sanguinarine" -0.137362637362637 NA
"483" "T6ODM.4" "PR10-12.1" 1 -18 "T6ODM" "PR10-12" "morphine" "unknown" 0.690509594090316 NA
"484" "T6ODM.4" "TyrDC2.2" 1 -19 "T6ODM" "TyrDC2" "morphine" "dopamine_4HPAA" -0.491778960825727 NA
"485" "T6ODM.4" "N7OMT.2" 1 -20 "T6ODM" "N7OMT" "morphine" "papaverine" -0.0989010989010989 NA
"486" "T6ODM.4" "COR1.3" 1 17 "T6ODM" "COR1" "morphine" "morphine" 0.818681318681319 NA
"487" "T6ODM.4" "COR1.4" 1 17 "T6ODM" "COR1" "morphine" "morphine" 0.703296703296703 NA
"488" "T6ODM.4" "TyrAT.2" 1 -21 "T6ODM" "TyrAT" "morphine" "dopamine_4HPAA" 0.307692307692308 NA
"489" "T6ODM.4" "SanR.1" 1 -22 "T6ODM" "SanR" "morphine" "sanguinarine" 0.0164835164835165 NA
"490" "T6ODM.4" "MLP-1.2" 1 -23 "T6ODM" "MLP-1" "morphine" "unknown" -0.258241758241758 NA
"491" "T6ODM.4" "7OMT.1" 1 -24 "T6ODM" "7OMT" "morphine" "reticuline" 0.60989010989011 NA
"492" "T6ODM.4" "PR10-8.2" 1 18 "T6ODM" "PR10-8" "morphine" "unknown" -0.60989010989011 NA
"493" "T6ODM.4" "MLP-4.2" 1 18 "T6ODM" "MLP-4" "morphine" "unknown" 0.0880330956609167 NA
"494" "T6ODM.4" "NISO.1" 1 18 "T6ODM" "NISO" "morphine" "thebaine" 0.538461538461538 NA
"495" "T6ODM.4" "NISO.2" 1 18 "T6ODM" "NISO" "morphine" "thebaine" 0.494505494505495 NA
"496" "T6ODM.4" "NISO.3" 1 18 "T6ODM" "NISO" "morphine" "thebaine" -0.115384615384615 NA
"497" "T6ODM.4" "NISO.4" 1 18 "T6ODM" "NISO" "morphine" "thebaine" 0.489010989010989 NA
"498" "T6ODM.4" "NISO.5" 1 18 "T6ODM" "NISO" "morphine" "thebaine" 0.434065934065934 NA
"499" "T6ODM.4" "NISO.6" 1 18 "T6ODM" "NISO" "morphine" "thebaine" 0.39010989010989 NA
"500" "T6ODM.4" "PR10-5.11" 1 18 "T6ODM" "PR10-5" "morphine" "unknown" NA NA
"501" "T6ODM.5" "T6ODM.6" 1 1 "T6ODM" "T6ODM" "morphine" "morphine" 0.950549450549451 8758
"502" "T6ODM.5" "CheSyn.1" 1 2 "T6ODM" "CheSyn" "morphine" "sanguinarine" -0.55249462010983 5773525
"503" "T6ODM.5" "StySyn.1" 1 2 "T6ODM" "StySyn" "morphine" "sanguinarine" -0.318681318681319 5917561
"504" "T6ODM.5" "StySyn.2" 1 3 "T6ODM" "StySyn" "morphine" "sanguinarine" -0.0604395604395604 146697863
"505" "T6ODM.5" "CheSyn.2" 1 3 "T6ODM" "CheSyn" "morphine" "sanguinarine" -0.489684094613849 146786399
"506" "T6ODM.5" "RNMT.1" 1 -3 "T6ODM" "RNMT" "morphine" "magnoflorine" -0.197802197802198 169306070
"507" "T6ODM.5" "NCS.1" 1 -4 "T6ODM" "NCS" "morphine" "reticuline" 0.252747252747253 180823246
"508" "T6ODM.5" "4OMT2.1" 1 -5 "T6ODM" "4OMT2" "morphine" "reticuline" 0.203296703296703 182611064
"509" "T6ODM.5" "P6H.1" 1 -1 "T6ODM" "P6H" "morphine" "sanguinarine" -0.511692368529078 95134990
"510" "T6ODM.5" "CXE2.1" 1 4 "T6ODM" "CXE2" "morphine" "noscapine" 0.362637362637363 NA
"511" "T6ODM.5" "NOS.1" 1 4 "T6ODM" "NOS" "morphine" "noscapine" 0.357142857142857 NA
"512" "T6ODM.5" "CXE1.1" 1 4 "T6ODM" "CXE1" "morphine" "noscapine" 0.335164835164835 NA
"513" "T6ODM.5" "CYP82X1.1" 1 4 "T6ODM" "CYP82X1" "morphine" "noscapine" 0.115384615384615 NA
"514" "T6ODM.5" "CYP82X2.1" 1 4 "T6ODM" "CYP82X2" "morphine" "noscapine" 0.126373626373626 NA
"515" "T6ODM.5" "AT1.1" 1 4 "T6ODM" "AT1" "morphine" "noscapine" 0.159340659340659 NA
"516" "T6ODM.5" "OMT2.1" 1 4 "T6ODM" "OMT2" "morphine" "noscapine" -0.0769230769230769 NA
"517" "T6ODM.5" "CYP82Y1.1" 1 4 "T6ODM" "CYP82Y1" "morphine" "noscapine" 0.0989010989010989 NA
"518" "T6ODM.5" "OMT3.1" 1 4 "T6ODM" "OMT3" "morphine" "noscapine" 0.357142857142857 NA
"519" "T6ODM.5" "CanSyn.1" 1 4 "T6ODM" "CanSyn" "morphine" "noscapine" 0.186813186813187 NA
"520" "T6ODM.5" "SOMT.1" 1 4 "T6ODM" "SOMT" "morphine" "noscapine" 0.164835164835165 NA
"521" "T6ODM.5" "REPI.1" 1 4 "T6ODM" "REPI" "morphine" "thebaine" 0.247252747252747 NA
"522" "T6ODM.5" "SalSyn.1" 1 4 "T6ODM" "SalSyn" "morphine" "thebaine" 0.489010989010989 NA
"523" "T6ODM.5" "SalAT.2" 1 4 "T6ODM" "SalAT" "morphine" "thebaine" 0.483516483516484 NA
"524" "T6ODM.5" "SalR.2" 1 4 "T6ODM" "SalR" "morphine" "thebaine" 0.131868131868132 NA
"525" "T6ODM.5" "THS-2.1" 1 4 "T6ODM" "THS-2" "morphine" "thebaine" 0.56043956043956 NA
"526" "T6ODM.5" "MSH.2" 1 4 "T6ODM" "MSH" "morphine" "sanguinarine" -0.497245158098847 NA
"527" "T6ODM.5" "TyrDC2.1" 1 -8 "T6ODM" "TyrDC2" "morphine" "dopamine_4HPAA" -0.607301244044659 NA
"528" "T6ODM.5" "CNMT.1" 1 -10 "T6ODM" "CNMT" "morphine" "reticuline" -0.120879120879121 NA
"529" "T6ODM.5" "COR1.1" 1 -11 "T6ODM" "COR1" "morphine" "morphine" 0.373626373626374 NA
"530" "T6ODM.5" "N7OMT.1" 1 5 "T6ODM" "N7OMT" "morphine" "papaverine" 0.538461538461538 NA
"531" "T6ODM.5" "P7ODM.1" 1 5 "T6ODM" "P7ODM" "morphine" "papaverine" -0.115384615384615 NA
"532" "T6ODM.5" "P7ODM.2" 1 5 "T6ODM" "P7ODM" "morphine" "papaverine" -0.181318681318681 NA
"533" "T6ODM.5" "P7ODM.3" 1 5 "T6ODM" "P7ODM" "morphine" "papaverine" -0.126373626373626 NA
"534" "T6ODM.5" "COR1.2" 1 -12 "T6ODM" "COR1" "morphine" "morphine" 0.313186813186813 NA
"535" "T6ODM.5" "PR10-11.1" 1 6 "T6ODM" "PR10-11" "morphine" "unknown" 0.916094401721415 NA
"536" "T6ODM.5" "PR10-14.1" 1 6 "T6ODM" "PR10-14" "morphine" "unknown" -0.0494505494505495 NA
"537" "T6ODM.5" "PR10-15.1" 1 6 "T6ODM" "PR10-15" "morphine" "unknown" 0.785714285714286 NA
"538" "T6ODM.5" "PR10-4.1" 1 6 "T6ODM" "PR10-4" "morphine" "unknown" 0.940853709876047 NA
"539" "T6ODM.5" "TyrAT.1" 1 -13 "T6ODM" "TyrAT" "morphine" "dopamine_4HPAA" -0.0769230769230769 NA
"540" "T6ODM.5" "MLP-1.1" 1 -14 "T6ODM" "MLP-1" "morphine" "unknown" -0.214285714285714 NA
"541" "T6ODM.5" "MLP-3.1" 1 7 "T6ODM" "MLP-3" "morphine" "unknown" 0.538461538461538 NA
"542" "T6ODM.5" "MLP-3.2" 1 7 "T6ODM" "MLP-3" "morphine" "unknown" 0.61072960114761 NA
"543" "T6ODM.5" "6OMT.1" 1 8 "T6ODM" "6OMT" "morphine" "reticuline" -0.0824175824175824 NA
"544" "T6ODM.5" "CYP80B1.1" 1 8 "T6ODM" "CYP80B1" "morphine" "reticuline" 0.252747252747253 NA
"545" "T6ODM.5" "CODM.1" 1 9 "T6ODM" "CODM" "morphine" "morphine" 0.82967032967033 NA
"546" "T6ODM.5" "CODM.2" 1 9 "T6ODM" "CODM" "morphine" "morphine" 0.818681318681319 NA
"547" "T6ODM.5" "CODM.3" 1 9 "T6ODM" "CODM" "morphine" "morphine" 0.797799929427058 NA
"548" "T6ODM.5" "TyrDC1.1" 1 10 "T6ODM" "TyrDC1" "morphine" "dopamine_4HPAA" -0.159340659340659 NA
"549" "T6ODM.5" "TyrDC1.2" 1 10 "T6ODM" "TyrDC1" "morphine" "dopamine_4HPAA" -0.175824175824176 NA
"550" "T6ODM.5" "TyrDC1.3" 1 10 "T6ODM" "TyrDC1" "morphine" "dopamine_4HPAA" -0.277854458179768 NA
"551" "T6ODM.5" "TyrDC1.4" 1 10 "T6ODM" "TyrDC1" "morphine" "dopamine_4HPAA" -0.285714285714286 NA
"552" "T6ODM.5" "TyrDC1.5" 1 10 "T6ODM" "TyrDC1" "morphine" "dopamine_4HPAA" -0.252747252747253 NA
"553" "T6ODM.5" "TyrDC1.6" 1 10 "T6ODM" "TyrDC1" "morphine" "dopamine_4HPAA" -0.324175824175824 NA
"554" "T6ODM.5" "TyrDC1.7" 1 10 "T6ODM" "TyrDC1" "morphine" "dopamine_4HPAA" -0.357142857142857 NA
"555" "T6ODM.5" "CYP80B1.2" 1 11 "T6ODM" "CYP80B1" "morphine" "reticuline" 0.252747252747253 NA
"556" "T6ODM.5" "6OMT.2" 1 11 "T6ODM" "6OMT" "morphine" "reticuline" 0.153846153846154 NA
"557" "T6ODM.5" "PR10-6.1" 1 12 "T6ODM" "PR10-6" "morphine" "unknown" -0.104395604395604 NA
"558" "T6ODM.5" "PR10-7.1" 1 12 "T6ODM" "PR10-7" "morphine" "unknown" 0.879120879120879 NA
"559" "T6ODM.5" "MLP-15.1" 1 13 "T6ODM" "MLP-15" "morphine" "unknown" 0.967032967032967 NA
"560" "T6ODM.5" "MLP-2.1" 1 13 "T6ODM" "MLP-2" "morphine" "unknown" 0.989010989010989 NA
"561" "T6ODM.5" "PR10-14.2" 1 -15 "T6ODM" "PR10-14" "morphine" "unknown" 0.676754422893297 NA
"562" "T6ODM.5" "PR10-10.1" 1 -16 "T6ODM" "PR10-10" "morphine" "unknown" 0.734526141920774 NA
"563" "T6ODM.5" "PR10-5.1" 1 14 "T6ODM" "PR10-5" "morphine" "unknown" 0.850841714969138 NA
"564" "T6ODM.5" "PR10-5.2" 1 14 "T6ODM" "PR10-5" "morphine" "unknown" 0.856366661170236 NA
"565" "T6ODM.5" "PR10-5.3" 1 14 "T6ODM" "PR10-5" "morphine" "unknown" 0.789546826708847 NA
"566" "T6ODM.5" "PR10-5.4" 1 14 "T6ODM" "PR10-5" "morphine" "unknown" 0.700844658515196 NA
"567" "T6ODM.5" "PR10-5.5" 1 14 "T6ODM" "PR10-5" "morphine" "unknown" 0.692886236863018 NA
"568" "T6ODM.5" "PR10-5.6" 1 14 "T6ODM" "PR10-5" "morphine" "unknown" 0.72531236396338 NA
"569" "T6ODM.5" "PR10-5.7" 1 14 "T6ODM" "PR10-5" "morphine" "unknown" 0.850841714969138 NA
"570" "T6ODM.5" "PR10-5.8" 1 14 "T6ODM" "PR10-5" "morphine" "unknown" 0.832949871419051 NA
"571" "T6ODM.5" "PR10-5.9" 1 14 "T6ODM" "PR10-5" "morphine" "unknown" 0.832949871419051 NA
"572" "T6ODM.5" "MLP-4.1" 1 14 "T6ODM" "MLP-4" "morphine" "unknown" -0.0769230769230769 NA
"573" "T6ODM.5" "PR10-9.1" 1 14 "T6ODM" "PR10-9" "morphine" "unknown" 0.236263736263736 NA
"574" "T6ODM.5" "PR10-8.1" 1 14 "T6ODM" "PR10-8" "morphine" "unknown" -0.054945054945055 NA
"575" "T6ODM.5" "PR10-5.10" 1 14 "T6ODM" "PR10-5" "morphine" "unknown" 0.695381715307716 NA
"576" "T6ODM.5" "SalAT.1" 1 15 "T6ODM" "SalAT" "morphine" "thebaine" 0.5 NA
"577" "T6ODM.5" "SalR.1" 1 15 "T6ODM" "SalR" "morphine" "thebaine" 0.302197802197802 NA
"578" "T6ODM.5" "THS-1.1" 1 15 "T6ODM" "THS-1" "morphine" "thebaine" 0.39010989010989 NA
"579" "T6ODM.5" "MSH.1" 1 15 "T6ODM" "MSH" "morphine" "sanguinarine" -0.241758241758242 NA
"580" "T6ODM.5" "PR10-12.1" 1 -18 "T6ODM" "PR10-12" "morphine" "unknown" 0.797799929427058 NA
"581" "T6ODM.5" "TyrDC2.2" 1 -19 "T6ODM" "TyrDC2" "morphine" "dopamine_4HPAA" -0.372749658205487 NA
"582" "T6ODM.5" "N7OMT.2" 1 -20 "T6ODM" "N7OMT" "morphine" "papaverine" -0.192307692307692 NA
"583" "T6ODM.5" "COR1.3" 1 17 "T6ODM" "COR1" "morphine" "morphine" 0.774725274725275 NA
"584" "T6ODM.5" "COR1.4" 1 17 "T6ODM" "COR1" "morphine" "morphine" 0.78021978021978 NA
"585" "T6ODM.5" "TyrAT.2" 1 -21 "T6ODM" "TyrAT" "morphine" "dopamine_4HPAA" 0.225274725274725 NA
"586" "T6ODM.5" "SanR.1" 1 -22 "T6ODM" "SanR" "morphine" "sanguinarine" -0.104395604395604 NA
"587" "T6ODM.5" "MLP-1.2" 1 -23 "T6ODM" "MLP-1" "morphine" "unknown" -0.307692307692308 NA
"588" "T6ODM.5" "7OMT.1" 1 -24 "T6ODM" "7OMT" "morphine" "reticuline" 0.615384615384615 NA
"589" "T6ODM.5" "PR10-8.2" 1 18 "T6ODM" "PR10-8" "morphine" "unknown" -0.653846153846154 NA
"590" "T6ODM.5" "MLP-4.2" 1 18 "T6ODM" "MLP-4" "morphine" "unknown" -0.0412655135910547 NA
"591" "T6ODM.5" "NISO.1" 1 18 "T6ODM" "NISO" "morphine" "thebaine" 0.587912087912088 NA
"592" "T6ODM.5" "NISO.2" 1 18 "T6ODM" "NISO" "morphine" "thebaine" 0.565934065934066 NA
"593" "T6ODM.5" "NISO.3" 1 18 "T6ODM" "NISO" "morphine" "thebaine" -0.0714285714285714 NA
"594" "T6ODM.5" "NISO.4" 1 18 "T6ODM" "NISO" "morphine" "thebaine" 0.538461538461538 NA
"595" "T6ODM.5" "NISO.5" 1 18 "T6ODM" "NISO" "morphine" "thebaine" 0.527472527472527 NA
"596" "T6ODM.5" "NISO.6" 1 18 "T6ODM" "NISO" "morphine" "thebaine" 0.456043956043956 NA
"597" "T6ODM.5" "PR10-5.11" 1 18 "T6ODM" "PR10-5" "morphine" "unknown" NA NA
"598" "T6ODM.6" "CheSyn.1" 1 2 "T6ODM" "CheSyn" "morphine" "sanguinarine" -0.497245158098847 5764767
"599" "T6ODM.6" "StySyn.1" 1 2 "T6ODM" "StySyn" "morphine" "sanguinarine" -0.225274725274725 5908803
"600" "T6ODM.6" "StySyn.2" 1 3 "T6ODM" "StySyn" "morphine" "sanguinarine" 0.0604395604395604 146689105
"601" "T6ODM.6" "CheSyn.2" 1 3 "T6ODM" "CheSyn" "morphine" "sanguinarine" -0.429161341346969 146777641
"602" "T6ODM.6" "RNMT.1" 1 -3 "T6ODM" "RNMT" "morphine" "magnoflorine" -0.159340659340659 169297312
"603" "T6ODM.6" "NCS.1" 1 -4 "T6ODM" "NCS" "morphine" "reticuline" 0.357142857142857 180814488
"604" "T6ODM.6" "4OMT2.1" 1 -5 "T6ODM" "4OMT2" "morphine" "reticuline" 0.291208791208791 182602306
"605" "T6ODM.6" "P6H.1" 1 -1 "T6ODM" "P6H" "morphine" "sanguinarine" -0.434663409825776 95143748
"606" "T6ODM.6" "CXE2.1" 1 4 "T6ODM" "CXE2" "morphine" "noscapine" 0.263736263736264 NA
"607" "T6ODM.6" "NOS.1" 1 4 "T6ODM" "NOS" "morphine" "noscapine" 0.406593406593407 NA
"608" "T6ODM.6" "CXE1.1" 1 4 "T6ODM" "CXE1" "morphine" "noscapine" 0.32967032967033 NA
"609" "T6ODM.6" "CYP82X1.1" 1 4 "T6ODM" "CYP82X1" "morphine" "noscapine" 0.17032967032967 NA
"610" "T6ODM.6" "CYP82X2.1" 1 4 "T6ODM" "CYP82X2" "morphine" "noscapine" 0.192307692307692 NA
"611" "T6ODM.6" "AT1.1" 1 4 "T6ODM" "AT1" "morphine" "noscapine" 0.241758241758242 NA
"612" "T6ODM.6" "OMT2.1" 1 4 "T6ODM" "OMT2" "morphine" "noscapine" 0.00549450549450549 NA
"613" "T6ODM.6" "CYP82Y1.1" 1 4 "T6ODM" "CYP82Y1" "morphine" "noscapine" 0.175824175824176 NA
"614" "T6ODM.6" "OMT3.1" 1 4 "T6ODM" "OMT3" "morphine" "noscapine" 0.401098901098901 NA
"615" "T6ODM.6" "CanSyn.1" 1 4 "T6ODM" "CanSyn" "morphine" "noscapine" 0.274725274725275 NA
"616" "T6ODM.6" "SOMT.1" 1 4 "T6ODM" "SOMT" "morphine" "noscapine" 0.21978021978022 NA
"617" "T6ODM.6" "REPI.1" 1 4 "T6ODM" "REPI" "morphine" "thebaine" 0.269230769230769 NA
"618" "T6ODM.6" "SalSyn.1" 1 4 "T6ODM" "SalSyn" "morphine" "thebaine" 0.571428571428571 NA
"619" "T6ODM.6" "SalAT.2" 1 4 "T6ODM" "SalAT" "morphine" "thebaine" 0.543956043956044 NA
"620" "T6ODM.6" "SalR.2" 1 4 "T6ODM" "SalR" "morphine" "thebaine" 0.164835164835165 NA
"621" "T6ODM.6" "THS-2.1" 1 4 "T6ODM" "THS-2" "morphine" "thebaine" 0.637362637362637 NA
"622" "T6ODM.6" "MSH.2" 1 4 "T6ODM" "MSH" "morphine" "sanguinarine" -0.408846018881274 NA
"623" "T6ODM.6" "TyrDC2.1" 1 -8 "T6ODM" "TyrDC2" "morphine" "dopamine_4HPAA" -0.690874809738879 NA
"624" "T6ODM.6" "CNMT.1" 1 -10 "T6ODM" "CNMT" "morphine" "reticuline" -0.137362637362637 NA
"625" "T6ODM.6" "COR1.1" 1 -11 "T6ODM" "COR1" "morphine" "morphine" 0.32967032967033 NA
"626" "T6ODM.6" "N7OMT.1" 1 5 "T6ODM" "N7OMT" "morphine" "papaverine" 0.582417582417582 NA
"627" "T6ODM.6" "P7ODM.1" 1 5 "T6ODM" "P7ODM" "morphine" "papaverine" 0.0824175824175824 NA
"628" "T6ODM.6" "P7ODM.2" 1 5 "T6ODM" "P7ODM" "morphine" "papaverine" -0.054945054945055 NA
"629" "T6ODM.6" "P7ODM.3" 1 5 "T6ODM" "P7ODM" "morphine" "papaverine" 0 NA
"630" "T6ODM.6" "COR1.2" 1 -12 "T6ODM" "COR1" "morphine" "morphine" 0.296703296703297 NA
"631" "T6ODM.6" "PR10-11.1" 1 6 "T6ODM" "PR10-11" "morphine" "unknown" 0.916094401721415 NA
"632" "T6ODM.6" "PR10-14.1" 1 6 "T6ODM" "PR10-14" "morphine" "unknown" 0.00549450549450549 NA
"633" "T6ODM.6" "PR10-15.1" 1 6 "T6ODM" "PR10-15" "morphine" "unknown" 0.714285714285714 NA
"634" "T6ODM.6" "PR10-4.1" 1 6 "T6ODM" "PR10-4" "morphine" "unknown" 0.896837162045589 NA
"635" "T6ODM.6" "TyrAT.1" 1 -13 "T6ODM" "TyrAT" "morphine" "dopamine_4HPAA" 0.021978021978022 NA
"636" "T6ODM.6" "MLP-1.1" 1 -14 "T6ODM" "MLP-1" "morphine" "unknown" -0.153846153846154 NA
"637" "T6ODM.6" "MLP-3.1" 1 7 "T6ODM" "MLP-3" "morphine" "unknown" 0.489010989010989 NA
"638" "T6ODM.6" "MLP-3.2" 1 7 "T6ODM" "MLP-3" "morphine" "unknown" 0.566713053317151 NA
"639" "T6ODM.6" "6OMT.1" 1 8 "T6ODM" "6OMT" "morphine" "reticuline" 0.021978021978022 NA
"640" "T6ODM.6" "CYP80B1.1" 1 8 "T6ODM" "CYP80B1" "morphine" "reticuline" 0.346153846153846 NA
"641" "T6ODM.6" "CODM.1" 1 9 "T6ODM" "CODM" "morphine" "morphine" 0.796703296703297 NA
"642" "T6ODM.6" "CODM.2" 1 9 "T6ODM" "CODM" "morphine" "morphine" 0.835164835164835 NA
"643" "T6ODM.6" "CODM.3" 1 9 "T6ODM" "CODM" "morphine" "morphine" 0.811555100624076 NA
"644" "T6ODM.6" "TyrDC1.1" 1 10 "T6ODM" "TyrDC1" "morphine" "dopamine_4HPAA" -0.21978021978022 NA
"645" "T6ODM.6" "TyrDC1.2" 1 10 "T6ODM" "TyrDC1" "morphine" "dopamine_4HPAA" -0.214285714285714 NA
"646" "T6ODM.6" "TyrDC1.3" 1 10 "T6ODM" "TyrDC1" "morphine" "dopamine_4HPAA" -0.332875142967841 NA
"647" "T6ODM.6" "TyrDC1.4" 1 10 "T6ODM" "TyrDC1" "morphine" "dopamine_4HPAA" -0.335164835164835 NA
"648" "T6ODM.6" "TyrDC1.5" 1 10 "T6ODM" "TyrDC1" "morphine" "dopamine_4HPAA" -0.313186813186813 NA
"649" "T6ODM.6" "TyrDC1.6" 1 10 "T6ODM" "TyrDC1" "morphine" "dopamine_4HPAA" -0.362637362637363 NA
"650" "T6ODM.6" "TyrDC1.7" 1 10 "T6ODM" "TyrDC1" "morphine" "dopamine_4HPAA" -0.395604395604396 NA
"651" "T6ODM.6" "CYP80B1.2" 1 11 "T6ODM" "CYP80B1" "morphine" "reticuline" 0.357142857142857 NA
"652" "T6ODM.6" "6OMT.2" 1 11 "T6ODM" "6OMT" "morphine" "reticuline" 0.214285714285714 NA
"653" "T6ODM.6" "PR10-6.1" 1 12 "T6ODM" "PR10-6" "morphine" "unknown" -0.0989010989010989 NA
"654" "T6ODM.6" "PR10-7.1" 1 12 "T6ODM" "PR10-7" "morphine" "unknown" 0.846153846153846 NA
"655" "T6ODM.6" "MLP-15.1" 1 13 "T6ODM" "MLP-15" "morphine" "unknown" 0.961538461538462 NA
"656" "T6ODM.6" "MLP-2.1" 1 13 "T6ODM" "MLP-2" "morphine" "unknown" 0.93956043956044 NA
"657" "T6ODM.6" "PR10-14.2" 1 -15 "T6ODM" "PR10-14" "morphine" "unknown" 0.572215121795959 NA
"658" "T6ODM.6" "PR10-10.1" 1 -16 "T6ODM" "PR10-10" "morphine" "unknown" 0.651995114738664 NA
"659" "T6ODM.6" "PR10-5.1" 1 14 "T6ODM" "PR10-5" "morphine" "unknown" 0.801117199159253 NA
"660" "T6ODM.6" "PR10-5.2" 1 14 "T6ODM" "PR10-5" "morphine" "unknown" 0.795592252958155 NA
"661" "T6ODM.6" "PR10-5.3" 1 14 "T6ODM" "PR10-5" "morphine" "unknown" 0.707015799526737 NA
"662" "T6ODM.6" "PR10-5.4" 1 14 "T6ODM" "PR10-5" "morphine" "unknown" 0.68388873935757 NA
"663" "T6ODM.6" "PR10-5.5" 1 14 "T6ODM" "PR10-5" "morphine" "unknown" 0.692886236863018 NA
"664" "T6ODM.6" "PR10-5.6" 1 14 "T6ODM" "PR10-5" "morphine" "unknown" 0.72531236396338 NA
"665" "T6ODM.6" "PR10-5.7" 1 14 "T6ODM" "PR10-5" "morphine" "unknown" 0.801117199159253 NA
"666" "T6ODM.6" "PR10-5.8" 1 14 "T6ODM" "PR10-5" "morphine" "unknown" 0.819020943803348 NA
"667" "T6ODM.6" "PR10-5.9" 1 14 "T6ODM" "PR10-5" "morphine" "unknown" 0.819020943803348 NA
"668" "T6ODM.6" "MLP-4.1" 1 14 "T6ODM" "MLP-4" "morphine" "unknown" -0.0164835164835165 NA
"669" "T6ODM.6" "PR10-9.1" 1 14 "T6ODM" "PR10-9" "morphine" "unknown" 0.175824175824176 NA
"670" "T6ODM.6" "PR10-8.1" 1 14 "T6ODM" "PR10-8" "morphine" "unknown" -0.126373626373626 NA
"671" "T6ODM.6" "PR10-5.10" 1 14 "T6ODM" "PR10-5" "morphine" "unknown" 0.695381715307716 NA
"672" "T6ODM.6" "SalAT.1" 1 15 "T6ODM" "SalAT" "morphine" "thebaine" 0.56043956043956 NA
"673" "T6ODM.6" "SalR.1" 1 15 "T6ODM" "SalR" "morphine" "thebaine" 0.395604395604396 NA
"674" "T6ODM.6" "THS-1.1" 1 15 "T6ODM" "THS-1" "morphine" "thebaine" 0.450549450549451 NA
"675" "T6ODM.6" "MSH.1" 1 15 "T6ODM" "MSH" "morphine" "sanguinarine" -0.148351648351648 NA
"676" "T6ODM.6" "PR10-12.1" 1 -18 "T6ODM" "PR10-12" "morphine" "unknown" 0.709766833766141 NA
"677" "T6ODM.6" "TyrDC2.2" 1 -19 "T6ODM" "TyrDC2" "morphine" "dopamine_4HPAA" -0.504308361101542 NA
"678" "T6ODM.6" "N7OMT.2" 1 -20 "T6ODM" "N7OMT" "morphine" "papaverine" -0.0879120879120879 NA
"679" "T6ODM.6" "COR1.3" 1 17 "T6ODM" "COR1" "morphine" "morphine" 0.807692307692308 NA
"680" "T6ODM.6" "COR1.4" 1 17 "T6ODM" "COR1" "morphine" "morphine" 0.741758241758242 NA
"681" "T6ODM.6" "TyrAT.2" 1 -21 "T6ODM" "TyrAT" "morphine" "dopamine_4HPAA" 0.307692307692308 NA
"682" "T6ODM.6" "SanR.1" 1 -22 "T6ODM" "SanR" "morphine" "sanguinarine" 0.0164835164835165 NA
"683" "T6ODM.6" "MLP-1.2" 1 -23 "T6ODM" "MLP-1" "morphine" "unknown" -0.291208791208791 NA
"684" "T6ODM.6" "7OMT.1" 1 -24 "T6ODM" "7OMT" "morphine" "reticuline" 0.642857142857143 NA
"685" "T6ODM.6" "PR10-8.2" 1 18 "T6ODM" "PR10-8" "morphine" "unknown" -0.659340659340659 NA
"686" "T6ODM.6" "MLP-4.2" 1 18 "T6ODM" "MLP-4" "morphine" "unknown" 0.0302613766334401 NA
"687" "T6ODM.6" "NISO.1" 1 18 "T6ODM" "NISO" "morphine" "thebaine" 0.543956043956044 NA
"688" "T6ODM.6" "NISO.2" 1 18 "T6ODM" "NISO" "morphine" "thebaine" 0.510989010989011 NA
"689" "T6ODM.6" "NISO.3" 1 18 "T6ODM" "NISO" "morphine" "thebaine" -0.137362637362637 NA
"690" "T6ODM.6" "NISO.4" 1 18 "T6ODM" "NISO" "morphine" "thebaine" 0.494505494505495 NA
"691" "T6ODM.6" "NISO.5" 1 18 "T6ODM" "NISO" "morphine" "thebaine" 0.428571428571429 NA
"692" "T6ODM.6" "NISO.6" 1 18 "T6ODM" "NISO" "morphine" "thebaine" 0.445054945054945 NA
"693" "T6ODM.6" "PR10-5.11" 1 18 "T6ODM" "PR10-5" "morphine" "unknown" NA NA
"694" "CheSyn.1" "StySyn.1" 2 2 "CheSyn" "StySyn" "sanguinarine" "sanguinarine" 0.635368813126304 144036
"695" "CheSyn.1" "StySyn.2" 2 3 "CheSyn" "StySyn" "sanguinarine" "sanguinarine" 0.591169243517518 140924338
"696" "CheSyn.1" "CheSyn.2" 2 3 "CheSyn" "CheSyn" "sanguinarine" "sanguinarine" 0.910104653632322 141012874
"697" "CheSyn.1" "RNMT.1" 2 -3 "CheSyn" "RNMT" "sanguinarine" "magnoflorine" 0.690618275137287 163532545
"698" "CheSyn.1" "NCS.1" 2 -4 "CheSyn" "NCS" "sanguinarine" "reticuline" 0.116023870223064 175049721
"699" "CheSyn.1" "4OMT2.1" 2 -5 "CheSyn" "4OMT2" "sanguinarine" "reticuline" 0.0055249462010983 176837539
"700" "CheSyn.1" "P6H.1" 2 -1 "CheSyn" "P6H" "sanguinarine" "sanguinarine" 0.810518734085928 100908515
"701" "CheSyn.1" "CXE2.1" 2 4 "CheSyn" "CXE2" "sanguinarine" "noscapine" -0.475145373294454 NA
"702" "CheSyn.1" "NOS.1" 2 4 "CheSyn" "NOS" "sanguinarine" "noscapine" -0.591169243517518 NA
"703" "CheSyn.1" "CXE1.1" 2 4 "CheSyn" "CXE1" "sanguinarine" "noscapine" -0.243097632848325 NA
"704" "CheSyn.1" "CYP82X1.1" 2 4 "CheSyn" "CYP82X1" "sanguinarine" "noscapine" 0.248622579049423 NA
"705" "CheSyn.1" "CYP82X2.1" 2 4 "CheSyn" "CYP82X2" "sanguinarine" "noscapine" 0.243097632848325 NA
"706" "CheSyn.1" "AT1.1" 2 4 "CheSyn" "AT1" "sanguinarine" "noscapine" 0.0883991392175728 NA
"707" "CheSyn.1" "OMT2.1" 2 4 "CheSyn" "OMT2" "sanguinarine" "noscapine" 0.359121503071389 NA
"708" "CheSyn.1" "CYP82Y1.1" 2 4 "CheSyn" "CYP82Y1" "sanguinarine" "noscapine" 0.276247310054915 NA
"709" "CheSyn.1" "OMT3.1" 2 4 "CheSyn" "OMT3" "sanguinarine" "noscapine" 0.0165748386032949 NA
"710" "CheSyn.1" "CanSyn.1" 2 4 "CheSyn" "CanSyn" "sanguinarine" "noscapine" 0.0939240854186711 NA
"711" "CheSyn.1" "SOMT.1" 2 4 "CheSyn" "SOMT" "sanguinarine" "noscapine" 0.110498924021966 NA
"712" "CheSyn.1" "REPI.1" 2 4 "CheSyn" "REPI" "sanguinarine" "thebaine" -0.19337311703844 NA
"713" "CheSyn.1" "SalSyn.1" 2 4 "CheSyn" "SalSyn" "sanguinarine" "thebaine" -0.149173547429654 NA
"714" "CheSyn.1" "SalAT.2" 2 4 "CheSyn" "SalAT" "sanguinarine" "thebaine" -0.248622579049423 NA
"715" "CheSyn.1" "SalR.2" 2 4 "CheSyn" "SalR" "sanguinarine" "thebaine" 0.0276247310054915 NA
"716" "CheSyn.1" "THS-2.1" 2 4 "CheSyn" "THS-2" "sanguinarine" "thebaine" -0.403321072680176 NA
"717" "CheSyn.1" "MSH.2" 2 4 "CheSyn" "MSH" "sanguinarine" "sanguinarine" 0.838888888888889 NA
"718" "CheSyn.1" "TyrDC2.1" 2 -8 "CheSyn" "TyrDC2" "sanguinarine" "dopamine_4HPAA" 0.546237774430412 NA
"719" "CheSyn.1" "CNMT.1" 2 -10 "CheSyn" "CNMT" "sanguinarine" "reticuline" 0.447520642288962 NA
"720" "CheSyn.1" "COR1.1" 2 -11 "CheSyn" "COR1" "sanguinarine" "morphine" 0.0497245158098847 NA
"721" "CheSyn.1" "N7OMT.1" 2 5 "CheSyn" "N7OMT" "sanguinarine" "papaverine" -0.309396987261505 NA
"722" "CheSyn.1" "P7ODM.1" 2 5 "CheSyn" "P7ODM" "sanguinarine" "papaverine" 0.591169243517518 NA
"723" "CheSyn.1" "P7ODM.2" 2 5 "CheSyn" "P7ODM" "sanguinarine" "papaverine" 0.651943651729599 NA
"724" "CheSyn.1" "P7ODM.3" 2 5 "CheSyn" "P7ODM" "sanguinarine" "papaverine" 0.624318920724108 NA
"725" "CheSyn.1" "COR1.2" 2 -12 "CheSyn" "COR1" "sanguinarine" "morphine" 0.110498924021966 NA
"726" "CheSyn.1" "PR10-11.1" 2 6 "CheSyn" "PR10-11" "sanguinarine" "unknown" -0.749660672140909 NA
"727" "CheSyn.1" "PR10-14.1" 2 6 "CheSyn" "PR10-14" "sanguinarine" "unknown" 0.430945803685667 NA
"728" "CheSyn.1" "PR10-15.1" 2 6 "CheSyn" "PR10-15" "sanguinarine" "unknown" -0.3259718258648 NA
"729" "CheSyn.1" "PR10-4.1" 2 6 "CheSyn" "PR10-4" "sanguinarine" "unknown" -0.500695873274925 NA
"730" "CheSyn.1" "TyrAT.1" 2 -13 "CheSyn" "TyrAT" "sanguinarine" "dopamine_4HPAA" 0.29282214865821 NA
"731" "CheSyn.1" "MLP-1.1" 2 -14 "CheSyn" "MLP-1" "sanguinarine" "unknown" 0.530394835305437 NA
"732" "CheSyn.1" "MLP-3.1" 2 7 "CheSyn" "MLP-3" "sanguinarine" "unknown" -0.232047740446129 NA
"733" "CheSyn.1" "MLP-3.2" 2 7 "CheSyn" "MLP-3" "sanguinarine" "unknown" -0.113417297261171 NA
"734" "CheSyn.1" "6OMT.1" 2 8 "CheSyn" "6OMT" "sanguinarine" "reticuline" 0.441995696087864 NA
"735" "CheSyn.1" "CYP80B1.1" 2 8 "CheSyn" "CYP80B1" "sanguinarine" "reticuline" 0.0165748386032949 NA
"736" "CheSyn.1" "CODM.1" 2 9 "CheSyn" "CODM" "sanguinarine" "morphine" -0.762442575751565 NA
"737" "CheSyn.1" "CODM.2" 2 9 "CheSyn" "CODM" "sanguinarine" "morphine" -0.77901741435486 NA
"738" "CheSyn.1" "CODM.3" 2 9 "CheSyn" "CODM" "sanguinarine" "morphine" -0.788388529742284 NA
"739" "CheSyn.1" "TyrDC1.1" 2 10 "CheSyn" "TyrDC1" "sanguinarine" "dopamine_4HPAA" 0.237572686647227 NA
"740" "CheSyn.1" "TyrDC1.2" 2 10 "CheSyn" "TyrDC1" "sanguinarine" "dopamine_4HPAA" 0.381221287875783 NA
"741" "CheSyn.1" "TyrDC1.3" 2 10 "CheSyn" "TyrDC1" "sanguinarine" "dopamine_4HPAA" 0.276627554295538 NA
"742" "CheSyn.1" "TyrDC1.4" 2 10 "CheSyn" "TyrDC1" "sanguinarine" "dopamine_4HPAA" 0.265197417652718 NA
"743" "CheSyn.1" "TyrDC1.5" 2 10 "CheSyn" "TyrDC1" "sanguinarine" "dopamine_4HPAA" 0.237572686647227 NA
"744" "CheSyn.1" "TyrDC1.6" 2 10 "CheSyn" "TyrDC1" "sanguinarine" "dopamine_4HPAA" 0.309396987261505 NA
"745" "CheSyn.1" "TyrDC1.7" 2 10 "CheSyn" "TyrDC1" "sanguinarine" "dopamine_4HPAA" 0.337021718266996 NA
"746" "CheSyn.1" "CYP80B1.2" 2 11 "CheSyn" "CYP80B1" "sanguinarine" "reticuline" 0.143648601228556 NA
"747" "CheSyn.1" "6OMT.2" 2 11 "CheSyn" "6OMT" "sanguinarine" "reticuline" 0.104973977820868 NA
"748" "CheSyn.1" "PR10-6.1" 2 12 "CheSyn" "PR10-6" "sanguinarine" "unknown" 0.0994490316197694 NA
"749" "CheSyn.1" "PR10-7.1" 2 12 "CheSyn" "PR10-7" "sanguinarine" "unknown" -0.48619526569665 NA
"750" "CheSyn.1" "MLP-15.1" 2 13 "CheSyn" "MLP-15" "sanguinarine" "unknown" -0.563544512512027 NA
"751" "CheSyn.1" "MLP-2.1" 2 13 "CheSyn" "MLP-2" "sanguinarine" "unknown" -0.524869889104338 NA
"752" "CheSyn.1" "PR10-14.2" 2 -15 "CheSyn" "PR10-14" "sanguinarine" "unknown" -0.127248674975948 NA
"753" "CheSyn.1" "PR10-10.1" 2 -16 "CheSyn" "PR10-10" "sanguinarine" "unknown" -0.807752458542972 NA
"754" "CheSyn.1" "PR10-5.1" 2 14 "CheSyn" "PR10-5" "sanguinarine" "unknown" -0.822222222222222 NA
"755" "CheSyn.1" "PR10-5.2" 2 14 "CheSyn" "PR10-5" "sanguinarine" "unknown" -0.811111111111111 NA
"756" "CheSyn.1" "PR10-5.3" 2 14 "CheSyn" "PR10-5" "sanguinarine" "unknown" -0.807752458542972 NA
"757" "CheSyn.1" "PR10-5.4" 2 14 "CheSyn" "PR10-5" "sanguinarine" "unknown" -0.875226068987108 NA
"758" "CheSyn.1" "PR10-5.5" 2 14 "CheSyn" "PR10-5" "sanguinarine" "unknown" NA NA
"759" "CheSyn.1" "PR10-5.6" 2 14 "CheSyn" "PR10-5" "sanguinarine" "unknown" NA NA
"760" "CheSyn.1" "PR10-5.7" 2 14 "CheSyn" "PR10-5" "sanguinarine" "unknown" -0.822222222222222 NA
"761" "CheSyn.1" "PR10-5.8" 2 14 "CheSyn" "PR10-5" "sanguinarine" "unknown" -0.812353613255484 NA
"762" "CheSyn.1" "PR10-5.9" 2 14 "CheSyn" "PR10-5" "sanguinarine" "unknown" -0.812353613255484 NA
"763" "CheSyn.1" "MLP-4.1" 2 14 "CheSyn" "MLP-4" "sanguinarine" "unknown" -0.110498924021966 NA
"764" "CheSyn.1" "PR10-9.1" 2 14 "CheSyn" "PR10-9" "sanguinarine" "unknown" -0.386746234076881 NA
"765" "CheSyn.1" "PR10-8.1" 2 14 "CheSyn" "PR10-8" "sanguinarine" "unknown" -0.370171395473586 NA
"766" "CheSyn.1" "PR10-5.10" 2 14 "CheSyn" "PR10-5" "sanguinarine" "unknown" NA NA
"767" "CheSyn.1" "SalAT.1" 2 15 "CheSyn" "SalAT" "sanguinarine" "thebaine" -0.204423009440637 NA
"768" "CheSyn.1" "SalR.1" 2 15 "CheSyn" "SalR" "sanguinarine" "thebaine" -0.116023870223064 NA
"769" "CheSyn.1" "THS-1.1" 2 15 "CheSyn" "THS-1" "sanguinarine" "thebaine" -0.243097632848325 NA
"770" "CheSyn.1" "MSH.1" 2 15 "CheSyn" "MSH" "sanguinarine" "sanguinarine" 0.651943651729599 NA
"771" "CheSyn.1" "PR10-12.1" 2 -18 "CheSyn" "PR10-12" "sanguinarine" "unknown" -0.777323427570463 NA
"772" "CheSyn.1" "TyrDC2.2" 2 -19 "CheSyn" "TyrDC2" "sanguinarine" "dopamine_4HPAA" 0.261425427164716 NA
"773" "CheSyn.1" "N7OMT.2" 2 -20 "CheSyn" "N7OMT" "sanguinarine" "papaverine" 0.314921933462603 NA
"774" "CheSyn.1" "COR1.3" 2 17 "CheSyn" "COR1" "sanguinarine" "morphine" -0.364646449272488 NA
"775" "CheSyn.1" "COR1.4" 2 17 "CheSyn" "COR1" "sanguinarine" "morphine" -0.397796126479078 NA
"776" "CheSyn.1" "TyrAT.2" 2 -21 "CheSyn" "TyrAT" "sanguinarine" "dopamine_4HPAA" -0.0055249462010983 NA
"777" "CheSyn.1" "SanR.1" 2 -22 "CheSyn" "SanR" "sanguinarine" "sanguinarine" 0.491720211897749 NA
"778" "CheSyn.1" "MLP-1.2" 2 -23 "CheSyn" "MLP-1" "sanguinarine" "unknown" 0.287297202457112 NA
"779" "CheSyn.1" "7OMT.1" 2 -24 "CheSyn" "7OMT" "sanguinarine" "reticuline" -0.508295050501044 NA
"780" "CheSyn.1" "PR10-8.2" 2 18 "CheSyn" "PR10-8" "sanguinarine" "unknown" 0.77901741435486 NA
"781" "CheSyn.1" "MLP-4.2" 2 18 "CheSyn" "MLP-4" "sanguinarine" "unknown" -0.0248964798865985 NA
"782" "CheSyn.1" "NISO.1" 2 18 "CheSyn" "NISO" "sanguinarine" "thebaine" -0.718243006142779 NA
"783" "CheSyn.1" "NISO.2" 2 18 "CheSyn" "NISO" "sanguinarine" "thebaine" -0.81216709156145 NA
"784" "CheSyn.1" "NISO.3" 2 18 "CheSyn" "NISO" "sanguinarine" "thebaine" -0.182323224636244 NA
"785" "CheSyn.1" "NISO.4" 2 18 "CheSyn" "NISO" "sanguinarine" "thebaine" -0.74586773714827 NA
"786" "CheSyn.1" "NISO.5" 2 18 "CheSyn" "NISO" "sanguinarine" "thebaine" -0.806642145360352 NA
"787" "CheSyn.1" "NISO.6" 2 18 "CheSyn" "NISO" "sanguinarine" "thebaine" -0.635368813126304 NA
"788" "CheSyn.1" "PR10-5.11" 2 18 "CheSyn" "PR10-5" "sanguinarine" "unknown" NA NA
"789" "StySyn.1" "StySyn.2" 2 3 "StySyn" "StySyn" "sanguinarine" "sanguinarine" 0.576923076923077 140780302
"790" "StySyn.1" "CheSyn.2" 2 3 "StySyn" "CheSyn" "sanguinarine" "sanguinarine" 0.495186163092657 140868838
"791" "StySyn.1" "RNMT.1" 2 -3 "StySyn" "RNMT" "sanguinarine" "magnoflorine" 0.351648351648352 163388509
"792" "StySyn.1" "NCS.1" 2 -4 "StySyn" "NCS" "sanguinarine" "reticuline" 0.576923076923077 174905685
"793" "StySyn.1" "4OMT2.1" 2 -5 "StySyn" "4OMT2" "sanguinarine" "reticuline" 0.510989010989011 176693503
"794" "StySyn.1" "P6H.1" 2 -1 "StySyn" "P6H" "sanguinarine" "sanguinarine" 0.638239943541646 101052551
"795" "StySyn.1" "CXE2.1" 2 4 "StySyn" "CXE2" "sanguinarine" "noscapine" -0.549450549450549 NA
"796" "StySyn.1" "NOS.1" 2 4 "StySyn" "NOS" "sanguinarine" "noscapine" -0.181318681318681 NA
"797" "StySyn.1" "CXE1.1" 2 4 "StySyn" "CXE1" "sanguinarine" "noscapine" 0.258241758241758 NA
"798" "StySyn.1" "CYP82X1.1" 2 4 "StySyn" "CYP82X1" "sanguinarine" "noscapine" 0.620879120879121 NA
"799" "StySyn.1" "CYP82X2.1" 2 4 "StySyn" "CYP82X2" "sanguinarine" "noscapine" 0.626373626373626 NA
"800" "StySyn.1" "AT1.1" 2 4 "StySyn" "AT1" "sanguinarine" "noscapine" 0.505494505494506 NA
"801" "StySyn.1" "OMT2.1" 2 4 "StySyn" "OMT2" "sanguinarine" "noscapine" 0.626373626373626 NA
"802" "StySyn.1" "CYP82Y1.1" 2 4 "StySyn" "CYP82Y1" "sanguinarine" "noscapine" 0.659340659340659 NA
"803" "StySyn.1" "OMT3.1" 2 4 "StySyn" "OMT3" "sanguinarine" "noscapine" 0.406593406593407 NA
"804" "StySyn.1" "CanSyn.1" 2 4 "StySyn" "CanSyn" "sanguinarine" "noscapine" 0.582417582417582 NA
"805" "StySyn.1" "SOMT.1" 2 4 "StySyn" "SOMT" "sanguinarine" "noscapine" 0.598901098901099 NA
"806" "StySyn.1" "REPI.1" 2 4 "StySyn" "REPI" "sanguinarine" "thebaine" 0.274725274725275 NA
"807" "StySyn.1" "SalSyn.1" 2 4 "StySyn" "SalSyn" "sanguinarine" "thebaine" 0.406593406593407 NA
"808" "StySyn.1" "SalAT.2" 2 4 "StySyn" "SalAT" "sanguinarine" "thebaine" 0.324175824175824 NA
"809" "StySyn.1" "SalR.2" 2 4 "StySyn" "SalR" "sanguinarine" "thebaine" 0.510989010989011 NA
"810" "StySyn.1" "THS-2.1" 2 4 "StySyn" "THS-2" "sanguinarine" "thebaine" 0.120879120879121 NA
"811" "StySyn.1" "MSH.2" 2 4 "StySyn" "MSH" "sanguinarine" "sanguinarine" 0.751392683349369 NA
"812" "StySyn.1" "TyrDC2.1" 2 -8 "StySyn" "TyrDC2" "sanguinarine" "dopamine_4HPAA" 0 NA
"813" "StySyn.1" "CNMT.1" 2 -10 "StySyn" "CNMT" "sanguinarine" "reticuline" 0.741758241758242 NA
"814" "StySyn.1" "COR1.1" 2 -11 "StySyn" "COR1" "sanguinarine" "morphine" -0.373626373626374 NA
"815" "StySyn.1" "N7OMT.1" 2 5 "StySyn" "N7OMT" "sanguinarine" "papaverine" 0.241758241758242 NA
"816" "StySyn.1" "P7ODM.1" 2 5 "StySyn" "P7ODM" "sanguinarine" "papaverine" 0.230769230769231 NA
"817" "StySyn.1" "P7ODM.2" 2 5 "StySyn" "P7ODM" "sanguinarine" "papaverine" 0.346153846153846 NA
"818" "StySyn.1" "P7ODM.3" 2 5 "StySyn" "P7ODM" "sanguinarine" "papaverine" 0.236263736263736 NA
"819" "StySyn.1" "COR1.2" 2 -12 "StySyn" "COR1" "sanguinarine" "morphine" -0.324175824175824 NA
"820" "StySyn.1" "PR10-11.1" 2 6 "StySyn" "PR10-11" "sanguinarine" "unknown" -0.462173752219813 NA
"821" "StySyn.1" "PR10-14.1" 2 6 "StySyn" "PR10-14" "sanguinarine" "unknown" -0.104395604395604 NA
"822" "StySyn.1" "PR10-15.1" 2 6 "StySyn" "PR10-15" "sanguinarine" "unknown" -0.263736263736264 NA
"823" "StySyn.1" "PR10-4.1" 2 6 "StySyn" "PR10-4" "sanguinarine" "unknown" -0.178817225561237 NA
"824" "StySyn.1" "TyrAT.1" 2 -13 "StySyn" "TyrAT" "sanguinarine" "dopamine_4HPAA" 0.527472527472527 NA
"825" "StySyn.1" "MLP-1.1" 2 -14 "StySyn" "MLP-1" "sanguinarine" "unknown" 0.0934065934065934 NA
"826" "StySyn.1" "MLP-3.1" 2 7 "StySyn" "MLP-3" "sanguinarine" "unknown" -0.472527472527473 NA
"827" "StySyn.1" "MLP-3.2" 2 7 "StySyn" "MLP-3" "sanguinarine" "unknown" -0.387895827755914 NA
"828" "StySyn.1" "6OMT.1" 2 8 "StySyn" "6OMT" "sanguinarine" "reticuline" 0.648351648351648 NA
"829" "StySyn.1" "CYP80B1.1" 2 8 "StySyn" "CYP80B1" "sanguinarine" "reticuline" 0.494505494505495 NA
"830" "StySyn.1" "CODM.1" 2 9 "StySyn" "CODM" "sanguinarine" "morphine" -0.362637362637363 NA
"831" "StySyn.1" "CODM.2" 2 9 "StySyn" "CODM" "sanguinarine" "morphine" -0.324175824175824 NA
"832" "StySyn.1" "CODM.3" 2 9 "StySyn" "CODM" "sanguinarine" "morphine" -0.363136519601281 NA
"833" "StySyn.1" "TyrDC1.1" 2 10 "StySyn" "TyrDC1" "sanguinarine" "dopamine_4HPAA" 0.357142857142857 NA
"834" "StySyn.1" "TyrDC1.2" 2 10 "StySyn" "TyrDC1" "sanguinarine" "dopamine_4HPAA" 0.543956043956044 NA
"835" "StySyn.1" "TyrDC1.3" 2 10 "StySyn" "TyrDC1" "sanguinarine" "dopamine_4HPAA" 0.374140656558896 NA
"836" "StySyn.1" "TyrDC1.4" 2 10 "StySyn" "TyrDC1" "sanguinarine" "dopamine_4HPAA" 0.296703296703297 NA
"837" "StySyn.1" "TyrDC1.5" 2 10 "StySyn" "TyrDC1" "sanguinarine" "dopamine_4HPAA" 0.302197802197802 NA
"838" "StySyn.1" "TyrDC1.6" 2 10 "StySyn" "TyrDC1" "sanguinarine" "dopamine_4HPAA" 0.340659340659341 NA
"839" "StySyn.1" "TyrDC1.7" 2 10 "StySyn" "TyrDC1" "sanguinarine" "dopamine_4HPAA" 0.395604395604396 NA
"840" "StySyn.1" "CYP80B1.2" 2 11 "StySyn" "CYP80B1" "sanguinarine" "reticuline" 0.549450549450549 NA
"841" "StySyn.1" "6OMT.2" 2 11 "StySyn" "6OMT" "sanguinarine" "reticuline" 0.516483516483517 NA
"842" "StySyn.1" "PR10-6.1" 2 12 "StySyn" "PR10-6" "sanguinarine" "unknown" -0.324175824175824 NA
"843" "StySyn.1" "PR10-7.1" 2 12 "StySyn" "PR10-7" "sanguinarine" "unknown" -0.175824175824176 NA
"844" "StySyn.1" "MLP-15.1" 2 13 "StySyn" "MLP-15" "sanguinarine" "unknown" -0.208791208791209 NA
"845" "StySyn.1" "MLP-2.1" 2 13 "StySyn" "MLP-2" "sanguinarine" "unknown" -0.340659340659341 NA
"846" "StySyn.1" "PR10-14.2" 2 -15 "StySyn" "PR10-14" "sanguinarine" "unknown" -0.101788266857935 NA
"847" "StySyn.1" "PR10-10.1" 2 -16 "StySyn" "PR10-10" "sanguinarine" "unknown" -0.729024073441967 NA
"848" "StySyn.1" "PR10-5.1" 2 14 "StySyn" "PR10-5" "sanguinarine" "unknown" -0.469620427093355 NA
"849" "StySyn.1" "PR10-5.2" 2 14 "StySyn" "PR10-5" "sanguinarine" "unknown" -0.45304558849006 NA
"850" "StySyn.1" "PR10-5.3" 2 14 "StySyn" "PR10-5" "sanguinarine" "unknown" -0.475928923416831 NA
"851" "StySyn.1" "PR10-5.4" 2 14 "StySyn" "PR10-5" "sanguinarine" "unknown" -0.582153224411816 NA
"852" "StySyn.1" "PR10-5.5" 2 14 "StySyn" "PR10-5" "sanguinarine" "unknown" -0.471879419932573 NA
"853" "StySyn.1" "PR10-5.6" 2 14 "StySyn" "PR10-5" "sanguinarine" "unknown" -0.511475252675372 NA
"854" "StySyn.1" "PR10-5.7" 2 14 "StySyn" "PR10-5" "sanguinarine" "unknown" -0.469620427093355 NA
"855" "StySyn.1" "PR10-5.8" 2 14 "StySyn" "PR10-5" "sanguinarine" "unknown" -0.451297254748784 NA
"856" "StySyn.1" "PR10-5.9" 2 14 "StySyn" "PR10-5" "sanguinarine" "unknown" -0.451297254748784 NA
"857" "StySyn.1" "MLP-4.1" 2 14 "StySyn" "MLP-4" "sanguinarine" "unknown" -0.60989010989011 NA
"858" "StySyn.1" "PR10-9.1" 2 14 "StySyn" "PR10-9" "sanguinarine" "unknown" -0.0714285714285714 NA
"859" "StySyn.1" "PR10-8.1" 2 14 "StySyn" "PR10-8" "sanguinarine" "unknown" -0.357142857142857 NA
"860" "StySyn.1" "PR10-5.10" 2 14 "StySyn" "PR10-5" "sanguinarine" "unknown" -0.513705411308403 NA
"861" "StySyn.1" "SalAT.1" 2 15 "StySyn" "SalAT" "sanguinarine" "thebaine" 0.340659340659341 NA
"862" "StySyn.1" "SalR.1" 2 15 "StySyn" "SalR" "sanguinarine" "thebaine" 0.434065934065934 NA
"863" "StySyn.1" "THS-1.1" 2 15 "StySyn" "THS-1" "sanguinarine" "thebaine" 0.28021978021978 NA
"864" "StySyn.1" "MSH.1" 2 15 "StySyn" "MSH" "sanguinarine" "sanguinarine" 0.406593406593407 NA
"865" "StySyn.1" "PR10-12.1" 2 -18 "StySyn" "PR10-12" "sanguinarine" "unknown" -0.723522004963159 NA
"866" "StySyn.1" "TyrDC2.2" 2 -19 "StySyn" "TyrDC2" "sanguinarine" "dopamine_4HPAA" -0.109632252413379 NA
"867" "StySyn.1" "N7OMT.2" 2 -20 "StySyn" "N7OMT" "sanguinarine" "papaverine" 0.472527472527473 NA
"868" "StySyn.1" "COR1.3" 2 17 "StySyn" "COR1" "sanguinarine" "morphine" 0.120879120879121 NA
"869" "StySyn.1" "COR1.4" 2 17 "StySyn" "COR1" "sanguinarine" "morphine" 0.043956043956044 NA
"870" "StySyn.1" "TyrAT.2" 2 -21 "StySyn" "TyrAT" "sanguinarine" "dopamine_4HPAA" 0.450549450549451 NA
"871" "StySyn.1" "SanR.1" 2 -22 "StySyn" "SanR" "sanguinarine" "sanguinarine" 0.884615384615385 NA
"872" "StySyn.1" "MLP-1.2" 2 -23 "StySyn" "MLP-1" "sanguinarine" "unknown" -0.214285714285714 NA
"873" "StySyn.1" "7OMT.1" 2 -24 "StySyn" "7OMT" "sanguinarine" "reticuline" 0.0164835164835165 NA
"874" "StySyn.1" "PR10-8.2" 2 18 "StySyn" "PR10-8" "sanguinarine" "unknown" 0.324175824175824 NA
"875" "StySyn.1" "MLP-4.2" 2 18 "StySyn" "MLP-4" "sanguinarine" "unknown" -0.602476498429399 NA
"876" "StySyn.1" "NISO.1" 2 18 "StySyn" "NISO" "sanguinarine" "thebaine" -0.648351648351648 NA
"877" "StySyn.1" "NISO.2" 2 18 "StySyn" "NISO" "sanguinarine" "thebaine" -0.703296703296703 NA
"878" "StySyn.1" "NISO.3" 2 18 "StySyn" "NISO" "sanguinarine" "thebaine" -0.483516483516484 NA
"879" "StySyn.1" "NISO.4" 2 18 "StySyn" "NISO" "sanguinarine" "thebaine" -0.703296703296703 NA
"880" "StySyn.1" "NISO.5" 2 18 "StySyn" "NISO" "sanguinarine" "thebaine" -0.631868131868132 NA
"881" "StySyn.1" "NISO.6" 2 18 "StySyn" "NISO" "sanguinarine" "thebaine" -0.489010989010989 NA
"882" "StySyn.1" "PR10-5.11" 2 18 "StySyn" "PR10-5" "sanguinarine" "unknown" NA NA
"883" "StySyn.2" "CheSyn.2" 3 3 "StySyn" "CheSyn" "sanguinarine" "sanguinarine" 0.547455813641326 88536
"884" "StySyn.2" "RNMT.1" 3 -3 "StySyn" "RNMT" "sanguinarine" "magnoflorine" 0.313186813186813 22608207
"885" "StySyn.2" "NCS.1" 3 -4 "StySyn" "NCS" "sanguinarine" "reticuline" 0.247252747252747 34125383
"886" "StySyn.2" "4OMT2.1" 3 -5 "StySyn" "4OMT2" "sanguinarine" "reticuline" 0 35913201
"887" "StySyn.2" "P6H.1" 3 -1 "StySyn" "P6H" "sanguinarine" "sanguinarine" 0.547455813641326 241832853
"888" "StySyn.2" "CXE2.1" 3 4 "StySyn" "CXE2" "sanguinarine" "noscapine" -0.285714285714286 NA
"889" "StySyn.2" "NOS.1" 3 4 "StySyn" "NOS" "sanguinarine" "noscapine" -0.054945054945055 NA
"890" "StySyn.2" "CXE1.1" 3 4 "StySyn" "CXE1" "sanguinarine" "noscapine" -0.324175824175824 NA
"891" "StySyn.2" "CYP82X1.1" 3 4 "StySyn" "CYP82X1" "sanguinarine" "noscapine" 0.120879120879121 NA
"892" "StySyn.2" "CYP82X2.1" 3 4 "StySyn" "CYP82X2" "sanguinarine" "noscapine" 0.126373626373626 NA
"893" "StySyn.2" "AT1.1" 3 4 "StySyn" "AT1" "sanguinarine" "noscapine" -0.032967032967033 NA
"894" "StySyn.2" "OMT2.1" 3 4 "StySyn" "OMT2" "sanguinarine" "noscapine" 0.159340659340659 NA
"895" "StySyn.2" "CYP82Y1.1" 3 4 "StySyn" "CYP82Y1" "sanguinarine" "noscapine" 0.148351648351648 NA
"896" "StySyn.2" "OMT3.1" 3 4 "StySyn" "OMT3" "sanguinarine" "noscapine" 0.0824175824175824 NA
"897" "StySyn.2" "CanSyn.1" 3 4 "StySyn" "CanSyn" "sanguinarine" "noscapine" 0.104395604395604 NA
"898" "StySyn.2" "SOMT.1" 3 4 "StySyn" "SOMT" "sanguinarine" "noscapine" 0.0604395604395604 NA
"899" "StySyn.2" "REPI.1" 3 4 "StySyn" "REPI" "sanguinarine" "thebaine" -0.296703296703297 NA
"900" "StySyn.2" "SalSyn.1" 3 4 "StySyn" "SalSyn" "sanguinarine" "thebaine" 0.241758241758242 NA
"901" "StySyn.2" "SalAT.2" 3 4 "StySyn" "SalAT" "sanguinarine" "thebaine" 0.137362637362637 NA
"902" "StySyn.2" "SalR.2" 3 4 "StySyn" "SalR" "sanguinarine" "thebaine" -0.0494505494505495 NA
"903" "StySyn.2" "THS-2.1" 3 4 "StySyn" "THS-2" "sanguinarine" "thebaine" 0.164835164835165 NA
"904" "StySyn.2" "MSH.2" 3 4 "StySyn" "MSH" "sanguinarine" "sanguinarine" 0.624318920724108 NA
"905" "StySyn.2" "TyrDC2.1" 3 -8 "StySyn" "TyrDC2" "sanguinarine" "dopamine_4HPAA" -0.0278578552314064 NA
"906" "StySyn.2" "CNMT.1" 3 -10 "StySyn" "CNMT" "sanguinarine" "reticuline" 0.258241758241758 NA
"907" "StySyn.2" "COR1.1" 3 -11 "StySyn" "COR1" "sanguinarine" "morphine" 0.241758241758242 NA
"908" "StySyn.2" "N7OMT.1" 3 5 "StySyn" "N7OMT" "sanguinarine" "papaverine" -0.10989010989011 NA
"909" "StySyn.2" "P7ODM.1" 3 5 "StySyn" "P7ODM" "sanguinarine" "papaverine" 0.549450549450549 NA
"910" "StySyn.2" "P7ODM.2" 3 5 "StySyn" "P7ODM" "sanguinarine" "papaverine" 0.692307692307692 NA
"911" "StySyn.2" "P7ODM.3" 3 5 "StySyn" "P7ODM" "sanguinarine" "papaverine" 0.521978021978022 NA
"912" "StySyn.2" "COR1.2" 3 -12 "StySyn" "COR1" "sanguinarine" "morphine" 0.285714285714286 NA
"913" "StySyn.2" "PR10-11.1" 3 6 "StySyn" "PR10-11" "sanguinarine" "unknown" -0.255846184264539 NA
"914" "StySyn.2" "PR10-14.1" 3 6 "StySyn" "PR10-14" "sanguinarine" "unknown" 0.631868131868132 NA
"915" "StySyn.2" "PR10-15.1" 3 6 "StySyn" "PR10-15" "sanguinarine" "unknown" -0.0274725274725275 NA
"916" "StySyn.2" "PR10-4.1" 3 6 "StySyn" "PR10-4" "sanguinarine" "unknown" -0.0522696505486693 NA
"917" "StySyn.2" "TyrAT.1" 3 -13 "StySyn" "TyrAT" "sanguinarine" "dopamine_4HPAA" 0.126373626373626 NA
"918" "StySyn.2" "MLP-1.1" 3 -14 "StySyn" "MLP-1" "sanguinarine" "unknown" 0.626373626373626 NA
"919" "StySyn.2" "MLP-3.1" 3 7 "StySyn" "MLP-3" "sanguinarine" "unknown" 0.0604395604395604 NA
"920" "StySyn.2" "MLP-3.2" 3 7 "StySyn" "MLP-3" "sanguinarine" "unknown" 0.140302746209586 NA
"921" "StySyn.2" "6OMT.1" 3 8 "StySyn" "6OMT" "sanguinarine" "reticuline" 0.241758241758242 NA
"922" "StySyn.2" "CYP80B1.1" 3 8 "StySyn" "CYP80B1" "sanguinarine" "reticuline" 0.054945054945055 NA
"923" "StySyn.2" "CODM.1" 3 9 "StySyn" "CODM" "sanguinarine" "morphine" -0.214285714285714 NA
"924" "StySyn.2" "CODM.2" 3 9 "StySyn" "CODM" "sanguinarine" "morphine" -0.153846153846154 NA
"925" "StySyn.2" "CODM.3" 3 9 "StySyn" "CODM" "sanguinarine" "morphine" -0.189821362518852 NA
"926" "StySyn.2" "TyrDC1.1" 3 10 "StySyn" "TyrDC1" "sanguinarine" "dopamine_4HPAA" 0.0604395604395604 NA
"927" "StySyn.2" "TyrDC1.2" 3 10 "StySyn" "TyrDC1" "sanguinarine" "dopamine_4HPAA" 0.21978021978022 NA
"928" "StySyn.2" "TyrDC1.3" 3 10 "StySyn" "TyrDC1" "sanguinarine" "dopamine_4HPAA" 0.126547575012568 NA
"929" "StySyn.2" "TyrDC1.4" 3 10 "StySyn" "TyrDC1" "sanguinarine" "dopamine_4HPAA" 0.104395604395604 NA
"930" "StySyn.2" "TyrDC1.5" 3 10 "StySyn" "TyrDC1" "sanguinarine" "dopamine_4HPAA" 0.0824175824175824 NA
"931" "StySyn.2" "TyrDC1.6" 3 10 "StySyn" "TyrDC1" "sanguinarine" "dopamine_4HPAA" 0.148351648351648 NA
"932" "StySyn.2" "TyrDC1.7" 3 10 "StySyn" "TyrDC1" "sanguinarine" "dopamine_4HPAA" 0.142857142857143 NA
"933" "StySyn.2" "CYP80B1.2" 3 11 "StySyn" "CYP80B1" "sanguinarine" "reticuline" 0.186813186813187 NA
"934" "StySyn.2" "6OMT.2" 3 11 "StySyn" "6OMT" "sanguinarine" "reticuline" -0.00549450549450549 NA
"935" "StySyn.2" "PR10-6.1" 3 12 "StySyn" "PR10-6" "sanguinarine" "unknown" 0.21978021978022 NA
"936" "StySyn.2" "PR10-7.1" 3 12 "StySyn" "PR10-7" "sanguinarine" "unknown" 0.0384615384615385 NA
"937" "StySyn.2" "MLP-15.1" 3 13 "StySyn" "MLP-15" "sanguinarine" "unknown" -0.00549450549450549 NA
"938" "StySyn.2" "MLP-2.1" 3 13 "StySyn" "MLP-2" "sanguinarine" "unknown" -0.0604395604395604 NA
"939" "StySyn.2" "PR10-14.2" 3 -15 "StySyn" "PR10-14" "sanguinarine" "unknown" 0.198074465237063 NA
"940" "StySyn.2" "PR10-10.1" 3 -16 "StySyn" "PR10-10" "sanguinarine" "unknown" -0.46767582069862 NA
"941" "StySyn.2" "PR10-5.1" 3 14 "StySyn" "PR10-5" "sanguinarine" "unknown" -0.353596556870291 NA
"942" "StySyn.2" "PR10-5.2" 3 14 "StySyn" "PR10-5" "sanguinarine" "unknown" -0.320446879663701 NA
"943" "StySyn.2" "PR10-5.3" 3 14 "StySyn" "PR10-5" "sanguinarine" "unknown" -0.319119971770823 NA
"944" "StySyn.2" "PR10-5.4" 3 14 "StySyn" "PR10-5" "sanguinarine" "unknown" -0.423897978940643 NA
"945" "StySyn.2" "PR10-5.5" 3 14 "StySyn" "PR10-5" "sanguinarine" "unknown" -0.322550489574164 NA
"946" "StySyn.2" "PR10-5.6" 3 14 "StySyn" "PR10-5" "sanguinarine" "unknown" -0.300527832080444 NA
"947" "StySyn.2" "PR10-5.7" 3 14 "StySyn" "PR10-5" "sanguinarine" "unknown" -0.353596556870291 NA
"948" "StySyn.2" "PR10-5.8" 3 14 "StySyn" "PR10-5" "sanguinarine" "unknown" -0.328722691730595 NA
"949" "StySyn.2" "PR10-5.9" 3 14 "StySyn" "PR10-5" "sanguinarine" "unknown" -0.328722691730595 NA
"950" "StySyn.2" "MLP-4.1" 3 14 "StySyn" "MLP-4" "sanguinarine" "unknown" 0.0274725274725275 NA
"951" "StySyn.2" "PR10-9.1" 3 14 "StySyn" "PR10-9" "sanguinarine" "unknown" -0.340659340659341 NA
"952" "StySyn.2" "PR10-8.1" 3 14 "StySyn" "PR10-8" "sanguinarine" "unknown" -0.615384615384615 NA
"953" "StySyn.2" "PR10-5.10" 3 14 "StySyn" "PR10-5" "sanguinarine" "unknown" -0.241190955309433 NA
"954" "StySyn.2" "SalAT.1" 3 15 "StySyn" "SalAT" "sanguinarine" "thebaine" 0.175824175824176 NA
"955" "StySyn.2" "SalR.1" 3 15 "StySyn" "SalR" "sanguinarine" "thebaine" 0.0714285714285714 NA
"956" "StySyn.2" "THS-1.1" 3 15 "StySyn" "THS-1" "sanguinarine" "thebaine" -0.0934065934065934 NA
"957" "StySyn.2" "MSH.1" 3 15 "StySyn" "MSH" "sanguinarine" "sanguinarine" 0.71978021978022 NA
"958" "StySyn.2" "PR10-12.1" 3 -18 "StySyn" "PR10-12" "sanguinarine" "unknown" -0.43741444406518 NA
"959" "StySyn.2" "TyrDC2.2" 3 -19 "StySyn" "TyrDC2" "sanguinarine" "dopamine_4HPAA" -0.109632252413379 NA
"960" "StySyn.2" "N7OMT.2" 3 -20 "StySyn" "N7OMT" "sanguinarine" "papaverine" 0.351648351648352 NA
"961" "StySyn.2" "COR1.3" 3 17 "StySyn" "COR1" "sanguinarine" "morphine" 0.247252747252747 NA
"962" "StySyn.2" "COR1.4" 3 17 "StySyn" "COR1" "sanguinarine" "morphine" -0.0934065934065934 NA
"963" "StySyn.2" "TyrAT.2" 3 -21 "StySyn" "TyrAT" "sanguinarine" "dopamine_4HPAA" -0.0604395604395604 NA
"964" "StySyn.2" "SanR.1" 3 -22 "StySyn" "SanR" "sanguinarine" "sanguinarine" 0.521978021978022 NA
"965" "StySyn.2" "MLP-1.2" 3 -23 "StySyn" "MLP-1" "sanguinarine" "unknown" 0.362637362637363 NA
"966" "StySyn.2" "7OMT.1" 3 -24 "StySyn" "7OMT" "sanguinarine" "reticuline" -0.10989010989011 NA
"967" "StySyn.2" "PR10-8.2" 3 18 "StySyn" "PR10-8" "sanguinarine" "unknown" 0.241758241758242 NA
"968" "StySyn.2" "MLP-4.2" 3 18 "StySyn" "MLP-4" "sanguinarine" "unknown" 0.151306883167201 NA
"969" "StySyn.2" "NISO.1" 3 18 "StySyn" "NISO" "sanguinarine" "thebaine" -0.412087912087912 NA
"970" "StySyn.2" "NISO.2" 3 18 "StySyn" "NISO" "sanguinarine" "thebaine" -0.489010989010989 NA
"971" "StySyn.2" "NISO.3" 3 18 "StySyn" "NISO" "sanguinarine" "thebaine" -0.598901098901099 NA
"972" "StySyn.2" "NISO.4" 3 18 "StySyn" "NISO" "sanguinarine" "thebaine" -0.450549450549451 NA
"973" "StySyn.2" "NISO.5" 3 18 "StySyn" "NISO" "sanguinarine" "thebaine" -0.489010989010989 NA
"974" "StySyn.2" "NISO.6" 3 18 "StySyn" "NISO" "sanguinarine" "thebaine" -0.340659340659341 NA
"975" "StySyn.2" "PR10-5.11" 3 18 "StySyn" "PR10-5" "sanguinarine" "unknown" NA NA
"976" "CheSyn.2" "RNMT.1" 3 -3 "CheSyn" "RNMT" "sanguinarine" "magnoflorine" 0.685007525611508 22519671
"977" "CheSyn.2" "NCS.1" 3 -4 "CheSyn" "NCS" "sanguinarine" "reticuline" 0.0165062054364219 34036847
"978" "CheSyn.2" "4OMT2.1" 3 -5 "CheSyn" "4OMT2" "sanguinarine" "reticuline" -0.0825310271821094 35824665
"979" "CheSyn.2" "P6H.1" 3 -1 "CheSyn" "P6H" "sanguinarine" "sanguinarine" 0.851239669421488 241921389
"980" "CheSyn.2" "CXE2.1" 3 4 "CheSyn" "CXE2" "sanguinarine" "noscapine" -0.451169615262198 NA
"981" "CheSyn.2" "NOS.1" 3 4 "CheSyn" "NOS" "sanguinarine" "noscapine" -0.682256491372105 NA
"982" "CheSyn.2" "CXE1.1" 3 4 "CheSyn" "CXE1" "sanguinarine" "noscapine" -0.266850321222154 NA
"983" "CheSyn.2" "CYP82X1.1" 3 4 "CheSyn" "CYP82X1" "sanguinarine" "noscapine" 0.148555848927797 NA
"984" "CheSyn.2" "CYP82X2.1" 3 4 "CheSyn" "CYP82X2" "sanguinarine" "noscapine" 0.14305378044899 NA
"985" "CheSyn.2" "AT1.1" 3 4 "CheSyn" "AT1" "sanguinarine" "noscapine" 0 NA
"986" "CheSyn.2" "OMT2.1" 3 4 "CheSyn" "OMT2" "sanguinarine" "noscapine" 0.236588944588714 NA
"987" "CheSyn.2" "CYP82Y1.1" 3 4 "CheSyn" "CYP82Y1" "sanguinarine" "noscapine" 0.165062054364219 NA
"988" "CheSyn.2" "OMT3.1" 3 4 "CheSyn" "OMT3" "sanguinarine" "noscapine" -0.0632737875062839 NA
"989" "CheSyn.2" "CanSyn.1" 3 4 "CheSyn" "CanSyn" "sanguinarine" "noscapine" 0.0247593081546328 NA
"990" "CheSyn.2" "SOMT.1" 3 4 "CheSyn" "SOMT" "sanguinarine" "noscapine" 0.0495186163092657 NA
"991" "CheSyn.2" "REPI.1" 3 4 "CheSyn" "REPI" "sanguinarine" "thebaine" -0.239339978828117 NA
"992" "CheSyn.2" "SalSyn.1" 3 4 "CheSyn" "SalSyn" "sanguinarine" "thebaine" -0.253095150025136 NA
"993" "CheSyn.2" "SalAT.2" 3 4 "CheSyn" "SalAT" "sanguinarine" "thebaine" -0.354883416883071 NA
"994" "CheSyn.2" "SalR.2" 3 4 "CheSyn" "SalR" "sanguinarine" "thebaine" -0.046767582069862 NA
"995" "CheSyn.2" "THS-2.1" 3 4 "CheSyn" "THS-2" "sanguinarine" "thebaine" -0.500688231571464 NA
"996" "CheSyn.2" "MSH.2" 3 4 "CheSyn" "MSH" "sanguinarine" "sanguinarine" 0.868610520487991 NA
"997" "CheSyn.2" "TyrDC2.1" 3 -8 "CheSyn" "TyrDC2" "sanguinarine" "dopamine_4HPAA" 0.580240971281368 NA
"998" "CheSyn.2" "CNMT.1" 3 -10 "CheSyn" "CNMT" "sanguinarine" "reticuline" 0.349381348404263 NA
"999" "CheSyn.2" "COR1.1" 3 -11 "CheSyn" "COR1" "sanguinarine" "morphine" 0.137551711970182 NA
"1000" "CheSyn.2" "N7OMT.1" 3 5 "CheSyn" "N7OMT" "sanguinarine" "papaverine" -0.360385485361878 NA
"1001" "CheSyn.2" "P7ODM.1" 3 5 "CheSyn" "P7ODM" "sanguinarine" "papaverine" 0.492435128853253 NA
"1002" "CheSyn.2" "P7ODM.2" 3 5 "CheSyn" "P7ODM" "sanguinarine" "papaverine" 0.607978566908206 NA
"1003" "CheSyn.2" "P7ODM.3" 3 5 "CheSyn" "P7ODM" "sanguinarine" "papaverine" 0.503439265810868 NA
"1004" "CheSyn.2" "COR1.2" 3 -12 "CheSyn" "COR1" "sanguinarine" "morphine" 0.154057917406604 NA
"1005" "CheSyn.2" "PR10-11.1" 3 6 "CheSyn" "PR10-11" "sanguinarine" "unknown" -0.699724517906336 NA
"1006" "CheSyn.2" "PR10-14.1" 3 6 "CheSyn" "PR10-14" "sanguinarine" "unknown" 0.453920649501602 NA
"1007" "CheSyn.2" "PR10-15.1" 3 6 "CheSyn" "PR10-15" "sanguinarine" "unknown" -0.310866869052612 NA
"1008" "CheSyn.2" "PR10-4.1" 3 6 "CheSyn" "PR10-4" "sanguinarine" "unknown" -0.523415977961433 NA
"1009" "CheSyn.2" "TyrAT.1" 3 -13 "CheSyn" "TyrAT" "sanguinarine" "dopamine_4HPAA" 0.258597218503943 NA
"1010" "CheSyn.2" "MLP-1.1" 3 -14 "CheSyn" "MLP-1" "sanguinarine" "unknown" 0.431912375586373 NA
"1011" "CheSyn.2" "MLP-3.1" 3 7 "CheSyn" "MLP-3" "sanguinarine" "unknown" -0.134800677730779 NA
"1012" "CheSyn.2" "MLP-3.2" 3 7 "CheSyn" "MLP-3" "sanguinarine" "unknown" -0.0853994490358127 NA
"1013" "CheSyn.2" "6OMT.1" 3 8 "CheSyn" "6OMT" "sanguinarine" "reticuline" 0.32462204024963 NA
"1014" "CheSyn.2" "CYP80B1.1" 3 8 "CheSyn" "CYP80B1" "sanguinarine" "reticuline" -0.055020684788073 NA
"1015" "CheSyn.2" "CODM.1" 3 9 "CheSyn" "CODM" "sanguinarine" "morphine" -0.737277176160178 NA
"1016" "CheSyn.2" "CODM.2" 3 9 "CheSyn" "CODM" "sanguinarine" "morphine" -0.737277176160178 NA
"1017" "CheSyn.2" "CODM.3" 3 9 "CheSyn" "CODM" "sanguinarine" "morphine" -0.74931129476584 NA
"1018" "CheSyn.2" "TyrDC1.1" 3 10 "CheSyn" "TyrDC1" "sanguinarine" "dopamine_4HPAA" 0.310866869052612 NA
"1019" "CheSyn.2" "TyrDC1.2" 3 10 "CheSyn" "TyrDC1" "sanguinarine" "dopamine_4HPAA" 0.431912375586373 NA
"1020" "CheSyn.2" "TyrDC1.3" 3 10 "CheSyn" "TyrDC1" "sanguinarine" "dopamine_4HPAA" 0.327823691460055 NA
"1021" "CheSyn.2" "TyrDC1.4" 3 10 "CheSyn" "TyrDC1" "sanguinarine" "dopamine_4HPAA" 0.371389622319492 NA
"1022" "CheSyn.2" "TyrDC1.5" 3 10 "CheSyn" "TyrDC1" "sanguinarine" "dopamine_4HPAA" 0.32462204024963 NA
"1023" "CheSyn.2" "TyrDC1.6" 3 10 "CheSyn" "TyrDC1" "sanguinarine" "dopamine_4HPAA" 0.404402033192336 NA
"1024" "CheSyn.2" "TyrDC1.7" 3 10 "CheSyn" "TyrDC1" "sanguinarine" "dopamine_4HPAA" 0.415406170149951 NA
"1025" "CheSyn.2" "CYP80B1.2" 3 11 "CheSyn" "CYP80B1" "sanguinarine" "reticuline" 0.0302613766334401 NA
"1026" "CheSyn.2" "6OMT.2" 3 11 "CheSyn" "6OMT" "sanguinarine" "reticuline" 0.0220082739152292 NA
"1027" "CheSyn.2" "PR10-6.1" 3 12 "CheSyn" "PR10-6" "sanguinarine" "unknown" 0.0247593081546328 NA
"1028" "CheSyn.2" "PR10-7.1" 3 12 "CheSyn" "PR10-7" "sanguinarine" "unknown" -0.440165478304584 NA
"1029" "CheSyn.2" "MLP-15.1" 3 13 "CheSyn" "MLP-15" "sanguinarine" "unknown" -0.511692368529078 NA
"1030" "CheSyn.2" "MLP-2.1" 3 13 "CheSyn" "MLP-2" "sanguinarine" "unknown" -0.448418581022795 NA
"1031" "CheSyn.2" "PR10-14.2" 3 -15 "CheSyn" "PR10-14" "sanguinarine" "unknown" -0.18732782369146 NA
"1032" "CheSyn.2" "PR10-10.1" 3 -16 "CheSyn" "PR10-10" "sanguinarine" "unknown" -0.741046831955923 NA
"1033" "CheSyn.2" "PR10-5.1" 3 14 "CheSyn" "PR10-5" "sanguinarine" "unknown" -0.838181489515481 NA
"1034" "CheSyn.2" "PR10-5.2" 3 14 "CheSyn" "PR10-5" "sanguinarine" "unknown" -0.821583836257749 NA
"1035" "CheSyn.2" "PR10-5.3" 3 14 "CheSyn" "PR10-5" "sanguinarine" "unknown" -0.81267217630854 NA
"1036" "CheSyn.2" "PR10-5.4" 3 14 "CheSyn" "PR10-5" "sanguinarine" "unknown" -0.880091558088267 NA
"1037" "CheSyn.2" "PR10-5.5" 3 14 "CheSyn" "PR10-5" "sanguinarine" "unknown" NA NA
"1038" "CheSyn.2" "PR10-5.6" 3 14 "CheSyn" "PR10-5" "sanguinarine" "unknown" -0.827589118303 NA
"1039" "CheSyn.2" "PR10-5.7" 3 14 "CheSyn" "PR10-5" "sanguinarine" "unknown" -0.838181489515481 NA
"1040" "CheSyn.2" "PR10-5.8" 3 14 "CheSyn" "PR10-5" "sanguinarine" "unknown" -0.828517156108491 NA
"1041" "CheSyn.2" "PR10-5.9" 3 14 "CheSyn" "PR10-5" "sanguinarine" "unknown" -0.828517156108491 NA
"1042" "CheSyn.2" "MLP-4.1" 3 14 "CheSyn" "MLP-4" "sanguinarine" "unknown" -0.0275103423940365 NA
"1043" "CheSyn.2" "PR10-9.1" 3 14 "CheSyn" "PR10-9" "sanguinarine" "unknown" -0.547455813641326 NA
"1044" "CheSyn.2" "PR10-8.1" 3 14 "CheSyn" "PR10-8" "sanguinarine" "unknown" -0.368638588080089 NA
"1045" "CheSyn.2" "PR10-5.10" 3 14 "CheSyn" "PR10-5" "sanguinarine" "unknown" NA NA
"1046" "CheSyn.2" "SalAT.1" 3 15 "CheSyn" "SalAT" "sanguinarine" "thebaine" -0.291609629376787 NA
"1047" "CheSyn.2" "SalR.1" 3 15 "CheSyn" "SalR" "sanguinarine" "thebaine" -0.200825499476466 NA
"1048" "CheSyn.2" "THS-1.1" 3 15 "CheSyn" "THS-1" "sanguinarine" "thebaine" -0.310866869052612 NA
"1049" "CheSyn.2" "MSH.1" 3 15 "CheSyn" "MSH" "sanguinarine" "sanguinarine" 0.602476498429399 NA
"1050" "CheSyn.2" "PR10-12.1" 3 -18 "CheSyn" "PR10-12" "sanguinarine" "unknown" -0.691460055096419 NA
"1051" "CheSyn.2" "TyrDC2.2" 3 -19 "CheSyn" "TyrDC2" "sanguinarine" "dopamine_4HPAA" 0.285436208637065 NA
"1052" "CheSyn.2" "N7OMT.2" 3 -20 "CheSyn" "N7OMT" "sanguinarine" "papaverine" 0.154057917406604 NA
"1053" "CheSyn.2" "COR1.3" 3 17 "CheSyn" "COR1" "sanguinarine" "morphine" -0.434663409825776 NA
"1054" "CheSyn.2" "COR1.4" 3 17 "CheSyn" "COR1" "sanguinarine" "morphine" -0.561210984838344 NA
"1055" "CheSyn.2" "TyrAT.2" 3 -21 "CheSyn" "TyrAT" "sanguinarine" "dopamine_4HPAA" -0.0495186163092657 NA
"1056" "CheSyn.2" "SanR.1" 3 -22 "CheSyn" "SanR" "sanguinarine" "sanguinarine" 0.387895827755914 NA
"1057" "CheSyn.2" "MLP-1.2" 3 -23 "CheSyn" "MLP-1" "sanguinarine" "unknown" 0.258597218503943 NA
"1058" "CheSyn.2" "7OMT.1" 3 -24 "CheSyn" "7OMT" "sanguinarine" "reticuline" -0.591472361471784 NA
"1059" "CheSyn.2" "PR10-8.2" 3 18 "CheSyn" "PR10-8" "sanguinarine" "unknown" 0.707015799526737 NA
"1060" "CheSyn.2" "MLP-4.2" 3 18 "CheSyn" "MLP-4" "sanguinarine" "unknown" 0.0730027548209367 NA
"1061" "CheSyn.2" "NISO.1" 3 18 "CheSyn" "NISO" "sanguinarine" "thebaine" -0.740028210399581 NA
"1062" "CheSyn.2" "NISO.2" 3 18 "CheSyn" "NISO" "sanguinarine" "thebaine" -0.786795792469443 NA
"1063" "CheSyn.2" "NISO.3" 3 18 "CheSyn" "NISO" "sanguinarine" "thebaine" 0.0962861983791277 NA
"1064" "CheSyn.2" "NISO.4" 3 18 "CheSyn" "NISO" "sanguinarine" "thebaine" -0.73177510768137 NA
"1065" "CheSyn.2" "NISO.5" 3 18 "CheSyn" "NISO" "sanguinarine" "thebaine" -0.855571648454534 NA
"1066" "CheSyn.2" "NISO.6" 3 18 "CheSyn" "NISO" "sanguinarine" "thebaine" -0.696011662569123 NA
"1067" "CheSyn.2" "PR10-5.11" 3 18 "CheSyn" "PR10-5" "sanguinarine" "unknown" NA NA
"1068" "RNMT.1" "NCS.1" -3 -4 "RNMT" "NCS" "magnoflorine" "reticuline" 0.137362637362637 11517176
"1069" "RNMT.1" "4OMT2.1" -3 -5 "RNMT" "4OMT2" "magnoflorine" "reticuline" 0.0604395604395604 13304994
"1070" "RNMT.1" "P6H.1" -3 -1 "RNMT" "P6H" "magnoflorine" "sanguinarine" 0.55845995059894 264441060
"1071" "RNMT.1" "CXE2.1" -3 4 "RNMT" "CXE2" "magnoflorine" "noscapine" -0.043956043956044 NA
"1072" "RNMT.1" "NOS.1" -3 4 "RNMT" "NOS" "magnoflorine" "noscapine" -0.412087912087912 NA
"1073" "RNMT.1" "CXE1.1" -3 4 "RNMT" "CXE1" "magnoflorine" "noscapine" -0.159340659340659 NA
"1074" "RNMT.1" "CYP82X1.1" -3 4 "RNMT" "CYP82X1" "magnoflorine" "noscapine" 0.236263736263736 NA
"1075" "RNMT.1" "CYP82X2.1" -3 4 "RNMT" "CYP82X2" "magnoflorine" "noscapine" 0.263736263736264 NA
"1076" "RNMT.1" "AT1.1" -3 4 "RNMT" "AT1" "magnoflorine" "noscapine" 0.131868131868132 NA
"1077" "RNMT.1" "OMT2.1" -3 4 "RNMT" "OMT2" "magnoflorine" "noscapine" 0.373626373626374 NA
"1078" "RNMT.1" "CYP82Y1.1" -3 4 "RNMT" "CYP82Y1" "magnoflorine" "noscapine" 0.307692307692308 NA
"1079" "RNMT.1" "OMT3.1" -3 4 "RNMT" "OMT3" "magnoflorine" "noscapine" 0.0494505494505495 NA
"1080" "RNMT.1" "CanSyn.1" -3 4 "RNMT" "CanSyn" "magnoflorine" "noscapine" 0.137362637362637 NA
"1081" "RNMT.1" "SOMT.1" -3 4 "RNMT" "SOMT" "magnoflorine" "noscapine" 0.148351648351648 NA
"1082" "RNMT.1" "REPI.1" -3 4 "RNMT" "REPI" "magnoflorine" "thebaine" -0.0989010989010989 NA
"1083" "RNMT.1" "SalSyn.1" -3 4 "RNMT" "SalSyn" "magnoflorine" "thebaine" 0.00549450549450549 NA
"1084" "RNMT.1" "SalAT.2" -3 4 "RNMT" "SalAT" "magnoflorine" "thebaine" -0.181318681318681 NA
"1085" "RNMT.1" "SalR.2" -3 4 "RNMT" "SalR" "magnoflorine" "thebaine" -0.032967032967033 NA
"1086" "RNMT.1" "THS-2.1" -3 4 "RNMT" "THS-2" "magnoflorine" "thebaine" -0.302197802197802 NA
"1087" "RNMT.1" "MSH.2" -3 4 "RNMT" "MSH" "magnoflorine" "sanguinarine" 0.657468597930698 NA
"1088" "RNMT.1" "TyrDC2.1" -3 -8 "RNMT" "TyrDC2" "magnoflorine" "dopamine_4HPAA" 0.5209418928273 NA
"1089" "RNMT.1" "CNMT.1" -3 -10 "RNMT" "CNMT" "magnoflorine" "reticuline" 0.461538461538462 NA
"1090" "RNMT.1" "COR1.1" -3 -11 "RNMT" "COR1" "magnoflorine" "morphine" 0.252747252747253 NA
"1091" "RNMT.1" "N7OMT.1" -3 5 "RNMT" "N7OMT" "magnoflorine" "papaverine" -0.137362637362637 NA
"1092" "RNMT.1" "P7ODM.1" -3 5 "RNMT" "P7ODM" "magnoflorine" "papaverine" 0.417582417582418 NA
"1093" "RNMT.1" "P7ODM.2" -3 5 "RNMT" "P7ODM" "magnoflorine" "papaverine" 0.598901098901099 NA
"1094" "RNMT.1" "P7ODM.3" -3 5 "RNMT" "P7ODM" "magnoflorine" "papaverine" 0.510989010989011 NA
"1095" "RNMT.1" "COR1.2" -3 -12 "RNMT" "COR1" "magnoflorine" "morphine" 0.285714285714286 NA
"1096" "RNMT.1" "PR10-11.1" -3 6 "RNMT" "PR10-11" "magnoflorine" "unknown" -0.352132382643667 NA
"1097" "RNMT.1" "PR10-14.1" -3 6 "RNMT" "PR10-14" "magnoflorine" "unknown" 0.318681318681319 NA
"1098" "RNMT.1" "PR10-15.1" -3 6 "RNMT" "PR10-15" "magnoflorine" "unknown" 0.126373626373626 NA
"1099" "RNMT.1" "PR10-4.1" -3 6 "RNMT" "PR10-4" "magnoflorine" "unknown" -0.123796540773164 NA
"1100" "RNMT.1" "TyrAT.1" -3 -13 "RNMT" "TyrAT" "magnoflorine" "dopamine_4HPAA" 0.291208791208791 NA
"1101" "RNMT.1" "MLP-1.1" -3 -14 "RNMT" "MLP-1" "magnoflorine" "unknown" 0.368131868131868 NA
"1102" "RNMT.1" "MLP-3.1" -3 7 "RNMT" "MLP-3" "magnoflorine" "unknown" 0.0989010989010989 NA
"1103" "RNMT.1" "MLP-3.2" -3 7 "RNMT" "MLP-3" "magnoflorine" "unknown" 0.118294472294357 NA
"1104" "RNMT.1" "6OMT.1" -3 8 "RNMT" "6OMT" "magnoflorine" "reticuline" 0.351648351648352 NA
"1105" "RNMT.1" "CYP80B1.1" -3 8 "RNMT" "CYP80B1" "magnoflorine" "reticuline" 0.0714285714285714 NA
"1106" "RNMT.1" "CODM.1" -3 9 "RNMT" "CODM" "magnoflorine" "morphine" -0.510989010989011 NA
"1107" "RNMT.1" "CODM.2" -3 9 "RNMT" "CODM" "magnoflorine" "morphine" -0.461538461538462 NA
"1108" "RNMT.1" "CODM.3" -3 9 "RNMT" "CODM" "magnoflorine" "morphine" -0.525447539726097 NA
"1109" "RNMT.1" "TyrDC1.1" -3 10 "RNMT" "TyrDC1" "magnoflorine" "dopamine_4HPAA" 0.307692307692308 NA
"1110" "RNMT.1" "TyrDC1.2" -3 10 "RNMT" "TyrDC1" "magnoflorine" "dopamine_4HPAA" 0.478021978021978 NA
"1111" "RNMT.1" "TyrDC1.3" -3 10 "RNMT" "TyrDC1" "magnoflorine" "dopamine_4HPAA" 0.313617903292016 NA
"1112" "RNMT.1" "TyrDC1.4" -3 10 "RNMT" "TyrDC1" "magnoflorine" "dopamine_4HPAA" 0.346153846153846 NA
"1113" "RNMT.1" "TyrDC1.5" -3 10 "RNMT" "TyrDC1" "magnoflorine" "dopamine_4HPAA" 0.296703296703297 NA
"1114" "RNMT.1" "TyrDC1.6" -3 10 "RNMT" "TyrDC1" "magnoflorine" "dopamine_4HPAA" 0.39010989010989 NA
"1115" "RNMT.1" "TyrDC1.7" -3 10 "RNMT" "TyrDC1" "magnoflorine" "dopamine_4HPAA" 0.373626373626374 NA
"1116" "RNMT.1" "CYP80B1.2" -3 11 "RNMT" "CYP80B1" "magnoflorine" "reticuline" 0.197802197802198 NA
"1117" "RNMT.1" "6OMT.2" -3 11 "RNMT" "6OMT" "magnoflorine" "reticuline" 0.10989010989011 NA
"1118" "RNMT.1" "PR10-6.1" -3 12 "RNMT" "PR10-6" "magnoflorine" "unknown" 0.0604395604395604 NA
"1119" "RNMT.1" "PR10-7.1" -3 12 "RNMT" "PR10-7" "magnoflorine" "unknown" -0.28021978021978 NA
"1120" "RNMT.1" "MLP-15.1" -3 13 "RNMT" "MLP-15" "magnoflorine" "unknown" -0.197802197802198 NA
"1121" "RNMT.1" "MLP-2.1" -3 13 "RNMT" "MLP-2" "magnoflorine" "unknown" -0.131868131868132 NA
"1122" "RNMT.1" "PR10-14.2" -3 -15 "RNMT" "PR10-14" "magnoflorine" "unknown" 0.0907841299003204 NA
"1123" "RNMT.1" "PR10-10.1" -3 -16 "RNMT" "PR10-10" "magnoflorine" "unknown" -0.415406170149951 NA
"1124" "RNMT.1" "PR10-5.1" -3 14 "RNMT" "PR10-5" "magnoflorine" "unknown" -0.513819996702142 NA
"1125" "RNMT.1" "PR10-5.2" -3 14 "RNMT" "PR10-5" "magnoflorine" "unknown" -0.508295050501044 NA
"1126" "RNMT.1" "PR10-5.3" -3 14 "RNMT" "PR10-5" "magnoflorine" "unknown" -0.574966156035362 NA
"1127" "RNMT.1" "PR10-5.4" -3 14 "RNMT" "PR10-5" "magnoflorine" "unknown" -0.621717035779609 NA
"1128" "RNMT.1" "PR10-5.5" -3 14 "RNMT" "PR10-5" "magnoflorine" "unknown" -0.531610992075936 NA
"1129" "RNMT.1" "PR10-5.6" -3 14 "RNMT" "PR10-5" "magnoflorine" "unknown" -0.612614426933214 NA
"1130" "RNMT.1" "PR10-5.7" -3 14 "RNMT" "PR10-5" "magnoflorine" "unknown" -0.513819996702142 NA
"1131" "RNMT.1" "PR10-5.8" -3 14 "RNMT" "PR10-5" "magnoflorine" "unknown" -0.5209418928273 NA
"1132" "RNMT.1" "PR10-5.9" -3 14 "RNMT" "PR10-5" "magnoflorine" "unknown" -0.5209418928273 NA
"1133" "RNMT.1" "MLP-4.1" -3 14 "RNMT" "MLP-4" "magnoflorine" "unknown" 0.0769230769230769 NA
"1134" "RNMT.1" "PR10-9.1" -3 14 "RNMT" "PR10-9" "magnoflorine" "unknown" -0.340659340659341 NA
"1135" "RNMT.1" "PR10-8.1" -3 14 "RNMT" "PR10-8" "magnoflorine" "unknown" -0.137362637362637 NA
"1136" "RNMT.1" "PR10-5.10" -3 14 "RNMT" "PR10-5" "magnoflorine" "unknown" -0.410337859032932 NA
"1137" "RNMT.1" "SalAT.1" -3 15 "RNMT" "SalAT" "magnoflorine" "thebaine" -0.115384615384615 NA
"1138" "RNMT.1" "SalR.1" -3 15 "RNMT" "SalR" "magnoflorine" "thebaine" -0.0934065934065934 NA
"1139" "RNMT.1" "THS-1.1" -3 15 "RNMT" "THS-1" "magnoflorine" "thebaine" -0.148351648351648 NA
"1140" "RNMT.1" "MSH.1" -3 15 "RNMT" "MSH" "magnoflorine" "sanguinarine" 0.554945054945055 NA
"1141" "RNMT.1" "PR10-12.1" -3 -18 "RNMT" "PR10-12" "magnoflorine" "unknown" -0.393397896234722 NA
"1142" "RNMT.1" "TyrDC2.2" -3 -19 "RNMT" "TyrDC2" "magnoflorine" "dopamine_4HPAA" 0.238058605240479 NA
"1143" "RNMT.1" "N7OMT.2" -3 -20 "RNMT" "N7OMT" "magnoflorine" "papaverine" 0.17032967032967 NA
"1144" "RNMT.1" "COR1.3" -3 17 "RNMT" "COR1" "magnoflorine" "morphine" -0.115384615384615 NA
"1145" "RNMT.1" "COR1.4" -3 17 "RNMT" "COR1" "magnoflorine" "morphine" -0.0769230769230769 NA
"1146" "RNMT.1" "TyrAT.2" -3 -21 "RNMT" "TyrAT" "magnoflorine" "dopamine_4HPAA" 0.010989010989011 NA
"1147" "RNMT.1" "SanR.1" -3 -22 "RNMT" "SanR" "magnoflorine" "sanguinarine" 0.351648351648352 NA
"1148" "RNMT.1" "MLP-1.2" -3 -23 "RNMT" "MLP-1" "magnoflorine" "unknown" 0.148351648351648 NA
"1149" "RNMT.1" "7OMT.1" -3 -24 "RNMT" "7OMT" "magnoflorine" "reticuline" -0.302197802197802 NA
"1150" "RNMT.1" "PR10-8.2" -3 18 "RNMT" "PR10-8" "magnoflorine" "unknown" 0.664835164835165 NA
"1151" "RNMT.1" "MLP-4.2" -3 18 "RNMT" "MLP-4" "magnoflorine" "unknown" 0.0357634451122474 NA
"1152" "RNMT.1" "NISO.1" -3 18 "RNMT" "NISO" "magnoflorine" "thebaine" -0.412087912087912 NA
"1153" "RNMT.1" "NISO.2" -3 18 "RNMT" "NISO" "magnoflorine" "thebaine" -0.5 NA
"1154" "RNMT.1" "NISO.3" -3 18 "RNMT" "NISO" "magnoflorine" "thebaine" 0.120879120879121 NA
"1155" "RNMT.1" "NISO.4" -3 18 "RNMT" "NISO" "magnoflorine" "thebaine" -0.423076923076923 NA
"1156" "RNMT.1" "NISO.5" -3 18 "RNMT" "NISO" "magnoflorine" "thebaine" -0.516483516483517 NA
"1157" "RNMT.1" "NISO.6" -3 18 "RNMT" "NISO" "magnoflorine" "thebaine" -0.428571428571429 NA
"1158" "RNMT.1" "PR10-5.11" -3 18 "RNMT" "PR10-5" "magnoflorine" "unknown" NA NA
"1159" "NCS.1" "4OMT2.1" -4 -5 "NCS" "4OMT2" "reticuline" "reticuline" 0.923076923076923 1787818
"1160" "NCS.1" "P6H.1" -4 -1 "NCS" "P6H" "reticuline" "sanguinarine" 0.26409928698275 275958236
"1161" "NCS.1" "CXE2.1" -4 4 "NCS" "CXE2" "reticuline" "noscapine" -0.406593406593407 NA
"1162" "NCS.1" "NOS.1" -4 4 "NCS" "NOS" "reticuline" "noscapine" 0.368131868131868 NA
"1163" "NCS.1" "CXE1.1" -4 4 "NCS" "CXE1" "reticuline" "noscapine" 0.730769230769231 NA
"1164" "NCS.1" "CYP82X1.1" -4 4 "NCS" "CYP82X1" "reticuline" "noscapine" 0.895604395604396 NA
"1165" "NCS.1" "CYP82X2.1" -4 4 "NCS" "CYP82X2" "reticuline" "noscapine" 0.884615384615385 NA
"1166" "NCS.1" "AT1.1" -4 4 "NCS" "AT1" "reticuline" "noscapine" 0.873626373626374 NA
"1167" "NCS.1" "OMT2.1" -4 4 "NCS" "OMT2" "reticuline" "noscapine" 0.802197802197802 NA
"1168" "NCS.1" "CYP82Y1.1" -4 4 "NCS" "CYP82Y1" "reticuline" "noscapine" 0.901098901098901 NA
"1169" "NCS.1" "OMT3.1" -4 4 "NCS" "OMT3" "reticuline" "noscapine" 0.906593406593407 NA
"1170" "NCS.1" "CanSyn.1" -4 4 "NCS" "CanSyn" "reticuline" "noscapine" 0.923076923076923 NA
"1171" "NCS.1" "SOMT.1" -4 4 "NCS" "SOMT" "reticuline" "noscapine" 0.835164835164835 NA
"1172" "NCS.1" "REPI.1" -4 4 "NCS" "REPI" "reticuline" "thebaine" 0.785714285714286 NA
"1173" "NCS.1" "SalSyn.1" -4 4 "NCS" "SalSyn" "reticuline" "thebaine" 0.901098901098901 NA
"1174" "NCS.1" "SalAT.2" -4 4 "NCS" "SalAT" "reticuline" "thebaine" 0.901098901098901 NA
"1175" "NCS.1" "SalR.2" -4 4 "NCS" "SalR" "reticuline" "thebaine" 0.873626373626374 NA
"1176" "NCS.1" "THS-2.1" -4 4 "NCS" "THS-2" "reticuline" "thebaine" 0.686813186813187 NA
"1177" "NCS.1" "MSH.2" -4 4 "NCS" "MSH" "reticuline" "sanguinarine" 0.331496772065898 NA
"1178" "NCS.1" "TyrDC2.1" -4 -8 "NCS" "TyrDC2" "reticuline" "dopamine_4HPAA" -0.557157104628128 NA
"1179" "NCS.1" "CNMT.1" -4 -10 "NCS" "CNMT" "reticuline" "reticuline" 0.5 NA
"1180" "NCS.1" "COR1.1" -4 -11 "NCS" "COR1" "reticuline" "morphine" -0.263736263736264 NA
"1181" "NCS.1" "N7OMT.1" -4 5 "NCS" "N7OMT" "reticuline" "papaverine" 0.796703296703297 NA
"1182" "NCS.1" "P7ODM.1" -4 5 "NCS" "P7ODM" "reticuline" "papaverine" 0.247252747252747 NA
"1183" "NCS.1" "P7ODM.2" -4 5 "NCS" "P7ODM" "reticuline" "papaverine" -0.10989010989011 NA
"1184" "NCS.1" "P7ODM.3" -4 5 "NCS" "P7ODM" "reticuline" "papaverine" 0.291208791208791 NA
"1185" "NCS.1" "COR1.2" -4 -12 "NCS" "COR1" "reticuline" "morphine" -0.241758241758242 NA
"1186" "NCS.1" "PR10-11.1" -4 6 "NCS" "PR10-11" "reticuline" "unknown" 0.261348252743347 NA
"1187" "NCS.1" "PR10-14.1" -4 6 "NCS" "PR10-14" "reticuline" "unknown" -0.153846153846154 NA
"1188" "NCS.1" "PR10-15.1" -4 6 "NCS" "PR10-15" "reticuline" "unknown" 0.131868131868132 NA
"1189" "NCS.1" "PR10-4.1" -4 6 "NCS" "PR10-4" "reticuline" "unknown" 0.401650998952933 NA
"1190" "NCS.1" "TyrAT.1" -4 -13 "NCS" "TyrAT" "reticuline" "dopamine_4HPAA" 0.71978021978022 NA
"1191" "NCS.1" "MLP-1.1" -4 -14 "NCS" "MLP-1" "reticuline" "unknown" -0.0824175824175824 NA
"1192" "NCS.1" "MLP-3.1" -4 7 "NCS" "MLP-3" "reticuline" "unknown" -0.318681318681319 NA
"1193" "NCS.1" "MLP-3.2" -4 7 "NCS" "MLP-3" "reticuline" "unknown" -0.236588944588714 NA
"1194" "NCS.1" "6OMT.1" -4 8 "NCS" "6OMT" "reticuline" "reticuline" 0.851648351648352 NA
"1195" "NCS.1" "CYP80B1.1" -4 8 "NCS" "CYP80B1" "reticuline" "reticuline" 0.961538461538462 NA
"1196" "NCS.1" "CODM.1" -4 9 "NCS" "CODM" "reticuline" "morphine" 0.395604395604396 NA
"1197" "NCS.1" "CODM.2" -4 9 "NCS" "CODM" "reticuline" "morphine" 0.32967032967033 NA
"1198" "NCS.1" "CODM.3" -4 9 "NCS" "CODM" "reticuline" "morphine" 0.371389622319492 NA
"1199" "NCS.1" "TyrDC1.1" -4 10 "NCS" "TyrDC1" "reticuline" "dopamine_4HPAA" -0.010989010989011 NA
"1200" "NCS.1" "TyrDC1.2" -4 10 "NCS" "TyrDC1" "reticuline" "dopamine_4HPAA" 0.142857142857143 NA
"1201" "NCS.1" "TyrDC1.3" -4 10 "NCS" "TyrDC1" "reticuline" "dopamine_4HPAA" -0.140302746209586 NA
"1202" "NCS.1" "TyrDC1.4" -4 10 "NCS" "TyrDC1" "reticuline" "dopamine_4HPAA" -0.208791208791209 NA
"1203" "NCS.1" "TyrDC1.5" -4 10 "NCS" "TyrDC1" "reticuline" "dopamine_4HPAA" -0.186813186813187 NA
"1204" "NCS.1" "TyrDC1.6" -4 10 "NCS" "TyrDC1" "reticuline" "dopamine_4HPAA" -0.192307692307692 NA
"1205" "NCS.1" "TyrDC1.7" -4 10 "NCS" "TyrDC1" "reticuline" "dopamine_4HPAA" -0.159340659340659 NA
"1206" "NCS.1" "CYP80B1.2" -4 11 "NCS" "CYP80B1" "reticuline" "reticuline" 0.972527472527473 NA
"1207" "NCS.1" "6OMT.2" -4 11 "NCS" "6OMT" "reticuline" "reticuline" 0.89010989010989 NA
"1208" "NCS.1" "PR10-6.1" -4 12 "NCS" "PR10-6" "reticuline" "unknown" -0.258241758241758 NA
"1209" "NCS.1" "PR10-7.1" -4 12 "NCS" "PR10-7" "reticuline" "unknown" 0.489010989010989 NA
"1210" "NCS.1" "MLP-15.1" -4 13 "NCS" "MLP-15" "reticuline" "unknown" 0.384615384615385 NA
"1211" "NCS.1" "MLP-2.1" -4 13 "NCS" "MLP-2" "reticuline" "unknown" 0.230769230769231 NA
"1212" "NCS.1" "PR10-14.2" -4 -15 "NCS" "PR10-14" "reticuline" "unknown" 0.341128245686052 NA
"1213" "NCS.1" "PR10-10.1" -4 -16 "NCS" "PR10-10" "reticuline" "unknown" -0.0687758559850912 NA
"1214" "NCS.1" "PR10-5.1" -4 14 "NCS" "PR10-5" "reticuline" "unknown" 0.187848170837342 NA
"1215" "NCS.1" "PR10-5.2" -4 14 "NCS" "PR10-5" "reticuline" "unknown" 0.19337311703844 NA
"1216" "NCS.1" "PR10-5.3" -4 14 "NCS" "PR10-5" "reticuline" "unknown" 0.189821362518852 NA
"1217" "NCS.1" "PR10-5.4" -4 14 "NCS" "PR10-5" "reticuline" "unknown" 0.0395638113677933 NA
"1218" "NCS.1" "PR10-5.5" -4 14 "NCS" "PR10-5" "reticuline" "unknown" 0.215033659716109 NA
"1219" "NCS.1" "PR10-5.6" -4 14 "NCS" "PR10-5" "reticuline" "unknown" 0.132925771881735 NA
"1220" "NCS.1" "PR10-5.7" -4 14 "NCS" "PR10-5" "reticuline" "unknown" 0.187848170837342 NA
"1221" "NCS.1" "PR10-5.8" -4 14 "NCS" "PR10-5" "reticuline" "unknown" 0.234005983943814 NA
"1222" "NCS.1" "PR10-5.9" -4 14 "NCS" "PR10-5" "reticuline" "unknown" 0.234005983943814 NA
"1223" "NCS.1" "MLP-4.1" -4 14 "NCS" "MLP-4" "reticuline" "unknown" -0.642857142857143 NA
"1224" "NCS.1" "PR10-9.1" -4 14 "NCS" "PR10-9" "reticuline" "unknown" 0.0164835164835165 NA
"1225" "NCS.1" "PR10-8.1" -4 14 "NCS" "PR10-8" "reticuline" "unknown" -0.335164835164835 NA
"1226" "NCS.1" "PR10-5.10" -4 14 "NCS" "PR10-5" "reticuline" "unknown" 0.15348515337873 NA
"1227" "NCS.1" "SalAT.1" -4 15 "NCS" "SalAT" "reticuline" "thebaine" 0.912087912087912 NA
"1228" "NCS.1" "SalR.1" -4 15 "NCS" "SalR" "reticuline" "thebaine" 0.928571428571429 NA
"1229" "NCS.1" "THS-1.1" -4 15 "NCS" "THS-1" "reticuline" "thebaine" 0.906593406593407 NA
"1230" "NCS.1" "MSH.1" -4 15 "NCS" "MSH" "reticuline" "sanguinarine" 0.241758241758242 NA
"1231" "NCS.1" "PR10-12.1" -4 -18 "NCS" "PR10-12" "reticuline" "unknown" -0.170564122843026 NA
"1232" "NCS.1" "TyrDC2.2" -4 -19 "NCS" "TyrDC2" "reticuline" "dopamine_4HPAA" -0.704778765514577 NA
"1233" "NCS.1" "N7OMT.2" -4 -20 "NCS" "N7OMT" "reticuline" "papaverine" 0.675824175824176 NA
"1234" "NCS.1" "COR1.3" -4 17 "NCS" "COR1" "reticuline" "morphine" 0.582417582417582 NA
"1235" "NCS.1" "COR1.4" -4 17 "NCS" "COR1" "reticuline" "morphine" 0.527472527472527 NA
"1236" "NCS.1" "TyrAT.2" -4 -21 "NCS" "TyrAT" "reticuline" "dopamine_4HPAA" 0.851648351648352 NA
"1237" "NCS.1" "SanR.1" -4 -22 "NCS" "SanR" "reticuline" "sanguinarine" 0.824175824175824 NA
"1238" "NCS.1" "MLP-1.2" -4 -23 "NCS" "MLP-1" "reticuline" "unknown" -0.384615384615385 NA
"1239" "NCS.1" "7OMT.1" -4 -24 "NCS" "7OMT" "reticuline" "reticuline" 0.664835164835165 NA
"1240" "NCS.1" "PR10-8.2" -4 18 "NCS" "PR10-8" "reticuline" "unknown" -0.32967032967033 NA
"1241" "NCS.1" "MLP-4.2" -4 18 "NCS" "MLP-4" "reticuline" "unknown" -0.448418581022795 NA
"1242" "NCS.1" "NISO.1" -4 18 "NCS" "NISO" "reticuline" "thebaine" -0.241758241758242 NA
"1243" "NCS.1" "NISO.2" -4 18 "NCS" "NISO" "reticuline" "thebaine" -0.263736263736264 NA
"1244" "NCS.1" "NISO.3" -4 18 "NCS" "NISO" "reticuline" "thebaine" -0.401098901098901 NA
"1245" "NCS.1" "NISO.4" -4 18 "NCS" "NISO" "reticuline" "thebaine" -0.269230769230769 NA
"1246" "NCS.1" "NISO.5" -4 18 "NCS" "NISO" "reticuline" "thebaine" -0.214285714285714 NA
"1247" "NCS.1" "NISO.6" -4 18 "NCS" "NISO" "reticuline" "thebaine" -0.0879120879120879 NA
"1248" "NCS.1" "PR10-5.11" -4 18 "NCS" "PR10-5" "reticuline" "unknown" NA NA
"1249" "4OMT2.1" "P6H.1" -5 -1 "4OMT2" "P6H" "reticuline" "sanguinarine" 0.198074465237063 277746054
"1250" "4OMT2.1" "CXE2.1" -5 4 "4OMT2" "CXE2" "reticuline" "noscapine" -0.406593406593407 NA
"1251" "4OMT2.1" "NOS.1" -5 4 "4OMT2" "NOS" "reticuline" "noscapine" 0.39010989010989 NA
"1252" "4OMT2.1" "CXE1.1" -5 4 "4OMT2" "CXE1" "reticuline" "noscapine" 0.89010989010989 NA
"1253" "4OMT2.1" "CYP82X1.1" -5 4 "4OMT2" "CYP82X1" "reticuline" "noscapine" 0.928571428571429 NA
"1254" "4OMT2.1" "CYP82X2.1" -5 4 "4OMT2" "CYP82X2" "reticuline" "noscapine" 0.934065934065934 NA
"1255" "4OMT2.1" "AT1.1" -5 4 "4OMT2" "AT1" "reticuline" "noscapine" 0.956043956043956 NA
"1256" "4OMT2.1" "OMT2.1" -5 4 "4OMT2" "OMT2" "reticuline" "noscapine" 0.851648351648352 NA
"1257" "4OMT2.1" "CYP82Y1.1" -5 4 "4OMT2" "CYP82Y1" "reticuline" "noscapine" 0.93956043956044 NA
"1258" "4OMT2.1" "OMT3.1" -5 4 "4OMT2" "OMT3" "reticuline" "noscapine" 0.923076923076923 NA
"1259" "4OMT2.1" "CanSyn.1" -5 4 "4OMT2" "CanSyn" "reticuline" "noscapine" 0.972527472527473 NA
"1260" "4OMT2.1" "SOMT.1" -5 4 "4OMT2" "SOMT" "reticuline" "noscapine" 0.912087912087912 NA
"1261" "4OMT2.1" "REPI.1" -5 4 "4OMT2" "REPI" "reticuline" "thebaine" 0.93956043956044 NA
"1262" "4OMT2.1" "SalSyn.1" -5 4 "4OMT2" "SalSyn" "reticuline" "thebaine" 0.818681318681319 NA
"1263" "4OMT2.1" "SalAT.2" -5 4 "4OMT2" "SalAT" "reticuline" "thebaine" 0.824175824175824 NA
"1264" "4OMT2.1" "SalR.2" -5 4 "4OMT2" "SalR" "reticuline" "thebaine" 0.950549450549451 NA
"1265" "4OMT2.1" "THS-2.1" -5 4 "4OMT2" "THS-2" "reticuline" "thebaine" 0.565934065934066 NA
"1266" "4OMT2.1" "MSH.2" -5 4 "4OMT2" "MSH" "reticuline" "sanguinarine" 0.220997848043932 NA
"1267" "4OMT2.1" "TyrDC2.1" -5 -8 "4OMT2" "TyrDC2" "reticuline" "dopamine_4HPAA" -0.532085034919862 NA
"1268" "4OMT2.1" "CNMT.1" -5 -10 "4OMT2" "CNMT" "reticuline" "reticuline" 0.538461538461538 NA
"1269" "4OMT2.1" "COR1.1" -5 -11 "4OMT2" "COR1" "reticuline" "morphine" -0.357142857142857 NA
"1270" "4OMT2.1" "N7OMT.1" -5 5 "4OMT2" "N7OMT" "reticuline" "papaverine" 0.901098901098901 NA
"1271" "4OMT2.1" "P7ODM.1" -5 5 "4OMT2" "P7ODM" "reticuline" "papaverine" 0.142857142857143 NA
"1272" "4OMT2.1" "P7ODM.2" -5 5 "4OMT2" "P7ODM" "reticuline" "papaverine" -0.208791208791209 NA
"1273" "4OMT2.1" "P7ODM.3" -5 5 "4OMT2" "P7ODM" "reticuline" "papaverine" 0.181318681318681 NA
"1274" "4OMT2.1" "COR1.2" -5 -12 "4OMT2" "COR1" "reticuline" "morphine" -0.335164835164835 NA
"1275" "4OMT2.1" "PR10-11.1" -5 6 "4OMT2" "PR10-11" "reticuline" "unknown" 0.275103423940365 NA
"1276" "4OMT2.1" "PR10-14.1" -5 6 "4OMT2" "PR10-14" "reticuline" "unknown" -0.373626373626374 NA
"1277" "4OMT2.1" "PR10-15.1" -5 6 "4OMT2" "PR10-15" "reticuline" "unknown" 0.021978021978022 NA
"1278" "4OMT2.1" "PR10-4.1" -5 6 "4OMT2" "PR10-4" "reticuline" "unknown" 0.310866869052612 NA
"1279" "4OMT2.1" "TyrAT.1" -5 -13 "4OMT2" "TyrAT" "reticuline" "dopamine_4HPAA" 0.741758241758242 NA
"1280" "4OMT2.1" "MLP-1.1" -5 -14 "4OMT2" "MLP-1" "reticuline" "unknown" -0.379120879120879 NA
"1281" "4OMT2.1" "MLP-3.1" -5 7 "4OMT2" "MLP-3" "reticuline" "unknown" -0.335164835164835 NA
"1282" "4OMT2.1" "MLP-3.2" -5 7 "4OMT2" "MLP-3" "reticuline" "unknown" -0.316368937531419 NA
"1283" "4OMT2.1" "6OMT.1" -5 8 "4OMT2" "6OMT" "reticuline" "reticuline" 0.851648351648352 NA
"1284" "4OMT2.1" "CYP80B1.1" -5 8 "4OMT2" "CYP80B1" "reticuline" "reticuline" 0.983516483516483 NA
"1285" "4OMT2.1" "CODM.1" -5 9 "4OMT2" "CODM" "reticuline" "morphine" 0.379120879120879 NA
"1286" "4OMT2.1" "CODM.2" -5 9 "4OMT2" "CODM" "reticuline" "morphine" 0.362637362637363 NA
"1287" "4OMT2.1" "CODM.3" -5 9 "4OMT2" "CODM" "reticuline" "morphine" 0.385144793516511 NA
"1288" "4OMT2.1" "TyrDC1.1" -5 10 "4OMT2" "TyrDC1" "reticuline" "dopamine_4HPAA" 0 NA
"1289" "4OMT2.1" "TyrDC1.2" -5 10 "4OMT2" "TyrDC1" "reticuline" "dopamine_4HPAA" 0.10989010989011 NA
"1290" "4OMT2.1" "TyrDC1.3" -5 10 "4OMT2" "TyrDC1" "reticuline" "dopamine_4HPAA" -0.165062054364219 NA
"1291" "4OMT2.1" "TyrDC1.4" -5 10 "4OMT2" "TyrDC1" "reticuline" "dopamine_4HPAA" -0.225274725274725 NA
"1292" "4OMT2.1" "TyrDC1.5" -5 10 "4OMT2" "TyrDC1" "reticuline" "dopamine_4HPAA" -0.203296703296703 NA
"1293" "4OMT2.1" "TyrDC1.6" -5 10 "4OMT2" "TyrDC1" "reticuline" "dopamine_4HPAA" -0.214285714285714 NA
"1294" "4OMT2.1" "TyrDC1.7" -5 10 "4OMT2" "TyrDC1" "reticuline" "dopamine_4HPAA" -0.153846153846154 NA
"1295" "4OMT2.1" "CYP80B1.2" -5 11 "4OMT2" "CYP80B1" "reticuline" "reticuline" 0.934065934065934 NA
"1296" "4OMT2.1" "6OMT.2" -5 11 "4OMT2" "6OMT" "reticuline" "reticuline" 0.961538461538462 NA
"1297" "4OMT2.1" "PR10-6.1" -5 12 "4OMT2" "PR10-6" "reticuline" "unknown" -0.373626373626374 NA
"1298" "4OMT2.1" "PR10-7.1" -5 12 "4OMT2" "PR10-7" "reticuline" "unknown" 0.357142857142857 NA
"1299" "4OMT2.1" "MLP-15.1" -5 13 "4OMT2" "MLP-15" "reticuline" "unknown" 0.340659340659341 NA
"1300" "4OMT2.1" "MLP-2.1" -5 13 "4OMT2" "MLP-2" "reticuline" "unknown" 0.17032967032967 NA
"1301" "4OMT2.1" "PR10-14.2" -5 -15 "4OMT2" "PR10-14" "reticuline" "unknown" 0.17331515708243 NA
"1302" "4OMT2.1" "PR10-10.1" -5 -16 "4OMT2" "PR10-10" "reticuline" "unknown" -0.0247593081546328 NA
"1303" "4OMT2.1" "PR10-5.1" -5 14 "4OMT2" "PR10-5" "reticuline" "unknown" 0.215472901842834 NA
"1304" "4OMT2.1" "PR10-5.2" -5 14 "4OMT2" "PR10-5" "reticuline" "unknown" 0.22652279424503 NA
"1305" "4OMT2.1" "PR10-5.3" -5 14 "4OMT2" "PR10-5" "reticuline" "unknown" 0.217331704912888 NA
"1306" "4OMT2.1" "PR10-5.4" -5 14 "4OMT2" "PR10-5" "reticuline" "unknown" 0.0847795957881286 NA
"1307" "4OMT2.1" "PR10-5.5" -5 14 "4OMT2" "PR10-5" "reticuline" "unknown" 0.238926288573455 NA
"1308" "4OMT2.1" "PR10-5.6" -5 14 "4OMT2" "PR10-5" "reticuline" "unknown" 0.170491750891791 NA
"1309" "4OMT2.1" "PR10-5.7" -5 14 "4OMT2" "PR10-5" "reticuline" "unknown" 0.215472901842834 NA
"1310" "4OMT2.1" "PR10-5.8" -5 14 "4OMT2" "PR10-5" "reticuline" "unknown" 0.247934911559517 NA
"1311" "4OMT2.1" "PR10-5.9" -5 14 "4OMT2" "PR10-5" "reticuline" "unknown" 0.247934911559517 NA
"1312" "4OMT2.1" "MLP-4.1" -5 14 "4OMT2" "MLP-4" "reticuline" "unknown" -0.648351648351648 NA
"1313" "4OMT2.1" "PR10-9.1" -5 14 "4OMT2" "PR10-9" "reticuline" "unknown" 0.236263736263736 NA
"1314" "4OMT2.1" "PR10-8.1" -5 14 "4OMT2" "PR10-8" "reticuline" "unknown" -0.0714285714285714 NA
"1315" "4OMT2.1" "PR10-5.10" -5 14 "4OMT2" "PR10-5" "reticuline" "unknown" 0.131558702896054 NA
"1316" "4OMT2.1" "SalAT.1" -5 15 "4OMT2" "SalAT" "reticuline" "thebaine" 0.818681318681319 NA
"1317" "4OMT2.1" "SalR.1" -5 15 "4OMT2" "SalR" "reticuline" "thebaine" 0.945054945054945 NA
"1318" "4OMT2.1" "THS-1.1" -5 15 "4OMT2" "THS-1" "reticuline" "thebaine" 0.93956043956044 NA
"1319" "4OMT2.1" "MSH.1" -5 15 "4OMT2" "MSH" "reticuline" "sanguinarine" -0.0274725274725275 NA
"1320" "4OMT2.1" "PR10-12.1" -5 -18 "4OMT2" "PR10-12" "reticuline" "unknown" -0.140302746209586 NA
"1321" "4OMT2.1" "TyrDC2.2" -5 -19 "4OMT2" "TyrDC2" "reticuline" "dopamine_4HPAA" -0.610808263445967 NA
"1322" "4OMT2.1" "N7OMT.2" -5 -20 "4OMT2" "N7OMT" "reticuline" "papaverine" 0.615384615384615 NA
"1323" "4OMT2.1" "COR1.3" -5 17 "4OMT2" "COR1" "reticuline" "morphine" 0.516483516483517 NA
"1324" "4OMT2.1" "COR1.4" -5 17 "4OMT2" "COR1" "reticuline" "morphine" 0.494505494505495 NA
"1325" "4OMT2.1" "TyrAT.2" -5 -21 "4OMT2" "TyrAT" "reticuline" "dopamine_4HPAA" 0.945054945054945 NA
"1326" "4OMT2.1" "SanR.1" -5 -22 "4OMT2" "SanR" "reticuline" "sanguinarine" 0.725274725274725 NA
"1327" "4OMT2.1" "MLP-1.2" -5 -23 "4OMT2" "MLP-1" "reticuline" "unknown" -0.587912087912088 NA
"1328" "4OMT2.1" "7OMT.1" -5 -24 "4OMT2" "7OMT" "reticuline" "reticuline" 0.659340659340659 NA
"1329" "4OMT2.1" "PR10-8.2" -5 18 "4OMT2" "PR10-8" "reticuline" "unknown" -0.291208791208791 NA
"1330" "4OMT2.1" "MLP-4.2" -5 18 "4OMT2" "MLP-4" "reticuline" "unknown" -0.503439265810868 NA
"1331" "4OMT2.1" "NISO.1" -5 18 "4OMT2" "NISO" "reticuline" "thebaine" -0.186813186813187 NA
"1332" "4OMT2.1" "NISO.2" -5 18 "4OMT2" "NISO" "reticuline" "thebaine" -0.208791208791209 NA
"1333" "4OMT2.1" "NISO.3" -5 18 "4OMT2" "NISO" "reticuline" "thebaine" -0.181318681318681 NA
"1334" "4OMT2.1" "NISO.4" -5 18 "4OMT2" "NISO" "reticuline" "thebaine" -0.21978021978022 NA
"1335" "4OMT2.1" "NISO.5" -5 18 "4OMT2" "NISO" "reticuline" "thebaine" -0.115384615384615 NA
"1336" "4OMT2.1" "NISO.6" -5 18 "4OMT2" "NISO" "reticuline" "thebaine" -0.126373626373626 NA
"1337" "4OMT2.1" "PR10-5.11" -5 18 "4OMT2" "PR10-5" "reticuline" "unknown" NA NA
"1338" "P6H.1" "CXE2.1" -1 4 "P6H" "CXE2" "sanguinarine" "noscapine" -0.627235806584032 NA
"1339" "P6H.1" "NOS.1" -1 4 "P6H" "NOS" "sanguinarine" "noscapine" -0.440165478304584 NA
"1340" "P6H.1" "CXE1.1" -1 4 "P6H" "CXE1" "sanguinarine" "noscapine" -0.0192572396758255 NA
"1341" "P6H.1" "CYP82X1.1" -1 4 "P6H" "CYP82X1" "sanguinarine" "noscapine" 0.357634451122474 NA
"1342" "P6H.1" "CYP82X2.1" -1 4 "P6H" "CYP82X2" "sanguinarine" "noscapine" 0.352132382643667 NA
"1343" "P6H.1" "AT1.1" -1 4 "P6H" "AT1" "sanguinarine" "noscapine" 0.26409928698275 NA
"1344" "P6H.1" "OMT2.1" -1 4 "P6H" "OMT2" "sanguinarine" "noscapine" 0.495186163092657 NA
"1345" "P6H.1" "CYP82Y1.1" -1 4 "P6H" "CYP82Y1" "sanguinarine" "noscapine" 0.368638588080089 NA
"1346" "P6H.1" "OMT3.1" -1 4 "P6H" "OMT3" "sanguinarine" "noscapine" 0.206327567955274 NA
"1347" "P6H.1" "CanSyn.1" -1 4 "P6H" "CanSyn" "sanguinarine" "noscapine" 0.283356526658576 NA
"1348" "P6H.1" "SOMT.1" -1 4 "P6H" "SOMT" "sanguinarine" "noscapine" 0.26409928698275 NA
"1349" "P6H.1" "REPI.1" -1 4 "P6H" "REPI" "sanguinarine" "thebaine" 0.0247593081546328 NA
"1350" "P6H.1" "SalSyn.1" -1 4 "P6H" "SalSyn" "sanguinarine" "thebaine" 0.0165062054364219 NA
"1351" "P6H.1" "SalAT.2" -1 4 "P6H" "SalAT" "sanguinarine" "thebaine" -0.046767582069862 NA
"1352" "P6H.1" "SalR.2" -1 4 "P6H" "SalR" "sanguinarine" "thebaine" 0.23383791034931 NA
"1353" "P6H.1" "THS-2.1" -1 4 "P6H" "THS-2" "sanguinarine" "thebaine" -0.198074465237063 NA
"1354" "P6H.1" "MSH.2" -1 4 "P6H" "MSH" "sanguinarine" "sanguinarine" 0.946066235690741 NA
"1355" "P6H.1" "TyrDC2.1" -1 -8 "P6H" "TyrDC2" "sanguinarine" "dopamine_4HPAA" 0.259434665044073 NA
"1356" "P6H.1" "CNMT.1" -1 -10 "P6H" "CNMT" "sanguinarine" "reticuline" 0.475928923416831 NA
"1357" "P6H.1" "COR1.1" -1 -11 "P6H" "COR1" "sanguinarine" "morphine" 0.110041369576146 NA
"1358" "P6H.1" "N7OMT.1" -1 5 "P6H" "N7OMT" "sanguinarine" "papaverine" -0.0687758559850912 NA
"1359" "P6H.1" "P7ODM.1" -1 5 "P6H" "P7ODM" "sanguinarine" "papaverine" 0.3768916907983 NA
"1360" "P6H.1" "P7ODM.2" -1 5 "P6H" "P7ODM" "sanguinarine" "papaverine" 0.398899964713529 NA
"1361" "P6H.1" "P7ODM.3" -1 5 "P6H" "P7ODM" "sanguinarine" "papaverine" 0.404402033192336 NA
"1362" "P6H.1" "COR1.2" -1 -12 "P6H" "COR1" "sanguinarine" "morphine" 0.170564122843026 NA
"1363" "P6H.1" "PR10-11.1" -1 6 "P6H" "PR10-11" "sanguinarine" "unknown" -0.663911845730028 NA
"1364" "P6H.1" "PR10-14.1" -1 6 "P6H" "PR10-14" "sanguinarine" "unknown" 0.349381348404263 NA
"1365" "P6H.1" "PR10-15.1" -1 6 "P6H" "PR10-15" "sanguinarine" "unknown" -0.409904101671143 NA
"1366" "P6H.1" "PR10-4.1" -1 6 "P6H" "PR10-4" "sanguinarine" "unknown" -0.517906336088154 NA
"1367" "P6H.1" "TyrAT.1" -1 -13 "P6H" "TyrAT" "sanguinarine" "dopamine_4HPAA" 0.280605492419172 NA
"1368" "P6H.1" "MLP-1.1" -1 -14 "P6H" "MLP-1" "sanguinarine" "unknown" 0.310866869052612 NA
"1369" "P6H.1" "MLP-3.1" -1 7 "P6H" "MLP-3" "sanguinarine" "unknown" -0.195323430997659 NA
"1370" "P6H.1" "MLP-3.2" -1 7 "P6H" "MLP-3" "sanguinarine" "unknown" -0.267217630853995 NA
"1371" "P6H.1" "6OMT.1" -1 8 "P6H" "6OMT" "sanguinarine" "reticuline" 0.572215121795959 NA
"1372" "P6H.1" "CYP80B1.1" -1 8 "P6H" "CYP80B1" "sanguinarine" "reticuline" 0.231086876109906 NA
"1373" "P6H.1" "CODM.1" -1 9 "P6H" "CODM" "sanguinarine" "morphine" -0.605227532668802 NA
"1374" "P6H.1" "CODM.2" -1 9 "P6H" "CODM" "sanguinarine" "morphine" -0.627235806584032 NA
"1375" "P6H.1" "CODM.3" -1 9 "P6H" "CODM" "sanguinarine" "morphine" -0.611570247933884 NA
"1376" "P6H.1" "TyrDC1.1" -1 10 "P6H" "TyrDC1" "sanguinarine" "dopamine_4HPAA" 0.365887553840685 NA
"1377" "P6H.1" "TyrDC1.2" -1 10 "P6H" "TyrDC1" "sanguinarine" "dopamine_4HPAA" 0.49793719733206 NA
"1378" "P6H.1" "TyrDC1.3" -1 10 "P6H" "TyrDC1" "sanguinarine" "dopamine_4HPAA" 0.261707988980716 NA
"1379" "P6H.1" "TyrDC1.4" -1 10 "P6H" "TyrDC1" "sanguinarine" "dopamine_4HPAA" 0.316368937531419 NA
"1380" "P6H.1" "TyrDC1.5" -1 10 "P6H" "TyrDC1" "sanguinarine" "dopamine_4HPAA" 0.26409928698275 NA
"1381" "P6H.1" "TyrDC1.6" -1 10 "P6H" "TyrDC1" "sanguinarine" "dopamine_4HPAA" 0.349381348404263 NA
"1382" "P6H.1" "TyrDC1.7" -1 10 "P6H" "TyrDC1" "sanguinarine" "dopamine_4HPAA" 0.365887553840685 NA
"1383" "P6H.1" "CYP80B1.2" -1 11 "P6H" "CYP80B1" "sanguinarine" "reticuline" 0.261348252743347 NA
"1384" "P6H.1" "6OMT.2" -1 11 "P6H" "6OMT" "sanguinarine" "reticuline" 0.291609629376787 NA
"1385" "P6H.1" "PR10-6.1" -1 12 "P6H" "PR10-6" "sanguinarine" "unknown" -0.107290335336742 NA
"1386" "P6H.1" "PR10-7.1" -1 12 "P6H" "PR10-7" "sanguinarine" "unknown" -0.34663031416486 NA
"1387" "P6H.1" "MLP-15.1" -1 13 "P6H" "MLP-15" "sanguinarine" "unknown" -0.429161341346969 NA
"1388" "P6H.1" "MLP-2.1" -1 13 "P6H" "MLP-2" "sanguinarine" "unknown" -0.492435128853253 NA
"1389" "P6H.1" "PR10-14.2" -1 -15 "P6H" "PR10-14" "sanguinarine" "unknown" -0.278236914600551 NA
"1390" "P6H.1" "PR10-10.1" -1 -16 "P6H" "PR10-10" "sanguinarine" "unknown" -0.776859504132231 NA
"1391" "P6H.1" "PR10-5.1" -1 14 "P6H" "PR10-5" "sanguinarine" "unknown" -0.804986183000017 NA
"1392" "P6H.1" "PR10-5.2" -1 14 "P6H" "PR10-5" "sanguinarine" "unknown" -0.782855978656374 NA
"1393" "P6H.1" "PR10-5.3" -1 14 "P6H" "PR10-5" "sanguinarine" "unknown" -0.754820936639119 NA
"1394" "P6H.1" "PR10-5.4" -1 14 "P6H" "PR10-5" "sanguinarine" "unknown" -0.891411063658534 NA
"1395" "P6H.1" "PR10-5.5" -1 14 "P6H" "PR10-5" "sanguinarine" "unknown" NA NA
"1396" "P6H.1" "PR10-5.6" -1 14 "P6H" "PR10-5" "sanguinarine" "unknown" -0.813120777073926 NA
"1397" "P6H.1" "PR10-5.7" -1 14 "P6H" "PR10-5" "sanguinarine" "unknown" -0.804986183000017 NA
"1398" "P6H.1" "PR10-5.8" -1 14 "P6H" "PR10-5" "sanguinarine" "unknown" -0.786672855294931 NA
"1399" "P6H.1" "PR10-5.9" -1 14 "P6H" "PR10-5" "sanguinarine" "unknown" -0.786672855294931 NA
"1400" "P6H.1" "MLP-4.1" -1 14 "P6H" "MLP-4" "sanguinarine" "unknown" -0.159559985885412 NA
"1401" "P6H.1" "PR10-9.1" -1 14 "P6H" "PR10-9" "sanguinarine" "unknown" -0.398899964713529 NA
"1402" "P6H.1" "PR10-8.1" -1 14 "P6H" "PR10-8" "sanguinarine" "unknown" -0.297111697855594 NA
"1403" "P6H.1" "PR10-5.10" -1 14 "P6H" "PR10-5" "sanguinarine" "unknown" NA NA
"1404" "P6H.1" "SalAT.1" -1 15 "P6H" "SalAT" "sanguinarine" "thebaine" 0.0165062054364219 NA
"1405" "P6H.1" "SalR.1" -1 15 "P6H" "SalR" "sanguinarine" "thebaine" 0.129298609251971 NA
"1406" "P6H.1" "THS-1.1" -1 15 "P6H" "THS-1" "sanguinarine" "thebaine" -0.0137551711970182 NA
"1407" "P6H.1" "MSH.1" -1 15 "P6H" "MSH" "sanguinarine" "sanguinarine" 0.718019936484352 NA
"1408" "P6H.1" "PR10-12.1" -1 -18 "P6H" "PR10-12" "sanguinarine" "unknown" -0.856749311294766 NA
"1409" "P6H.1" "TyrDC2.2" -1 -19 "P6H" "TyrDC2" "sanguinarine" "dopamine_4HPAA" 0.00627332326674868 NA
"1410" "P6H.1" "N7OMT.2" -1 -20 "P6H" "N7OMT" "sanguinarine" "papaverine" 0.473177889177427 NA
"1411" "P6H.1" "COR1.3" -1 17 "P6H" "COR1" "sanguinarine" "morphine" -0.236588944588714 NA
"1412" "P6H.1" "COR1.4" -1 17 "P6H" "COR1" "sanguinarine" "morphine" -0.445667546783391 NA
"1413" "P6H.1" "TyrAT.2" -1 -21 "P6H" "TyrAT" "sanguinarine" "dopamine_4HPAA" 0.115543438054953 NA
"1414" "P6H.1" "SanR.1" -1 -22 "P6H" "SanR" "sanguinarine" "sanguinarine" 0.536451676683711 NA
"1415" "P6H.1" "MLP-1.2" -1 -23 "P6H" "MLP-1" "sanguinarine" "unknown" 0.104539301097339 NA
"1416" "P6H.1" "7OMT.1" -1 -24 "P6H" "7OMT" "sanguinarine" "reticuline" -0.420908238628758 NA
"1417" "P6H.1" "PR10-8.2" -1 18 "P6H" "PR10-8" "sanguinarine" "unknown" 0.618982703865821 NA
"1418" "P6H.1" "MLP-4.2" -1 18 "P6H" "MLP-4" "sanguinarine" "unknown" -0.0316804407713499 NA
"1419" "P6H.1" "NISO.1" -1 18 "P6H" "NISO" "sanguinarine" "thebaine" -0.954608881073066 NA
"1420" "P6H.1" "NISO.2" -1 18 "P6H" "NISO" "sanguinarine" "thebaine" -0.968364052270084 NA
"1421" "P6H.1" "NISO.3" -1 18 "P6H" "NISO" "sanguinarine" "thebaine" -0.118294472294357 NA
"1422" "P6H.1" "NISO.4" -1 18 "P6H" "NISO" "sanguinarine" "thebaine" -0.951857846833662 NA
"1423" "P6H.1" "NISO.5" -1 18 "P6H" "NISO" "sanguinarine" "thebaine" -0.894086127806185 NA
"1424" "P6H.1" "NISO.6" -1 18 "P6H" "NISO" "sanguinarine" "thebaine" -0.883081990848571 NA
"1425" "P6H.1" "PR10-5.11" -1 18 "P6H" "PR10-5" "sanguinarine" "unknown" NA NA
"1426" "CXE2.1" "NOS.1" 4 4 "CXE2" "NOS" "noscapine" "noscapine" 0.313186813186813 28602
"1427" "CXE2.1" "CXE1.1" 4 4 "CXE2" "CXE1" "noscapine" "noscapine" -0.203296703296703 51208
"1428" "CXE2.1" "CYP82X1.1" 4 4 "CXE2" "CYP82X1" "noscapine" "noscapine" -0.346153846153846 74341
"1429" "CXE2.1" "CYP82X2.1" 4 4 "CXE2" "CYP82X2" "noscapine" "noscapine" -0.340659340659341 81900
"1430" "CXE2.1" "AT1.1" 4 4 "CXE2" "AT1" "noscapine" "noscapine" -0.340659340659341 96695
"1431" "CXE2.1" "OMT2.1" 4 4 "CXE2" "OMT2" "noscapine" "noscapine" -0.346153846153846 109325
"1432" "CXE2.1" "CYP82Y1.1" 4 4 "CXE2" "CYP82Y1" "noscapine" "noscapine" -0.368131868131868 129803
"1433" "CXE2.1" "OMT3.1" 4 4 "CXE2" "OMT3" "noscapine" "noscapine" -0.285714285714286 184859
"1434" "CXE2.1" "CanSyn.1" 4 4 "CXE2" "CanSyn" "noscapine" "noscapine" -0.340659340659341 245988
"1435" "CXE2.1" "SOMT.1" 4 4 "CXE2" "SOMT" "noscapine" "noscapine" -0.230769230769231 249309
"1436" "CXE2.1" "REPI.1" 4 4 "CXE2" "REPI" "noscapine" "thebaine" -0.28021978021978 480314
"1437" "CXE2.1" "SalSyn.1" 4 4 "CXE2" "SalSyn" "noscapine" "thebaine" -0.0824175824175824 519538
"1438" "CXE2.1" "SalAT.2" 4 4 "CXE2" "SalAT" "noscapine" "thebaine" -0.186813186813187 590333
"1439" "CXE2.1" "SalR.2" 4 4 "CXE2" "SalR" "noscapine" "thebaine" -0.412087912087912 600816
"1440" "CXE2.1" "THS-2.1" 4 4 "CXE2" "THS-2" "noscapine" "thebaine" -0.0934065934065934 611458
"1441" "CXE2.1" "MSH.2" 4 4 "CXE2" "MSH" "noscapine" "sanguinarine" -0.497245158098847 661978
"1442" "CXE2.1" "TyrDC2.1" 4 -8 "CXE2" "TyrDC2" "noscapine" "dopamine_4HPAA" 0.197790772142985 NA
"1443" "CXE2.1" "CNMT.1" 4 -10 "CXE2" "CNMT" "noscapine" "reticuline" -0.115384615384615 NA
"1444" "CXE2.1" "COR1.1" 4 -11 "CXE2" "COR1" "noscapine" "morphine" 0.0714285714285714 NA
"1445" "CXE2.1" "N7OMT.1" 4 5 "CXE2" "N7OMT" "noscapine" "papaverine" -0.153846153846154 NA
"1446" "CXE2.1" "P7ODM.1" 4 5 "CXE2" "P7ODM" "noscapine" "papaverine" -0.318681318681319 NA
"1447" "CXE2.1" "P7ODM.2" 4 5 "CXE2" "P7ODM" "noscapine" "papaverine" 0.032967032967033 NA
"1448" "CXE2.1" "P7ODM.3" 4 5 "CXE2" "P7ODM" "noscapine" "papaverine" -0.417582417582418 NA
"1449" "CXE2.1" "COR1.2" 4 -12 "CXE2" "COR1" "noscapine" "morphine" 0.0659340659340659 NA
"1450" "CXE2.1" "PR10-11.1" 4 6 "CXE2" "PR10-11" "noscapine" "unknown" 0.360385485361878 NA
"1451" "CXE2.1" "PR10-14.1" 4 6 "CXE2" "PR10-14" "noscapine" "unknown" -0.0274725274725275 NA
"1452" "CXE2.1" "PR10-15.1" 4 6 "CXE2" "PR10-15" "noscapine" "unknown" 0.697802197802198 NA
"1453" "CXE2.1" "PR10-4.1" 4 6 "CXE2" "PR10-4" "noscapine" "unknown" 0.43741444406518 NA
"1454" "CXE2.1" "TyrAT.1" 4 -13 "CXE2" "TyrAT" "noscapine" "dopamine_4HPAA" -0.472527472527473 NA
"1455" "CXE2.1" "MLP-1.1" 4 -14 "CXE2" "MLP-1" "noscapine" "unknown" -0.0769230769230769 NA
"1456" "CXE2.1" "MLP-3.1" 4 7 "CXE2" "MLP-3" "noscapine" "unknown" 0.593406593406593 NA
"1457" "CXE2.1" "MLP-3.2" 4 7 "CXE2" "MLP-3" "noscapine" "unknown" 0.541953745162519 NA
"1458" "CXE2.1" "6OMT.1" 4 8 "CXE2" "6OMT" "noscapine" "reticuline" -0.478021978021978 NA
"1459" "CXE2.1" "CYP80B1.1" 4 8 "CXE2" "CYP80B1" "noscapine" "reticuline" -0.395604395604396 NA
"1460" "CXE2.1" "CODM.1" 4 9 "CXE2" "CODM" "noscapine" "morphine" 0.274725274725275 NA
"1461" "CXE2.1" "CODM.2" 4 9 "CXE2" "CODM" "noscapine" "morphine" 0.335164835164835 NA
"1462" "CXE2.1" "CODM.3" 4 9 "CXE2" "CODM" "noscapine" "morphine" 0.280605492419172 NA
"1463" "CXE2.1" "TyrDC1.1" 4 10 "CXE2" "TyrDC1" "noscapine" "dopamine_4HPAA" 0.241758241758242 NA
"1464" "CXE2.1" "TyrDC1.2" 4 10 "CXE2" "TyrDC1" "noscapine" "dopamine_4HPAA" 0.131868131868132 NA
"1465" "CXE2.1" "TyrDC1.3" 4 10 "CXE2" "TyrDC1" "noscapine" "dopamine_4HPAA" 0.330124108728438 NA
"1466" "CXE2.1" "TyrDC1.4" 4 10 "CXE2" "TyrDC1" "noscapine" "dopamine_4HPAA" 0.313186813186813 NA
"1467" "CXE2.1" "TyrDC1.5" 4 10 "CXE2" "TyrDC1" "noscapine" "dopamine_4HPAA" 0.32967032967033 NA
"1468" "CXE2.1" "TyrDC1.6" 4 10 "CXE2" "TyrDC1" "noscapine" "dopamine_4HPAA" 0.302197802197802 NA
"1469" "CXE2.1" "TyrDC1.7" 4 10 "CXE2" "TyrDC1" "noscapine" "dopamine_4HPAA" 0.274725274725275 NA
"1470" "CXE2.1" "CYP80B1.2" 4 11 "CXE2" "CYP80B1" "noscapine" "reticuline" -0.357142857142857 NA
"1471" "CXE2.1" "6OMT.2" 4 11 "CXE2" "6OMT" "noscapine" "reticuline" -0.357142857142857 NA
"1472" "CXE2.1" "PR10-6.1" 4 12 "CXE2" "PR10-6" "noscapine" "unknown" 0.307692307692308 NA
"1473" "CXE2.1" "PR10-7.1" 4 12 "CXE2" "PR10-7" "noscapine" "unknown" 0.137362637362637 NA
"1474" "CXE2.1" "MLP-15.1" 4 13 "CXE2" "MLP-15" "noscapine" "unknown" 0.236263736263736 NA
"1475" "CXE2.1" "MLP-2.1" 4 13 "CXE2" "MLP-2" "noscapine" "unknown" 0.423076923076923 NA
"1476" "CXE2.1" "PR10-14.2" 4 -15 "CXE2" "PR10-14" "noscapine" "unknown" 0.429161341346969 NA
"1477" "CXE2.1" "PR10-10.1" 4 -16 "CXE2" "PR10-10" "noscapine" "unknown" 0.715268902244948 NA
"1478" "CXE2.1" "PR10-5.1" 4 14 "CXE2" "PR10-5" "noscapine" "unknown" 0.497245158098847 NA
"1479" "CXE2.1" "PR10-5.2" 4 14 "CXE2" "PR10-5" "noscapine" "unknown" 0.48619526569665 NA
"1480" "CXE2.1" "PR10-5.3" 4 14 "CXE2" "PR10-5" "noscapine" "unknown" 0.445667546783391 NA
"1481" "CXE2.1" "PR10-5.4" 4 14 "CXE2" "PR10-5" "noscapine" "unknown" 0.542589413044023 NA
"1482" "CXE2.1" "PR10-5.5" 4 14 "CXE2" "PR10-5" "noscapine" "unknown" 0.322550489574164 NA
"1483" "CXE2.1" "PR10-5.6" 4 14 "CXE2" "PR10-5" "noscapine" "unknown" 0.468129892279154 NA
"1484" "CXE2.1" "PR10-5.7" 4 14 "CXE2" "PR10-5" "noscapine" "unknown" 0.497245158098847 NA
"1485" "CXE2.1" "PR10-5.8" 4 14 "CXE2" "PR10-5" "noscapine" "unknown" 0.459654611318206 NA
"1486" "CXE2.1" "PR10-5.9" 4 14 "CXE2" "PR10-5" "noscapine" "unknown" 0.459654611318206 NA
"1487" "CXE2.1" "MLP-4.1" 4 14 "CXE2" "MLP-4" "noscapine" "unknown" 0.456043956043956 NA
"1488" "CXE2.1" "PR10-9.1" 4 14 "CXE2" "PR10-9" "noscapine" "unknown" 0.335164835164835 NA
"1489" "CXE2.1" "PR10-8.1" 4 14 "CXE2" "PR10-8" "noscapine" "unknown" 0.538461538461538 NA
"1490" "CXE2.1" "PR10-5.10" 4 14 "CXE2" "PR10-5" "noscapine" "unknown" 0.394676108688163 NA
"1491" "CXE2.1" "SalAT.1" 4 15 "CXE2" "SalAT" "noscapine" "thebaine" -0.197802197802198 NA
"1492" "CXE2.1" "SalR.1" 4 15 "CXE2" "SalR" "noscapine" "thebaine" -0.417582417582418 NA
"1493" "CXE2.1" "THS-1.1" 4 15 "CXE2" "THS-1" "noscapine" "thebaine" -0.263736263736264 NA
"1494" "CXE2.1" "MSH.1" 4 15 "CXE2" "MSH" "noscapine" "sanguinarine" -0.340659340659341 NA
"1495" "CXE2.1" "PR10-12.1" 4 -18 "CXE2" "PR10-12" "noscapine" "unknown" 0.662999251696279 NA
"1496" "CXE2.1" "TyrDC2.2" 4 -19 "CXE2" "TyrDC2" "noscapine" "dopamine_4HPAA" 0.469852510343051 NA
"1497" "CXE2.1" "N7OMT.2" 4 -20 "CXE2" "N7OMT" "noscapine" "papaverine" -0.252747252747253 NA
"1498" "CXE2.1" "COR1.3" 4 17 "CXE2" "COR1" "noscapine" "morphine" 0.021978021978022 NA
"1499" "CXE2.1" "COR1.4" 4 17 "CXE2" "COR1" "noscapine" "morphine" 0.17032967032967 NA
"1500" "CXE2.1" "TyrAT.2" 4 -21 "CXE2" "TyrAT" "noscapine" "dopamine_4HPAA" -0.43956043956044 NA
"1501" "CXE2.1" "SanR.1" 4 -22 "CXE2" "SanR" "noscapine" "sanguinarine" -0.5 NA
"1502" "CXE2.1" "MLP-1.2" 4 -23 "CXE2" "MLP-1" "noscapine" "unknown" 0.203296703296703 NA
"1503" "CXE2.1" "7OMT.1" 4 -24 "CXE2" "7OMT" "noscapine" "reticuline" 0.203296703296703 NA
"1504" "CXE2.1" "PR10-8.2" 4 18 "CXE2" "PR10-8" "noscapine" "unknown" -0.263736263736264 NA
"1505" "CXE2.1" "MLP-4.2" 4 18 "CXE2" "MLP-4" "noscapine" "unknown" 0.209078602194677 NA
"1506" "CXE2.1" "NISO.1" 4 18 "CXE2" "NISO" "noscapine" "thebaine" 0.648351648351648 NA
"1507" "CXE2.1" "NISO.2" 4 18 "CXE2" "NISO" "noscapine" "thebaine" 0.642857142857143 NA
"1508" "CXE2.1" "NISO.3" 4 18 "CXE2" "NISO" "noscapine" "thebaine" 0.208791208791209 NA
"1509" "CXE2.1" "NISO.4" 4 18 "CXE2" "NISO" "noscapine" "thebaine" 0.659340659340659 NA
"1510" "CXE2.1" "NISO.5" 4 18 "CXE2" "NISO" "noscapine" "thebaine" 0.456043956043956 NA
"1511" "CXE2.1" "NISO.6" 4 18 "CXE2" "NISO" "noscapine" "thebaine" 0.692307692307692 NA
"1512" "CXE2.1" "PR10-5.11" 4 18 "CXE2" "PR10-5" "noscapine" "unknown" NA NA
"1513" "NOS.1" "CXE1.1" 4 4 "NOS" "CXE1" "noscapine" "noscapine" 0.346153846153846 22606
"1514" "NOS.1" "CYP82X1.1" 4 4 "NOS" "CYP82X1" "noscapine" "noscapine" 0.230769230769231 45739
"1515" "NOS.1" "CYP82X2.1" 4 4 "NOS" "CYP82X2" "noscapine" "noscapine" 0.241758241758242 53298
"1516" "NOS.1" "AT1.1" 4 4 "NOS" "AT1" "noscapine" "noscapine" 0.296703296703297 68093
"1517" "NOS.1" "OMT2.1" 4 4 "NOS" "OMT2" "noscapine" "noscapine" 0.230769230769231 80723
"1518" "NOS.1" "CYP82Y1.1" 4 4 "NOS" "CYP82Y1" "noscapine" "noscapine" 0.21978021978022 101201
"1519" "NOS.1" "OMT3.1" 4 4 "NOS" "OMT3" "noscapine" "noscapine" 0.423076923076923 156257
"1520" "NOS.1" "CanSyn.1" 4 4 "NOS" "CanSyn" "noscapine" "noscapine" 0.362637362637363 217386
"1521" "NOS.1" "SOMT.1" 4 4 "NOS" "SOMT" "noscapine" "noscapine" 0.291208791208791 220707
"1522" "NOS.1" "REPI.1" 4 4 "NOS" "REPI" "noscapine" "thebaine" 0.401098901098901 451712
"1523" "NOS.1" "SalSyn.1" 4 4 "NOS" "SalSyn" "noscapine" "thebaine" 0.626373626373626 490936
"1524" "NOS.1" "SalAT.2" 4 4 "NOS" "SalAT" "noscapine" "thebaine" 0.642857142857143 561731
"1525" "NOS.1" "SalR.2" 4 4 "NOS" "SalR" "noscapine" "thebaine" 0.32967032967033 572214
"1526" "NOS.1" "THS-2.1" 4 4 "NOS" "THS-2" "noscapine" "thebaine" 0.686813186813187 582856
"1527" "NOS.1" "MSH.2" 4 4 "NOS" "MSH" "noscapine" "sanguinarine" -0.403321072680176 633376
"1528" "NOS.1" "TyrDC2.1" 4 -8 "NOS" "TyrDC2" "noscapine" "dopamine_4HPAA" -0.593372316428956 NA
"1529" "NOS.1" "CNMT.1" 4 -10 "NOS" "CNMT" "noscapine" "reticuline" -0.0824175824175824 NA
"1530" "NOS.1" "COR1.1" 4 -11 "NOS" "COR1" "noscapine" "morphine" -0.120879120879121 NA
"1531" "NOS.1" "N7OMT.1" 4 5 "NOS" "N7OMT" "noscapine" "papaverine" 0.543956043956044 NA
"1532" "NOS.1" "P7ODM.1" 4 5 "NOS" "P7ODM" "noscapine" "papaverine" -0.054945054945055 NA
"1533" "NOS.1" "P7ODM.2" 4 5 "NOS" "P7ODM" "noscapine" "papaverine" -0.230769230769231 NA
"1534" "NOS.1" "P7ODM.3" 4 5 "NOS" "P7ODM" "noscapine" "papaverine" -0.0604395604395604 NA
"1535" "NOS.1" "COR1.2" 4 -12 "NOS" "COR1" "noscapine" "morphine" -0.104395604395604 NA
"1536" "NOS.1" "PR10-11.1" 4 6 "NOS" "PR10-11" "noscapine" "unknown" 0.585970292992977 NA
"1537" "NOS.1" "PR10-14.1" 4 6 "NOS" "PR10-14" "noscapine" "unknown" -0.043956043956044 NA
"1538" "NOS.1" "PR10-15.1" 4 6 "NOS" "PR10-15" "noscapine" "unknown" 0.263736263736264 NA
"1539" "NOS.1" "PR10-4.1" 4 6 "NOS" "PR10-4" "noscapine" "unknown" 0.434663409825776 NA
"1540" "NOS.1" "TyrAT.1" 4 -13 "NOS" "TyrAT" "noscapine" "dopamine_4HPAA" 0.148351648351648 NA
"1541" "NOS.1" "MLP-1.1" 4 -14 "NOS" "MLP-1" "noscapine" "unknown" -0.142857142857143 NA
"1542" "NOS.1" "MLP-3.1" 4 7 "NOS" "MLP-3" "noscapine" "unknown" 0.0714285714285714 NA
"1543" "NOS.1" "MLP-3.2" 4 7 "NOS" "MLP-3" "noscapine" "unknown" -0.0385144793516511 NA
"1544" "NOS.1" "6OMT.1" 4 8 "NOS" "6OMT" "noscapine" "reticuline" 0.126373626373626 NA
"1545" "NOS.1" "CYP80B1.1" 4 8 "NOS" "CYP80B1" "noscapine" "reticuline" 0.379120879120879 NA
"1546" "NOS.1" "CODM.1" 4 9 "NOS" "CODM" "noscapine" "morphine" 0.714285714285714 NA
"1547" "NOS.1" "CODM.2" 4 9 "NOS" "CODM" "noscapine" "morphine" 0.758241758241758 NA
"1548" "NOS.1" "CODM.3" 4 9 "NOS" "CODM" "noscapine" "morphine" 0.781293723990636 NA
"1549" "NOS.1" "TyrDC1.1" 4 10 "NOS" "TyrDC1" "noscapine" "dopamine_4HPAA" -0.313186813186813 NA
"1550" "NOS.1" "TyrDC1.2" 4 10 "NOS" "TyrDC1" "noscapine" "dopamine_4HPAA" -0.302197802197802 NA
"1551" "NOS.1" "TyrDC1.3" 4 10 "NOS" "TyrDC1" "noscapine" "dopamine_4HPAA" -0.327373074489034 NA
"1552" "NOS.1" "TyrDC1.4" 4 10 "NOS" "TyrDC1" "noscapine" "dopamine_4HPAA" -0.384615384615385 NA
"1553" "NOS.1" "TyrDC1.5" 4 10 "NOS" "TyrDC1" "noscapine" "dopamine_4HPAA" -0.368131868131868 NA
"1554" "NOS.1" "TyrDC1.6" 4 10 "NOS" "TyrDC1" "noscapine" "dopamine_4HPAA" -0.368131868131868 NA
"1555" "NOS.1" "TyrDC1.7" 4 10 "NOS" "TyrDC1" "noscapine" "dopamine_4HPAA" -0.340659340659341 NA
"1556" "NOS.1" "CYP80B1.2" 4 11 "NOS" "CYP80B1" "noscapine" "reticuline" 0.324175824175824 NA
"1557" "NOS.1" "6OMT.2" 4 11 "NOS" "6OMT" "noscapine" "reticuline" 0.302197802197802 NA
"1558" "NOS.1" "PR10-6.1" 4 12 "NOS" "PR10-6" "noscapine" "unknown" 0.296703296703297 NA
"1559" "NOS.1" "PR10-7.1" 4 12 "NOS" "PR10-7" "noscapine" "unknown" 0.417582417582418 NA
"1560" "NOS.1" "MLP-15.1" 4 13 "NOS" "MLP-15" "noscapine" "unknown" 0.456043956043956 NA
"1561" "NOS.1" "MLP-2.1" 4 13 "NOS" "MLP-2" "noscapine" "unknown" 0.324175824175824 NA
"1562" "NOS.1" "PR10-14.2" 4 -15 "NOS" "PR10-14" "noscapine" "unknown" 0.396148930474125 NA
"1563" "NOS.1" "PR10-10.1" 4 -16 "NOS" "PR10-10" "noscapine" "unknown" 0.574966156035362 NA
"1564" "NOS.1" "PR10-5.1" 4 14 "NOS" "PR10-5" "noscapine" "unknown" 0.635368813126304 NA
"1565" "NOS.1" "PR10-5.2" 4 14 "NOS" "PR10-5" "noscapine" "unknown" 0.651943651729599 NA
"1566" "NOS.1" "PR10-5.3" 4 14 "NOS" "PR10-5" "noscapine" "unknown" 0.690509594090316 NA
"1567" "NOS.1" "PR10-5.4" 4 14 "NOS" "PR10-5" "noscapine" "unknown" 0.666932820199945 NA
"1568" "NOS.1" "PR10-5.5" 4 14 "NOS" "PR10-5" "noscapine" "unknown" 0.710805708506027 NA
"1569" "NOS.1" "PR10-5.6" 4 14 "NOS" "PR10-5" "noscapine" "unknown" 0.733981436042624 NA
"1570" "NOS.1" "PR10-5.7" 4 14 "NOS" "PR10-5" "noscapine" "unknown" 0.635368813126304 NA
"1571" "NOS.1" "PR10-5.8" 4 14 "NOS" "PR10-5" "noscapine" "unknown" 0.65465959793805 NA
"1572" "NOS.1" "PR10-5.9" 4 14 "NOS" "PR10-5" "noscapine" "unknown" 0.65465959793805 NA
"1573" "NOS.1" "MLP-4.1" 4 14 "NOS" "MLP-4" "noscapine" "unknown" 0.104395604395604 NA
"1574" "NOS.1" "PR10-9.1" 4 14 "NOS" "PR10-9" "noscapine" "unknown" 0.362637362637363 NA
"1575" "NOS.1" "PR10-8.1" 4 14 "NOS" "PR10-8" "noscapine" "unknown" 0.148351648351648 NA
"1576" "NOS.1" "PR10-5.10" 4 14 "NOS" "PR10-5" "noscapine" "unknown" 0.635867063997596 NA
"1577" "NOS.1" "SalAT.1" 4 15 "NOS" "SalAT" "noscapine" "thebaine" 0.593406593406593 NA
"1578" "NOS.1" "SalR.1" 4 15 "NOS" "SalR" "noscapine" "thebaine" 0.516483516483517 NA
"1579" "NOS.1" "THS-1.1" 4 15 "NOS" "THS-1" "noscapine" "thebaine" 0.56043956043956 NA
"1580" "NOS.1" "MSH.1" 4 15 "NOS" "MSH" "noscapine" "sanguinarine" -0.214285714285714 NA
"1581" "NOS.1" "PR10-12.1" 4 -18 "NOS" "PR10-12" "noscapine" "unknown" 0.379642725037703 NA
"1582" "NOS.1" "TyrDC2.2" 4 -19 "NOS" "TyrDC2" "noscapine" "dopamine_4HPAA" -0.457323110067237 NA
"1583" "NOS.1" "N7OMT.2" 4 -20 "NOS" "N7OMT" "noscapine" "papaverine" 0.461538461538462 NA
"1584" "NOS.1" "COR1.3" 4 17 "NOS" "COR1" "noscapine" "morphine" 0.587912087912088 NA
"1585" "NOS.1" "COR1.4" 4 17 "NOS" "COR1" "noscapine" "morphine" 0.417582417582418 NA
"1586" "NOS.1" "TyrAT.2" 4 -21 "NOS" "TyrAT" "noscapine" "dopamine_4HPAA" 0.296703296703297 NA
"1587" "NOS.1" "SanR.1" 4 -22 "NOS" "SanR" "noscapine" "sanguinarine" 0.0384615384615385 NA
"1588" "NOS.1" "MLP-1.2" 4 -23 "NOS" "MLP-1" "noscapine" "unknown" -0.00549450549450549 NA
"1589" "NOS.1" "7OMT.1" 4 -24 "NOS" "7OMT" "noscapine" "reticuline" 0.785714285714286 NA
"1590" "NOS.1" "PR10-8.2" 4 18 "NOS" "PR10-8" "noscapine" "unknown" -0.626373626373626 NA
"1591" "NOS.1" "MLP-4.2" 4 18 "NOS" "MLP-4" "noscapine" "unknown" 0.145804814688393 NA
"1592" "NOS.1" "NISO.1" 4 18 "NOS" "NISO" "noscapine" "thebaine" 0.450549450549451 NA
"1593" "NOS.1" "NISO.2" 4 18 "NOS" "NISO" "noscapine" "thebaine" 0.456043956043956 NA
"1594" "NOS.1" "NISO.3" 4 18 "NOS" "NISO" "noscapine" "thebaine" -0.28021978021978 NA
"1595" "NOS.1" "NISO.4" 4 18 "NOS" "NISO" "noscapine" "thebaine" 0.461538461538462 NA
"1596" "NOS.1" "NISO.5" 4 18 "NOS" "NISO" "noscapine" "thebaine" 0.521978021978022 NA
"1597" "NOS.1" "NISO.6" 4 18 "NOS" "NISO" "noscapine" "thebaine" 0.478021978021978 NA
"1598" "NOS.1" "PR10-5.11" 4 18 "NOS" "PR10-5" "noscapine" "unknown" NA NA
"1599" "CXE1.1" "CYP82X1.1" 4 4 "CXE1" "CYP82X1" "noscapine" "noscapine" 0.835164835164835 23133
"1600" "CXE1.1" "CYP82X2.1" 4 4 "CXE1" "CYP82X2" "noscapine" "noscapine" 0.82967032967033 30692
"1601" "CXE1.1" "AT1.1" 4 4 "CXE1" "AT1" "noscapine" "noscapine" 0.895604395604396 45487
"1602" "CXE1.1" "OMT2.1" 4 4 "CXE1" "OMT2" "noscapine" "noscapine" 0.703296703296703 58117
"1603" "CXE1.1" "CYP82Y1.1" 4 4 "CXE1" "CYP82Y1" "noscapine" "noscapine" 0.802197802197802 78595
"1604" "CXE1.1" "OMT3.1" 4 4 "CXE1" "OMT3" "noscapine" "noscapine" 0.868131868131868 133651
"1605" "CXE1.1" "CanSyn.1" 4 4 "CXE1" "CanSyn" "noscapine" "noscapine" 0.868131868131868 194780
"1606" "CXE1.1" "SOMT.1" 4 4 "CXE1" "SOMT" "noscapine" "noscapine" 0.873626373626374 198101
"1607" "CXE1.1" "REPI.1" 4 4 "CXE1" "REPI" "noscapine" "thebaine" 0.972527472527473 429106
"1608" "CXE1.1" "SalSyn.1" 4 4 "CXE1" "SalSyn" "noscapine" "thebaine" 0.681318681318681 468330
"1609" "CXE1.1" "SalAT.2" 4 4 "CXE1" "SalAT" "noscapine" "thebaine" 0.71978021978022 539125
"1610" "CXE1.1" "SalR.2" 4 4 "CXE1" "SalR" "noscapine" "thebaine" 0.923076923076923 549608
"1611" "CXE1.1" "THS-2.1" 4 4 "CXE1" "THS-2" "noscapine" "thebaine" 0.456043956043956 560250
"1612" "CXE1.1" "MSH.2" 4 4 "CXE1" "MSH" "noscapine" "sanguinarine" -0.0331496772065898 610770
"1613" "CXE1.1" "TyrDC2.1" 4 -8 "CXE1" "TyrDC2" "noscapine" "dopamine_4HPAA" -0.501441394165315 NA
"1614" "CXE1.1" "CNMT.1" 4 -10 "CXE1" "CNMT" "noscapine" "reticuline" 0.450549450549451 NA
"1615" "CXE1.1" "COR1.1" 4 -11 "CXE1" "COR1" "noscapine" "morphine" -0.379120879120879 NA
"1616" "CXE1.1" "N7OMT.1" 4 5 "CXE1" "N7OMT" "noscapine" "papaverine" 0.912087912087912 NA
"1617" "CXE1.1" "P7ODM.1" 4 5 "CXE1" "P7ODM" "noscapine" "papaverine" -0.159340659340659 NA
"1618" "CXE1.1" "P7ODM.2" 4 5 "CXE1" "P7ODM" "noscapine" "papaverine" -0.450549450549451 NA
"1619" "CXE1.1" "P7ODM.3" 4 5 "CXE1" "P7ODM" "noscapine" "papaverine" -0.159340659340659 NA
"1620" "CXE1.1" "COR1.2" 4 -12 "CXE1" "COR1" "noscapine" "morphine" -0.39010989010989 NA
"1621" "CXE1.1" "PR10-11.1" 4 6 "CXE1" "PR10-11" "noscapine" "unknown" 0.390646861995318 NA
"1622" "CXE1.1" "PR10-14.1" 4 6 "CXE1" "PR10-14" "noscapine" "unknown" -0.571428571428571 NA
"1623" "CXE1.1" "PR10-15.1" 4 6 "CXE1" "PR10-15" "noscapine" "unknown" 0.159340659340659 NA
"1624" "CXE1.1" "PR10-4.1" 4 6 "CXE1" "PR10-4" "noscapine" "unknown" 0.404402033192336 NA
"1625" "CXE1.1" "TyrAT.1" 4 -13 "CXE1" "TyrAT" "noscapine" "dopamine_4HPAA" 0.554945054945055 NA
"1626" "CXE1.1" "MLP-1.1" 4 -14 "CXE1" "MLP-1" "noscapine" "unknown" -0.642857142857143 NA
"1627" "CXE1.1" "MLP-3.1" 4 7 "CXE1" "MLP-3" "noscapine" "unknown" -0.21978021978022 NA
"1628" "CXE1.1" "MLP-3.2" 4 7 "CXE1" "MLP-3" "noscapine" "unknown" -0.228335841870503 NA
"1629" "CXE1.1" "6OMT.1" 4 8 "CXE1" "6OMT" "noscapine" "reticuline" 0.67032967032967 NA
"1630" "CXE1.1" "CYP80B1.1" 4 8 "CXE1" "CYP80B1" "noscapine" "reticuline" 0.868131868131868 NA
"1631" "CXE1.1" "CODM.1" 4 9 "CXE1" "CODM" "noscapine" "morphine" 0.494505494505495 NA
"1632" "CXE1.1" "CODM.2" 4 9 "CXE1" "CODM" "noscapine" "morphine" 0.43956043956044 NA
"1633" "CXE1.1" "CODM.3" 4 9 "CXE1" "CODM" "noscapine" "morphine" 0.475928923416831 NA
"1634" "CXE1.1" "TyrDC1.1" 4 10 "CXE1" "TyrDC1" "noscapine" "dopamine_4HPAA" 0.115384615384615 NA
"1635" "CXE1.1" "TyrDC1.2" 4 10 "CXE1" "TyrDC1" "noscapine" "dopamine_4HPAA" 0.137362637362637 NA
"1636" "CXE1.1" "TyrDC1.3" 4 10 "CXE1" "TyrDC1" "noscapine" "dopamine_4HPAA" -0.0907841299003204 NA
"1637" "CXE1.1" "TyrDC1.4" 4 10 "CXE1" "TyrDC1" "noscapine" "dopamine_4HPAA" -0.142857142857143 NA
"1638" "CXE1.1" "TyrDC1.5" 4 10 "CXE1" "TyrDC1" "noscapine" "dopamine_4HPAA" -0.104395604395604 NA
"1639" "CXE1.1" "TyrDC1.6" 4 10 "CXE1" "TyrDC1" "noscapine" "dopamine_4HPAA" -0.159340659340659 NA
"1640" "CXE1.1" "TyrDC1.7" 4 10 "CXE1" "TyrDC1" "noscapine" "dopamine_4HPAA" -0.0879120879120879 NA
"1641" "CXE1.1" "CYP80B1.2" 4 11 "CXE1" "CYP80B1" "noscapine" "reticuline" 0.758241758241758 NA
"1642" "CXE1.1" "6OMT.2" 4 11 "CXE1" "6OMT" "noscapine" "reticuline" 0.906593406593407 NA
"1643" "CXE1.1" "PR10-6.1" 4 12 "CXE1" "PR10-6" "noscapine" "unknown" -0.456043956043956 NA
"1644" "CXE1.1" "PR10-7.1" 4 12 "CXE1" "PR10-7" "noscapine" "unknown" 0.417582417582418 NA
"1645" "CXE1.1" "MLP-15.1" 4 13 "CXE1" "MLP-15" "noscapine" "unknown" 0.406593406593407 NA
"1646" "CXE1.1" "MLP-2.1" 4 13 "CXE1" "MLP-2" "noscapine" "unknown" 0.302197802197802 NA
"1647" "CXE1.1" "PR10-14.2" 4 -15 "CXE1" "PR10-14" "noscapine" "unknown" 0.20357653371587 NA
"1648" "CXE1.1" "PR10-10.1" 4 -16 "CXE1" "PR10-10" "noscapine" "unknown" 0.228335841870503 NA
"1649" "CXE1.1" "PR10-5.1" 4 14 "CXE1" "PR10-5" "noscapine" "unknown" 0.397796126479078 NA
"1650" "CXE1.1" "PR10-5.2" 4 14 "CXE1" "PR10-5" "noscapine" "unknown" 0.403321072680176 NA
"1651" "CXE1.1" "PR10-5.3" 4 14 "CXE1" "PR10-5" "noscapine" "unknown" 0.398899964713529 NA
"1652" "CXE1.1" "PR10-5.4" 4 14 "CXE1" "PR10-5" "noscapine" "unknown" 0.271294706522011 NA
"1653" "CXE1.1" "PR10-5.5" 4 14 "CXE1" "PR10-5" "noscapine" "unknown" 0.304631017931154 NA
"1654" "CXE1.1" "PR10-5.6" 4 14 "CXE1" "PR10-5" "noscapine" "unknown" 0.312086594852769 NA
"1655" "CXE1.1" "PR10-5.7" 4 14 "CXE1" "PR10-5" "noscapine" "unknown" 0.397796126479078 NA
"1656" "CXE1.1" "PR10-5.8" 4 14 "CXE1" "PR10-5" "noscapine" "unknown" 0.403938900855393 NA
"1657" "CXE1.1" "PR10-5.9" 4 14 "CXE1" "PR10-5" "noscapine" "unknown" 0.403938900855393 NA
"1658" "CXE1.1" "MLP-4.1" 4 14 "CXE1" "MLP-4" "noscapine" "unknown" -0.664835164835165 NA
"1659" "CXE1.1" "PR10-9.1" 4 14 "CXE1" "PR10-9" "noscapine" "unknown" 0.401098901098901 NA
"1660" "CXE1.1" "PR10-8.1" 4 14 "CXE1" "PR10-8" "noscapine" "unknown" 0.186813186813187 NA
"1661" "CXE1.1" "PR10-5.10" 4 14 "CXE1" "PR10-5" "noscapine" "unknown" 0.175411603861406 NA
"1662" "CXE1.1" "SalAT.1" 4 15 "CXE1" "SalAT" "noscapine" "thebaine" 0.708791208791209 NA
"1663" "CXE1.1" "SalR.1" 4 15 "CXE1" "SalR" "noscapine" "thebaine" 0.824175824175824 NA
"1664" "CXE1.1" "THS-1.1" 4 15 "CXE1" "THS-1" "noscapine" "thebaine" 0.89010989010989 NA
"1665" "CXE1.1" "MSH.1" 4 15 "CXE1" "MSH" "noscapine" "sanguinarine" -0.357142857142857 NA
"1666" "CXE1.1" "PR10-12.1" 4 -18 "CXE1" "PR10-12" "noscapine" "unknown" 0.107290335336742 NA
"1667" "CXE1.1" "TyrDC2.2" 4 -19 "CXE1" "TyrDC2" "noscapine" "dopamine_4HPAA" -0.438529009653515 NA
"1668" "CXE1.1" "N7OMT.2" 4 -20 "CXE1" "N7OMT" "noscapine" "papaverine" 0.406593406593407 NA
"1669" "CXE1.1" "COR1.3" 4 17 "CXE1" "COR1" "noscapine" "morphine" 0.417582417582418 NA
"1670" "CXE1.1" "COR1.4" 4 17 "CXE1" "COR1" "noscapine" "morphine" 0.5 NA
"1671" "CXE1.1" "TyrAT.2" 4 -21 "CXE1" "TyrAT" "noscapine" "dopamine_4HPAA" 0.879120879120879 NA
"1672" "CXE1.1" "SanR.1" 4 -22 "CXE1" "SanR" "noscapine" "sanguinarine" 0.445054945054945 NA
"1673" "CXE1.1" "MLP-1.2" 4 -23 "CXE1" "MLP-1" "noscapine" "unknown" -0.703296703296703 NA
"1674" "CXE1.1" "7OMT.1" 4 -24 "CXE1" "7OMT" "noscapine" "reticuline" 0.686813186813187 NA
"1675" "CXE1.1" "PR10-8.2" 4 18 "CXE1" "PR10-8" "noscapine" "unknown" -0.434065934065934 NA
"1676" "CXE1.1" "MLP-4.2" 4 18 "CXE1" "MLP-4" "noscapine" "unknown" -0.585970292992977 NA
"1677" "CXE1.1" "NISO.1" 4 18 "CXE1" "NISO" "noscapine" "thebaine" -0.0274725274725275 NA
"1678" "CXE1.1" "NISO.2" 4 18 "CXE1" "NISO" "noscapine" "thebaine" -0.0164835164835165 NA
"1679" "CXE1.1" "NISO.3" 4 18 "CXE1" "NISO" "noscapine" "thebaine" 0.0494505494505495 NA
"1680" "CXE1.1" "NISO.4" 4 18 "CXE1" "NISO" "noscapine" "thebaine" -0.054945054945055 NA
"1681" "CXE1.1" "NISO.5" 4 18 "CXE1" "NISO" "noscapine" "thebaine" 0.032967032967033 NA
"1682" "CXE1.1" "NISO.6" 4 18 "CXE1" "NISO" "noscapine" "thebaine" 0.010989010989011 NA
"1683" "CXE1.1" "PR10-5.11" 4 18 "CXE1" "PR10-5" "noscapine" "unknown" NA NA
"1684" "CYP82X1.1" "CYP82X2.1" 4 4 "CYP82X1" "CYP82X2" "noscapine" "noscapine" 0.994505494505495 7559
"1685" "CYP82X1.1" "AT1.1" 4 4 "CYP82X1" "AT1" "noscapine" "noscapine" 0.961538461538462 22354
"1686" "CYP82X1.1" "OMT2.1" 4 4 "CYP82X1" "OMT2" "noscapine" "noscapine" 0.93956043956044 34984
"1687" "CYP82X1.1" "CYP82Y1.1" 4 4 "CYP82X1" "CYP82Y1" "noscapine" "noscapine" 0.989010989010989 55462
"1688" "CYP82X1.1" "OMT3.1" 4 4 "CYP82X1" "OMT3" "noscapine" "noscapine" 0.934065934065934 110518
"1689" "CYP82X1.1" "CanSyn.1" 4 4 "CYP82X1" "CanSyn" "noscapine" "noscapine" 0.972527472527473 171647
"1690" "CYP82X1.1" "SOMT.1" 4 4 "CYP82X1" "SOMT" "noscapine" "noscapine" 0.967032967032967 174968
"1691" "CYP82X1.1" "REPI.1" 4 4 "CYP82X1" "REPI" "noscapine" "thebaine" 0.851648351648352 405973
"1692" "CYP82X1.1" "SalSyn.1" 4 4 "CYP82X1" "SalSyn" "noscapine" "thebaine" 0.774725274725275 445197
"1693" "CYP82X1.1" "SalAT.2" 4 4 "CYP82X1" "SalAT" "noscapine" "thebaine" 0.730769230769231 515992
"1694" "CYP82X1.1" "SalR.2" 4 4 "CYP82X1" "SalR" "noscapine" "thebaine" 0.945054945054945 526475
"1695" "CYP82X1.1" "THS-2.1" 4 4 "CYP82X1" "THS-2" "noscapine" "thebaine" 0.417582417582418 537117
"1696" "CYP82X1.1" "MSH.2" 4 4 "CYP82X1" "MSH" "noscapine" "sanguinarine" 0.414370965082372 587637
"1697" "CYP82X1.1" "TyrDC2.1" 4 -8 "CYP82X1" "TyrDC2" "noscapine" "dopamine_4HPAA" -0.292507479929767 NA
"1698" "CYP82X1.1" "CNMT.1" 4 -10 "CYP82X1" "CNMT" "noscapine" "reticuline" 0.686813186813187 NA
"1699" "CYP82X1.1" "COR1.1" 4 -11 "CYP82X1" "COR1" "noscapine" "morphine" -0.340659340659341 NA
"1700" "CYP82X1.1" "N7OMT.1" 4 5 "CYP82X1" "N7OMT" "noscapine" "papaverine" 0.791208791208791 NA
"1701" "CYP82X1.1" "P7ODM.1" 4 5 "CYP82X1" "P7ODM" "noscapine" "papaverine" 0.21978021978022 NA
"1702" "CYP82X1.1" "P7ODM.2" 4 5 "CYP82X1" "P7ODM" "noscapine" "papaverine" -0.021978021978022 NA
"1703" "CYP82X1.1" "P7ODM.3" 4 5 "CYP82X1" "P7ODM" "noscapine" "papaverine" 0.230769230769231 NA
"1704" "CYP82X1.1" "COR1.2" 4 -12 "CYP82X1" "COR1" "noscapine" "morphine" -0.313186813186813 NA
"1705" "CYP82X1.1" "PR10-11.1" 4 6 "CYP82X1" "PR10-11" "noscapine" "unknown" 0.0852820614215131 NA
"1706" "CYP82X1.1" "PR10-14.1" 4 6 "CYP82X1" "PR10-14" "noscapine" "unknown" -0.236263736263736 NA
"1707" "CYP82X1.1" "PR10-15.1" 4 6 "CYP82X1" "PR10-15" "noscapine" "unknown" 0.115384615384615 NA
"1708" "CYP82X1.1" "PR10-4.1" 4 6 "CYP82X1" "PR10-4" "noscapine" "unknown" 0.261348252743347 NA
"1709" "CYP82X1.1" "TyrAT.1" 4 -13 "CYP82X1" "TyrAT" "noscapine" "dopamine_4HPAA" 0.758241758241758 NA
"1710" "CYP82X1.1" "MLP-1.1" 4 -14 "CYP82X1" "MLP-1" "noscapine" "unknown" -0.225274725274725 NA
"1711" "CYP82X1.1" "MLP-3.1" 4 7 "CYP82X1" "MLP-3" "noscapine" "unknown" -0.318681318681319 NA
"1712" "CYP82X1.1" "MLP-3.2" 4 7 "CYP82X1" "MLP-3" "noscapine" "unknown" -0.261348252743347 NA
"1713" "CYP82X1.1" "6OMT.1" 4 8 "CYP82X1" "6OMT" "noscapine" "reticuline" 0.928571428571429 NA
"1714" "CYP82X1.1" "CYP80B1.1" 4 8 "CYP82X1" "CYP80B1" "noscapine" "reticuline" 0.928571428571429 NA
"1715" "CYP82X1.1" "CODM.1" 4 9 "CYP82X1" "CODM" "noscapine" "morphine" 0.197802197802198 NA
"1716" "CYP82X1.1" "CODM.2" 4 9 "CYP82X1" "CODM" "noscapine" "morphine" 0.148351648351648 NA
"1717" "CYP82X1.1" "CODM.3" 4 9 "CYP82X1" "CODM" "noscapine" "morphine" 0.178817225561237 NA
"1718" "CYP82X1.1" "TyrDC1.1" 4 10 "CYP82X1" "TyrDC1" "noscapine" "dopamine_4HPAA" 0.197802197802198 NA
"1719" "CYP82X1.1" "TyrDC1.2" 4 10 "CYP82X1" "TyrDC1" "noscapine" "dopamine_4HPAA" 0.340659340659341 NA
"1720" "CYP82X1.1" "TyrDC1.3" 4 10 "CYP82X1" "TyrDC1" "noscapine" "dopamine_4HPAA" 0.0495186163092657 NA
"1721" "CYP82X1.1" "TyrDC1.4" 4 10 "CYP82X1" "TyrDC1" "noscapine" "dopamine_4HPAA" -0.0274725274725275 NA
"1722" "CYP82X1.1" "TyrDC1.5" 4 10 "CYP82X1" "TyrDC1" "noscapine" "dopamine_4HPAA" -0.00549450549450549 NA
"1723" "CYP82X1.1" "TyrDC1.6" 4 10 "CYP82X1" "TyrDC1" "noscapine" "dopamine_4HPAA" -0.00549450549450549 NA
"1724" "CYP82X1.1" "TyrDC1.7" 4 10 "CYP82X1" "TyrDC1" "noscapine" "dopamine_4HPAA" 0.0769230769230769 NA
"1725" "CYP82X1.1" "CYP80B1.2" 4 11 "CYP82X1" "CYP80B1" "noscapine" "reticuline" 0.912087912087912 NA
"1726" "CYP82X1.1" "6OMT.2" 4 11 "CYP82X1" "6OMT" "noscapine" "reticuline" 0.978021978021978 NA
"1727" "CYP82X1.1" "PR10-6.1" 4 12 "CYP82X1" "PR10-6" "noscapine" "unknown" -0.258241758241758 NA
"1728" "CYP82X1.1" "PR10-7.1" 4 12 "CYP82X1" "PR10-7" "noscapine" "unknown" 0.252747252747253 NA
"1729" "CYP82X1.1" "MLP-15.1" 4 13 "CYP82X1" "MLP-15" "noscapine" "unknown" 0.203296703296703 NA
"1730" "CYP82X1.1" "MLP-2.1" 4 13 "CYP82X1" "MLP-2" "noscapine" "unknown" 0.0989010989010989 NA
"1731" "CYP82X1.1" "PR10-14.2" 4 -15 "CYP82X1" "PR10-14" "noscapine" "unknown" 0.297111697855594 NA
"1732" "CYP82X1.1" "PR10-10.1" 4 -16 "CYP82X1" "PR10-10" "noscapine" "unknown" -0.126547575012568 NA
"1733" "CYP82X1.1" "PR10-5.1" 4 14 "CYP82X1" "PR10-5" "noscapine" "unknown" 0.0497245158098847 NA
"1734" "CYP82X1.1" "PR10-5.2" 4 14 "CYP82X1" "PR10-5" "noscapine" "unknown" 0.0607744082120813 NA
"1735" "CYP82X1.1" "PR10-5.3" 4 14 "CYP82X1" "PR10-5" "noscapine" "unknown" 0.055020684788073 NA
"1736" "CYP82X1.1" "PR10-5.4" 4 14 "CYP82X1" "PR10-5" "noscapine" "unknown" -0.101735514945754 NA
"1737" "CYP82X1.1" "PR10-5.5" 4 14 "CYP82X1" "PR10-5" "noscapine" "unknown" -0.0179194716430091 NA
"1738" "CYP82X1.1" "PR10-5.6" 4 14 "CYP82X1" "PR10-5" "noscapine" "unknown" -0.0260072162377308 NA
"1739" "CYP82X1.1" "PR10-5.7" 4 14 "CYP82X1" "PR10-5" "noscapine" "unknown" 0.0497245158098847 NA
"1740" "CYP82X1.1" "PR10-5.8" 4 14 "CYP82X1" "PR10-5" "noscapine" "unknown" 0.0724304236016566 NA
"1741" "CYP82X1.1" "PR10-5.9" 4 14 "CYP82X1" "PR10-5" "noscapine" "unknown" 0.0724304236016566 NA
"1742" "CYP82X1.1" "MLP-4.1" 4 14 "CYP82X1" "MLP-4" "noscapine" "unknown" -0.659340659340659 NA
"1743" "CYP82X1.1" "PR10-9.1" 4 14 "CYP82X1" "PR10-9" "noscapine" "unknown" 0.153846153846154 NA
"1744" "CYP82X1.1" "PR10-8.1" 4 14 "CYP82X1" "PR10-8" "noscapine" "unknown" -0.0934065934065934 NA
"1745" "CYP82X1.1" "PR10-5.10" 4 14 "CYP82X1" "PR10-5" "noscapine" "unknown" -0.0595146513101198 NA
"1746" "CYP82X1.1" "SalAT.1" 4 15 "CYP82X1" "SalAT" "noscapine" "thebaine" 0.741758241758242 NA
"1747" "CYP82X1.1" "SalR.1" 4 15 "CYP82X1" "SalR" "noscapine" "thebaine" 0.840659340659341 NA
"1748" "CYP82X1.1" "THS-1.1" 4 15 "CYP82X1" "THS-1" "noscapine" "thebaine" 0.82967032967033 NA
"1749" "CYP82X1.1" "MSH.1" 4 15 "CYP82X1" "MSH" "noscapine" "sanguinarine" 0.0824175824175824 NA
"1750" "CYP82X1.1" "PR10-12.1" 4 -18 "CYP82X1" "PR10-12" "noscapine" "unknown" -0.261348252743347 NA
"1751" "CYP82X1.1" "TyrDC2.2" 4 -19 "CYP82X1" "TyrDC2" "noscapine" "dopamine_4HPAA" -0.394676108688163 NA
"1752" "CYP82X1.1" "N7OMT.2" 4 -20 "CYP82X1" "N7OMT" "noscapine" "papaverine" 0.703296703296703 NA
"1753" "CYP82X1.1" "COR1.3" 4 17 "CYP82X1" "COR1" "noscapine" "morphine" 0.373626373626374 NA
"1754" "CYP82X1.1" "COR1.4" 4 17 "CYP82X1" "COR1" "noscapine" "morphine" 0.384615384615385 NA
"1755" "CYP82X1.1" "TyrAT.2" 4 -21 "CYP82X1" "TyrAT" "noscapine" "dopamine_4HPAA" 0.884615384615385 NA
"1756" "CYP82X1.1" "SanR.1" 4 -22 "CYP82X1" "SanR" "noscapine" "sanguinarine" 0.78021978021978 NA
"1757" "CYP82X1.1" "MLP-1.2" 4 -23 "CYP82X1" "MLP-1" "noscapine" "unknown" -0.428571428571429 NA
"1758" "CYP82X1.1" "7OMT.1" 4 -24 "CYP82X1" "7OMT" "noscapine" "reticuline" 0.576923076923077 NA
"1759" "CYP82X1.1" "PR10-8.2" 4 18 "CYP82X1" "PR10-8" "noscapine" "unknown" -0.115384615384615 NA
"1760" "CYP82X1.1" "MLP-4.2" 4 18 "CYP82X1" "MLP-4" "noscapine" "unknown" -0.541953745162519 NA
"1761" "CYP82X1.1" "NISO.1" 4 18 "CYP82X1" "NISO" "noscapine" "thebaine" -0.335164835164835 NA
"1762" "CYP82X1.1" "NISO.2" 4 18 "CYP82X1" "NISO" "noscapine" "thebaine" -0.384615384615385 NA
"1763" "CYP82X1.1" "NISO.3" 4 18 "CYP82X1" "NISO" "noscapine" "thebaine" -0.203296703296703 NA
"1764" "CYP82X1.1" "NISO.4" 4 18 "CYP82X1" "NISO" "noscapine" "thebaine" -0.373626373626374 NA
"1765" "CYP82X1.1" "NISO.5" 4 18 "CYP82X1" "NISO" "noscapine" "thebaine" -0.351648351648352 NA
"1766" "CYP82X1.1" "NISO.6" 4 18 "CYP82X1" "NISO" "noscapine" "thebaine" -0.203296703296703 NA
"1767" "CYP82X1.1" "PR10-5.11" 4 18 "CYP82X1" "PR10-5" "noscapine" "unknown" NA NA
"1768" "CYP82X2.1" "AT1.1" 4 4 "CYP82X2" "AT1" "noscapine" "noscapine" 0.967032967032967 14795
"1769" "CYP82X2.1" "OMT2.1" 4 4 "CYP82X2" "OMT2" "noscapine" "noscapine" 0.950549450549451 27425
"1770" "CYP82X2.1" "CYP82Y1.1" 4 4 "CYP82X2" "CYP82Y1" "noscapine" "noscapine" 0.994505494505495 47903
"1771" "CYP82X2.1" "OMT3.1" 4 4 "CYP82X2" "OMT3" "noscapine" "noscapine" 0.928571428571429 102959
"1772" "CYP82X2.1" "CanSyn.1" 4 4 "CYP82X2" "CanSyn" "noscapine" "noscapine" 0.978021978021978 164088
"1773" "CYP82X2.1" "SOMT.1" 4 4 "CYP82X2" "SOMT" "noscapine" "noscapine" 0.972527472527473 167409
"1774" "CYP82X2.1" "REPI.1" 4 4 "CYP82X2" "REPI" "noscapine" "thebaine" 0.846153846153846 398414
"1775" "CYP82X2.1" "SalSyn.1" 4 4 "CYP82X2" "SalSyn" "noscapine" "thebaine" 0.78021978021978 437638
"1776" "CYP82X2.1" "SalAT.2" 4 4 "CYP82X2" "SalAT" "noscapine" "thebaine" 0.71978021978022 508433
"1777" "CYP82X2.1" "SalR.2" 4 4 "CYP82X2" "SalR" "noscapine" "thebaine" 0.934065934065934 518916
"1778" "CYP82X2.1" "THS-2.1" 4 4 "CYP82X2" "THS-2" "noscapine" "thebaine" 0.423076923076923 529558
"1779" "CYP82X2.1" "MSH.2" 4 4 "CYP82X2" "MSH" "noscapine" "sanguinarine" 0.408846018881274 580078
"1780" "CYP82X2.1" "TyrDC2.1" 4 -8 "CYP82X2" "TyrDC2" "noscapine" "dopamine_4HPAA" -0.298079050976048 NA
"1781" "CYP82X2.1" "CNMT.1" 4 -10 "CYP82X2" "CNMT" "noscapine" "reticuline" 0.681318681318681 NA
"1782" "CYP82X2.1" "COR1.1" 4 -11 "CYP82X2" "COR1" "noscapine" "morphine" -0.307692307692308 NA
"1783" "CYP82X2.1" "N7OMT.1" 4 5 "CYP82X2" "N7OMT" "noscapine" "papaverine" 0.807692307692308 NA
"1784" "CYP82X2.1" "P7ODM.1" 4 5 "CYP82X2" "P7ODM" "noscapine" "papaverine" 0.241758241758242 NA
"1785" "CYP82X2.1" "P7ODM.2" 4 5 "CYP82X2" "P7ODM" "noscapine" "papaverine" 0.0274725274725275 NA
"1786" "CYP82X2.1" "P7ODM.3" 4 5 "CYP82X2" "P7ODM" "noscapine" "papaverine" 0.247252747252747 NA
"1787" "CYP82X2.1" "COR1.2" 4 -12 "CYP82X2" "COR1" "noscapine" "morphine" -0.28021978021978 NA
"1788" "CYP82X2.1" "PR10-11.1" 4 6 "CYP82X2" "PR10-11" "noscapine" "unknown" 0.104539301097339 NA
"1789" "CYP82X2.1" "PR10-14.1" 4 6 "CYP82X2" "PR10-14" "noscapine" "unknown" -0.230769230769231 NA
"1790" "CYP82X2.1" "PR10-15.1" 4 6 "CYP82X2" "PR10-15" "noscapine" "unknown" 0.120879120879121 NA
"1791" "CYP82X2.1" "PR10-4.1" 4 6 "CYP82X2" "PR10-4" "noscapine" "unknown" 0.261348252743347 NA
"1792" "CYP82X2.1" "TyrAT.1" 4 -13 "CYP82X2" "TyrAT" "noscapine" "dopamine_4HPAA" 0.774725274725275 NA
"1793" "CYP82X2.1" "MLP-1.1" 4 -14 "CYP82X2" "MLP-1" "noscapine" "unknown" -0.230769230769231 NA
"1794" "CYP82X2.1" "MLP-3.1" 4 7 "CYP82X2" "MLP-3" "noscapine" "unknown" -0.307692307692308 NA
"1795" "CYP82X2.1" "MLP-3.2" 4 7 "CYP82X2" "MLP-3" "noscapine" "unknown" -0.261348252743347 NA
"1796" "CYP82X2.1" "6OMT.1" 4 8 "CYP82X2" "6OMT" "noscapine" "reticuline" 0.917582417582418 NA
"1797" "CYP82X2.1" "CYP80B1.1" 4 8 "CYP82X2" "CYP80B1" "noscapine" "reticuline" 0.923076923076923 NA
"1798" "CYP82X2.1" "CODM.1" 4 9 "CYP82X2" "CODM" "noscapine" "morphine" 0.186813186813187 NA
"1799" "CYP82X2.1" "CODM.2" 4 9 "CYP82X2" "CODM" "noscapine" "morphine" 0.164835164835165 NA
"1800" "CYP82X2.1" "CODM.3" 4 9 "CYP82X2" "CODM" "noscapine" "morphine" 0.184319294040044 NA
"1801" "CYP82X2.1" "TyrDC1.1" 4 10 "CYP82X2" "TyrDC1" "noscapine" "dopamine_4HPAA" 0.175824175824176 NA
"1802" "CYP82X2.1" "TyrDC1.2" 4 10 "CYP82X2" "TyrDC1" "noscapine" "dopamine_4HPAA" 0.335164835164835 NA
"1803" "CYP82X2.1" "TyrDC1.3" 4 10 "CYP82X2" "TyrDC1" "noscapine" "dopamine_4HPAA" 0.0302613766334401 NA
"1804" "CYP82X2.1" "TyrDC1.4" 4 10 "CYP82X2" "TyrDC1" "noscapine" "dopamine_4HPAA" -0.043956043956044 NA
"1805" "CYP82X2.1" "TyrDC1.5" 4 10 "CYP82X2" "TyrDC1" "noscapine" "dopamine_4HPAA" -0.0274725274725275 NA
"1806" "CYP82X2.1" "TyrDC1.6" 4 10 "CYP82X2" "TyrDC1" "noscapine" "dopamine_4HPAA" -0.0164835164835165 NA
"1807" "CYP82X2.1" "TyrDC1.7" 4 10 "CYP82X2" "TyrDC1" "noscapine" "dopamine_4HPAA" 0.0714285714285714 NA
"1808" "CYP82X2.1" "CYP80B1.2" 4 11 "CYP82X2" "CYP80B1" "noscapine" "reticuline" 0.901098901098901 NA
"1809" "CYP82X2.1" "6OMT.2" 4 11 "CYP82X2" "6OMT" "noscapine" "reticuline" 0.972527472527473 NA
"1810" "CYP82X2.1" "PR10-6.1" 4 12 "CYP82X2" "PR10-6" "noscapine" "unknown" -0.247252747252747 NA
"1811" "CYP82X2.1" "PR10-7.1" 4 12 "CYP82X2" "PR10-7" "noscapine" "unknown" 0.225274725274725 NA
"1812" "CYP82X2.1" "MLP-15.1" 4 13 "CYP82X2" "MLP-15" "noscapine" "unknown" 0.225274725274725 NA
"1813" "CYP82X2.1" "MLP-2.1" 4 13 "CYP82X2" "MLP-2" "noscapine" "unknown" 0.104395604395604 NA
"1814" "CYP82X2.1" "PR10-14.2" 4 -15 "CYP82X2" "PR10-14" "noscapine" "unknown" 0.280605492419172 NA
"1815" "CYP82X2.1" "PR10-10.1" 4 -16 "CYP82X2" "PR10-10" "noscapine" "unknown" -0.134800677730779 NA
"1816" "CYP82X2.1" "PR10-5.1" 4 14 "CYP82X2" "PR10-5" "noscapine" "unknown" 0.0497245158098847 NA
"1817" "CYP82X2.1" "PR10-5.2" 4 14 "CYP82X2" "PR10-5" "noscapine" "unknown" 0.0607744082120813 NA
"1818" "CYP82X2.1" "PR10-5.3" 4 14 "CYP82X2" "PR10-5" "noscapine" "unknown" 0.0412655135910547 NA
"1819" "CYP82X2.1" "PR10-5.4" 4 14 "CYP82X2" "PR10-5" "noscapine" "unknown" -0.101735514945754 NA
"1820" "CYP82X2.1" "PR10-5.5" 4 14 "CYP82X2" "PR10-5" "noscapine" "unknown" -0.0179194716430091 NA
"1821" "CYP82X2.1" "PR10-5.6" 4 14 "CYP82X2" "PR10-5" "noscapine" "unknown" -0.0260072162377308 NA
"1822" "CYP82X2.1" "PR10-5.7" 4 14 "CYP82X2" "PR10-5" "noscapine" "unknown" 0.0497245158098847 NA
"1823" "CYP82X2.1" "PR10-5.8" 4 14 "CYP82X2" "PR10-5" "noscapine" "unknown" 0.0724304236016566 NA
"1824" "CYP82X2.1" "PR10-5.9" 4 14 "CYP82X2" "PR10-5" "noscapine" "unknown" 0.0724304236016566 NA
"1825" "CYP82X2.1" "MLP-4.1" 4 14 "CYP82X2" "MLP-4" "noscapine" "unknown" -0.620879120879121 NA
"1826" "CYP82X2.1" "PR10-9.1" 4 14 "CYP82X2" "PR10-9" "noscapine" "unknown" 0.159340659340659 NA
"1827" "CYP82X2.1" "PR10-8.1" 4 14 "CYP82X2" "PR10-8" "noscapine" "unknown" -0.0879120879120879 NA
"1828" "CYP82X2.1" "PR10-5.10" 4 14 "CYP82X2" "PR10-5" "noscapine" "unknown" -0.0595146513101198 NA
"1829" "CYP82X2.1" "SalAT.1" 4 15 "CYP82X2" "SalAT" "noscapine" "thebaine" 0.730769230769231 NA
"1830" "CYP82X2.1" "SalR.1" 4 15 "CYP82X2" "SalR" "noscapine" "thebaine" 0.846153846153846 NA
"1831" "CYP82X2.1" "THS-1.1" 4 15 "CYP82X2" "THS-1" "noscapine" "thebaine" 0.818681318681319 NA
"1832" "CYP82X2.1" "MSH.1" 4 15 "CYP82X2" "MSH" "noscapine" "sanguinarine" 0.0659340659340659 NA
"1833" "CYP82X2.1" "PR10-12.1" 4 -18 "CYP82X2" "PR10-12" "noscapine" "unknown" -0.261348252743347 NA
"1834" "CYP82X2.1" "TyrDC2.2" 4 -19 "CYP82X2" "TyrDC2" "noscapine" "dopamine_4HPAA" -0.394676108688163 NA
"1835" "CYP82X2.1" "N7OMT.2" 4 -20 "CYP82X2" "N7OMT" "noscapine" "papaverine" 0.692307692307692 NA
"1836" "CYP82X2.1" "COR1.3" 4 17 "CYP82X2" "COR1" "noscapine" "morphine" 0.406593406593407 NA
"1837" "CYP82X2.1" "COR1.4" 4 17 "CYP82X2" "COR1" "noscapine" "morphine" 0.401098901098901 NA
"1838" "CYP82X2.1" "TyrAT.2" 4 -21 "CYP82X2" "TyrAT" "noscapine" "dopamine_4HPAA" 0.895604395604396 NA
"1839" "CYP82X2.1" "SanR.1" 4 -22 "CYP82X2" "SanR" "noscapine" "sanguinarine" 0.769230769230769 NA
"1840" "CYP82X2.1" "MLP-1.2" 4 -23 "CYP82X2" "MLP-1" "noscapine" "unknown" -0.434065934065934 NA
"1841" "CYP82X2.1" "7OMT.1" 4 -24 "CYP82X2" "7OMT" "noscapine" "reticuline" 0.582417582417582 NA
"1842" "CYP82X2.1" "PR10-8.2" 4 18 "CYP82X2" "PR10-8" "noscapine" "unknown" -0.0824175824175824 NA
"1843" "CYP82X2.1" "MLP-4.2" 4 18 "CYP82X2" "MLP-4" "noscapine" "unknown" -0.530949608204904 NA
"1844" "CYP82X2.1" "NISO.1" 4 18 "CYP82X2" "NISO" "noscapine" "thebaine" -0.318681318681319 NA
"1845" "CYP82X2.1" "NISO.2" 4 18 "CYP82X2" "NISO" "noscapine" "thebaine" -0.379120879120879 NA
"1846" "CYP82X2.1" "NISO.3" 4 18 "CYP82X2" "NISO" "noscapine" "thebaine" -0.197802197802198 NA
"1847" "CYP82X2.1" "NISO.4" 4 18 "CYP82X2" "NISO" "noscapine" "thebaine" -0.362637362637363 NA
"1848" "CYP82X2.1" "NISO.5" 4 18 "CYP82X2" "NISO" "noscapine" "thebaine" -0.335164835164835 NA
"1849" "CYP82X2.1" "NISO.6" 4 18 "CYP82X2" "NISO" "noscapine" "thebaine" -0.21978021978022 NA
"1850" "CYP82X2.1" "PR10-5.11" 4 18 "CYP82X2" "PR10-5" "noscapine" "unknown" NA NA
"1851" "AT1.1" "OMT2.1" 4 4 "AT1" "OMT2" "noscapine" "noscapine" 0.923076923076923 12630
"1852" "AT1.1" "CYP82Y1.1" 4 4 "AT1" "CYP82Y1" "noscapine" "noscapine" 0.956043956043956 33108
"1853" "AT1.1" "OMT3.1" 4 4 "AT1" "OMT3" "noscapine" "noscapine" 0.93956043956044 88164
"1854" "AT1.1" "CanSyn.1" 4 4 "AT1" "CanSyn" "noscapine" "noscapine" 0.972527472527473 149293
"1855" "AT1.1" "SOMT.1" 4 4 "AT1" "SOMT" "noscapine" "noscapine" 0.950549450549451 152614
"1856" "AT1.1" "REPI.1" 4 4 "AT1" "REPI" "noscapine" "thebaine" 0.906593406593407 383619
"1857" "AT1.1" "SalSyn.1" 4 4 "AT1" "SalSyn" "noscapine" "thebaine" 0.78021978021978 422843
"1858" "AT1.1" "SalAT.2" 4 4 "AT1" "SalAT" "noscapine" "thebaine" 0.752747252747253 493638
"1859" "AT1.1" "SalR.2" 4 4 "AT1" "SalR" "noscapine" "thebaine" 0.950549450549451 504121
"1860" "AT1.1" "THS-2.1" 4 4 "AT1" "THS-2" "noscapine" "thebaine" 0.494505494505495 514763
"1861" "AT1.1" "MSH.2" 4 4 "AT1" "MSH" "noscapine" "sanguinarine" 0.276247310054915 565283
"1862" "AT1.1" "TyrDC2.1" 4 -8 "AT1" "TyrDC2" "noscapine" "dopamine_4HPAA" -0.423439399517377 NA
"1863" "AT1.1" "CNMT.1" 4 -10 "AT1" "CNMT" "noscapine" "reticuline" 0.554945054945055 NA
"1864" "AT1.1" "COR1.1" 4 -11 "AT1" "COR1" "noscapine" "morphine" -0.318681318681319 NA
"1865" "AT1.1" "N7OMT.1" 4 5 "AT1" "N7OMT" "noscapine" "papaverine" 0.868131868131868 NA
"1866" "AT1.1" "P7ODM.1" 4 5 "AT1" "P7ODM" "noscapine" "papaverine" 0.186813186813187 NA
"1867" "AT1.1" "P7ODM.2" 4 5 "AT1" "P7ODM" "noscapine" "papaverine" -0.120879120879121 NA
"1868" "AT1.1" "P7ODM.3" 4 5 "AT1" "P7ODM" "noscapine" "papaverine" 0.148351648351648 NA
"1869" "AT1.1" "COR1.2" 4 -12 "AT1" "COR1" "noscapine" "morphine" -0.28021978021978 NA
"1870" "AT1.1" "PR10-11.1" 4 6 "AT1" "PR10-11" "noscapine" "unknown" 0.200825499476466 NA
"1871" "AT1.1" "PR10-14.1" 4 6 "AT1" "PR10-14" "noscapine" "unknown" -0.318681318681319 NA
"1872" "AT1.1" "PR10-15.1" 4 6 "AT1" "PR10-15" "noscapine" "unknown" 0.10989010989011 NA
"1873" "AT1.1" "PR10-4.1" 4 6 "AT1" "PR10-4" "noscapine" "unknown" 0.283356526658576 NA
"1874" "AT1.1" "TyrAT.1" 4 -13 "AT1" "TyrAT" "noscapine" "dopamine_4HPAA" 0.708791208791209 NA
"1875" "AT1.1" "MLP-1.1" 4 -14 "AT1" "MLP-1" "noscapine" "unknown" -0.324175824175824 NA
"1876" "AT1.1" "MLP-3.1" 4 7 "AT1" "MLP-3" "noscapine" "unknown" -0.302197802197802 NA
"1877" "AT1.1" "MLP-3.2" 4 7 "AT1" "MLP-3" "noscapine" "unknown" -0.283356526658576 NA
"1878" "AT1.1" "6OMT.1" 4 8 "AT1" "6OMT" "noscapine" "reticuline" 0.895604395604396 NA
"1879" "AT1.1" "CYP80B1.1" 4 8 "AT1" "CYP80B1" "noscapine" "reticuline" 0.950549450549451 NA
"1880" "AT1.1" "CODM.1" 4 9 "AT1" "CODM" "noscapine" "morphine" 0.269230769230769 NA
"1881" "AT1.1" "CODM.2" 4 9 "AT1" "CODM" "noscapine" "morphine" 0.236263736263736 NA
"1882" "AT1.1" "CODM.3" 4 9 "AT1" "CODM" "noscapine" "morphine" 0.277854458179768 NA
"1883" "AT1.1" "TyrDC1.1" 4 10 "AT1" "TyrDC1" "noscapine" "dopamine_4HPAA" 0.120879120879121 NA
"1884" "AT1.1" "TyrDC1.2" 4 10 "AT1" "TyrDC1" "noscapine" "dopamine_4HPAA" 0.241758241758242 NA
"1885" "AT1.1" "TyrDC1.3" 4 10 "AT1" "TyrDC1" "noscapine" "dopamine_4HPAA" -0.0687758559850912 NA
"1886" "AT1.1" "TyrDC1.4" 4 10 "AT1" "TyrDC1" "noscapine" "dopamine_4HPAA" -0.126373626373626 NA
"1887" "AT1.1" "TyrDC1.5" 4 10 "AT1" "TyrDC1" "noscapine" "dopamine_4HPAA" -0.10989010989011 NA
"1888" "AT1.1" "TyrDC1.6" 4 10 "AT1" "TyrDC1" "noscapine" "dopamine_4HPAA" -0.10989010989011 NA
"1889" "AT1.1" "TyrDC1.7" 4 10 "AT1" "TyrDC1" "noscapine" "dopamine_4HPAA" -0.0274725274725275 NA
"1890" "AT1.1" "CYP80B1.2" 4 11 "AT1" "CYP80B1" "noscapine" "reticuline" 0.895604395604396 NA
"1891" "AT1.1" "6OMT.2" 4 11 "AT1" "6OMT" "noscapine" "reticuline" 0.989010989010989 NA
"1892" "AT1.1" "PR10-6.1" 4 12 "AT1" "PR10-6" "noscapine" "unknown" -0.296703296703297 NA
"1893" "AT1.1" "PR10-7.1" 4 12 "AT1" "PR10-7" "noscapine" "unknown" 0.263736263736264 NA
"1894" "AT1.1" "MLP-15.1" 4 13 "AT1" "MLP-15" "noscapine" "unknown" 0.274725274725275 NA
"1895" "AT1.1" "MLP-2.1" 4 13 "AT1" "MLP-2" "noscapine" "unknown" 0.131868131868132 NA
"1896" "AT1.1" "PR10-14.2" 4 -15 "AT1" "PR10-14" "noscapine" "unknown" 0.184319294040044 NA
"1897" "AT1.1" "PR10-10.1" 4 -16 "AT1" "PR10-10" "noscapine" "unknown" -0.0385144793516511 NA
"1898" "AT1.1" "PR10-5.1" 4 14 "AT1" "PR10-5" "noscapine" "unknown" 0.143648601228556 NA
"1899" "AT1.1" "PR10-5.2" 4 14 "AT1" "PR10-5" "noscapine" "unknown" 0.138123655027457 NA
"1900" "AT1.1" "PR10-5.3" 4 14 "AT1" "PR10-5" "noscapine" "unknown" 0.110041369576146 NA
"1901" "AT1.1" "PR10-5.4" 4 14 "AT1" "PR10-5" "noscapine" "unknown" 0.0169559191576257 NA
"1902" "AT1.1" "PR10-5.5" 4 14 "AT1" "PR10-5" "noscapine" "unknown" 0.0895973582150454 NA
"1903" "AT1.1" "PR10-5.6" 4 14 "AT1" "PR10-5" "noscapine" "unknown" 0.0693525766339487 NA
"1904" "AT1.1" "PR10-5.7" 4 14 "AT1" "PR10-5" "noscapine" "unknown" 0.143648601228556 NA
"1905" "AT1.1" "PR10-5.8" 4 14 "AT1" "PR10-5" "noscapine" "unknown" 0.181076059004142 NA
"1906" "AT1.1" "PR10-5.9" 4 14 "AT1" "PR10-5" "noscapine" "unknown" 0.181076059004142 NA
"1907" "AT1.1" "MLP-4.1" 4 14 "AT1" "MLP-4" "noscapine" "unknown" -0.582417582417582 NA
"1908" "AT1.1" "PR10-9.1" 4 14 "AT1" "PR10-9" "noscapine" "unknown" 0.214285714285714 NA
"1909" "AT1.1" "PR10-8.1" 4 14 "AT1" "PR10-8" "noscapine" "unknown" 0.00549450549450549 NA
"1910" "AT1.1" "PR10-5.10" 4 14 "AT1" "PR10-5" "noscapine" "unknown" -0.00313235006895368 NA
"1911" "AT1.1" "SalAT.1" 4 15 "AT1" "SalAT" "noscapine" "thebaine" 0.758241758241758 NA
"1912" "AT1.1" "SalR.1" 4 15 "AT1" "SalR" "noscapine" "thebaine" 0.89010989010989 NA
"1913" "AT1.1" "THS-1.1" 4 15 "AT1" "THS-1" "noscapine" "thebaine" 0.879120879120879 NA
"1914" "AT1.1" "MSH.1" 4 15 "AT1" "MSH" "noscapine" "sanguinarine" -0.0164835164835165 NA
"1915" "AT1.1" "PR10-12.1" 4 -18 "AT1" "PR10-12" "noscapine" "unknown" -0.189821362518852 NA
"1916" "AT1.1" "TyrDC2.2" 4 -19 "AT1" "TyrDC2" "noscapine" "dopamine_4HPAA" -0.494911310894681 NA
"1917" "AT1.1" "N7OMT.2" 4 -20 "AT1" "N7OMT" "noscapine" "papaverine" 0.675824175824176 NA
"1918" "AT1.1" "COR1.3" 4 17 "AT1" "COR1" "noscapine" "morphine" 0.406593406593407 NA
"1919" "AT1.1" "COR1.4" 4 17 "AT1" "COR1" "noscapine" "morphine" 0.428571428571429 NA
"1920" "AT1.1" "TyrAT.2" 4 -21 "AT1" "TyrAT" "noscapine" "dopamine_4HPAA" 0.912087912087912 NA
"1921" "AT1.1" "SanR.1" 4 -22 "AT1" "SanR" "noscapine" "sanguinarine" 0.664835164835165 NA
"1922" "AT1.1" "MLP-1.2" 4 -23 "AT1" "MLP-1" "noscapine" "unknown" -0.494505494505495 NA
"1923" "AT1.1" "7OMT.1" 4 -24 "AT1" "7OMT" "noscapine" "reticuline" 0.631868131868132 NA
"1924" "AT1.1" "PR10-8.2" 4 18 "AT1" "PR10-8" "noscapine" "unknown" -0.186813186813187 NA
"1925" "AT1.1" "MLP-4.2" 4 18 "AT1" "MLP-4" "noscapine" "unknown" -0.506190300050271 NA
"1926" "AT1.1" "NISO.1" 4 18 "AT1" "NISO" "noscapine" "thebaine" -0.263736263736264 NA
"1927" "AT1.1" "NISO.2" 4 18 "AT1" "NISO" "noscapine" "thebaine" -0.302197802197802 NA
"1928" "AT1.1" "NISO.3" 4 18 "AT1" "NISO" "noscapine" "thebaine" -0.164835164835165 NA
"1929" "AT1.1" "NISO.4" 4 18 "AT1" "NISO" "noscapine" "thebaine" -0.302197802197802 NA
"1930" "AT1.1" "NISO.5" 4 18 "AT1" "NISO" "noscapine" "thebaine" -0.263736263736264 NA
"1931" "AT1.1" "NISO.6" 4 18 "AT1" "NISO" "noscapine" "thebaine" -0.159340659340659 NA
"1932" "AT1.1" "PR10-5.11" 4 18 "AT1" "PR10-5" "noscapine" "unknown" NA NA
"1933" "OMT2.1" "CYP82Y1.1" 4 4 "OMT2" "CYP82Y1" "noscapine" "noscapine" 0.945054945054945 20478
"1934" "OMT2.1" "OMT3.1" 4 4 "OMT2" "OMT3" "noscapine" "noscapine" 0.857142857142857 75534
"1935" "OMT2.1" "CanSyn.1" 4 4 "OMT2" "CanSyn" "noscapine" "noscapine" 0.912087912087912 136663
"1936" "OMT2.1" "SOMT.1" 4 4 "OMT2" "SOMT" "noscapine" "noscapine" 0.901098901098901 139984
"1937" "OMT2.1" "REPI.1" 4 4 "OMT2" "REPI" "noscapine" "thebaine" 0.741758241758242 370989
"1938" "OMT2.1" "SalSyn.1" 4 4 "OMT2" "SalSyn" "noscapine" "thebaine" 0.697802197802198 410213
"1939" "OMT2.1" "SalAT.2" 4 4 "OMT2" "SalAT" "noscapine" "thebaine" 0.615384615384615 481008
"1940" "OMT2.1" "SalR.2" 4 4 "OMT2" "SalR" "noscapine" "thebaine" 0.857142857142857 491491
"1941" "OMT2.1" "THS-2.1" 4 4 "OMT2" "THS-2" "noscapine" "thebaine" 0.351648351648352 502133
"1942" "OMT2.1" "MSH.2" 4 4 "OMT2" "MSH" "noscapine" "sanguinarine" 0.524869889104338 552653
"1943" "OMT2.1" "TyrDC2.1" 4 -8 "OMT2" "TyrDC2" "noscapine" "dopamine_4HPAA" -0.17550448795786 NA
"1944" "OMT2.1" "CNMT.1" 4 -10 "OMT2" "CNMT" "noscapine" "reticuline" 0.659340659340659 NA
"1945" "OMT2.1" "COR1.1" 4 -11 "OMT2" "COR1" "noscapine" "morphine" -0.236263736263736 NA
"1946" "OMT2.1" "N7OMT.1" 4 5 "OMT2" "N7OMT" "noscapine" "papaverine" 0.686813186813187 NA
"1947" "OMT2.1" "P7ODM.1" 4 5 "OMT2" "P7ODM" "noscapine" "papaverine" 0.318681318681319 NA
"1948" "OMT2.1" "P7ODM.2" 4 5 "OMT2" "P7ODM" "noscapine" "papaverine" 0.131868131868132 NA
"1949" "OMT2.1" "P7ODM.3" 4 5 "OMT2" "P7ODM" "noscapine" "papaverine" 0.313186813186813 NA
"1950" "OMT2.1" "COR1.2" 4 -12 "OMT2" "COR1" "noscapine" "morphine" -0.175824175824176 NA
"1951" "OMT2.1" "PR10-11.1" 4 6 "OMT2" "PR10-11" "noscapine" "unknown" -0.0687758559850912 NA
"1952" "OMT2.1" "PR10-14.1" 4 6 "OMT2" "PR10-14" "noscapine" "unknown" -0.0879120879120879 NA
"1953" "OMT2.1" "PR10-15.1" 4 6 "OMT2" "PR10-15" "noscapine" "unknown" 0.0274725274725275 NA
"1954" "OMT2.1" "PR10-4.1" 4 6 "OMT2" "PR10-4" "noscapine" "unknown" 0.0715268902244948 NA
"1955" "OMT2.1" "TyrAT.1" 4 -13 "OMT2" "TyrAT" "noscapine" "dopamine_4HPAA" 0.725274725274725 NA
"1956" "OMT2.1" "MLP-1.1" 4 -14 "OMT2" "MLP-1" "noscapine" "unknown" -0.0824175824175824 NA
"1957" "OMT2.1" "MLP-3.1" 4 7 "OMT2" "MLP-3" "noscapine" "unknown" -0.318681318681319 NA
"1958" "OMT2.1" "MLP-3.2" 4 7 "OMT2" "MLP-3" "noscapine" "unknown" -0.335626177207245 NA
"1959" "OMT2.1" "6OMT.1" 4 8 "OMT2" "6OMT" "noscapine" "reticuline" 0.93956043956044 NA
"1960" "OMT2.1" "CYP80B1.1" 4 8 "OMT2" "CYP80B1" "noscapine" "reticuline" 0.840659340659341 NA
"1961" "OMT2.1" "CODM.1" 4 9 "OMT2" "CODM" "noscapine" "morphine" 0.00549450549450549 NA
"1962" "OMT2.1" "CODM.2" 4 9 "OMT2" "CODM" "noscapine" "morphine" -0.010989010989011 NA
"1963" "OMT2.1" "CODM.3" 4 9 "OMT2" "CODM" "noscapine" "morphine" 0.0220082739152292 NA
"1964" "OMT2.1" "TyrDC1.1" 4 10 "OMT2" "TyrDC1" "noscapine" "dopamine_4HPAA" 0.203296703296703 NA
"1965" "OMT2.1" "TyrDC1.2" 4 10 "OMT2" "TyrDC1" "noscapine" "dopamine_4HPAA" 0.384615384615385 NA
"1966" "OMT2.1" "TyrDC1.3" 4 10 "OMT2" "TyrDC1" "noscapine" "dopamine_4HPAA" 0.055020684788073 NA
"1967" "OMT2.1" "TyrDC1.4" 4 10 "OMT2" "TyrDC1" "noscapine" "dopamine_4HPAA" 0 NA
"1968" "OMT2.1" "TyrDC1.5" 4 10 "OMT2" "TyrDC1" "noscapine" "dopamine_4HPAA" -0.00549450549450549 NA
"1969" "OMT2.1" "TyrDC1.6" 4 10 "OMT2" "TyrDC1" "noscapine" "dopamine_4HPAA" 0.043956043956044 NA
"1970" "OMT2.1" "TyrDC1.7" 4 10 "OMT2" "TyrDC1" "noscapine" "dopamine_4HPAA" 0.137362637362637 NA
"1971" "OMT2.1" "CYP80B1.2" 4 11 "OMT2" "CYP80B1" "noscapine" "reticuline" 0.818681318681319 NA
"1972" "OMT2.1" "6OMT.2" 4 11 "OMT2" "6OMT" "noscapine" "reticuline" 0.917582417582418 NA
"1973" "OMT2.1" "PR10-6.1" 4 12 "OMT2" "PR10-6" "noscapine" "unknown" -0.0934065934065934 NA
"1974" "OMT2.1" "PR10-7.1" 4 12 "OMT2" "PR10-7" "noscapine" "unknown" 0.021978021978022 NA
"1975" "OMT2.1" "MLP-15.1" 4 13 "OMT2" "MLP-15" "noscapine" "unknown" 0.043956043956044 NA
"1976" "OMT2.1" "MLP-2.1" 4 13 "OMT2" "MLP-2" "noscapine" "unknown" -0.0934065934065934 NA
"1977" "OMT2.1" "PR10-14.2" 4 -15 "OMT2" "PR10-14" "noscapine" "unknown" 0.17331515708243 NA
"1978" "OMT2.1" "PR10-10.1" 4 -16 "OMT2" "PR10-10" "noscapine" "unknown" -0.250344115785732 NA
"1979" "OMT2.1" "PR10-5.1" 4 14 "OMT2" "PR10-5" "noscapine" "unknown" -0.138123655027457 NA
"1980" "OMT2.1" "PR10-5.2" 4 14 "OMT2" "PR10-5" "noscapine" "unknown" -0.132598708826359 NA
"1981" "OMT2.1" "PR10-5.3" 4 14 "OMT2" "PR10-5" "noscapine" "unknown" -0.145804814688393 NA
"1982" "OMT2.1" "PR10-5.4" 4 14 "OMT2" "PR10-5" "noscapine" "unknown" -0.259990760416928 NA
"1983" "OMT2.1" "PR10-5.5" 4 14 "OMT2" "PR10-5" "noscapine" "unknown" -0.173221559215755 NA
"1984" "OMT2.1" "PR10-5.6" 4 14 "OMT2" "PR10-5" "noscapine" "unknown" -0.196498967129521 NA
"1985" "OMT2.1" "PR10-5.7" 4 14 "OMT2" "PR10-5" "noscapine" "unknown" -0.138123655027457 NA
"1986" "OMT2.1" "PR10-5.8" 4 14 "OMT2" "PR10-5" "noscapine" "unknown" -0.108645635402485 NA
"1987" "OMT2.1" "PR10-5.9" 4 14 "OMT2" "PR10-5" "noscapine" "unknown" -0.108645635402485 NA
"1988" "OMT2.1" "MLP-4.1" 4 14 "OMT2" "MLP-4" "noscapine" "unknown" -0.445054945054945 NA
"1989" "OMT2.1" "PR10-9.1" 4 14 "OMT2" "PR10-9" "noscapine" "unknown" 0.0879120879120879 NA
"1990" "OMT2.1" "PR10-8.1" 4 14 "OMT2" "PR10-8" "noscapine" "unknown" -0.0384615384615385 NA
"1991" "OMT2.1" "PR10-5.10" 4 14 "OMT2" "PR10-5" "noscapine" "unknown" -0.228661555033618 NA
"1992" "OMT2.1" "SalAT.1" 4 15 "OMT2" "SalAT" "noscapine" "thebaine" 0.631868131868132 NA
"1993" "OMT2.1" "SalR.1" 4 15 "OMT2" "SalR" "noscapine" "thebaine" 0.769230769230769 NA
"1994" "OMT2.1" "THS-1.1" 4 15 "OMT2" "THS-1" "noscapine" "thebaine" 0.708791208791209 NA
"1995" "OMT2.1" "MSH.1" 4 15 "OMT2" "MSH" "noscapine" "sanguinarine" 0.214285714285714 NA
"1996" "OMT2.1" "PR10-12.1" 4 -18 "OMT2" "PR10-12" "noscapine" "unknown" -0.440165478304584 NA
"1997" "OMT2.1" "TyrDC2.2" 4 -19 "OMT2" "TyrDC2" "noscapine" "dopamine_4HPAA" -0.325764407171182 NA
"1998" "OMT2.1" "N7OMT.2" 4 -20 "OMT2" "N7OMT" "noscapine" "papaverine" 0.824175824175824 NA
"1999" "OMT2.1" "COR1.3" 4 17 "OMT2" "COR1" "noscapine" "morphine" 0.274725274725275 NA
"2000" "OMT2.1" "COR1.4" 4 17 "OMT2" "COR1" "noscapine" "morphine" 0.236263736263736 NA
"2001" "OMT2.1" "TyrAT.2" 4 -21 "OMT2" "TyrAT" "noscapine" "dopamine_4HPAA" 0.774725274725275 NA
"2002" "OMT2.1" "SanR.1" 4 -22 "OMT2" "SanR" "noscapine" "sanguinarine" 0.714285714285714 NA
"2003" "OMT2.1" "MLP-1.2" 4 -23 "OMT2" "MLP-1" "noscapine" "unknown" -0.247252747252747 NA
"2004" "OMT2.1" "7OMT.1" 4 -24 "OMT2" "7OMT" "noscapine" "reticuline" 0.461538461538462 NA
"2005" "OMT2.1" "PR10-8.2" 4 18 "OMT2" "PR10-8" "noscapine" "unknown" 0.115384615384615 NA
"2006" "OMT2.1" "MLP-4.2" 4 18 "OMT2" "MLP-4" "noscapine" "unknown" -0.390646861995318 NA
"2007" "OMT2.1" "NISO.1" 4 18 "OMT2" "NISO" "noscapine" "thebaine" -0.467032967032967 NA
"2008" "OMT2.1" "NISO.2" 4 18 "OMT2" "NISO" "noscapine" "thebaine" -0.532967032967033 NA
"2009" "OMT2.1" "NISO.3" 4 18 "OMT2" "NISO" "noscapine" "thebaine" -0.225274725274725 NA
"2010" "OMT2.1" "NISO.4" 4 18 "OMT2" "NISO" "noscapine" "thebaine" -0.5 NA
"2011" "OMT2.1" "NISO.5" 4 18 "OMT2" "NISO" "noscapine" "thebaine" -0.461538461538462 NA
"2012" "OMT2.1" "NISO.6" 4 18 "OMT2" "NISO" "noscapine" "thebaine" -0.351648351648352 NA
"2013" "OMT2.1" "PR10-5.11" 4 18 "OMT2" "PR10-5" "noscapine" "unknown" NA NA
"2014" "CYP82Y1.1" "OMT3.1" 4 4 "CYP82Y1" "OMT3" "noscapine" "noscapine" 0.906593406593407 55056
"2015" "CYP82Y1.1" "CanSyn.1" 4 4 "CYP82Y1" "CanSyn" "noscapine" "noscapine" 0.972527472527473 116185
"2016" "CYP82Y1.1" "SOMT.1" 4 4 "CYP82Y1" "SOMT" "noscapine" "noscapine" 0.956043956043956 119506
"2017" "CYP82Y1.1" "REPI.1" 4 4 "CYP82Y1" "REPI" "noscapine" "thebaine" 0.835164835164835 350511
"2018" "CYP82Y1.1" "SalSyn.1" 4 4 "CYP82Y1" "SalSyn" "noscapine" "thebaine" 0.774725274725275 389735
"2019" "CYP82Y1.1" "SalAT.2" 4 4 "CYP82Y1" "SalAT" "noscapine" "thebaine" 0.714285714285714 460530
"2020" "CYP82Y1.1" "SalR.2" 4 4 "CYP82Y1" "SalR" "noscapine" "thebaine" 0.917582417582418 471013
"2021" "CYP82Y1.1" "THS-2.1" 4 4 "CYP82Y1" "THS-2" "noscapine" "thebaine" 0.412087912087912 481655
"2022" "CYP82Y1.1" "MSH.2" 4 4 "CYP82Y1" "MSH" "noscapine" "sanguinarine" 0.436470749886766 532175
"2023" "CYP82Y1.1" "TyrDC2.1" 4 -8 "CYP82Y1" "TyrDC2" "noscapine" "dopamine_4HPAA" -0.286935908883486 NA
"2024" "CYP82Y1.1" "CNMT.1" 4 -10 "CYP82Y1" "CNMT" "noscapine" "reticuline" 0.703296703296703 NA
"2025" "CYP82Y1.1" "COR1.1" 4 -11 "CYP82Y1" "COR1" "noscapine" "morphine" -0.32967032967033 NA
"2026" "CYP82Y1.1" "N7OMT.1" 4 5 "CYP82Y1" "N7OMT" "noscapine" "papaverine" 0.785714285714286 NA
"2027" "CYP82Y1.1" "P7ODM.1" 4 5 "CYP82Y1" "P7ODM" "noscapine" "papaverine" 0.263736263736264 NA
"2028" "CYP82Y1.1" "P7ODM.2" 4 5 "CYP82Y1" "P7ODM" "noscapine" "papaverine" 0.0384615384615385 NA
"2029" "CYP82Y1.1" "P7ODM.3" 4 5 "CYP82Y1" "P7ODM" "noscapine" "papaverine" 0.285714285714286 NA
"2030" "CYP82Y1.1" "COR1.2" 4 -12 "CYP82Y1" "COR1" "noscapine" "morphine" -0.296703296703297 NA
"2031" "CYP82Y1.1" "PR10-11.1" 4 6 "CYP82Y1" "PR10-11" "noscapine" "unknown" 0.0797799929427058 NA
"2032" "CYP82Y1.1" "PR10-14.1" 4 6 "CYP82Y1" "PR10-14" "noscapine" "unknown" -0.241758241758242 NA
"2033" "CYP82Y1.1" "PR10-15.1" 4 6 "CYP82Y1" "PR10-15" "noscapine" "unknown" 0.0879120879120879 NA
"2034" "CYP82Y1.1" "PR10-4.1" 4 6 "CYP82Y1" "PR10-4" "noscapine" "unknown" 0.244842047306925 NA
"2035" "CYP82Y1.1" "TyrAT.1" 4 -13 "CYP82Y1" "TyrAT" "noscapine" "dopamine_4HPAA" 0.785714285714286 NA
"2036" "CYP82Y1.1" "MLP-1.1" 4 -14 "CYP82Y1" "MLP-1" "noscapine" "unknown" -0.214285714285714 NA
"2037" "CYP82Y1.1" "MLP-3.1" 4 7 "CYP82Y1" "MLP-3" "noscapine" "unknown" -0.324175824175824 NA
"2038" "CYP82Y1.1" "MLP-3.2" 4 7 "CYP82Y1" "MLP-3" "noscapine" "unknown" -0.266850321222154 NA
"2039" "CYP82Y1.1" "6OMT.1" 4 8 "CYP82Y1" "6OMT" "noscapine" "reticuline" 0.928571428571429 NA
"2040" "CYP82Y1.1" "CYP80B1.1" 4 8 "CYP82Y1" "CYP80B1" "noscapine" "reticuline" 0.928571428571429 NA
"2041" "CYP82Y1.1" "CODM.1" 4 9 "CYP82Y1" "CODM" "noscapine" "morphine" 0.159340659340659 NA
"2042" "CYP82Y1.1" "CODM.2" 4 9 "CYP82Y1" "CODM" "noscapine" "morphine" 0.142857142857143 NA
"2043" "CYP82Y1.1" "CODM.3" 4 9 "CYP82Y1" "CODM" "noscapine" "morphine" 0.154057917406604 NA
"2044" "CYP82Y1.1" "TyrDC1.1" 4 10 "CYP82Y1" "TyrDC1" "noscapine" "dopamine_4HPAA" 0.17032967032967 NA
"2045" "CYP82Y1.1" "TyrDC1.2" 4 10 "CYP82Y1" "TyrDC1" "noscapine" "dopamine_4HPAA" 0.32967032967033 NA
"2046" "CYP82Y1.1" "TyrDC1.3" 4 10 "CYP82Y1" "TyrDC1" "noscapine" "dopamine_4HPAA" 0.0357634451122474 NA
"2047" "CYP82Y1.1" "TyrDC1.4" 4 10 "CYP82Y1" "TyrDC1" "noscapine" "dopamine_4HPAA" -0.0384615384615385 NA
"2048" "CYP82Y1.1" "TyrDC1.5" 4 10 "CYP82Y1" "TyrDC1" "noscapine" "dopamine_4HPAA" -0.021978021978022 NA
"2049" "CYP82Y1.1" "TyrDC1.6" 4 10 "CYP82Y1" "TyrDC1" "noscapine" "dopamine_4HPAA" -0.010989010989011 NA
"2050" "CYP82Y1.1" "TyrDC1.7" 4 10 "CYP82Y1" "TyrDC1" "noscapine" "dopamine_4HPAA" 0.0659340659340659 NA
"2051" "CYP82Y1.1" "CYP80B1.2" 4 11 "CYP82Y1" "CYP80B1" "noscapine" "reticuline" 0.923076923076923 NA
"2052" "CYP82Y1.1" "6OMT.2" 4 11 "CYP82Y1" "6OMT" "noscapine" "reticuline" 0.961538461538462 NA
"2053" "CYP82Y1.1" "PR10-6.1" 4 12 "CYP82Y1" "PR10-6" "noscapine" "unknown" -0.28021978021978 NA
"2054" "CYP82Y1.1" "PR10-7.1" 4 12 "CYP82Y1" "PR10-7" "noscapine" "unknown" 0.214285714285714 NA
"2055" "CYP82Y1.1" "MLP-15.1" 4 13 "CYP82Y1" "MLP-15" "noscapine" "unknown" 0.203296703296703 NA
"2056" "CYP82Y1.1" "MLP-2.1" 4 13 "CYP82Y1" "MLP-2" "noscapine" "unknown" 0.0824175824175824 NA
"2057" "CYP82Y1.1" "PR10-14.2" 4 -15 "CYP82Y1" "PR10-14" "noscapine" "unknown" 0.250344115785732 NA
"2058" "CYP82Y1.1" "PR10-10.1" 4 -16 "CYP82Y1" "PR10-10" "noscapine" "unknown" -0.176066191321833 NA
"2059" "CYP82Y1.1" "PR10-5.1" 4 14 "CYP82Y1" "PR10-5" "noscapine" "unknown" 0.0220997848043932 NA
"2060" "CYP82Y1.1" "PR10-5.2" 4 14 "CYP82Y1" "PR10-5" "noscapine" "unknown" 0.0331496772065898 NA
"2061" "CYP82Y1.1" "PR10-5.3" 4 14 "CYP82Y1" "PR10-5" "noscapine" "unknown" 0.0110041369576146 NA
"2062" "CYP82Y1.1" "PR10-5.4" 4 14 "CYP82Y1" "PR10-5" "noscapine" "unknown" -0.129995380208464 NA
"2063" "CYP82Y1.1" "PR10-5.5" 4 14 "CYP82Y1" "PR10-5" "noscapine" "unknown" -0.0179194716430091 NA
"2064" "CYP82Y1.1" "PR10-5.6" 4 14 "CYP82Y1" "PR10-5" "noscapine" "unknown" -0.0520144324754615 NA
"2065" "CYP82Y1.1" "PR10-5.7" 4 14 "CYP82Y1" "PR10-5" "noscapine" "unknown" 0.0220997848043932 NA
"2066" "CYP82Y1.1" "PR10-5.8" 4 14 "CYP82Y1" "PR10-5" "noscapine" "unknown" 0.0473583538933909 NA
"2067" "CYP82Y1.1" "PR10-5.9" 4 14 "CYP82Y1" "PR10-5" "noscapine" "unknown" 0.0473583538933909 NA
"2068" "CYP82Y1.1" "MLP-4.1" 4 14 "CYP82Y1" "MLP-4" "noscapine" "unknown" -0.637362637362637 NA
"2069" "CYP82Y1.1" "PR10-9.1" 4 14 "CYP82Y1" "PR10-9" "noscapine" "unknown" 0.148351648351648 NA
"2070" "CYP82Y1.1" "PR10-8.1" 4 14 "CYP82Y1" "PR10-8" "noscapine" "unknown" -0.10989010989011 NA
"2071" "CYP82Y1.1" "PR10-5.10" 4 14 "CYP82Y1" "PR10-5" "noscapine" "unknown" -0.0595146513101198 NA
"2072" "CYP82Y1.1" "SalAT.1" 4 15 "CYP82Y1" "SalAT" "noscapine" "thebaine" 0.725274725274725 NA
"2073" "CYP82Y1.1" "SalR.1" 4 15 "CYP82Y1" "SalR" "noscapine" "thebaine" 0.840659340659341 NA
"2074" "CYP82Y1.1" "THS-1.1" 4 15 "CYP82Y1" "THS-1" "noscapine" "thebaine" 0.813186813186813 NA
"2075" "CYP82Y1.1" "MSH.1" 4 15 "CYP82Y1" "MSH" "noscapine" "sanguinarine" 0.10989010989011 NA
"2076" "CYP82Y1.1" "PR10-12.1" 4 -18 "CYP82Y1" "PR10-12" "noscapine" "unknown" -0.288858595137383 NA
"2077" "CYP82Y1.1" "TyrDC2.2" 4 -19 "CYP82Y1" "TyrDC2" "noscapine" "dopamine_4HPAA" -0.407205508963978 NA
"2078" "CYP82Y1.1" "N7OMT.2" 4 -20 "CYP82Y1" "N7OMT" "noscapine" "papaverine" 0.681318681318681 NA
"2079" "CYP82Y1.1" "COR1.3" 4 17 "CYP82Y1" "COR1" "noscapine" "morphine" 0.401098901098901 NA
"2080" "CYP82Y1.1" "COR1.4" 4 17 "CYP82Y1" "COR1" "noscapine" "morphine" 0.406593406593407 NA
"2081" "CYP82Y1.1" "TyrAT.2" 4 -21 "CYP82Y1" "TyrAT" "noscapine" "dopamine_4HPAA" 0.89010989010989 NA
"2082" "CYP82Y1.1" "SanR.1" 4 -22 "CYP82Y1" "SanR" "noscapine" "sanguinarine" 0.813186813186813 NA
"2083" "CYP82Y1.1" "MLP-1.2" 4 -23 "CYP82Y1" "MLP-1" "noscapine" "unknown" -0.450549450549451 NA
"2084" "CYP82Y1.1" "7OMT.1" 4 -24 "CYP82Y1" "7OMT" "noscapine" "reticuline" 0.549450549450549 NA
"2085" "CYP82Y1.1" "PR10-8.2" 4 18 "CYP82Y1" "PR10-8" "noscapine" "unknown" -0.0604395604395604 NA
"2086" "CYP82Y1.1" "MLP-4.2" 4 18 "CYP82Y1" "MLP-4" "noscapine" "unknown" -0.536451676683711 NA
"2087" "CYP82Y1.1" "NISO.1" 4 18 "CYP82Y1" "NISO" "noscapine" "thebaine" -0.32967032967033 NA
"2088" "CYP82Y1.1" "NISO.2" 4 18 "CYP82Y1" "NISO" "noscapine" "thebaine" -0.39010989010989 NA
"2089" "CYP82Y1.1" "NISO.3" 4 18 "CYP82Y1" "NISO" "noscapine" "thebaine" -0.208791208791209 NA
"2090" "CYP82Y1.1" "NISO.4" 4 18 "CYP82Y1" "NISO" "noscapine" "thebaine" -0.373626373626374 NA
"2091" "CYP82Y1.1" "NISO.5" 4 18 "CYP82Y1" "NISO" "noscapine" "thebaine" -0.340659340659341 NA
"2092" "CYP82Y1.1" "NISO.6" 4 18 "CYP82Y1" "NISO" "noscapine" "thebaine" -0.225274725274725 NA
"2093" "CYP82Y1.1" "PR10-5.11" 4 18 "CYP82Y1" "PR10-5" "noscapine" "unknown" NA NA
"2094" "OMT3.1" "CanSyn.1" 4 4 "OMT3" "CanSyn" "noscapine" "noscapine" 0.945054945054945 61129
"2095" "OMT3.1" "SOMT.1" 4 4 "OMT3" "SOMT" "noscapine" "noscapine" 0.901098901098901 64450
"2096" "OMT3.1" "REPI.1" 4 4 "OMT3" "REPI" "noscapine" "thebaine" 0.873626373626374 295455
"2097" "OMT3.1" "SalSyn.1" 4 4 "OMT3" "SalSyn" "noscapine" "thebaine" 0.873626373626374 334679
"2098" "OMT3.1" "SalAT.2" 4 4 "OMT3" "SalAT" "noscapine" "thebaine" 0.868131868131868 405474
"2099" "OMT3.1" "SalR.2" 4 4 "OMT3" "SalR" "noscapine" "thebaine" 0.934065934065934 415957
"2100" "OMT3.1" "THS-2.1" 4 4 "OMT3" "THS-2" "noscapine" "thebaine" 0.642857142857143 426599
"2101" "OMT3.1" "MSH.2" 4 4 "OMT3" "MSH" "noscapine" "sanguinarine" 0.204423009440637 477119
"2102" "OMT3.1" "TyrDC2.1" 4 -8 "OMT3" "TyrDC2" "noscapine" "dopamine_4HPAA" -0.546013962535565 NA
"2103" "OMT3.1" "CNMT.1" 4 -10 "OMT3" "CNMT" "noscapine" "reticuline" 0.472527472527473 NA
"2104" "OMT3.1" "COR1.1" 4 -11 "OMT3" "COR1" "noscapine" "morphine" -0.137362637362637 NA
"2105" "OMT3.1" "N7OMT.1" 4 5 "OMT3" "N7OMT" "noscapine" "papaverine" 0.906593406593407 NA
"2106" "OMT3.1" "P7ODM.1" 4 5 "OMT3" "P7ODM" "noscapine" "papaverine" 0.192307692307692 NA
"2107" "OMT3.1" "P7ODM.2" 4 5 "OMT3" "P7ODM" "noscapine" "papaverine" -0.148351648351648 NA
"2108" "OMT3.1" "P7ODM.3" 4 5 "OMT3" "P7ODM" "noscapine" "papaverine" 0.203296703296703 NA
"2109" "OMT3.1" "COR1.2" 4 -12 "OMT3" "COR1" "noscapine" "morphine" -0.120879120879121 NA
"2110" "OMT3.1" "PR10-11.1" 4 6 "OMT3" "PR10-11" "noscapine" "unknown" 0.357634451122474 NA
"2111" "OMT3.1" "PR10-14.1" 4 6 "OMT3" "PR10-14" "noscapine" "unknown" -0.142857142857143 NA
"2112" "OMT3.1" "PR10-15.1" 4 6 "OMT3" "PR10-15" "noscapine" "unknown" 0.252747252747253 NA
"2113" "OMT3.1" "PR10-4.1" 4 6 "OMT3" "PR10-4" "noscapine" "unknown" 0.453920649501602 NA
"2114" "OMT3.1" "TyrAT.1" 4 -13 "OMT3" "TyrAT" "noscapine" "dopamine_4HPAA" 0.653846153846154 NA
"2115" "OMT3.1" "MLP-1.1" 4 -14 "OMT3" "MLP-1" "noscapine" "unknown" -0.214285714285714 NA
"2116" "OMT3.1" "MLP-3.1" 4 7 "OMT3" "MLP-3" "noscapine" "unknown" -0.17032967032967 NA
"2117" "OMT3.1" "MLP-3.2" 4 7 "OMT3" "MLP-3" "noscapine" "unknown" -0.140302746209586 NA
"2118" "OMT3.1" "6OMT.1" 4 8 "OMT3" "6OMT" "noscapine" "reticuline" 0.846153846153846 NA
"2119" "OMT3.1" "CYP80B1.1" 4 8 "OMT3" "CYP80B1" "noscapine" "reticuline" 0.945054945054945 NA
"2120" "OMT3.1" "CODM.1" 4 9 "OMT3" "CODM" "noscapine" "morphine" 0.472527472527473 NA
"2121" "OMT3.1" "CODM.2" 4 9 "OMT3" "CODM" "noscapine" "morphine" 0.395604395604396 NA
"2122" "OMT3.1" "CODM.3" 4 9 "OMT3" "CODM" "noscapine" "morphine" 0.453920649501602 NA
"2123" "OMT3.1" "TyrDC1.1" 4 10 "OMT3" "TyrDC1" "noscapine" "dopamine_4HPAA" 0.0164835164835165 NA
"2124" "OMT3.1" "TyrDC1.2" 4 10 "OMT3" "TyrDC1" "noscapine" "dopamine_4HPAA" 0.142857142857143 NA
"2125" "OMT3.1" "TyrDC1.3" 4 10 "OMT3" "TyrDC1" "noscapine" "dopamine_4HPAA" -0.187070328279448 NA
"2126" "OMT3.1" "TyrDC1.4" 4 10 "OMT3" "TyrDC1" "noscapine" "dopamine_4HPAA" -0.247252747252747 NA
"2127" "OMT3.1" "TyrDC1.5" 4 10 "OMT3" "TyrDC1" "noscapine" "dopamine_4HPAA" -0.225274725274725 NA
"2128" "OMT3.1" "TyrDC1.6" 4 10 "OMT3" "TyrDC1" "noscapine" "dopamine_4HPAA" -0.236263736263736 NA
"2129" "OMT3.1" "TyrDC1.7" 4 10 "OMT3" "TyrDC1" "noscapine" "dopamine_4HPAA" -0.164835164835165 NA
"2130" "OMT3.1" "CYP80B1.2" 4 11 "OMT3" "CYP80B1" "noscapine" "reticuline" 0.901098901098901 NA
"2131" "OMT3.1" "6OMT.2" 4 11 "OMT3" "6OMT" "noscapine" "reticuline" 0.956043956043956 NA
"2132" "OMT3.1" "PR10-6.1" 4 12 "OMT3" "PR10-6" "noscapine" "unknown" -0.164835164835165 NA
"2133" "OMT3.1" "PR10-7.1" 4 12 "OMT3" "PR10-7" "noscapine" "unknown" 0.494505494505495 NA
"2134" "OMT3.1" "MLP-15.1" 4 13 "OMT3" "MLP-15" "noscapine" "unknown" 0.456043956043956 NA
"2135" "OMT3.1" "MLP-2.1" 4 13 "OMT3" "MLP-2" "noscapine" "unknown" 0.324175824175824 NA
"2136" "OMT3.1" "PR10-14.2" 4 -15 "OMT3" "PR10-14" "noscapine" "unknown" 0.43741444406518 NA
"2137" "OMT3.1" "PR10-10.1" 4 -16 "OMT3" "PR10-10" "noscapine" "unknown" 0.11279240381555 NA
"2138" "OMT3.1" "PR10-5.1" 4 14 "OMT3" "PR10-5" "noscapine" "unknown" 0.29282214865821 NA
"2139" "OMT3.1" "PR10-5.2" 4 14 "OMT3" "PR10-5" "noscapine" "unknown" 0.303872041060406 NA
"2140" "OMT3.1" "PR10-5.3" 4 14 "OMT3" "PR10-5" "noscapine" "unknown" 0.305364800573805 NA
"2141" "OMT3.1" "PR10-5.4" 4 14 "OMT3" "PR10-5" "noscapine" "unknown" 0.129995380208464 NA
"2142" "OMT3.1" "PR10-5.5" 4 14 "OMT3" "PR10-5" "noscapine" "unknown" 0.226979974144782 NA
"2143" "OMT3.1" "PR10-5.6" 4 14 "OMT3" "PR10-5" "noscapine" "unknown" 0.213837111288009 NA
"2144" "OMT3.1" "PR10-5.7" 4 14 "OMT3" "PR10-5" "noscapine" "unknown" 0.29282214865821 NA
"2145" "OMT3.1" "PR10-5.8" 4 14 "OMT3" "PR10-5" "noscapine" "unknown" 0.317579549638033 NA
"2146" "OMT3.1" "PR10-5.9" 4 14 "OMT3" "PR10-5" "noscapine" "unknown" 0.317579549638033 NA
"2147" "OMT3.1" "MLP-4.1" 4 14 "OMT3" "MLP-4" "noscapine" "unknown" -0.554945054945055 NA
"2148" "OMT3.1" "PR10-9.1" 4 14 "OMT3" "PR10-9" "noscapine" "unknown" 0.175824175824176 NA
"2149" "OMT3.1" "PR10-8.1" 4 14 "OMT3" "PR10-8" "noscapine" "unknown" -0.126373626373626 NA
"2150" "OMT3.1" "PR10-5.10" 4 14 "OMT3" "PR10-5" "noscapine" "unknown" 0.156617503447684 NA
"2151" "OMT3.1" "SalAT.1" 4 15 "OMT3" "SalAT" "noscapine" "thebaine" 0.879120879120879 NA
"2152" "OMT3.1" "SalR.1" 4 15 "OMT3" "SalR" "noscapine" "thebaine" 0.923076923076923 NA
"2153" "OMT3.1" "THS-1.1" 4 15 "OMT3" "THS-1" "noscapine" "thebaine" 0.923076923076923 NA
"2154" "OMT3.1" "MSH.1" 4 15 "OMT3" "MSH" "noscapine" "sanguinarine" 0.0494505494505495 NA
"2155" "OMT3.1" "PR10-12.1" 4 -18 "OMT3" "PR10-12" "noscapine" "unknown" -0.046767582069862 NA
"2156" "OMT3.1" "TyrDC2.2" 4 -19 "OMT3" "TyrDC2" "noscapine" "dopamine_4HPAA" -0.592014163032245 NA
"2157" "OMT3.1" "N7OMT.2" 4 -20 "OMT3" "N7OMT" "noscapine" "papaverine" 0.703296703296703 NA
"2158" "OMT3.1" "COR1.3" 4 17 "OMT3" "COR1" "noscapine" "morphine" 0.582417582417582 NA
"2159" "OMT3.1" "COR1.4" 4 17 "OMT3" "COR1" "noscapine" "morphine" 0.532967032967033 NA
"2160" "OMT3.1" "TyrAT.2" 4 -21 "OMT3" "TyrAT" "noscapine" "dopamine_4HPAA" 0.873626373626374 NA
"2161" "OMT3.1" "SanR.1" 4 -22 "OMT3" "SanR" "noscapine" "sanguinarine" 0.620879120879121 NA
"2162" "OMT3.1" "MLP-1.2" 4 -23 "OMT3" "MLP-1" "noscapine" "unknown" -0.395604395604396 NA
"2163" "OMT3.1" "7OMT.1" 4 -24 "OMT3" "7OMT" "noscapine" "reticuline" 0.741758241758242 NA
"2164" "OMT3.1" "PR10-8.2" 4 18 "OMT3" "PR10-8" "noscapine" "unknown" -0.32967032967033 NA
"2165" "OMT3.1" "MLP-4.2" 4 18 "OMT3" "MLP-4" "noscapine" "unknown" -0.393397896234722 NA
"2166" "OMT3.1" "NISO.1" 4 18 "OMT3" "NISO" "noscapine" "thebaine" -0.181318681318681 NA
"2167" "OMT3.1" "NISO.2" 4 18 "OMT3" "NISO" "noscapine" "thebaine" -0.21978021978022 NA
"2168" "OMT3.1" "NISO.3" 4 18 "OMT3" "NISO" "noscapine" "thebaine" -0.269230769230769 NA
"2169" "OMT3.1" "NISO.4" 4 18 "OMT3" "NISO" "noscapine" "thebaine" -0.21978021978022 NA
"2170" "OMT3.1" "NISO.5" 4 18 "OMT3" "NISO" "noscapine" "thebaine" -0.153846153846154 NA
"2171" "OMT3.1" "NISO.6" 4 18 "OMT3" "NISO" "noscapine" "thebaine" -0.104395604395604 NA
"2172" "OMT3.1" "PR10-5.11" 4 18 "OMT3" "PR10-5" "noscapine" "unknown" NA NA
"2173" "CanSyn.1" "SOMT.1" 4 4 "CanSyn" "SOMT" "noscapine" "noscapine" 0.972527472527473 3321
"2174" "CanSyn.1" "REPI.1" 4 4 "CanSyn" "REPI" "noscapine" "thebaine" 0.89010989010989 234326
"2175" "CanSyn.1" "SalSyn.1" 4 4 "CanSyn" "SalSyn" "noscapine" "thebaine" 0.846153846153846 273550
"2176" "CanSyn.1" "SalAT.2" 4 4 "CanSyn" "SalAT" "noscapine" "thebaine" 0.807692307692308 344345
"2177" "CanSyn.1" "SalR.2" 4 4 "CanSyn" "SalR" "noscapine" "thebaine" 0.956043956043956 354828
"2178" "CanSyn.1" "THS-2.1" 4 4 "CanSyn" "THS-2" "noscapine" "thebaine" 0.538461538461538 365470
"2179" "CanSyn.1" "MSH.2" 4 4 "CanSyn" "MSH" "noscapine" "sanguinarine" 0.337021718266996 415990
"2180" "CanSyn.1" "TyrDC2.1" 4 -8 "CanSyn" "TyrDC2" "noscapine" "dopamine_4HPAA" -0.445725683702502 NA
"2181" "CanSyn.1" "CNMT.1" 4 -10 "CanSyn" "CNMT" "noscapine" "reticuline" 0.615384615384615 NA
"2182" "CanSyn.1" "COR1.1" 4 -11 "CanSyn" "COR1" "noscapine" "morphine" -0.340659340659341 NA
"2183" "CanSyn.1" "N7OMT.1" 4 5 "CanSyn" "N7OMT" "noscapine" "papaverine" 0.873626373626374 NA
"2184" "CanSyn.1" "P7ODM.1" 4 5 "CanSyn" "P7ODM" "noscapine" "papaverine" 0.17032967032967 NA
"2185" "CanSyn.1" "P7ODM.2" 4 5 "CanSyn" "P7ODM" "noscapine" "papaverine" -0.0769230769230769 NA
"2186" "CanSyn.1" "P7ODM.3" 4 5 "CanSyn" "P7ODM" "noscapine" "papaverine" 0.164835164835165 NA
"2187" "CanSyn.1" "COR1.2" 4 -12 "CanSyn" "COR1" "noscapine" "morphine" -0.318681318681319 NA
"2188" "CanSyn.1" "PR10-11.1" 4 6 "CanSyn" "PR10-11" "noscapine" "unknown" 0.209078602194677 NA
"2189" "CanSyn.1" "PR10-14.1" 4 6 "CanSyn" "PR10-14" "noscapine" "unknown" -0.285714285714286 NA
"2190" "CanSyn.1" "PR10-15.1" 4 6 "CanSyn" "PR10-15" "noscapine" "unknown" 0.10989010989011 NA
"2191" "CanSyn.1" "PR10-4.1" 4 6 "CanSyn" "PR10-4" "noscapine" "unknown" 0.310866869052612 NA
"2192" "CanSyn.1" "TyrAT.1" 4 -13 "CanSyn" "TyrAT" "noscapine" "dopamine_4HPAA" 0.758241758241758 NA
"2193" "CanSyn.1" "MLP-1.1" 4 -14 "CanSyn" "MLP-1" "noscapine" "unknown" -0.302197802197802 NA
"2194" "CanSyn.1" "MLP-3.1" 4 7 "CanSyn" "MLP-3" "noscapine" "unknown" -0.307692307692308 NA
"2195" "CanSyn.1" "MLP-3.2" 4 7 "CanSyn" "MLP-3" "noscapine" "unknown" -0.29436066361619 NA
"2196" "CanSyn.1" "6OMT.1" 4 8 "CanSyn" "6OMT" "noscapine" "reticuline" 0.884615384615385 NA
"2197" "CanSyn.1" "CYP80B1.1" 4 8 "CanSyn" "CYP80B1" "noscapine" "reticuline" 0.967032967032967 NA
"2198" "CanSyn.1" "CODM.1" 4 9 "CanSyn" "CODM" "noscapine" "morphine" 0.313186813186813 NA
"2199" "CanSyn.1" "CODM.2" 4 9 "CanSyn" "CODM" "noscapine" "morphine" 0.302197802197802 NA
"2200" "CanSyn.1" "CODM.3" 4 9 "CanSyn" "CODM" "noscapine" "morphine" 0.32462204024963 NA
"2201" "CanSyn.1" "TyrDC1.1" 4 10 "CanSyn" "TyrDC1" "noscapine" "dopamine_4HPAA" 0.131868131868132 NA
"2202" "CanSyn.1" "TyrDC1.2" 4 10 "CanSyn" "TyrDC1" "noscapine" "dopamine_4HPAA" 0.274725274725275 NA
"2203" "CanSyn.1" "TyrDC1.3" 4 10 "CanSyn" "TyrDC1" "noscapine" "dopamine_4HPAA" -0.0220082739152292 NA
"2204" "CanSyn.1" "TyrDC1.4" 4 10 "CanSyn" "TyrDC1" "noscapine" "dopamine_4HPAA" -0.0879120879120879 NA
"2205" "CanSyn.1" "TyrDC1.5" 4 10 "CanSyn" "TyrDC1" "noscapine" "dopamine_4HPAA" -0.0714285714285714 NA
"2206" "CanSyn.1" "TyrDC1.6" 4 10 "CanSyn" "TyrDC1" "noscapine" "dopamine_4HPAA" -0.0659340659340659 NA
"2207" "CanSyn.1" "TyrDC1.7" 4 10 "CanSyn" "TyrDC1" "noscapine" "dopamine_4HPAA" 0.010989010989011 NA
"2208" "CanSyn.1" "CYP80B1.2" 4 11 "CanSyn" "CYP80B1" "noscapine" "reticuline" 0.923076923076923 NA
"2209" "CanSyn.1" "6OMT.2" 4 11 "CanSyn" "6OMT" "noscapine" "reticuline" 0.978021978021978 NA
"2210" "CanSyn.1" "PR10-6.1" 4 12 "CanSyn" "PR10-6" "noscapine" "unknown" -0.296703296703297 NA
"2211" "CanSyn.1" "PR10-7.1" 4 12 "CanSyn" "PR10-7" "noscapine" "unknown" 0.318681318681319 NA
"2212" "CanSyn.1" "MLP-15.1" 4 13 "CanSyn" "MLP-15" "noscapine" "unknown" 0.313186813186813 NA
"2213" "CanSyn.1" "MLP-2.1" 4 13 "CanSyn" "MLP-2" "noscapine" "unknown" 0.159340659340659 NA
"2214" "CanSyn.1" "PR10-14.2" 4 -15 "CanSyn" "PR10-14" "noscapine" "unknown" 0.250344115785732 NA
"2215" "CanSyn.1" "PR10-10.1" 4 -16 "CanSyn" "PR10-10" "noscapine" "unknown" -0.0577717190274766 NA
"2216" "CanSyn.1" "PR10-5.1" 4 14 "CanSyn" "PR10-5" "noscapine" "unknown" 0.149173547429654 NA
"2217" "CanSyn.1" "PR10-5.2" 4 14 "CanSyn" "PR10-5" "noscapine" "unknown" 0.160223439831851 NA
"2218" "CanSyn.1" "PR10-5.3" 4 14 "CanSyn" "PR10-5" "noscapine" "unknown" 0.145804814688393 NA
"2219" "CanSyn.1" "PR10-5.4" 4 14 "CanSyn" "PR10-5" "noscapine" "unknown" 0.0113039461050838 NA
"2220" "CanSyn.1" "PR10-5.5" 4 14 "CanSyn" "PR10-5" "noscapine" "unknown" 0.107516829858055 NA
"2221" "CanSyn.1" "PR10-5.6" 4 14 "CanSyn" "PR10-5" "noscapine" "unknown" 0.0982494835647607 NA
"2222" "CanSyn.1" "PR10-5.7" 4 14 "CanSyn" "PR10-5" "noscapine" "unknown" 0.149173547429654 NA
"2223" "CanSyn.1" "PR10-5.8" 4 14 "CanSyn" "PR10-5" "noscapine" "unknown" 0.181076059004142 NA
"2224" "CanSyn.1" "PR10-5.9" 4 14 "CanSyn" "PR10-5" "noscapine" "unknown" 0.181076059004142 NA
"2225" "CanSyn.1" "MLP-4.1" 4 14 "CanSyn" "MLP-4" "noscapine" "unknown" -0.620879120879121 NA
"2226" "CanSyn.1" "PR10-9.1" 4 14 "CanSyn" "PR10-9" "noscapine" "unknown" 0.175824175824176 NA
"2227" "CanSyn.1" "PR10-8.1" 4 14 "CanSyn" "PR10-8" "noscapine" "unknown" -0.0879120879120879 NA
"2228" "CanSyn.1" "PR10-5.10" 4 14 "CanSyn" "PR10-5" "noscapine" "unknown" 0.0281911506205831 NA
"2229" "CanSyn.1" "SalAT.1" 4 15 "CanSyn" "SalAT" "noscapine" "thebaine" 0.813186813186813 NA
"2230" "CanSyn.1" "SalR.1" 4 15 "CanSyn" "SalR" "noscapine" "thebaine" 0.917582417582418 NA
"2231" "CanSyn.1" "THS-1.1" 4 15 "CanSyn" "THS-1" "noscapine" "thebaine" 0.895604395604396 NA
"2232" "CanSyn.1" "MSH.1" 4 15 "CanSyn" "MSH" "noscapine" "sanguinarine" 0.0274725274725275 NA
"2233" "CanSyn.1" "PR10-12.1" 4 -18 "CanSyn" "PR10-12" "noscapine" "unknown" -0.195323430997659 NA
"2234" "CanSyn.1" "TyrDC2.2" 4 -19 "CanSyn" "TyrDC2" "noscapine" "dopamine_4HPAA" -0.516837761377357 NA
"2235" "CanSyn.1" "N7OMT.2" 4 -20 "CanSyn" "N7OMT" "noscapine" "papaverine" 0.686813186813187 NA
"2236" "CanSyn.1" "COR1.3" 4 17 "CanSyn" "COR1" "noscapine" "morphine" 0.489010989010989 NA
"2237" "CanSyn.1" "COR1.4" 4 17 "CanSyn" "COR1" "noscapine" "morphine" 0.434065934065934 NA
"2238" "CanSyn.1" "TyrAT.2" 4 -21 "CanSyn" "TyrAT" "noscapine" "dopamine_4HPAA" 0.923076923076923 NA
"2239" "CanSyn.1" "SanR.1" 4 -22 "CanSyn" "SanR" "noscapine" "sanguinarine" 0.763736263736264 NA
"2240" "CanSyn.1" "MLP-1.2" 4 -23 "CanSyn" "MLP-1" "noscapine" "unknown" -0.489010989010989 NA
"2241" "CanSyn.1" "7OMT.1" 4 -24 "CanSyn" "7OMT" "noscapine" "reticuline" 0.664835164835165 NA
"2242" "CanSyn.1" "PR10-8.2" 4 18 "CanSyn" "PR10-8" "noscapine" "unknown" -0.236263736263736 NA
"2243" "CanSyn.1" "MLP-4.2" 4 18 "CanSyn" "MLP-4" "noscapine" "unknown" -0.517194437007886 NA
"2244" "CanSyn.1" "NISO.1" 4 18 "CanSyn" "NISO" "noscapine" "thebaine" -0.263736263736264 NA
"2245" "CanSyn.1" "NISO.2" 4 18 "CanSyn" "NISO" "noscapine" "thebaine" -0.296703296703297 NA
"2246" "CanSyn.1" "NISO.3" 4 18 "CanSyn" "NISO" "noscapine" "thebaine" -0.208791208791209 NA
"2247" "CanSyn.1" "NISO.4" 4 18 "CanSyn" "NISO" "noscapine" "thebaine" -0.296703296703297 NA
"2248" "CanSyn.1" "NISO.5" 4 18 "CanSyn" "NISO" "noscapine" "thebaine" -0.252747252747253 NA
"2249" "CanSyn.1" "NISO.6" 4 18 "CanSyn" "NISO" "noscapine" "thebaine" -0.159340659340659 NA
"2250" "CanSyn.1" "PR10-5.11" 4 18 "CanSyn" "PR10-5" "noscapine" "unknown" NA NA
"2251" "SOMT.1" "REPI.1" 4 4 "SOMT" "REPI" "noscapine" "thebaine" 0.857142857142857 231005
"2252" "SOMT.1" "SalSyn.1" 4 4 "SOMT" "SalSyn" "noscapine" "thebaine" 0.78021978021978 270229
"2253" "SOMT.1" "SalAT.2" 4 4 "SOMT" "SalAT" "noscapine" "thebaine" 0.714285714285714 341024
"2254" "SOMT.1" "SalR.2" 4 4 "SOMT" "SalR" "noscapine" "thebaine" 0.934065934065934 351507
"2255" "SOMT.1" "THS-2.1" 4 4 "SOMT" "THS-2" "noscapine" "thebaine" 0.417582417582418 362149
"2256" "SOMT.1" "MSH.2" 4 4 "SOMT" "MSH" "noscapine" "sanguinarine" 0.342546664468095 412669
"2257" "SOMT.1" "TyrDC2.1" 4 -8 "SOMT" "TyrDC2" "noscapine" "dopamine_4HPAA" -0.317579549638033 NA
"2258" "SOMT.1" "CNMT.1" 4 -10 "SOMT" "CNMT" "noscapine" "reticuline" 0.697802197802198 NA
"2259" "SOMT.1" "COR1.1" 4 -11 "SOMT" "COR1" "noscapine" "morphine" -0.401098901098901 NA
"2260" "SOMT.1" "N7OMT.1" 4 5 "SOMT" "N7OMT" "noscapine" "papaverine" 0.82967032967033 NA
"2261" "SOMT.1" "P7ODM.1" 4 5 "SOMT" "P7ODM" "noscapine" "papaverine" 0.0824175824175824 NA
"2262" "SOMT.1" "P7ODM.2" 4 5 "SOMT" "P7ODM" "noscapine" "papaverine" -0.0384615384615385 NA
"2263" "SOMT.1" "P7ODM.3" 4 5 "SOMT" "P7ODM" "noscapine" "papaverine" 0.043956043956044 NA
"2264" "SOMT.1" "COR1.2" 4 -12 "SOMT" "COR1" "noscapine" "morphine" -0.384615384615385 NA
"2265" "SOMT.1" "PR10-11.1" 4 6 "SOMT" "PR10-11" "noscapine" "unknown" 0.145804814688393 NA
"2266" "SOMT.1" "PR10-14.1" 4 6 "SOMT" "PR10-14" "noscapine" "unknown" -0.351648351648352 NA
"2267" "SOMT.1" "PR10-15.1" 4 6 "SOMT" "PR10-15" "noscapine" "unknown" 0.17032967032967 NA
"2268" "SOMT.1" "PR10-4.1" 4 6 "SOMT" "PR10-4" "noscapine" "unknown" 0.299862732094998 NA
"2269" "SOMT.1" "TyrAT.1" 4 -13 "SOMT" "TyrAT" "noscapine" "dopamine_4HPAA" 0.714285714285714 NA
"2270" "SOMT.1" "MLP-1.1" 4 -14 "SOMT" "MLP-1" "noscapine" "unknown" -0.368131868131868 NA
"2271" "SOMT.1" "MLP-3.1" 4 7 "SOMT" "MLP-3" "noscapine" "unknown" -0.28021978021978 NA
"2272" "SOMT.1" "MLP-3.2" 4 7 "SOMT" "MLP-3" "noscapine" "unknown" -0.266850321222154 NA
"2273" "SOMT.1" "6OMT.1" 4 8 "SOMT" "6OMT" "noscapine" "reticuline" 0.840659340659341 NA
"2274" "SOMT.1" "CYP80B1.1" 4 8 "SOMT" "CYP80B1" "noscapine" "reticuline" 0.895604395604396 NA
"2275" "SOMT.1" "CODM.1" 4 9 "SOMT" "CODM" "noscapine" "morphine" 0.241758241758242 NA
"2276" "SOMT.1" "CODM.2" 4 9 "SOMT" "CODM" "noscapine" "morphine" 0.241758241758242 NA
"2277" "SOMT.1" "CODM.3" 4 9 "SOMT" "CODM" "noscapine" "morphine" 0.250344115785732 NA
"2278" "SOMT.1" "TyrDC1.1" 4 10 "SOMT" "TyrDC1" "noscapine" "dopamine_4HPAA" 0.285714285714286 NA
"2279" "SOMT.1" "TyrDC1.2" 4 10 "SOMT" "TyrDC1" "noscapine" "dopamine_4HPAA" 0.417582417582418 NA
"2280" "SOMT.1" "TyrDC1.3" 4 10 "SOMT" "TyrDC1" "noscapine" "dopamine_4HPAA" 0.148555848927797 NA
"2281" "SOMT.1" "TyrDC1.4" 4 10 "SOMT" "TyrDC1" "noscapine" "dopamine_4HPAA" 0.0714285714285714 NA
"2282" "SOMT.1" "TyrDC1.5" 4 10 "SOMT" "TyrDC1" "noscapine" "dopamine_4HPAA" 0.0934065934065934 NA
"2283" "SOMT.1" "TyrDC1.6" 4 10 "SOMT" "TyrDC1" "noscapine" "dopamine_4HPAA" 0.0934065934065934 NA
"2284" "SOMT.1" "TyrDC1.7" 4 10 "SOMT" "TyrDC1" "noscapine" "dopamine_4HPAA" 0.186813186813187 NA
"2285" "SOMT.1" "CYP80B1.2" 4 11 "SOMT" "CYP80B1" "noscapine" "reticuline" 0.846153846153846 NA
"2286" "SOMT.1" "6OMT.2" 4 11 "SOMT" "6OMT" "noscapine" "reticuline" 0.956043956043956 NA
"2287" "SOMT.1" "PR10-6.1" 4 12 "SOMT" "PR10-6" "noscapine" "unknown" -0.313186813186813 NA
"2288" "SOMT.1" "PR10-7.1" 4 12 "SOMT" "PR10-7" "noscapine" "unknown" 0.241758241758242 NA
"2289" "SOMT.1" "MLP-15.1" 4 13 "SOMT" "MLP-15" "noscapine" "unknown" 0.258241758241758 NA
"2290" "SOMT.1" "MLP-2.1" 4 13 "SOMT" "MLP-2" "noscapine" "unknown" 0.142857142857143 NA
"2291" "SOMT.1" "PR10-14.2" 4 -15 "SOMT" "PR10-14" "noscapine" "unknown" 0.26409928698275 NA
"2292" "SOMT.1" "PR10-10.1" 4 -16 "SOMT" "PR10-10" "noscapine" "unknown" -0.0495186163092657 NA
"2293" "SOMT.1" "PR10-5.1" 4 14 "SOMT" "PR10-5" "noscapine" "unknown" 0.127073762625261 NA
"2294" "SOMT.1" "PR10-5.2" 4 14 "SOMT" "PR10-5" "noscapine" "unknown" 0.138123655027457 NA
"2295" "SOMT.1" "PR10-5.3" 4 14 "SOMT" "PR10-5" "noscapine" "unknown" 0.115543438054953 NA
"2296" "SOMT.1" "PR10-5.4" 4 14 "SOMT" "PR10-5" "noscapine" "unknown" -0.0113039461050838 NA
"2297" "SOMT.1" "PR10-5.5" 4 14 "SOMT" "PR10-5" "noscapine" "unknown" 0.0119463144286727 NA
"2298" "SOMT.1" "PR10-5.6" 4 14 "SOMT" "PR10-5" "noscapine" "unknown" 0.0577938138616239 NA
"2299" "SOMT.1" "PR10-5.7" 4 14 "SOMT" "PR10-5" "noscapine" "unknown" 0.127073762625261 NA
"2300" "SOMT.1" "PR10-5.8" 4 14 "SOMT" "PR10-5" "noscapine" "unknown" 0.144860847203313 NA
"2301" "SOMT.1" "PR10-5.9" 4 14 "SOMT" "PR10-5" "noscapine" "unknown" 0.144860847203313 NA
"2302" "SOMT.1" "MLP-4.1" 4 14 "SOMT" "MLP-4" "noscapine" "unknown" -0.637362637362637 NA
"2303" "SOMT.1" "PR10-9.1" 4 14 "SOMT" "PR10-9" "noscapine" "unknown" 0.241758241758242 NA
"2304" "SOMT.1" "PR10-8.1" 4 14 "SOMT" "PR10-8" "noscapine" "unknown" 0.021978021978022 NA
"2305" "SOMT.1" "PR10-5.10" 4 14 "SOMT" "PR10-5" "noscapine" "unknown" -0.0532499511722125 NA
"2306" "SOMT.1" "SalAT.1" 4 15 "SOMT" "SalAT" "noscapine" "thebaine" 0.71978021978022 NA
"2307" "SOMT.1" "SalR.1" 4 15 "SOMT" "SalR" "noscapine" "thebaine" 0.824175824175824 NA
"2308" "SOMT.1" "THS-1.1" 4 15 "SOMT" "THS-1" "noscapine" "thebaine" 0.813186813186813 NA
"2309" "SOMT.1" "MSH.1" 4 15 "SOMT" "MSH" "noscapine" "sanguinarine" -0.0714285714285714 NA
"2310" "SOMT.1" "PR10-12.1" 4 -18 "SOMT" "PR10-12" "noscapine" "unknown" -0.184319294040044 NA
"2311" "SOMT.1" "TyrDC2.2" 4 -19 "SOMT" "TyrDC2" "noscapine" "dopamine_4HPAA" -0.328896757240136 NA
"2312" "SOMT.1" "N7OMT.2" 4 -20 "SOMT" "N7OMT" "noscapine" "papaverine" 0.631868131868132 NA
"2313" "SOMT.1" "COR1.3" 4 17 "SOMT" "COR1" "noscapine" "morphine" 0.401098901098901 NA
"2314" "SOMT.1" "COR1.4" 4 17 "SOMT" "COR1" "noscapine" "morphine" 0.39010989010989 NA
"2315" "SOMT.1" "TyrAT.2" 4 -21 "SOMT" "TyrAT" "noscapine" "dopamine_4HPAA" 0.879120879120879 NA
"2316" "SOMT.1" "SanR.1" 4 -22 "SOMT" "SanR" "noscapine" "sanguinarine" 0.725274725274725 NA
"2317" "SOMT.1" "MLP-1.2" 4 -23 "SOMT" "MLP-1" "noscapine" "unknown" -0.5 NA
"2318" "SOMT.1" "7OMT.1" 4 -24 "SOMT" "7OMT" "noscapine" "reticuline" 0.631868131868132 NA
"2319" "SOMT.1" "PR10-8.2" 4 18 "SOMT" "PR10-8" "noscapine" "unknown" -0.186813186813187 NA
"2320" "SOMT.1" "MLP-4.2" 4 18 "SOMT" "MLP-4" "noscapine" "unknown" -0.605227532668802 NA
"2321" "SOMT.1" "NISO.1" 4 18 "SOMT" "NISO" "noscapine" "thebaine" -0.258241758241758 NA
"2322" "SOMT.1" "NISO.2" 4 18 "SOMT" "NISO" "noscapine" "thebaine" -0.296703296703297 NA
"2323" "SOMT.1" "NISO.3" 4 18 "SOMT" "NISO" "noscapine" "thebaine" -0.142857142857143 NA
"2324" "SOMT.1" "NISO.4" 4 18 "SOMT" "NISO" "noscapine" "thebaine" -0.296703296703297 NA
"2325" "SOMT.1" "NISO.5" 4 18 "SOMT" "NISO" "noscapine" "thebaine" -0.291208791208791 NA
"2326" "SOMT.1" "NISO.6" 4 18 "SOMT" "NISO" "noscapine" "thebaine" -0.137362637362637 NA
"2327" "SOMT.1" "PR10-5.11" 4 18 "SOMT" "PR10-5" "noscapine" "unknown" NA NA
"2328" "REPI.1" "SalSyn.1" 4 4 "REPI" "SalSyn" "thebaine" "thebaine" 0.692307692307692 39224
"2329" "REPI.1" "SalAT.2" 4 4 "REPI" "SalAT" "thebaine" "thebaine" 0.741758241758242 110019
"2330" "REPI.1" "SalR.2" 4 4 "REPI" "SalR" "thebaine" "thebaine" 0.934065934065934 120502
"2331" "REPI.1" "THS-2.1" 4 4 "REPI" "THS-2" "thebaine" "thebaine" 0.461538461538462 131144
"2332" "REPI.1" "MSH.2" 4 4 "REPI" "MSH" "thebaine" "sanguinarine" 0.0110498924021966 181664
"2333" "REPI.1" "TyrDC2.1" 4 -8 "REPI" "TyrDC2" "thebaine" "dopamine_4HPAA" -0.495869823119034 NA
"2334" "REPI.1" "CNMT.1" 4 -10 "REPI" "CNMT" "thebaine" "reticuline" 0.450549450549451 NA
"2335" "REPI.1" "COR1.1" 4 -11 "REPI" "COR1" "thebaine" "morphine" -0.406593406593407 NA
"2336" "REPI.1" "N7OMT.1" 4 5 "REPI" "N7OMT" "thebaine" "papaverine" 0.901098901098901 NA
"2337" "REPI.1" "P7ODM.1" 4 5 "REPI" "P7ODM" "thebaine" "papaverine" -0.0659340659340659 NA
"2338" "REPI.1" "P7ODM.2" 4 5 "REPI" "P7ODM" "thebaine" "papaverine" -0.445054945054945 NA
"2339" "REPI.1" "P7ODM.3" 4 5 "REPI" "P7ODM" "thebaine" "papaverine" -0.0164835164835165 NA
"2340" "REPI.1" "COR1.2" 4 -12 "REPI" "COR1" "thebaine" "morphine" -0.406593406593407 NA
"2341" "REPI.1" "PR10-11.1" 4 6 "REPI" "PR10-11" "thebaine" "unknown" 0.352132382643667 NA
"2342" "REPI.1" "PR10-14.1" 4 6 "REPI" "PR10-14" "thebaine" "unknown" -0.532967032967033 NA
"2343" "REPI.1" "PR10-15.1" 4 6 "REPI" "PR10-15" "thebaine" "unknown" 0.043956043956044 NA
"2344" "REPI.1" "PR10-4.1" 4 6 "REPI" "PR10-4" "thebaine" "unknown" 0.327373074489034 NA
"2345" "REPI.1" "TyrAT.1" 4 -13 "REPI" "TyrAT" "thebaine" "dopamine_4HPAA" 0.631868131868132 NA
"2346" "REPI.1" "MLP-1.1" 4 -14 "REPI" "MLP-1" "thebaine" "unknown" -0.593406593406593 NA
"2347" "REPI.1" "MLP-3.1" 4 7 "REPI" "MLP-3" "thebaine" "unknown" -0.28021978021978 NA
"2348" "REPI.1" "MLP-3.2" 4 7 "REPI" "MLP-3" "thebaine" "unknown" -0.29436066361619 NA
"2349" "REPI.1" "6OMT.1" 4 8 "REPI" "6OMT" "thebaine" "reticuline" 0.730769230769231 NA
"2350" "REPI.1" "CYP80B1.1" 4 8 "REPI" "CYP80B1" "thebaine" "reticuline" 0.912087912087912 NA
"2351" "REPI.1" "CODM.1" 4 9 "REPI" "CODM" "thebaine" "morphine" 0.472527472527473 NA
"2352" "REPI.1" "CODM.2" 4 9 "REPI" "CODM" "thebaine" "morphine" 0.423076923076923 NA
"2353" "REPI.1" "CODM.3" 4 9 "REPI" "CODM" "thebaine" "morphine" 0.459422717980409 NA
"2354" "REPI.1" "TyrDC1.1" 4 10 "REPI" "TyrDC1" "thebaine" "dopamine_4HPAA" 0.0164835164835165 NA
"2355" "REPI.1" "TyrDC1.2" 4 10 "REPI" "TyrDC1" "thebaine" "dopamine_4HPAA" 0.043956043956044 NA
"2356" "REPI.1" "TyrDC1.3" 4 10 "REPI" "TyrDC1" "thebaine" "dopamine_4HPAA" -0.176066191321833 NA
"2357" "REPI.1" "TyrDC1.4" 4 10 "REPI" "TyrDC1" "thebaine" "dopamine_4HPAA" -0.225274725274725 NA
"2358" "REPI.1" "TyrDC1.5" 4 10 "REPI" "TyrDC1" "thebaine" "dopamine_4HPAA" -0.192307692307692 NA
"2359" "REPI.1" "TyrDC1.6" 4 10 "REPI" "TyrDC1" "thebaine" "dopamine_4HPAA" -0.236263736263736 NA
"2360" "REPI.1" "TyrDC1.7" 4 10 "REPI" "TyrDC1" "thebaine" "dopamine_4HPAA" -0.175824175824176 NA
"2361" "REPI.1" "CYP80B1.2" 4 11 "REPI" "CYP80B1" "thebaine" "reticuline" 0.818681318681319 NA
"2362" "REPI.1" "6OMT.2" 4 11 "REPI" "6OMT" "thebaine" "reticuline" 0.923076923076923 NA
"2363" "REPI.1" "PR10-6.1" 4 12 "REPI" "PR10-6" "thebaine" "unknown" -0.423076923076923 NA
"2364" "REPI.1" "PR10-7.1" 4 12 "REPI" "PR10-7" "thebaine" "unknown" 0.379120879120879 NA
"2365" "REPI.1" "MLP-15.1" 4 13 "REPI" "MLP-15" "thebaine" "unknown" 0.340659340659341 NA
"2366" "REPI.1" "MLP-2.1" 4 13 "REPI" "MLP-2" "thebaine" "unknown" 0.21978021978022 NA
"2367" "REPI.1" "PR10-14.2" 4 -15 "REPI" "PR10-14" "thebaine" "unknown" 0.156808951646008 NA
"2368" "REPI.1" "PR10-10.1" 4 -16 "REPI" "PR10-10" "thebaine" "unknown" 0.17331515708243 NA
"2369" "REPI.1" "PR10-5.1" 4 14 "REPI" "PR10-5" "thebaine" "unknown" 0.342546664468095 NA
"2370" "REPI.1" "PR10-5.2" 4 14 "REPI" "PR10-5" "thebaine" "unknown" 0.353596556870291 NA
"2371" "REPI.1" "PR10-5.3" 4 14 "REPI" "PR10-5" "thebaine" "unknown" 0.365887553840685 NA
"2372" "REPI.1" "PR10-5.4" 4 14 "REPI" "PR10-5" "thebaine" "unknown" 0.231730895154218 NA
"2373" "REPI.1" "PR10-5.5" 4 14 "REPI" "PR10-5" "thebaine" "unknown" 0.334496804002836 NA
"2374" "REPI.1" "PR10-5.6" 4 14 "REPI" "PR10-5" "thebaine" "unknown" 0.291858760001201 NA
"2375" "REPI.1" "PR10-5.7" 4 14 "REPI" "PR10-5" "thebaine" "unknown" 0.342546664468095 NA
"2376" "REPI.1" "PR10-5.8" 4 14 "REPI" "PR10-5" "thebaine" "unknown" 0.356580546962002 NA
"2377" "REPI.1" "PR10-5.9" 4 14 "REPI" "PR10-5" "thebaine" "unknown" 0.356580546962002 NA
"2378" "REPI.1" "MLP-4.1" 4 14 "REPI" "MLP-4" "thebaine" "unknown" -0.642857142857143 NA
"2379" "REPI.1" "PR10-9.1" 4 14 "REPI" "PR10-9" "thebaine" "unknown" 0.368131868131868 NA
"2380" "REPI.1" "PR10-8.1" 4 14 "REPI" "PR10-8" "thebaine" "unknown" 0.148351648351648 NA
"2381" "REPI.1" "PR10-5.10" 4 14 "REPI" "PR10-5" "thebaine" "unknown" 0.209867454619896 NA
"2382" "REPI.1" "SalAT.1" 4 15 "REPI" "SalAT" "thebaine" "thebaine" 0.725274725274725 NA
"2383" "REPI.1" "SalR.1" 4 15 "REPI" "SalR" "thebaine" "thebaine" 0.862637362637363 NA
"2384" "REPI.1" "THS-1.1" 4 15 "REPI" "THS-1" "thebaine" "thebaine" 0.928571428571429 NA
"2385" "REPI.1" "MSH.1" 4 15 "REPI" "MSH" "thebaine" "sanguinarine" -0.274725274725275 NA
"2386" "REPI.1" "PR10-12.1" 4 -18 "REPI" "PR10-12" "thebaine" "unknown" 0.0412655135910547 NA
"2387" "REPI.1" "TyrDC2.2" 4 -19 "REPI" "TyrDC2" "thebaine" "dopamine_4HPAA" -0.510573061239449 NA
"2388" "REPI.1" "N7OMT.2" 4 -20 "REPI" "N7OMT" "thebaine" "papaverine" 0.478021978021978 NA
"2389" "REPI.1" "COR1.3" 4 17 "REPI" "COR1" "thebaine" "morphine" 0.406593406593407 NA
"2390" "REPI.1" "COR1.4" 4 17 "REPI" "COR1" "thebaine" "morphine" 0.467032967032967 NA
"2391" "REPI.1" "TyrAT.2" 4 -21 "REPI" "TyrAT" "thebaine" "dopamine_4HPAA" 0.906593406593407 NA
"2392" "REPI.1" "SanR.1" 4 -22 "REPI" "SanR" "thebaine" "sanguinarine" 0.510989010989011 NA
"2393" "REPI.1" "MLP-1.2" 4 -23 "REPI" "MLP-1" "thebaine" "unknown" -0.681318681318681 NA
"2394" "REPI.1" "7OMT.1" 4 -24 "REPI" "7OMT" "thebaine" "reticuline" 0.664835164835165 NA
"2395" "REPI.1" "PR10-8.2" 4 18 "REPI" "PR10-8" "thebaine" "unknown" -0.401098901098901 NA
"2396" "REPI.1" "MLP-4.2" 4 18 "REPI" "MLP-4" "thebaine" "unknown" -0.503439265810868 NA
"2397" "REPI.1" "NISO.1" 4 18 "REPI" "NISO" "thebaine" "thebaine" -0.0494505494505495 NA
"2398" "REPI.1" "NISO.2" 4 18 "REPI" "NISO" "thebaine" "thebaine" -0.0384615384615385 NA
"2399" "REPI.1" "NISO.3" 4 18 "REPI" "NISO" "thebaine" "thebaine" 0.0494505494505495 NA
"2400" "REPI.1" "NISO.4" 4 18 "REPI" "NISO" "thebaine" "thebaine" -0.0659340659340659 NA
"2401" "REPI.1" "NISO.5" 4 18 "REPI" "NISO" "thebaine" "thebaine" 0.043956043956044 NA
"2402" "REPI.1" "NISO.6" 4 18 "REPI" "NISO" "thebaine" "thebaine" -0.0164835164835165 NA
"2403" "REPI.1" "PR10-5.11" 4 18 "REPI" "PR10-5" "thebaine" "unknown" NA NA
"2404" "SalSyn.1" "SalAT.2" 4 4 "SalSyn" "SalAT" "thebaine" "thebaine" 0.961538461538462 70795
"2405" "SalSyn.1" "SalR.2" 4 4 "SalSyn" "SalR" "thebaine" "thebaine" 0.763736263736264 81278
"2406" "SalSyn.1" "THS-2.1" 4 4 "SalSyn" "THS-2" "thebaine" "thebaine" 0.857142857142857 91920
"2407" "SalSyn.1" "MSH.2" 4 4 "SalSyn" "MSH" "thebaine" "sanguinarine" 0.104973977820868 142440
"2408" "SalSyn.1" "TyrDC2.1" 4 -8 "SalSyn" "TyrDC2" "thebaine" "dopamine_4HPAA" -0.685303238692597 NA
"2409" "SalSyn.1" "CNMT.1" 4 -10 "SalSyn" "CNMT" "thebaine" "reticuline" 0.39010989010989 NA
"2410" "SalSyn.1" "COR1.1" 4 -11 "SalSyn" "COR1" "thebaine" "morphine" -0.120879120879121 NA
"2411" "SalSyn.1" "N7OMT.1" 4 5 "SalSyn" "N7OMT" "thebaine" "papaverine" 0.851648351648352 NA
"2412" "SalSyn.1" "P7ODM.1" 4 5 "SalSyn" "P7ODM" "thebaine" "papaverine" 0.126373626373626 NA
"2413" "SalSyn.1" "P7ODM.2" 4 5 "SalSyn" "P7ODM" "thebaine" "papaverine" -0.0769230769230769 NA
"2414" "SalSyn.1" "P7ODM.3" 4 5 "SalSyn" "P7ODM" "thebaine" "papaverine" 0.120879120879121 NA
"2415" "SalSyn.1" "COR1.2" 4 -12 "SalSyn" "COR1" "thebaine" "morphine" -0.104395604395604 NA
"2416" "SalSyn.1" "PR10-11.1" 4 6 "SalSyn" "PR10-11" "thebaine" "unknown" 0.506190300050271 NA
"2417" "SalSyn.1" "PR10-14.1" 4 6 "SalSyn" "PR10-14" "thebaine" "unknown" -0.0989010989010989 NA
"2418" "SalSyn.1" "PR10-15.1" 4 6 "SalSyn" "PR10-15" "thebaine" "unknown" 0.417582417582418 NA
"2419" "SalSyn.1" "PR10-4.1" 4 6 "SalSyn" "PR10-4" "thebaine" "unknown" 0.635488909302243 NA
"2420" "SalSyn.1" "TyrAT.1" 4 -13 "SalSyn" "TyrAT" "thebaine" "dopamine_4HPAA" 0.543956043956044 NA
"2421" "SalSyn.1" "MLP-1.1" 4 -14 "SalSyn" "MLP-1" "thebaine" "unknown" -0.0769230769230769 NA
"2422" "SalSyn.1" "MLP-3.1" 4 7 "SalSyn" "MLP-3" "thebaine" "unknown" -0.0934065934065934 NA
"2423" "SalSyn.1" "MLP-3.2" 4 7 "SalSyn" "MLP-3" "thebaine" "unknown" -0.0632737875062839 NA
"2424" "SalSyn.1" "6OMT.1" 4 8 "SalSyn" "6OMT" "thebaine" "reticuline" 0.659340659340659 NA
"2425" "SalSyn.1" "CYP80B1.1" 4 8 "SalSyn" "CYP80B1" "thebaine" "reticuline" 0.857142857142857 NA
"2426" "SalSyn.1" "CODM.1" 4 9 "SalSyn" "CODM" "thebaine" "morphine" 0.60989010989011 NA
"2427" "SalSyn.1" "CODM.2" 4 9 "SalSyn" "CODM" "thebaine" "morphine" 0.587912087912088 NA
"2428" "SalSyn.1" "CODM.3" 4 9 "SalSyn" "CODM" "thebaine" "morphine" 0.613480635387013 NA
"2429" "SalSyn.1" "TyrDC1.1" 4 10 "SalSyn" "TyrDC1" "thebaine" "dopamine_4HPAA" -0.021978021978022 NA
"2430" "SalSyn.1" "TyrDC1.2" 4 10 "SalSyn" "TyrDC1" "thebaine" "dopamine_4HPAA" 0.137362637362637 NA
"2431" "SalSyn.1" "TyrDC1.3" 4 10 "SalSyn" "TyrDC1" "thebaine" "dopamine_4HPAA" -0.137551711970182 NA
"2432" "SalSyn.1" "TyrDC1.4" 4 10 "SalSyn" "TyrDC1" "thebaine" "dopamine_4HPAA" -0.214285714285714 NA
"2433" "SalSyn.1" "TyrDC1.5" 4 10 "SalSyn" "TyrDC1" "thebaine" "dopamine_4HPAA" -0.192307692307692 NA
"2434" "SalSyn.1" "TyrDC1.6" 4 10 "SalSyn" "TyrDC1" "thebaine" "dopamine_4HPAA" -0.192307692307692 NA
"2435" "SalSyn.1" "TyrDC1.7" 4 10 "SalSyn" "TyrDC1" "thebaine" "dopamine_4HPAA" -0.153846153846154 NA
"2436" "SalSyn.1" "CYP80B1.2" 4 11 "SalSyn" "CYP80B1" "thebaine" "reticuline" 0.851648351648352 NA
"2437" "SalSyn.1" "6OMT.2" 4 11 "SalSyn" "6OMT" "thebaine" "reticuline" 0.78021978021978 NA
"2438" "SalSyn.1" "PR10-6.1" 4 12 "SalSyn" "PR10-6" "thebaine" "unknown" -0.0879120879120879 NA
"2439" "SalSyn.1" "PR10-7.1" 4 12 "SalSyn" "PR10-7" "thebaine" "unknown" 0.620879120879121 NA
"2440" "SalSyn.1" "MLP-15.1" 4 13 "SalSyn" "MLP-15" "thebaine" "unknown" 0.620879120879121 NA
"2441" "SalSyn.1" "MLP-2.1" 4 13 "SalSyn" "MLP-2" "thebaine" "unknown" 0.456043956043956 NA
"2442" "SalSyn.1" "PR10-14.2" 4 -15 "SalSyn" "PR10-14" "thebaine" "unknown" 0.541953745162519 NA
"2443" "SalSyn.1" "PR10-10.1" 4 -16 "SalSyn" "PR10-10" "thebaine" "unknown" 0.211829636434081 NA
"2444" "SalSyn.1" "PR10-5.1" 4 14 "SalSyn" "PR10-5" "thebaine" "unknown" 0.45304558849006 NA
"2445" "SalSyn.1" "PR10-5.2" 4 14 "SalSyn" "PR10-5" "thebaine" "unknown" 0.458570534691159 NA
"2446" "SalSyn.1" "PR10-5.3" 4 14 "SalSyn" "PR10-5" "thebaine" "unknown" 0.431912375586373 NA
"2447" "SalSyn.1" "PR10-5.4" 4 14 "SalSyn" "PR10-5" "thebaine" "unknown" 0.305206544837263 NA
"2448" "SalSyn.1" "PR10-5.5" 4 14 "SalSyn" "PR10-5" "thebaine" "unknown" 0.412147847789209 NA
"2449" "SalSyn.1" "PR10-5.6" 4 14 "SalSyn" "PR10-5" "thebaine" "unknown" 0.38721855287288 NA
"2450" "SalSyn.1" "PR10-5.7" 4 14 "SalSyn" "PR10-5" "thebaine" "unknown" 0.45304558849006 NA
"2451" "SalSyn.1" "PR10-5.8" 4 14 "SalSyn" "PR10-5" "thebaine" "unknown" 0.487512466549612 NA
"2452" "SalSyn.1" "PR10-5.9" 4 14 "SalSyn" "PR10-5" "thebaine" "unknown" 0.487512466549612 NA
"2453" "SalSyn.1" "MLP-4.1" 4 14 "SalSyn" "MLP-4" "thebaine" "unknown" -0.445054945054945 NA
"2454" "SalSyn.1" "PR10-9.1" 4 14 "SalSyn" "PR10-9" "thebaine" "unknown" 0.142857142857143 NA
"2455" "SalSyn.1" "PR10-8.1" 4 14 "SalSyn" "PR10-8" "thebaine" "unknown" -0.230769230769231 NA
"2456" "SalSyn.1" "PR10-5.10" 4 14 "SalSyn" "PR10-5" "thebaine" "unknown" 0.338293807446997 NA
"2457" "SalSyn.1" "SalAT.1" 4 15 "SalSyn" "SalAT" "thebaine" "thebaine" 0.967032967032967 NA
"2458" "SalSyn.1" "SalR.1" 4 15 "SalSyn" "SalR" "thebaine" "thebaine" 0.895604395604396 NA
"2459" "SalSyn.1" "THS-1.1" 4 15 "SalSyn" "THS-1" "thebaine" "thebaine" 0.873626373626374 NA
"2460" "SalSyn.1" "MSH.1" 4 15 "SalSyn" "MSH" "thebaine" "sanguinarine" 0.126373626373626 NA
"2461" "SalSyn.1" "PR10-12.1" 4 -18 "SalSyn" "PR10-12" "thebaine" "unknown" 0.0797799929427058 NA
"2462" "SalSyn.1" "TyrDC2.2" 4 -19 "SalSyn" "TyrDC2" "thebaine" "dopamine_4HPAA" -0.679719964962948 NA
"2463" "SalSyn.1" "N7OMT.2" 4 -20 "SalSyn" "N7OMT" "thebaine" "papaverine" 0.648351648351648 NA
"2464" "SalSyn.1" "COR1.3" 4 17 "SalSyn" "COR1" "thebaine" "morphine" 0.796703296703297 NA
"2465" "SalSyn.1" "COR1.4" 4 17 "SalSyn" "COR1" "thebaine" "morphine" 0.692307692307692 NA
"2466" "SalSyn.1" "TyrAT.2" 4 -21 "SalSyn" "TyrAT" "thebaine" "dopamine_4HPAA" 0.730769230769231 NA
"2467" "SalSyn.1" "SanR.1" 4 -22 "SalSyn" "SanR" "thebaine" "sanguinarine" 0.631868131868132 NA
"2468" "SalSyn.1" "MLP-1.2" 4 -23 "SalSyn" "MLP-1" "thebaine" "unknown" -0.285714285714286 NA
"2469" "SalSyn.1" "7OMT.1" 4 -24 "SalSyn" "7OMT" "thebaine" "reticuline" 0.862637362637363 NA
"2470" "SalSyn.1" "PR10-8.2" 4 18 "SalSyn" "PR10-8" "thebaine" "unknown" -0.489010989010989 NA
"2471" "SalSyn.1" "MLP-4.2" 4 18 "SalSyn" "MLP-4" "thebaine" "unknown" -0.363136519601281 NA
"2472" "SalSyn.1" "NISO.1" 4 18 "SalSyn" "NISO" "thebaine" "thebaine" 0.00549450549450549 NA
"2473" "SalSyn.1" "NISO.2" 4 18 "SalSyn" "NISO" "thebaine" "thebaine" -0.0274725274725275 NA
"2474" "SalSyn.1" "NISO.3" 4 18 "SalSyn" "NISO" "thebaine" "thebaine" -0.5 NA
"2475" "SalSyn.1" "NISO.4" 4 18 "SalSyn" "NISO" "thebaine" "thebaine" -0.032967032967033 NA
"2476" "SalSyn.1" "NISO.5" 4 18 "SalSyn" "NISO" "thebaine" "thebaine" 0.0164835164835165 NA
"2477" "SalSyn.1" "NISO.6" 4 18 "SalSyn" "NISO" "thebaine" "thebaine" 0.126373626373626 NA
"2478" "SalSyn.1" "PR10-5.11" 4 18 "SalSyn" "PR10-5" "thebaine" "unknown" NA NA
"2479" "SalAT.2" "SalR.2" 4 4 "SalAT" "SalR" "thebaine" "thebaine" 0.791208791208791 10483
"2480" "SalAT.2" "THS-2.1" 4 4 "SalAT" "THS-2" "thebaine" "thebaine" 0.901098901098901 21125
"2481" "SalAT.2" "MSH.2" 4 4 "SalAT" "MSH" "thebaine" "sanguinarine" -0.0055249462010983 71645
"2482" "SalAT.2" "TyrDC2.1" 4 -8 "SalAT" "TyrDC2" "thebaine" "dopamine_4HPAA" -0.788377303048801 NA
"2483" "SalAT.2" "CNMT.1" 4 -10 "SalAT" "CNMT" "thebaine" "reticuline" 0.274725274725275 NA
"2484" "SalAT.2" "COR1.1" 4 -11 "SalAT" "COR1" "thebaine" "morphine" -0.164835164835165 NA
"2485" "SalAT.2" "N7OMT.1" 4 5 "SalAT" "N7OMT" "thebaine" "papaverine" 0.857142857142857 NA
"2486" "SalAT.2" "P7ODM.1" 4 5 "SalAT" "P7ODM" "thebaine" "papaverine" 0.0384615384615385 NA
"2487" "SalAT.2" "P7ODM.2" 4 5 "SalAT" "P7ODM" "thebaine" "papaverine" -0.296703296703297 NA
"2488" "SalAT.2" "P7ODM.3" 4 5 "SalAT" "P7ODM" "thebaine" "papaverine" 0.0714285714285714 NA
"2489" "SalAT.2" "COR1.2" 4 -12 "SalAT" "COR1" "thebaine" "morphine" -0.159340659340659 NA
"2490" "SalAT.2" "PR10-11.1" 4 6 "SalAT" "PR10-11" "thebaine" "unknown" 0.536451676683711 NA
"2491" "SalAT.2" "PR10-14.1" 4 6 "SalAT" "PR10-14" "thebaine" "unknown" -0.17032967032967 NA
"2492" "SalAT.2" "PR10-15.1" 4 6 "SalAT" "PR10-15" "thebaine" "unknown" 0.302197802197802 NA
"2493" "SalAT.2" "PR10-4.1" 4 6 "SalAT" "PR10-4" "thebaine" "unknown" 0.61072960114761 NA
"2494" "SalAT.2" "TyrAT.1" 4 -13 "SalAT" "TyrAT" "thebaine" "dopamine_4HPAA" 0.505494505494506 NA
"2495" "SalAT.2" "MLP-1.1" 4 -14 "SalAT" "MLP-1" "thebaine" "unknown" -0.137362637362637 NA
"2496" "SalAT.2" "MLP-3.1" 4 7 "SalAT" "MLP-3" "thebaine" "unknown" -0.175824175824176 NA
"2497" "SalAT.2" "MLP-3.2" 4 7 "SalAT" "MLP-3" "thebaine" "unknown" -0.137551711970182 NA
"2498" "SalAT.2" "6OMT.1" 4 8 "SalAT" "6OMT" "thebaine" "reticuline" 0.620879120879121 NA
"2499" "SalAT.2" "CYP80B1.1" 4 8 "SalAT" "CYP80B1" "thebaine" "reticuline" 0.868131868131868 NA
"2500" "SalAT.2" "CODM.1" 4 9 "SalAT" "CODM" "thebaine" "morphine" 0.697802197802198 NA
"2501" "SalAT.2" "CODM.2" 4 9 "SalAT" "CODM" "thebaine" "morphine" 0.620879120879121 NA
"2502" "SalAT.2" "CODM.3" 4 9 "SalAT" "CODM" "thebaine" "morphine" 0.676754422893297 NA
"2503" "SalAT.2" "TyrDC1.1" 4 10 "SalAT" "TyrDC1" "thebaine" "dopamine_4HPAA" -0.137362637362637 NA
"2504" "SalAT.2" "TyrDC1.2" 4 10 "SalAT" "TyrDC1" "thebaine" "dopamine_4HPAA" -0.021978021978022 NA
"2505" "SalAT.2" "TyrDC1.3" 4 10 "SalAT" "TyrDC1" "thebaine" "dopamine_4HPAA" -0.272352389700961 NA
"2506" "SalAT.2" "TyrDC1.4" 4 10 "SalAT" "TyrDC1" "thebaine" "dopamine_4HPAA" -0.346153846153846 NA
"2507" "SalAT.2" "TyrDC1.5" 4 10 "SalAT" "TyrDC1" "thebaine" "dopamine_4HPAA" -0.313186813186813 NA
"2508" "SalAT.2" "TyrDC1.6" 4 10 "SalAT" "TyrDC1" "thebaine" "dopamine_4HPAA" -0.340659340659341 NA
"2509" "SalAT.2" "TyrDC1.7" 4 10 "SalAT" "TyrDC1" "thebaine" "dopamine_4HPAA" -0.313186813186813 NA
"2510" "SalAT.2" "CYP80B1.2" 4 11 "SalAT" "CYP80B1" "thebaine" "reticuline" 0.840659340659341 NA
"2511" "SalAT.2" "6OMT.2" 4 11 "SalAT" "6OMT" "thebaine" "reticuline" 0.769230769230769 NA
"2512" "SalAT.2" "PR10-6.1" 4 12 "SalAT" "PR10-6" "thebaine" "unknown" -0.148351648351648 NA
"2513" "SalAT.2" "PR10-7.1" 4 12 "SalAT" "PR10-7" "thebaine" "unknown" 0.692307692307692 NA
"2514" "SalAT.2" "MLP-15.1" 4 13 "SalAT" "MLP-15" "thebaine" "unknown" 0.615384615384615 NA
"2515" "SalAT.2" "MLP-2.1" 4 13 "SalAT" "MLP-2" "thebaine" "unknown" 0.43956043956044 NA
"2516" "SalAT.2" "PR10-14.2" 4 -15 "SalAT" "PR10-14" "thebaine" "unknown" 0.484182026135042 NA
"2517" "SalAT.2" "PR10-10.1" 4 -16 "SalAT" "PR10-10" "thebaine" "unknown" 0.244842047306925 NA
"2518" "SalAT.2" "PR10-5.1" 4 14 "SalAT" "PR10-5" "thebaine" "unknown" 0.508295050501044 NA
"2519" "SalAT.2" "PR10-5.2" 4 14 "SalAT" "PR10-5" "thebaine" "unknown" 0.513819996702142 NA
"2520" "SalAT.2" "PR10-5.3" 4 14 "SalAT" "PR10-5" "thebaine" "unknown" 0.519945471247289 NA
"2521" "SalAT.2" "PR10-5.4" 4 14 "SalAT" "PR10-5" "thebaine" "unknown" 0.373030221467766 NA
"2522" "SalAT.2" "PR10-5.5" 4 14 "SalAT" "PR10-5" "thebaine" "unknown" 0.513691520432927 NA
"2523" "SalAT.2" "PR10-5.6" 4 14 "SalAT" "PR10-5" "thebaine" "unknown" 0.453681438813748 NA
"2524" "SalAT.2" "PR10-5.7" 4 14 "SalAT" "PR10-5" "thebaine" "unknown" 0.508295050501044 NA
"2525" "SalAT.2" "PR10-5.8" 4 14 "SalAT" "PR10-5" "thebaine" "unknown" 0.543228177012425 NA
"2526" "SalAT.2" "PR10-5.9" 4 14 "SalAT" "PR10-5" "thebaine" "unknown" 0.543228177012425 NA
"2527" "SalAT.2" "MLP-4.1" 4 14 "SalAT" "MLP-4" "thebaine" "unknown" -0.527472527472527 NA
"2528" "SalAT.2" "PR10-9.1" 4 14 "SalAT" "PR10-9" "thebaine" "unknown" 0.153846153846154 NA
"2529" "SalAT.2" "PR10-8.1" 4 14 "SalAT" "PR10-8" "thebaine" "unknown" -0.258241758241758 NA
"2530" "SalAT.2" "PR10-5.10" 4 14 "SalAT" "PR10-5" "thebaine" "unknown" 0.407205508963978 NA
"2531" "SalAT.2" "SalAT.1" 4 15 "SalAT" "SalAT" "thebaine" "thebaine" 0.994505494505495 NA
"2532" "SalAT.2" "SalR.1" 4 15 "SalAT" "SalR" "thebaine" "thebaine" 0.928571428571429 NA
"2533" "SalAT.2" "THS-1.1" 4 15 "SalAT" "THS-1" "thebaine" "thebaine" 0.928571428571429 NA
"2534" "SalAT.2" "MSH.1" 4 15 "SalAT" "MSH" "thebaine" "sanguinarine" 0.0714285714285714 NA
"2535" "SalAT.2" "PR10-12.1" 4 -18 "SalAT" "PR10-12" "thebaine" "unknown" 0.115543438054953 NA
"2536" "SalAT.2" "TyrDC2.2" 4 -19 "SalAT" "TyrDC2" "thebaine" "dopamine_4HPAA" -0.789352217376326 NA
"2537" "SalAT.2" "N7OMT.2" 4 -20 "SalAT" "N7OMT" "thebaine" "papaverine" 0.604395604395604 NA
"2538" "SalAT.2" "COR1.3" 4 17 "SalAT" "COR1" "thebaine" "morphine" 0.774725274725275 NA
"2539" "SalAT.2" "COR1.4" 4 17 "SalAT" "COR1" "thebaine" "morphine" 0.692307692307692 NA
"2540" "SalAT.2" "TyrAT.2" 4 -21 "SalAT" "TyrAT" "thebaine" "dopamine_4HPAA" 0.741758241758242 NA
"2541" "SalAT.2" "SanR.1" 4 -22 "SalAT" "SanR" "thebaine" "sanguinarine" 0.576923076923077 NA
"2542" "SalAT.2" "MLP-1.2" 4 -23 "SalAT" "MLP-1" "thebaine" "unknown" -0.340659340659341 NA
"2543" "SalAT.2" "7OMT.1" 4 -24 "SalAT" "7OMT" "thebaine" "reticuline" 0.862637362637363 NA
"2544" "SalAT.2" "PR10-8.2" 4 18 "SalAT" "PR10-8" "thebaine" "unknown" -0.604395604395604 NA
"2545" "SalAT.2" "MLP-4.2" 4 18 "SalAT" "MLP-4" "thebaine" "unknown" -0.371389622319492 NA
"2546" "SalAT.2" "NISO.1" 4 18 "SalAT" "NISO" "thebaine" "thebaine" 0.0274725274725275 NA
"2547" "SalAT.2" "NISO.2" 4 18 "SalAT" "NISO" "thebaine" "thebaine" 0.0274725274725275 NA
"2548" "SalAT.2" "NISO.3" 4 18 "SalAT" "NISO" "thebaine" "thebaine" -0.5 NA
"2549" "SalAT.2" "NISO.4" 4 18 "SalAT" "NISO" "thebaine" "thebaine" 0 NA
"2550" "SalAT.2" "NISO.5" 4 18 "SalAT" "NISO" "thebaine" "thebaine" 0.10989010989011 NA
"2551" "SalAT.2" "NISO.6" 4 18 "SalAT" "NISO" "thebaine" "thebaine" 0.148351648351648 NA
"2552" "SalAT.2" "PR10-5.11" 4 18 "SalAT" "PR10-5" "thebaine" "unknown" NA NA
"2553" "SalR.2" "THS-2.1" 4 4 "SalR" "THS-2" "thebaine" "thebaine" 0.510989010989011 10642
"2554" "SalR.2" "MSH.2" 4 4 "SalR" "MSH" "thebaine" "sanguinarine" 0.243097632848325 61162
"2555" "SalR.2" "TyrDC2.1" 4 -8 "SalR" "TyrDC2" "thebaine" "dopamine_4HPAA" -0.448511469225643 NA
"2556" "SalR.2" "CNMT.1" 4 -10 "SalR" "CNMT" "thebaine" "reticuline" 0.532967032967033 NA
"2557" "SalR.2" "COR1.1" 4 -11 "SalR" "COR1" "thebaine" "morphine" -0.401098901098901 NA
"2558" "SalR.2" "N7OMT.1" 4 5 "SalR" "N7OMT" "thebaine" "papaverine" 0.851648351648352 NA
"2559" "SalR.2" "P7ODM.1" 4 5 "SalR" "P7ODM" "thebaine" "papaverine" 0.0274725274725275 NA
"2560" "SalR.2" "P7ODM.2" 4 5 "SalR" "P7ODM" "thebaine" "papaverine" -0.285714285714286 NA
"2561" "SalR.2" "P7ODM.3" 4 5 "SalR" "P7ODM" "thebaine" "papaverine" 0.0604395604395604 NA
"2562" "SalR.2" "COR1.2" 4 -12 "SalR" "COR1" "thebaine" "morphine" -0.401098901098901 NA
"2563" "SalR.2" "PR10-11.1" 4 6 "SalR" "PR10-11" "thebaine" "unknown" 0.170564122843026 NA
"2564" "SalR.2" "PR10-14.1" 4 6 "SalR" "PR10-14" "thebaine" "unknown" -0.373626373626374 NA
"2565" "SalR.2" "PR10-15.1" 4 6 "SalR" "PR10-15" "thebaine" "unknown" 0.00549450549450549 NA
"2566" "SalR.2" "PR10-4.1" 4 6 "SalR" "PR10-4" "thebaine" "unknown" 0.242091013067521 NA
"2567" "SalR.2" "TyrAT.1" 4 -13 "SalR" "TyrAT" "thebaine" "dopamine_4HPAA" 0.736263736263736 NA
"2568" "SalR.2" "MLP-1.1" 4 -14 "SalR" "MLP-1" "thebaine" "unknown" -0.373626373626374 NA
"2569" "SalR.2" "MLP-3.1" 4 7 "SalR" "MLP-3" "thebaine" "unknown" -0.434065934065934 NA
"2570" "SalR.2" "MLP-3.2" 4 7 "SalR" "MLP-3" "thebaine" "unknown" -0.418157204389354 NA
"2571" "SalR.2" "6OMT.1" 4 8 "SalR" "6OMT" "thebaine" "reticuline" 0.835164835164835 NA
"2572" "SalR.2" "CYP80B1.1" 4 8 "SalR" "CYP80B1" "thebaine" "reticuline" 0.93956043956044 NA
"2573" "SalR.2" "CODM.1" 4 9 "SalR" "CODM" "thebaine" "morphine" 0.335164835164835 NA
"2574" "SalR.2" "CODM.2" 4 9 "SalR" "CODM" "thebaine" "morphine" 0.258241758241758 NA
"2575" "SalR.2" "CODM.3" 4 9 "SalR" "CODM" "thebaine" "morphine" 0.316368937531419 NA
"2576" "SalR.2" "TyrDC1.1" 4 10 "SalR" "TyrDC1" "thebaine" "dopamine_4HPAA" 0.0769230769230769 NA
"2577" "SalR.2" "TyrDC1.2" 4 10 "SalR" "TyrDC1" "thebaine" "dopamine_4HPAA" 0.192307692307692 NA
"2578" "SalR.2" "TyrDC1.3" 4 10 "SalR" "TyrDC1" "thebaine" "dopamine_4HPAA" -0.0880330956609167 NA
"2579" "SalR.2" "TyrDC1.4" 4 10 "SalR" "TyrDC1" "thebaine" "dopamine_4HPAA" -0.159340659340659 NA
"2580" "SalR.2" "TyrDC1.5" 4 10 "SalR" "TyrDC1" "thebaine" "dopamine_4HPAA" -0.131868131868132 NA
"2581" "SalR.2" "TyrDC1.6" 4 10 "SalR" "TyrDC1" "thebaine" "dopamine_4HPAA" -0.148351648351648 NA
"2582" "SalR.2" "TyrDC1.7" 4 10 "SalR" "TyrDC1" "thebaine" "dopamine_4HPAA" -0.0604395604395604 NA
"2583" "SalR.2" "CYP80B1.2" 4 11 "SalR" "CYP80B1" "thebaine" "reticuline" 0.857142857142857 NA
"2584" "SalR.2" "6OMT.2" 4 11 "SalR" "6OMT" "thebaine" "reticuline" 0.972527472527473 NA
"2585" "SalR.2" "PR10-6.1" 4 12 "SalR" "PR10-6" "thebaine" "unknown" -0.318681318681319 NA
"2586" "SalR.2" "PR10-7.1" 4 12 "SalR" "PR10-7" "thebaine" "unknown" 0.307692307692308 NA
"2587" "SalR.2" "MLP-15.1" 4 13 "SalR" "MLP-15" "thebaine" "unknown" 0.241758241758242 NA
"2588" "SalR.2" "MLP-2.1" 4 13 "SalR" "MLP-2" "thebaine" "unknown" 0.0879120879120879 NA
"2589" "SalR.2" "PR10-14.2" 4 -15 "SalR" "PR10-14" "thebaine" "unknown" 0.209078602194677 NA
"2590" "SalR.2" "PR10-10.1" 4 -16 "SalR" "PR10-10" "thebaine" "unknown" -0.0495186163092657 NA
"2591" "SalR.2" "PR10-5.1" 4 14 "SalR" "PR10-5" "thebaine" "unknown" 0.154698493630752 NA
"2592" "SalR.2" "PR10-5.2" 4 14 "SalR" "PR10-5" "thebaine" "unknown" 0.165748386032949 NA
"2593" "SalR.2" "PR10-5.3" 4 14 "SalR" "PR10-5" "thebaine" "unknown" 0.187070328279448 NA
"2594" "SalR.2" "PR10-5.4" 4 14 "SalR" "PR10-5" "thebaine" "unknown" 0.0282598652627095 NA
"2595" "SalR.2" "PR10-5.5" 4 14 "SalR" "PR10-5" "thebaine" "unknown" 0.113489987072391 NA
"2596" "SalR.2" "PR10-5.6" 4 14 "SalR" "PR10-5" "thebaine" "unknown" 0.0982494835647607 NA
"2597" "SalR.2" "PR10-5.7" 4 14 "SalR" "PR10-5" "thebaine" "unknown" 0.154698493630752 NA
"2598" "SalR.2" "PR10-5.8" 4 14 "SalR" "PR10-5" "thebaine" "unknown" 0.17550448795786 NA
"2599" "SalR.2" "PR10-5.9" 4 14 "SalR" "PR10-5" "thebaine" "unknown" 0.17550448795786 NA
"2600" "SalR.2" "MLP-4.1" 4 14 "SalR" "MLP-4" "thebaine" "unknown" -0.71978021978022 NA
"2601" "SalR.2" "PR10-9.1" 4 14 "SalR" "PR10-9" "thebaine" "unknown" 0.181318681318681 NA
"2602" "SalR.2" "PR10-8.1" 4 14 "SalR" "PR10-8" "thebaine" "unknown" -0.0769230769230769 NA
"2603" "SalR.2" "PR10-5.10" 4 14 "SalR" "PR10-5" "thebaine" "unknown" 0.0156617503447684 NA
"2604" "SalR.2" "SalAT.1" 4 15 "SalR" "SalAT" "thebaine" "thebaine" 0.785714285714286 NA
"2605" "SalR.2" "SalR.1" 4 15 "SalR" "SalR" "thebaine" "thebaine" 0.912087912087912 NA
"2606" "SalR.2" "THS-1.1" 4 15 "SalR" "THS-1" "thebaine" "thebaine" 0.906593406593407 NA
"2607" "SalR.2" "MSH.1" 4 15 "SalR" "MSH" "thebaine" "sanguinarine" -0.0879120879120879 NA
"2608" "SalR.2" "PR10-12.1" 4 -18 "SalR" "PR10-12" "thebaine" "unknown" -0.192572396758255 NA
"2609" "SalR.2" "TyrDC2.2" 4 -19 "SalR" "TyrDC2" "thebaine" "dopamine_4HPAA" -0.51997011144631 NA
"2610" "SalR.2" "N7OMT.2" 4 -20 "SalR" "N7OMT" "thebaine" "papaverine" 0.642857142857143 NA
"2611" "SalR.2" "COR1.3" 4 17 "SalR" "COR1" "thebaine" "morphine" 0.395604395604396 NA
"2612" "SalR.2" "COR1.4" 4 17 "SalR" "COR1" "thebaine" "morphine" 0.39010989010989 NA
"2613" "SalR.2" "TyrAT.2" 4 -21 "SalR" "TyrAT" "thebaine" "dopamine_4HPAA" 0.928571428571429 NA
"2614" "SalR.2" "SanR.1" 4 -22 "SalR" "SanR" "thebaine" "sanguinarine" 0.67032967032967 NA
"2615" "SalR.2" "MLP-1.2" 4 -23 "SalR" "MLP-1" "thebaine" "unknown" -0.510989010989011 NA
"2616" "SalR.2" "7OMT.1" 4 -24 "SalR" "7OMT" "thebaine" "reticuline" 0.648351648351648 NA
"2617" "SalR.2" "PR10-8.2" 4 18 "SalR" "PR10-8" "thebaine" "unknown" -0.28021978021978 NA
"2618" "SalR.2" "MLP-4.2" 4 18 "SalR" "MLP-4" "thebaine" "unknown" -0.585970292992977 NA
"2619" "SalR.2" "NISO.1" 4 18 "SalR" "NISO" "thebaine" "thebaine" -0.274725274725275 NA
"2620" "SalR.2" "NISO.2" 4 18 "SalR" "NISO" "thebaine" "thebaine" -0.28021978021978 NA
"2621" "SalR.2" "NISO.3" 4 18 "SalR" "NISO" "thebaine" "thebaine" -0.17032967032967 NA
"2622" "SalR.2" "NISO.4" 4 18 "SalR" "NISO" "thebaine" "thebaine" -0.296703296703297 NA
"2623" "SalR.2" "NISO.5" 4 18 "SalR" "NISO" "thebaine" "thebaine" -0.197802197802198 NA
"2624" "SalR.2" "NISO.6" 4 18 "SalR" "NISO" "thebaine" "thebaine" -0.17032967032967 NA
"2625" "SalR.2" "PR10-5.11" 4 18 "SalR" "PR10-5" "thebaine" "unknown" NA NA
"2626" "THS-2.1" "MSH.2" 4 4 "THS-2" "MSH" "thebaine" "sanguinarine" -0.19337311703844 50520
"2627" "THS-2.1" "TyrDC2.1" 4 -8 "THS-2" "TyrDC2" "thebaine" "dopamine_4HPAA" -0.885879796358723 NA
"2628" "THS-2.1" "CNMT.1" 4 -10 "THS-2" "CNMT" "thebaine" "reticuline" -0.0714285714285714 NA
"2629" "THS-2.1" "COR1.1" 4 -11 "THS-2" "COR1" "thebaine" "morphine" 0.0879120879120879 NA
"2630" "THS-2.1" "N7OMT.1" 4 5 "THS-2" "N7OMT" "thebaine" "papaverine" 0.697802197802198 NA
"2631" "THS-2.1" "P7ODM.1" 4 5 "THS-2" "P7ODM" "thebaine" "papaverine" 0.032967032967033 NA
"2632" "THS-2.1" "P7ODM.2" 4 5 "THS-2" "P7ODM" "thebaine" "papaverine" -0.247252747252747 NA
"2633" "THS-2.1" "P7ODM.3" 4 5 "THS-2" "P7ODM" "thebaine" "papaverine" 0.0274725274725275 NA
"2634" "THS-2.1" "COR1.2" 4 -12 "THS-2" "COR1" "thebaine" "morphine" 0.0879120879120879 NA
"2635" "THS-2.1" "PR10-11.1" 4 6 "THS-2" "PR10-11" "thebaine" "unknown" 0.646493046259857 NA
"2636" "THS-2.1" "PR10-14.1" 4 6 "THS-2" "PR10-14" "thebaine" "unknown" 0.00549450549450549 NA
"2637" "THS-2.1" "PR10-15.1" 4 6 "THS-2" "PR10-15" "thebaine" "unknown" 0.357142857142857 NA
"2638" "THS-2.1" "PR10-4.1" 4 6 "THS-2" "PR10-4" "thebaine" "unknown" 0.635488909302243 NA
"2639" "THS-2.1" "TyrAT.1" 4 -13 "THS-2" "TyrAT" "thebaine" "dopamine_4HPAA" 0.28021978021978 NA
"2640" "THS-2.1" "MLP-1.1" 4 -14 "THS-2" "MLP-1" "thebaine" "unknown" 0.0494505494505495 NA
"2641" "THS-2.1" "MLP-3.1" 4 7 "THS-2" "MLP-3" "thebaine" "unknown" -0.0769230769230769 NA
"2642" "THS-2.1" "MLP-3.2" 4 7 "THS-2" "MLP-3" "thebaine" "unknown" -0.0632737875062839 NA
"2643" "THS-2.1" "6OMT.1" 4 8 "THS-2" "6OMT" "thebaine" "reticuline" 0.324175824175824 NA
"2644" "THS-2.1" "CYP80B1.1" 4 8 "THS-2" "CYP80B1" "thebaine" "reticuline" 0.620879120879121 NA
"2645" "THS-2.1" "CODM.1" 4 9 "THS-2" "CODM" "thebaine" "morphine" 0.736263736263736 NA
"2646" "THS-2.1" "CODM.2" 4 9 "THS-2" "CODM" "thebaine" "morphine" 0.681318681318681 NA
"2647" "THS-2.1" "CODM.3" 4 9 "THS-2" "CODM" "thebaine" "morphine" 0.745530278878388 NA
"2648" "THS-2.1" "TyrDC1.1" 4 10 "THS-2" "TyrDC1" "thebaine" "dopamine_4HPAA" -0.335164835164835 NA
"2649" "THS-2.1" "TyrDC1.2" 4 10 "THS-2" "TyrDC1" "thebaine" "dopamine_4HPAA" -0.203296703296703 NA
"2650" "THS-2.1" "TyrDC1.3" 4 10 "THS-2" "TyrDC1" "thebaine" "dopamine_4HPAA" -0.440165478304584 NA
"2651" "THS-2.1" "TyrDC1.4" 4 10 "THS-2" "TyrDC1" "thebaine" "dopamine_4HPAA" -0.489010989010989 NA
"2652" "THS-2.1" "TyrDC1.5" 4 10 "THS-2" "TyrDC1" "thebaine" "dopamine_4HPAA" -0.472527472527473 NA
"2653" "THS-2.1" "TyrDC1.6" 4 10 "THS-2" "TyrDC1" "thebaine" "dopamine_4HPAA" -0.478021978021978 NA
"2654" "THS-2.1" "TyrDC1.7" 4 10 "THS-2" "TyrDC1" "thebaine" "dopamine_4HPAA" -0.467032967032967 NA
"2655" "THS-2.1" "CYP80B1.2" 4 11 "THS-2" "CYP80B1" "thebaine" "reticuline" 0.582417582417582 NA
"2656" "THS-2.1" "6OMT.2" 4 11 "THS-2" "6OMT" "thebaine" "reticuline" 0.478021978021978 NA
"2657" "THS-2.1" "PR10-6.1" 4 12 "THS-2" "PR10-6" "thebaine" "unknown" 0.0384615384615385 NA
"2658" "THS-2.1" "PR10-7.1" 4 12 "THS-2" "PR10-7" "thebaine" "unknown" 0.697802197802198 NA
"2659" "THS-2.1" "MLP-15.1" 4 13 "THS-2" "MLP-15" "thebaine" "unknown" 0.708791208791209 NA
"2660" "THS-2.1" "MLP-2.1" 4 13 "THS-2" "MLP-2" "thebaine" "unknown" 0.494505494505495 NA
"2661" "THS-2.1" "PR10-14.2" 4 -15 "THS-2" "PR10-14" "thebaine" "unknown" 0.451169615262198 NA
"2662" "THS-2.1" "PR10-10.1" 4 -16 "THS-2" "PR10-10" "thebaine" "unknown" 0.319119971770823 NA
"2663" "THS-2.1" "PR10-5.1" 4 14 "THS-2" "PR10-5" "thebaine" "unknown" 0.580119351115321 NA
"2664" "THS-2.1" "PR10-5.2" 4 14 "THS-2" "PR10-5" "thebaine" "unknown" 0.569069458713125 NA
"2665" "THS-2.1" "PR10-5.3" 4 14 "THS-2" "PR10-5" "thebaine" "unknown" 0.55020684788073 NA
"2666" "THS-2.1" "PR10-5.4" 4 14 "THS-2" "PR10-5" "thebaine" "unknown" 0.486069682518604 NA
"2667" "THS-2.1" "PR10-5.5" 4 14 "THS-2" "PR10-5" "thebaine" "unknown" 0.603288878647973 NA
"2668" "THS-2.1" "PR10-5.6" 4 14 "THS-2" "PR10-5" "thebaine" "unknown" 0.534592778220021 NA
"2669" "THS-2.1" "PR10-5.7" 4 14 "THS-2" "PR10-5" "thebaine" "unknown" 0.580119351115321 NA
"2670" "THS-2.1" "PR10-5.8" 4 14 "THS-2" "PR10-5" "thebaine" "unknown" 0.624015957183503 NA
"2671" "THS-2.1" "PR10-5.9" 4 14 "THS-2" "PR10-5" "thebaine" "unknown" 0.624015957183503 NA
"2672" "THS-2.1" "MLP-4.1" 4 14 "THS-2" "MLP-4" "thebaine" "unknown" -0.241758241758242 NA
"2673" "THS-2.1" "PR10-9.1" 4 14 "THS-2" "PR10-9" "thebaine" "unknown" 0.032967032967033 NA
"2674" "THS-2.1" "PR10-8.1" 4 14 "THS-2" "PR10-8" "thebaine" "unknown" -0.351648351648352 NA
"2675" "THS-2.1" "PR10-5.10" 4 14 "THS-2" "PR10-5" "thebaine" "unknown" 0.491778960825727 NA
"2676" "THS-2.1" "SalAT.1" 4 15 "THS-2" "SalAT" "thebaine" "thebaine" 0.895604395604396 NA
"2677" "THS-2.1" "SalR.1" 4 15 "THS-2" "SalR" "thebaine" "thebaine" 0.78021978021978 NA
"2678" "THS-2.1" "THS-1.1" 4 15 "THS-2" "THS-1" "thebaine" "thebaine" 0.730769230769231 NA
"2679" "THS-2.1" "MSH.1" 4 15 "THS-2" "MSH" "thebaine" "sanguinarine" 0.0989010989010989 NA
"2680" "THS-2.1" "PR10-12.1" 4 -18 "THS-2" "PR10-12" "thebaine" "unknown" 0.222833773391695 NA
"2681" "THS-2.1" "TyrDC2.2" 4 -19 "THS-2" "TyrDC2" "thebaine" "dopamine_4HPAA" -0.8519992187554 NA
"2682" "THS-2.1" "N7OMT.2" 4 -20 "THS-2" "N7OMT" "thebaine" "papaverine" 0.456043956043956 NA
"2683" "THS-2.1" "COR1.3" 4 17 "THS-2" "COR1" "thebaine" "morphine" 0.846153846153846 NA
"2684" "THS-2.1" "COR1.4" 4 17 "THS-2" "COR1" "thebaine" "morphine" 0.703296703296703 NA
"2685" "THS-2.1" "TyrAT.2" 4 -21 "THS-2" "TyrAT" "thebaine" "dopamine_4HPAA" 0.5 NA
"2686" "THS-2.1" "SanR.1" 4 -22 "THS-2" "SanR" "thebaine" "sanguinarine" 0.302197802197802 NA
"2687" "THS-2.1" "MLP-1.2" 4 -23 "THS-2" "MLP-1" "thebaine" "unknown" -0.120879120879121 NA
"2688" "THS-2.1" "7OMT.1" 4 -24 "THS-2" "7OMT" "thebaine" "reticuline" 0.818681318681319 NA
"2689" "THS-2.1" "PR10-8.2" 4 18 "THS-2" "PR10-8" "thebaine" "unknown" -0.620879120879121 NA
"2690" "THS-2.1" "MLP-4.2" 4 18 "THS-2" "MLP-4" "thebaine" "unknown" -0.162311020124815 NA
"2691" "THS-2.1" "NISO.1" 4 18 "THS-2" "NISO" "thebaine" "thebaine" 0.164835164835165 NA
"2692" "THS-2.1" "NISO.2" 4 18 "THS-2" "NISO" "thebaine" "thebaine" 0.164835164835165 NA
"2693" "THS-2.1" "NISO.3" 4 18 "THS-2" "NISO" "thebaine" "thebaine" -0.620879120879121 NA
"2694" "THS-2.1" "NISO.4" 4 18 "THS-2" "NISO" "thebaine" "thebaine" 0.137362637362637 NA
"2695" "THS-2.1" "NISO.5" 4 18 "THS-2" "NISO" "thebaine" "thebaine" 0.263736263736264 NA
"2696" "THS-2.1" "NISO.6" 4 18 "THS-2" "NISO" "thebaine" "thebaine" 0.225274725274725 NA
"2697" "THS-2.1" "PR10-5.11" 4 18 "THS-2" "PR10-5" "thebaine" "unknown" NA NA
"2698" "MSH.2" "TyrDC2.1" 4 -8 "MSH" "TyrDC2" "sanguinarine" "dopamine_4HPAA" 0.338947542082461 NA
"2699" "MSH.2" "CNMT.1" 4 -10 "MSH" "CNMT" "sanguinarine" "reticuline" 0.607744082120813 NA
"2700" "MSH.2" "COR1.1" 4 -11 "MSH" "COR1" "sanguinarine" "morphine" -0.0386746234076881 NA
"2701" "MSH.2" "N7OMT.1" 4 5 "MSH" "N7OMT" "sanguinarine" "papaverine" -0.0828741930164745 NA
"2702" "MSH.2" "P7ODM.1" 4 5 "MSH" "P7ODM" "sanguinarine" "papaverine" 0.359121503071389 NA
"2703" "MSH.2" "P7ODM.2" 4 5 "MSH" "P7ODM" "sanguinarine" "papaverine" 0.491720211897749 NA
"2704" "MSH.2" "P7ODM.3" 4 5 "MSH" "P7ODM" "sanguinarine" "papaverine" 0.381221287875783 NA
"2705" "MSH.2" "COR1.2" 4 -12 "MSH" "COR1" "sanguinarine" "morphine" 0.0110498924021966 NA
"2706" "MSH.2" "PR10-11.1" 4 6 "MSH" "PR10-11" "sanguinarine" "unknown" -0.672204956938158 NA
"2707" "MSH.2" "PR10-14.1" 4 6 "MSH" "PR10-14" "sanguinarine" "unknown" 0.298347094859308 NA
"2708" "MSH.2" "PR10-15.1" 4 6 "MSH" "PR10-15" "sanguinarine" "unknown" -0.298347094859308 NA
"2709" "MSH.2" "PR10-4.1" 4 6 "MSH" "PR10-4" "sanguinarine" "unknown" -0.434305260243995 NA
"2710" "MSH.2" "TyrAT.1" 4 -13 "MSH" "TyrAT" "sanguinarine" "dopamine_4HPAA" 0.375696341674684 NA
"2711" "MSH.2" "MLP-1.1" 4 -14 "MSH" "MLP-1" "sanguinarine" "unknown" 0.337021718266996 NA
"2712" "MSH.2" "MLP-3.1" 4 7 "MSH" "MLP-3" "sanguinarine" "unknown" -0.237572686647227 NA
"2713" "MSH.2" "MLP-3.2" 4 7 "MSH" "MLP-3" "sanguinarine" "unknown" -0.268328727666672 NA
"2714" "MSH.2" "6OMT.1" 4 8 "MSH" "6OMT" "sanguinarine" "reticuline" 0.580119351115321 NA
"2715" "MSH.2" "CYP80B1.1" 4 8 "MSH" "CYP80B1" "sanguinarine" "reticuline" 0.254147525250522 NA
"2716" "MSH.2" "CODM.1" 4 9 "MSH" "CODM" "sanguinarine" "morphine" -0.607744082120813 NA
"2717" "MSH.2" "CODM.2" 4 9 "MSH" "CODM" "sanguinarine" "morphine" -0.602219135919715 NA
"2718" "MSH.2" "CODM.3" 4 9 "MSH" "CODM" "sanguinarine" "morphine" -0.614113170536095 NA
"2719" "MSH.2" "TyrDC1.1" 4 10 "MSH" "TyrDC1" "sanguinarine" "dopamine_4HPAA" 0.469620427093355 NA
"2720" "MSH.2" "TyrDC1.2" 4 10 "MSH" "TyrDC1" "sanguinarine" "dopamine_4HPAA" 0.635368813126304 NA
"2721" "MSH.2" "TyrDC1.3" 4 10 "MSH" "TyrDC1" "sanguinarine" "dopamine_4HPAA" 0.442604086872862 NA
"2722" "MSH.2" "TyrDC1.4" 4 10 "MSH" "TyrDC1" "sanguinarine" "dopamine_4HPAA" 0.464095480892257 NA
"2723" "MSH.2" "TyrDC1.5" 4 10 "MSH" "TyrDC1" "sanguinarine" "dopamine_4HPAA" 0.419895911283471 NA
"2724" "MSH.2" "TyrDC1.6" 4 10 "MSH" "TyrDC1" "sanguinarine" "dopamine_4HPAA" 0.508295050501044 NA
"2725" "MSH.2" "TyrDC1.7" 4 10 "MSH" "TyrDC1" "sanguinarine" "dopamine_4HPAA" 0.524869889104338 NA
"2726" "MSH.2" "CYP80B1.2" 4 11 "MSH" "CYP80B1" "sanguinarine" "reticuline" 0.320446879663701 NA
"2727" "MSH.2" "6OMT.2" 4 11 "MSH" "6OMT" "sanguinarine" "reticuline" 0.303872041060406 NA
"2728" "MSH.2" "PR10-6.1" 4 12 "MSH" "PR10-6" "sanguinarine" "unknown" -0.104973977820868 NA
"2729" "MSH.2" "PR10-7.1" 4 12 "MSH" "PR10-7" "sanguinarine" "unknown" -0.337021718266996 NA
"2730" "MSH.2" "MLP-15.1" 4 13 "MSH" "MLP-15" "sanguinarine" "unknown" -0.425420857484569 NA
"2731" "MSH.2" "MLP-2.1" 4 13 "MSH" "MLP-2" "sanguinarine" "unknown" -0.464095480892257 NA
"2732" "MSH.2" "PR10-14.2" 4 -15 "MSH" "PR10-14" "sanguinarine" "unknown" -0.165976532577323 NA
"2733" "MSH.2" "PR10-10.1" 4 -16 "MSH" "PR10-10" "sanguinarine" "unknown" -0.774557152027508 NA
"2734" "MSH.2" "PR10-5.1" 4 14 "MSH" "PR10-5" "sanguinarine" "unknown" -0.783333333333333 NA
"2735" "MSH.2" "PR10-5.2" 4 14 "MSH" "PR10-5" "sanguinarine" "unknown" -0.761111111111111 NA
"2736" "MSH.2" "PR10-5.3" 4 14 "MSH" "PR10-5" "sanguinarine" "unknown" -0.746894396597954 NA
"2737" "MSH.2" "PR10-5.4" 4 14 "MSH" "PR10-5" "sanguinarine" "unknown" -0.869542782824854 NA
"2738" "MSH.2" "PR10-5.5" 4 14 "MSH" "PR10-5" "sanguinarine" "unknown" NA NA
"2739" "MSH.2" "PR10-5.6" 4 14 "MSH" "PR10-5" "sanguinarine" "unknown" NA NA
"2740" "MSH.2" "PR10-5.7" 4 14 "MSH" "PR10-5" "sanguinarine" "unknown" -0.783333333333333 NA
"2741" "MSH.2" "PR10-5.8" 4 14 "MSH" "PR10-5" "sanguinarine" "unknown" -0.764732884202576 NA
"2742" "MSH.2" "PR10-5.9" 4 14 "MSH" "PR10-5" "sanguinarine" "unknown" -0.764732884202576 NA
"2743" "MSH.2" "MLP-4.1" 4 14 "MSH" "MLP-4" "sanguinarine" "unknown" -0.22652279424503 NA
"2744" "MSH.2" "PR10-9.1" 4 14 "MSH" "PR10-9" "sanguinarine" "unknown" -0.419895911283471 NA
"2745" "MSH.2" "PR10-8.1" 4 14 "MSH" "PR10-8" "sanguinarine" "unknown" -0.331496772065898 NA
"2746" "MSH.2" "PR10-5.10" 4 14 "MSH" "PR10-5" "sanguinarine" "unknown" NA NA
"2747" "MSH.2" "SalAT.1" 4 15 "MSH" "SalAT" "sanguinarine" "thebaine" 0.055249462010983 NA
"2748" "MSH.2" "SalR.1" 4 15 "MSH" "SalR" "sanguinarine" "thebaine" 0.127073762625261 NA
"2749" "MSH.2" "THS-1.1" 4 15 "MSH" "THS-1" "sanguinarine" "thebaine" -0.0055249462010983 NA
"2750" "MSH.2" "MSH.1" 4 15 "MSH" "MSH" "sanguinarine" "sanguinarine" 0.712718059941681 NA
"2751" "MSH.2" "PR10-12.1" 4 -18 "MSH" "PR10-12" "sanguinarine" "unknown" -0.832648938429571 NA
"2752" "MSH.2" "TyrDC2.2" 4 -19 "MSH" "TyrDC2" "sanguinarine" "dopamine_4HPAA" 0.0755928946018454 NA
"2753" "MSH.2" "N7OMT.2" 4 -20 "MSH" "N7OMT" "sanguinarine" "papaverine" 0.475145373294454 NA
"2754" "MSH.2" "COR1.3" 4 17 "MSH" "COR1" "sanguinarine" "morphine" -0.209947955641735 NA
"2755" "MSH.2" "COR1.4" 4 17 "MSH" "COR1" "sanguinarine" "morphine" -0.392271180277979 NA
"2756" "MSH.2" "TyrAT.2" 4 -21 "MSH" "TyrAT" "sanguinarine" "dopamine_4HPAA" 0.143648601228556 NA
"2757" "MSH.2" "SanR.1" 4 -22 "MSH" "SanR" "sanguinarine" "sanguinarine" 0.674043436533992 NA
"2758" "MSH.2" "MLP-1.2" 4 -23 "MSH" "MLP-1" "sanguinarine" "unknown" 0.116023870223064 NA
"2759" "MSH.2" "7OMT.1" 4 -24 "MSH" "7OMT" "sanguinarine" "reticuline" -0.342546664468095 NA
"2760" "MSH.2" "PR10-8.2" 4 18 "MSH" "PR10-8" "sanguinarine" "unknown" 0.580119351115321 NA
"2761" "MSH.2" "MLP-4.2" 4 18 "MSH" "MLP-4" "sanguinarine" "unknown" -0.146612603776635 NA
"2762" "MSH.2" "NISO.1" 4 18 "MSH" "NISO" "sanguinarine" "thebaine" -0.889516338376826 NA
"2763" "MSH.2" "NISO.2" 4 18 "MSH" "NISO" "sanguinarine" "thebaine" -0.911616123181219 NA
"2764" "MSH.2" "NISO.3" 4 18 "MSH" "NISO" "sanguinarine" "thebaine" -0.149173547429654 NA
"2765" "MSH.2" "NISO.4" 4 18 "MSH" "NISO" "sanguinarine" "thebaine" -0.883991392175728 NA
"2766" "MSH.2" "NISO.5" 4 18 "MSH" "NISO" "sanguinarine" "thebaine" -0.906091176980121 NA
"2767" "MSH.2" "NISO.6" 4 18 "MSH" "NISO" "sanguinarine" "thebaine" -0.74586773714827 NA
"2768" "MSH.2" "PR10-5.11" 4 18 "MSH" "PR10-5" "sanguinarine" "unknown" NA NA
"2769" "TyrDC2.1" "CNMT.1" -8 -10 "TyrDC2" "CNMT" "dopamine_4HPAA" "reticuline" 0.150432418249595 14722566
"2770" "TyrDC2.1" "COR1.1" -8 -11 "TyrDC2" "COR1" "dopamine_4HPAA" "morphine" -0.0640730670322347 16391994
"2771" "TyrDC2.1" "N7OMT.1" -8 5 "TyrDC2" "N7OMT" "dopamine_4HPAA" "papaverine" -0.718732664970285 17179646
"2772" "TyrDC2.1" "P7ODM.1" -8 5 "TyrDC2" "P7ODM" "dopamine_4HPAA" "papaverine" 0.0529299249396721 17255243
"2773" "TyrDC2.1" "P7ODM.2" -8 5 "TyrDC2" "P7ODM" "dopamine_4HPAA" "papaverine" 0.412296257424815 17263582
"2774" "TyrDC2.1" "P7ODM.3" -8 5 "TyrDC2" "P7ODM" "dopamine_4HPAA" "papaverine" 0.0919309222636411 17271878
"2775" "TyrDC2.1" "COR1.2" -8 -12 "TyrDC2" "COR1" "dopamine_4HPAA" "morphine" -0.0724304236016566 18446891
"2776" "TyrDC2.1" "PR10-11.1" -8 6 "TyrDC2" "PR10-11" "dopamine_4HPAA" "unknown" -0.71414273388476 NA
"2777" "TyrDC2.1" "PR10-14.1" -8 6 "TyrDC2" "PR10-14" "dopamine_4HPAA" "unknown" 0.178290273481001 NA
"2778" "TyrDC2.1" "PR10-15.1" -8 6 "TyrDC2" "PR10-15" "dopamine_4HPAA" "unknown" -0.195004986619845 NA
"2779" "TyrDC2.1" "PR10-4.1" -8 6 "TyrDC2" "PR10-4" "dopamine_4HPAA" "unknown" -0.583030591335605 NA
"2780" "TyrDC2.1" "TyrAT.1" -8 -13 "TyrDC2" "TyrAT" "dopamine_4HPAA" "dopamine_4HPAA" -0.0975024933099224 NA
"2781" "TyrDC2.1" "MLP-1.1" -8 -14 "TyrDC2" "MLP-1" "dopamine_4HPAA" "unknown" 0.239577554990095 NA
"2782" "TyrDC2.1" "MLP-3.1" -8 7 "TyrDC2" "MLP-3" "dopamine_4HPAA" "unknown" -0.0445725683702502 NA
"2783" "TyrDC2.1" "MLP-3.2" -8 7 "TyrDC2" "MLP-3" "dopamine_4HPAA" "unknown" -0.0334754406508481 NA
"2784" "TyrDC2.1" "6OMT.1" -8 8 "TyrDC2" "6OMT" "dopamine_4HPAA" "reticuline" -0.222862841851251 NA
"2785" "TyrDC2.1" "CYP80B1.1" -8 8 "TyrDC2" "CYP80B1" "dopamine_4HPAA" "reticuline" -0.571086032243831 NA
"2786" "TyrDC2.1" "CODM.1" -8 9 "TyrDC2" "CODM" "dopamine_4HPAA" "morphine" -0.78280573200252 NA
"2787" "TyrDC2.1" "CODM.2" -8 9 "TyrDC2" "CODM" "dopamine_4HPAA" "morphine" -0.760519447817395 NA
"2788" "TyrDC2.1" "CODM.3" -8 9 "TyrDC2" "CODM" "dopamine_4HPAA" "morphine" -0.803410575620355 NA
"2789" "TyrDC2.1" "TyrDC1.1" -8 10 "TyrDC2" "TyrDC1" "dopamine_4HPAA" "dopamine_4HPAA" 0.351008975915721 NA
"2790" "TyrDC2.1" "TyrDC1.2" -8 10 "TyrDC2" "TyrDC1" "dopamine_4HPAA" "dopamine_4HPAA" 0.34822319039258 NA
"2791" "TyrDC2.1" "TyrDC1.3" -8 10 "TyrDC2" "TyrDC1" "dopamine_4HPAA" "dopamine_4HPAA" 0.520264140115265 NA
"2792" "TyrDC2.1" "TyrDC1.4" -8 10 "TyrDC2" "TyrDC1" "dopamine_4HPAA" "dopamine_4HPAA" 0.532085034919862 NA
"2793" "TyrDC2.1" "TyrDC1.5" -8 10 "TyrDC2" "TyrDC1" "dopamine_4HPAA" "dopamine_4HPAA" 0.507012965211596 NA
"2794" "TyrDC2.1" "TyrDC1.6" -8 10 "TyrDC2" "TyrDC1" "dopamine_4HPAA" "dopamine_4HPAA" 0.557157104628128 NA
"2795" "TyrDC2.1" "TyrDC1.7" -8 10 "TyrDC2" "TyrDC1" "dopamine_4HPAA" "dopamine_4HPAA" 0.571086032243831 NA
"2796" "TyrDC2.1" "CYP80B1.2" -8 11 "TyrDC2" "CYP80B1" "dopamine_4HPAA" "reticuline" -0.501441394165315 NA
"2797" "TyrDC2.1" "6OMT.2" -8 11 "TyrDC2" "6OMT" "dopamine_4HPAA" "reticuline" -0.412296257424815 NA
"2798" "TyrDC2.1" "PR10-6.1" -8 12 "TyrDC2" "PR10-6" "dopamine_4HPAA" "unknown" 0.239577554990095 NA
"2799" "TyrDC2.1" "PR10-7.1" -8 12 "TyrDC2" "PR10-7" "dopamine_4HPAA" "unknown" -0.735447378109129 NA
"2800" "TyrDC2.1" "MLP-15.1" -8 13 "TyrDC2" "MLP-15" "dopamine_4HPAA" "unknown" -0.746590520201691 NA
"2801" "TyrDC2.1" "MLP-2.1" -8 13 "TyrDC2" "MLP-2" "dopamine_4HPAA" "unknown" -0.543228177012425 NA
"2802" "TyrDC2.1" "PR10-14.2" -8 -15 "TyrDC2" "PR10-14" "dopamine_4HPAA" "unknown" -0.196668213823733 NA
"2803" "TyrDC2.1" "PR10-10.1" -8 -16 "TyrDC2" "PR10-10" "dopamine_4HPAA" "unknown" -0.373809087267804 NA
"2804" "TyrDC2.1" "PR10-5.1" -8 14 "TyrDC2" "PR10-5" "dopamine_4HPAA" "unknown" -0.652684109960441 NA
"2805" "TyrDC2.1" "PR10-5.2" -8 14 "TyrDC2" "PR10-5" "dopamine_4HPAA" "unknown" -0.647081671248334 NA
"2806" "TyrDC2.1" "PR10-5.3" -8 14 "TyrDC2" "PR10-5" "dopamine_4HPAA" "unknown" -0.627664512203402 NA
"2807" "TyrDC2.1" "PR10-5.4" -8 14 "TyrDC2" "PR10-5" "dopamine_4HPAA" "unknown" NA NA
"2808" "TyrDC2.1" "PR10-5.5" -8 14 "TyrDC2" "PR10-5" "dopamine_4HPAA" "unknown" NA NA
"2809" "TyrDC2.1" "PR10-5.6" -8 14 "TyrDC2" "PR10-5" "dopamine_4HPAA" "unknown" NA NA
"2810" "TyrDC2.1" "PR10-5.7" -8 14 "TyrDC2" "PR10-5" "dopamine_4HPAA" "unknown" -0.652684109960441 NA
"2811" "TyrDC2.1" "PR10-5.8" -8 14 "TyrDC2" "PR10-5" "dopamine_4HPAA" "unknown" -0.694915254237288 NA
"2812" "TyrDC2.1" "PR10-5.9" -8 14 "TyrDC2" "PR10-5" "dopamine_4HPAA" "unknown" -0.694915254237288 NA
"2813" "TyrDC2.1" "MLP-4.1" -8 14 "TyrDC2" "MLP-4" "dopamine_4HPAA" "unknown" 0.259078053652079 NA
"2814" "TyrDC2.1" "PR10-9.1" -8 14 "TyrDC2" "PR10-9" "dopamine_4HPAA" "unknown" -0.236791769466954 NA
"2815" "TyrDC2.1" "PR10-8.1" -8 14 "TyrDC2" "PR10-8" "dopamine_4HPAA" "unknown" 0.183861844527282 NA
"2816" "TyrDC2.1" "PR10-5.10" -8 14 "TyrDC2" "PR10-5" "dopamine_4HPAA" "unknown" NA NA
"2817" "TyrDC2.1" "SalAT.1" -8 15 "TyrDC2" "SalAT" "dopamine_4HPAA" "thebaine" -0.774448375433098 NA
"2818" "TyrDC2.1" "SalR.1" -8 15 "TyrDC2" "SalR" "dopamine_4HPAA" "thebaine" -0.713161093924004 NA
"2819" "TyrDC2.1" "THS-1.1" -8 15 "TyrDC2" "THS-1" "dopamine_4HPAA" "thebaine" -0.699232166308301 NA
"2820" "TyrDC2.1" "MSH.1" -8 15 "TyrDC2" "MSH" "dopamine_4HPAA" "sanguinarine" 0.069644638078516 NA
"2821" "TyrDC2.1" "PR10-12.1" -8 -18 "TyrDC2" "PR10-12" "dopamine_4HPAA" "unknown" -0.323595926291532 NA
"2822" "TyrDC2.1" "TyrDC2.2" -8 -19 "TyrDC2" "TyrDC2" "dopamine_4HPAA" "dopamine_4HPAA" 0.85124416374595 NA
"2823" "TyrDC2.1" "N7OMT.2" -8 -20 "TyrDC2" "N7OMT" "dopamine_4HPAA" "papaverine" -0.228434412897532 NA
"2824" "TyrDC2.1" "COR1.3" -8 17 "TyrDC2" "COR1" "dopamine_4HPAA" "morphine" -0.793948874095082 NA
"2825" "TyrDC2.1" "COR1.4" -8 17 "TyrDC2" "COR1" "dopamine_4HPAA" "morphine" -0.649088026891769 NA
"2826" "TyrDC2.1" "TyrAT.2" -8 -21 "TyrDC2" "TyrAT" "dopamine_4HPAA" "dopamine_4HPAA" -0.468011967887627 NA
"2827" "TyrDC2.1" "SanR.1" -8 -22 "TyrDC2" "SanR" "dopamine_4HPAA" "sanguinarine" -0.183861844527282 NA
"2828" "TyrDC2.1" "MLP-1.2" -8 -23 "TyrDC2" "MLP-1" "dopamine_4HPAA" "unknown" 0.39279575876283 NA
"2829" "TyrDC2.1" "7OMT.1" -8 -24 "TyrDC2" "7OMT" "dopamine_4HPAA" "reticuline" -0.679731667646316 NA
"2830" "TyrDC2.1" "PR10-8.2" -8 18 "TyrDC2" "PR10-8" "dopamine_4HPAA" "unknown" 0.713161093924004 NA
"2831" "TyrDC2.1" "MLP-4.2" -8 18 "TyrDC2" "MLP-4" "dopamine_4HPAA" "unknown" 0.128322522494918 NA
"2832" "TyrDC2.1" "NISO.1" -8 18 "TyrDC2" "NISO" "dopamine_4HPAA" "thebaine" -0.225648627374392 NA
"2833" "TyrDC2.1" "NISO.2" -8 18 "TyrDC2" "NISO" "dopamine_4HPAA" "thebaine" -0.256292268128939 NA
"2834" "TyrDC2.1" "NISO.3" -8 18 "TyrDC2" "NISO" "dopamine_4HPAA" "thebaine" 0.442939898179362 NA
"2835" "TyrDC2.1" "NISO.4" -8 18 "TyrDC2" "NISO" "dopamine_4HPAA" "thebaine" -0.189433415573563 NA
"2836" "TyrDC2.1" "NISO.5" -8 18 "TyrDC2" "NISO" "dopamine_4HPAA" "thebaine" -0.367723689054564 NA
"2837" "TyrDC2.1" "NISO.6" -8 18 "TyrDC2" "NISO" "dopamine_4HPAA" "thebaine" -0.200576557666126 NA
"2838" "TyrDC2.1" "PR10-5.11" -8 18 "TyrDC2" "PR10-5" "dopamine_4HPAA" "unknown" NA NA
"2839" "CNMT.1" "COR1.1" -10 -11 "CNMT" "COR1" "reticuline" "morphine" -0.401098901098901 1669428
"2840" "CNMT.1" "N7OMT.1" -10 5 "CNMT" "N7OMT" "reticuline" "papaverine" 0.368131868131868 2457080
"2841" "CNMT.1" "P7ODM.1" -10 5 "CNMT" "P7ODM" "reticuline" "papaverine" -0.021978021978022 2532677
"2842" "CNMT.1" "P7ODM.2" -10 5 "CNMT" "P7ODM" "reticuline" "papaverine" 0.175824175824176 2541016
"2843" "CNMT.1" "P7ODM.3" -10 5 "CNMT" "P7ODM" "reticuline" "papaverine" 0.0274725274725275 2549312
"2844" "CNMT.1" "COR1.2" -10 -12 "CNMT" "COR1" "reticuline" "morphine" -0.340659340659341 3724325
"2845" "CNMT.1" "PR10-11.1" -10 6 "CNMT" "PR10-11" "reticuline" "unknown" -0.297111697855594 NA
"2846" "CNMT.1" "PR10-14.1" -10 6 "CNMT" "PR10-14" "reticuline" "unknown" -0.318681318681319 NA
"2847" "CNMT.1" "PR10-15.1" -10 6 "CNMT" "PR10-15" "reticuline" "unknown" 0.0494505494505495 NA
"2848" "CNMT.1" "PR10-4.1" -10 6 "CNMT" "PR10-4" "reticuline" "unknown" 0.046767582069862 NA
"2849" "CNMT.1" "TyrAT.1" -10 -13 "CNMT" "TyrAT" "reticuline" "dopamine_4HPAA" 0.346153846153846 NA
"2850" "CNMT.1" "MLP-1.1" -10 -14 "CNMT" "MLP-1" "reticuline" "unknown" -0.269230769230769 NA
"2851" "CNMT.1" "MLP-3.1" -10 7 "CNMT" "MLP-3" "reticuline" "unknown" -0.0494505494505495 NA
"2852" "CNMT.1" "MLP-3.2" -10 7 "CNMT" "MLP-3" "reticuline" "unknown" -0.046767582069862 NA
"2853" "CNMT.1" "6OMT.1" -10 8 "CNMT" "6OMT" "reticuline" "reticuline" 0.664835164835165 NA
"2854" "CNMT.1" "CYP80B1.1" -10 8 "CNMT" "CYP80B1" "reticuline" "reticuline" 0.516483516483517 NA
"2855" "CNMT.1" "CODM.1" -10 9 "CNMT" "CODM" "reticuline" "morphine" -0.192307692307692 NA
"2856" "CNMT.1" "CODM.2" -10 9 "CNMT" "CODM" "reticuline" "morphine" -0.153846153846154 NA
"2857" "CNMT.1" "CODM.3" -10 9 "CNMT" "CODM" "reticuline" "morphine" -0.236588944588714 NA
"2858" "CNMT.1" "TyrDC1.1" -10 10 "CNMT" "TyrDC1" "reticuline" "dopamine_4HPAA" 0.692307692307692 NA
"2859" "CNMT.1" "TyrDC1.2" -10 10 "CNMT" "TyrDC1" "reticuline" "dopamine_4HPAA" 0.741758241758242 NA
"2860" "CNMT.1" "TyrDC1.3" -10 10 "CNMT" "TyrDC1" "reticuline" "dopamine_4HPAA" 0.627235806584032 NA
"2861" "CNMT.1" "TyrDC1.4" -10 10 "CNMT" "TyrDC1" "reticuline" "dopamine_4HPAA" 0.565934065934066 NA
"2862" "CNMT.1" "TyrDC1.5" -10 10 "CNMT" "TyrDC1" "reticuline" "dopamine_4HPAA" 0.587912087912088 NA
"2863" "CNMT.1" "TyrDC1.6" -10 10 "CNMT" "TyrDC1" "reticuline" "dopamine_4HPAA" 0.576923076923077 NA
"2864" "CNMT.1" "TyrDC1.7" -10 10 "CNMT" "TyrDC1" "reticuline" "dopamine_4HPAA" 0.604395604395604 NA
"2865" "CNMT.1" "CYP80B1.2" -10 11 "CNMT" "CYP80B1" "reticuline" "reticuline" 0.582417582417582 NA
"2866" "CNMT.1" "6OMT.2" -10 11 "CNMT" "6OMT" "reticuline" "reticuline" 0.598901098901099 NA
"2867" "CNMT.1" "PR10-6.1" -10 12 "CNMT" "PR10-6" "reticuline" "unknown" -0.456043956043956 NA
"2868" "CNMT.1" "PR10-7.1" -10 12 "CNMT" "PR10-7" "reticuline" "unknown" -0.0384615384615385 NA
"2869" "CNMT.1" "MLP-15.1" -10 13 "CNMT" "MLP-15" "reticuline" "unknown" -0.0934065934065934 NA
"2870" "CNMT.1" "MLP-2.1" -10 13 "CNMT" "MLP-2" "reticuline" "unknown" -0.0769230769230769 NA
"2871" "CNMT.1" "PR10-14.2" -10 -15 "CNMT" "PR10-14" "reticuline" "unknown" 0.101788266857935 NA
"2872" "CNMT.1" "PR10-10.1" -10 -16 "CNMT" "PR10-10" "reticuline" "unknown" -0.321871006010227 NA
"2873" "CNMT.1" "PR10-5.1" -10 14 "CNMT" "PR10-5" "reticuline" "unknown" -0.22652279424503 NA
"2874" "CNMT.1" "PR10-5.2" -10 14 "CNMT" "PR10-5" "reticuline" "unknown" -0.187848170837342 NA
"2875" "CNMT.1" "PR10-5.3" -10 14 "CNMT" "PR10-5" "reticuline" "unknown" -0.200825499476466 NA
"2876" "CNMT.1" "PR10-5.4" -10 14 "CNMT" "PR10-5" "reticuline" "unknown" -0.395638113677933 NA
"2877" "CNMT.1" "PR10-5.5" -10 14 "CNMT" "PR10-5" "reticuline" "unknown" -0.316577332359827 NA
"2878" "CNMT.1" "PR10-5.6" -10 14 "CNMT" "PR10-5" "reticuline" "unknown" -0.326535048318175 NA
"2879" "CNMT.1" "PR10-5.7" -10 14 "CNMT" "PR10-5" "reticuline" "unknown" -0.22652279424503 NA
"2880" "CNMT.1" "PR10-5.8" -10 14 "CNMT" "PR10-5" "reticuline" "unknown" -0.256292268128939 NA
"2881" "CNMT.1" "PR10-5.9" -10 14 "CNMT" "PR10-5" "reticuline" "unknown" -0.256292268128939 NA
"2882" "CNMT.1" "MLP-4.1" -10 14 "CNMT" "MLP-4" "reticuline" "unknown" -0.587912087912088 NA
"2883" "CNMT.1" "PR10-9.1" -10 14 "CNMT" "PR10-9" "reticuline" "unknown" 0.340659340659341 NA
"2884" "CNMT.1" "PR10-8.1" -10 14 "CNMT" "PR10-8" "reticuline" "unknown" 0.181318681318681 NA
"2885" "CNMT.1" "PR10-5.10" -10 14 "CNMT" "PR10-5" "reticuline" "unknown" -0.385279058481302 NA
"2886" "CNMT.1" "SalAT.1" -10 15 "CNMT" "SalAT" "reticuline" "thebaine" 0.296703296703297 NA
"2887" "CNMT.1" "SalR.1" -10 15 "CNMT" "SalR" "reticuline" "thebaine" 0.32967032967033 NA
"2888" "CNMT.1" "THS-1.1" -10 15 "CNMT" "THS-1" "reticuline" "thebaine" 0.340659340659341 NA
"2889" "CNMT.1" "MSH.1" -10 15 "CNMT" "MSH" "reticuline" "sanguinarine" 0.203296703296703 NA
"2890" "CNMT.1" "PR10-12.1" -10 -18 "CNMT" "PR10-12" "reticuline" "unknown" -0.398899964713529 NA
"2891" "CNMT.1" "TyrDC2.2" -10 -19 "CNMT" "TyrDC2" "reticuline" "dopamine_4HPAA" 0.191073354206174 NA
"2892" "CNMT.1" "N7OMT.2" -10 -20 "CNMT" "N7OMT" "reticuline" "papaverine" 0.412087912087912 NA
"2893" "CNMT.1" "COR1.3" -10 17 "CNMT" "COR1" "reticuline" "morphine" 0.0879120879120879 NA
"2894" "CNMT.1" "COR1.4" -10 17 "CNMT" "COR1" "reticuline" "morphine" 0.153846153846154 NA
"2895" "CNMT.1" "TyrAT.2" -10 -21 "CNMT" "TyrAT" "reticuline" "dopamine_4HPAA" 0.395604395604396 NA
"2896" "CNMT.1" "SanR.1" -10 -22 "CNMT" "SanR" "reticuline" "sanguinarine" 0.752747252747253 NA
"2897" "CNMT.1" "MLP-1.2" -10 -23 "CNMT" "MLP-1" "reticuline" "unknown" -0.456043956043956 NA
"2898" "CNMT.1" "7OMT.1" -10 -24 "CNMT" "7OMT" "reticuline" "reticuline" 0.0824175824175824 NA
"2899" "CNMT.1" "PR10-8.2" -10 18 "CNMT" "PR10-8" "reticuline" "unknown" 0.21978021978022 NA
"2900" "CNMT.1" "MLP-4.2" -10 18 "CNMT" "MLP-4" "reticuline" "unknown" -0.591472361471784 NA
"2901" "CNMT.1" "NISO.1" -10 18 "CNMT" "NISO" "reticuline" "thebaine" -0.450549450549451 NA
"2902" "CNMT.1" "NISO.2" -10 18 "CNMT" "NISO" "reticuline" "thebaine" -0.489010989010989 NA
"2903" "CNMT.1" "NISO.3" -10 18 "CNMT" "NISO" "reticuline" "thebaine" -0.0989010989010989 NA
"2904" "CNMT.1" "NISO.4" -10 18 "CNMT" "NISO" "reticuline" "thebaine" -0.5 NA
"2905" "CNMT.1" "NISO.5" -10 18 "CNMT" "NISO" "reticuline" "thebaine" -0.450549450549451 NA
"2906" "CNMT.1" "NISO.6" -10 18 "CNMT" "NISO" "reticuline" "thebaine" -0.313186813186813 NA
"2907" "CNMT.1" "PR10-5.11" -10 18 "CNMT" "PR10-5" "reticuline" "unknown" NA NA
"2908" "COR1.1" "N7OMT.1" -11 5 "COR1" "N7OMT" "morphine" "papaverine" -0.142857142857143 787652
"2909" "COR1.1" "P7ODM.1" -11 5 "COR1" "P7ODM" "morphine" "papaverine" 0.247252747252747 863249
"2910" "COR1.1" "P7ODM.2" -11 5 "COR1" "P7ODM" "morphine" "papaverine" 0.307692307692308 871588
"2911" "COR1.1" "P7ODM.3" -11 5 "COR1" "P7ODM" "morphine" "papaverine" 0.313186813186813 879884
"2912" "COR1.1" "COR1.2" -11 -12 "COR1" "COR1" "morphine" "morphine" 0.978021978021978 2054897
"2913" "COR1.1" "PR10-11.1" -11 6 "COR1" "PR10-11" "morphine" "unknown" 0.250344115785732 NA
"2914" "COR1.1" "PR10-14.1" -11 6 "COR1" "PR10-14" "morphine" "unknown" 0.692307692307692 NA
"2915" "COR1.1" "PR10-15.1" -11 6 "COR1" "PR10-15" "morphine" "unknown" 0.324175824175824 NA
"2916" "COR1.1" "PR10-4.1" -11 6 "COR1" "PR10-4" "morphine" "unknown" 0.181568259800641 NA
"2917" "COR1.1" "TyrAT.1" -11 -13 "COR1" "TyrAT" "morphine" "dopamine_4HPAA" -0.313186813186813 NA
"2918" "COR1.1" "MLP-1.1" -11 -14 "COR1" "MLP-1" "morphine" "unknown" 0.461538461538462 NA
"2919" "COR1.1" "MLP-3.1" -11 7 "COR1" "MLP-3" "morphine" "unknown" 0.554945054945055 NA
"2920" "COR1.1" "MLP-3.2" -11 7 "COR1" "MLP-3" "morphine" "unknown" 0.489684094613849 NA
"2921" "COR1.1" "6OMT.1" -11 8 "COR1" "6OMT" "morphine" "reticuline" -0.263736263736264 NA
"2922" "COR1.1" "CYP80B1.1" -11 8 "COR1" "CYP80B1" "morphine" "reticuline" -0.307692307692308 NA
"2923" "COR1.1" "CODM.1" -11 9 "COR1" "CODM" "morphine" "morphine" 0.0659340659340659 NA
"2924" "COR1.1" "CODM.2" -11 9 "COR1" "CODM" "morphine" "morphine" 0.054945054945055 NA
"2925" "COR1.1" "CODM.3" -11 9 "COR1" "CODM" "morphine" "morphine" 0.0632737875062839 NA
"2926" "COR1.1" "TyrDC1.1" -11 10 "COR1" "TyrDC1" "morphine" "dopamine_4HPAA" -0.274725274725275 NA
"2927" "COR1.1" "TyrDC1.2" -11 10 "COR1" "TyrDC1" "morphine" "dopamine_4HPAA" -0.192307692307692 NA
"2928" "COR1.1" "TyrDC1.3" -11 10 "COR1" "TyrDC1" "morphine" "dopamine_4HPAA" -0.382393759277107 NA
"2929" "COR1.1" "TyrDC1.4" -11 10 "COR1" "TyrDC1" "morphine" "dopamine_4HPAA" -0.28021978021978 NA
"2930" "COR1.1" "TyrDC1.5" -11 10 "COR1" "TyrDC1" "morphine" "dopamine_4HPAA" -0.335164835164835 NA
"2931" "COR1.1" "TyrDC1.6" -11 10 "COR1" "TyrDC1" "morphine" "dopamine_4HPAA" -0.274725274725275 NA
"2932" "COR1.1" "TyrDC1.7" -11 10 "COR1" "TyrDC1" "morphine" "dopamine_4HPAA" -0.313186813186813 NA
"2933" "COR1.1" "CYP80B1.2" -11 11 "COR1" "CYP80B1" "morphine" "reticuline" -0.291208791208791 NA
"2934" "COR1.1" "6OMT.2" -11 11 "COR1" "6OMT" "morphine" "reticuline" -0.340659340659341 NA
"2935" "COR1.1" "PR10-6.1" -11 12 "COR1" "PR10-6" "morphine" "unknown" 0.39010989010989 NA
"2936" "COR1.1" "PR10-7.1" -11 12 "COR1" "PR10-7" "morphine" "unknown" 0.197802197802198 NA
"2937" "COR1.1" "MLP-15.1" -11 13 "COR1" "MLP-15" "morphine" "unknown" 0.362637362637363 NA
"2938" "COR1.1" "MLP-2.1" -11 13 "COR1" "MLP-2" "morphine" "unknown" 0.362637362637363 NA
"2939" "COR1.1" "PR10-14.2" -11 -15 "COR1" "PR10-14" "morphine" "unknown" 0.280605492419172 NA
"2940" "COR1.1" "PR10-10.1" -11 -16 "COR1" "PR10-10" "morphine" "unknown" 0.134800677730779 NA
"2941" "COR1.1" "PR10-5.1" -11 14 "COR1" "PR10-5" "morphine" "unknown" 0.0276247310054915 NA
"2942" "COR1.1" "PR10-5.2" -11 14 "COR1" "PR10-5" "morphine" "unknown" 0.0386746234076881 NA
"2943" "COR1.1" "PR10-5.3" -11 14 "COR1" "PR10-5" "morphine" "unknown" 0.00275103423940365 NA
"2944" "COR1.1" "PR10-5.4" -11 14 "COR1" "PR10-5" "morphine" "unknown" -0.0678236766305028 NA
"2945" "COR1.1" "PR10-5.5" -11 14 "COR1" "PR10-5" "morphine" "unknown" -0.0119463144286727 NA
"2946" "COR1.1" "PR10-5.6" -11 14 "COR1" "PR10-5" "morphine" "unknown" -0.0577938138616239 NA
"2947" "COR1.1" "PR10-5.7" -11 14 "COR1" "PR10-5" "morphine" "unknown" 0.0276247310054915 NA
"2948" "COR1.1" "PR10-5.8" -11 14 "COR1" "PR10-5" "morphine" "unknown" 0.00278578552314064 NA
"2949" "COR1.1" "PR10-5.9" -11 14 "COR1" "PR10-5" "morphine" "unknown" 0.00278578552314064 NA
"2950" "COR1.1" "MLP-4.1" -11 14 "COR1" "MLP-4" "morphine" "unknown" 0.538461538461538 NA
"2951" "COR1.1" "PR10-9.1" -11 14 "COR1" "PR10-9" "morphine" "unknown" -0.32967032967033 NA
"2952" "COR1.1" "PR10-8.1" -11 14 "COR1" "PR10-8" "morphine" "unknown" -0.269230769230769 NA
"2953" "COR1.1" "PR10-5.10" -11 14 "COR1" "PR10-5" "morphine" "unknown" 0.0344558507584904 NA
"2954" "COR1.1" "SalAT.1" -11 15 "COR1" "SalAT" "morphine" "thebaine" -0.104395604395604 NA
"2955" "COR1.1" "SalR.1" -11 15 "COR1" "SalR" "morphine" "thebaine" -0.214285714285714 NA
"2956" "COR1.1" "THS-1.1" -11 15 "COR1" "THS-1" "morphine" "thebaine" -0.296703296703297 NA
"2957" "COR1.1" "MSH.1" -11 15 "COR1" "MSH" "morphine" "sanguinarine" 0.362637362637363 NA
"2958" "COR1.1" "PR10-12.1" -11 -18 "COR1" "PR10-12" "morphine" "unknown" 0.176066191321833 NA
"2959" "COR1.1" "TyrDC2.2" -11 -19 "COR1" "TyrDC2" "morphine" "dopamine_4HPAA" -0.0845734518617492 NA
"2960" "COR1.1" "N7OMT.2" -11 -20 "COR1" "N7OMT" "morphine" "papaverine" -0.148351648351648 NA
"2961" "COR1.1" "COR1.3" -11 17 "COR1" "COR1" "morphine" "morphine" 0.28021978021978 NA
"2962" "COR1.1" "COR1.4" -11 17 "COR1" "COR1" "morphine" "morphine" 0.0934065934065934 NA
"2963" "COR1.1" "TyrAT.2" -11 -21 "COR1" "TyrAT" "morphine" "dopamine_4HPAA" -0.351648351648352 NA
"2964" "COR1.1" "SanR.1" -11 -22 "COR1" "SanR" "morphine" "sanguinarine" -0.423076923076923 NA
"2965" "COR1.1" "MLP-1.2" -11 -23 "COR1" "MLP-1" "morphine" "unknown" 0.39010989010989 NA
"2966" "COR1.1" "7OMT.1" -11 -24 "COR1" "7OMT" "morphine" "reticuline" -0.17032967032967 NA
"2967" "COR1.1" "PR10-8.2" -11 18 "COR1" "PR10-8" "morphine" "unknown" 0.230769230769231 NA
"2968" "COR1.1" "MLP-4.2" -11 18 "COR1" "MLP-4" "morphine" "unknown" 0.566713053317151 NA
"2969" "COR1.1" "NISO.1" -11 18 "COR1" "NISO" "morphine" "thebaine" 0.010989010989011 NA
"2970" "COR1.1" "NISO.2" -11 18 "COR1" "NISO" "morphine" "thebaine" -0.043956043956044 NA
"2971" "COR1.1" "NISO.3" -11 18 "COR1" "NISO" "morphine" "thebaine" -0.0494505494505495 NA
"2972" "COR1.1" "NISO.4" -11 18 "COR1" "NISO" "morphine" "thebaine" -0.010989010989011 NA
"2973" "COR1.1" "NISO.5" -11 18 "COR1" "NISO" "morphine" "thebaine" 0.0714285714285714 NA
"2974" "COR1.1" "NISO.6" -11 18 "COR1" "NISO" "morphine" "thebaine" -0.274725274725275 NA
"2975" "COR1.1" "PR10-5.11" -11 18 "COR1" "PR10-5" "morphine" "unknown" NA NA
"2976" "N7OMT.1" "P7ODM.1" 5 5 "N7OMT" "P7ODM" "papaverine" "papaverine" -0.00549450549450549 75597
"2977" "N7OMT.1" "P7ODM.2" 5 5 "N7OMT" "P7ODM" "papaverine" "papaverine" -0.291208791208791 83936
"2978" "N7OMT.1" "P7ODM.3" 5 5 "N7OMT" "P7ODM" "papaverine" "papaverine" -0.010989010989011 92232
"2979" "N7OMT.1" "COR1.2" 5 -12 "N7OMT" "COR1" "papaverine" "morphine" -0.137362637362637 1267245
"2980" "N7OMT.1" "PR10-11.1" 5 6 "N7OMT" "PR10-11" "papaverine" "unknown" 0.599725464189995 NA
"2981" "N7OMT.1" "PR10-14.1" 5 6 "N7OMT" "PR10-14" "papaverine" "unknown" -0.373626373626374 NA
"2982" "N7OMT.1" "PR10-15.1" 5 6 "N7OMT" "PR10-15" "papaverine" "unknown" 0.302197802197802 NA
"2983" "N7OMT.1" "PR10-4.1" 5 6 "N7OMT" "PR10-4" "papaverine" "unknown" 0.585970292992977 NA
"2984" "N7OMT.1" "TyrAT.1" 5 -13 "N7OMT" "TyrAT" "papaverine" "dopamine_4HPAA" 0.510989010989011 NA
"2985" "N7OMT.1" "MLP-1.1" 5 -14 "N7OMT" "MLP-1" "papaverine" "unknown" -0.489010989010989 NA
"2986" "N7OMT.1" "MLP-3.1" 5 7 "N7OMT" "MLP-3" "papaverine" "unknown" -0.0384615384615385 NA
"2987" "N7OMT.1" "MLP-3.2" 5 7 "N7OMT" "MLP-3" "papaverine" "unknown" -0.0577717190274766 NA
"2988" "N7OMT.1" "6OMT.1" 5 8 "N7OMT" "6OMT" "papaverine" "reticuline" 0.642857142857143 NA
"2989" "N7OMT.1" "CYP80B1.1" 5 8 "N7OMT" "CYP80B1" "papaverine" "reticuline" 0.89010989010989 NA
"2990" "N7OMT.1" "CODM.1" 5 9 "N7OMT" "CODM" "papaverine" "morphine" 0.653846153846154 NA
"2991" "N7OMT.1" "CODM.2" 5 9 "N7OMT" "CODM" "papaverine" "morphine" 0.653846153846154 NA
"2992" "N7OMT.1" "CODM.3" 5 9 "N7OMT" "CODM" "papaverine" "morphine" 0.668501320175086 NA
"2993" "N7OMT.1" "TyrDC1.1" 5 10 "N7OMT" "TyrDC1" "papaverine" "dopamine_4HPAA" -0.043956043956044 NA
"2994" "N7OMT.1" "TyrDC1.2" 5 10 "N7OMT" "TyrDC1" "papaverine" "dopamine_4HPAA" 0.021978021978022 NA
"2995" "N7OMT.1" "TyrDC1.3" 5 10 "N7OMT" "TyrDC1" "papaverine" "dopamine_4HPAA" -0.255846184264539 NA
"2996" "N7OMT.1" "TyrDC1.4" 5 10 "N7OMT" "TyrDC1" "papaverine" "dopamine_4HPAA" -0.302197802197802 NA
"2997" "N7OMT.1" "TyrDC1.5" 5 10 "N7OMT" "TyrDC1" "papaverine" "dopamine_4HPAA" -0.274725274725275 NA
"2998" "N7OMT.1" "TyrDC1.6" 5 10 "N7OMT" "TyrDC1" "papaverine" "dopamine_4HPAA" -0.307692307692308 NA
"2999" "N7OMT.1" "TyrDC1.7" 5 10 "N7OMT" "TyrDC1" "papaverine" "dopamine_4HPAA" -0.252747252747253 NA
"3000" "N7OMT.1" "CYP80B1.2" 5 11 "N7OMT" "CYP80B1" "papaverine" "reticuline" 0.807692307692308 NA
"3001" "N7OMT.1" "6OMT.2" 5 11 "N7OMT" "6OMT" "papaverine" "reticuline" 0.862637362637363 NA
"3002" "N7OMT.1" "PR10-6.1" 5 12 "N7OMT" "PR10-6" "papaverine" "unknown" -0.32967032967033 NA
"3003" "N7OMT.1" "PR10-7.1" 5 12 "N7OMT" "PR10-7" "papaverine" "unknown" 0.582417582417582 NA
"3004" "N7OMT.1" "MLP-15.1" 5 13 "N7OMT" "MLP-15" "papaverine" "unknown" 0.653846153846154 NA
"3005" "N7OMT.1" "MLP-2.1" 5 13 "N7OMT" "MLP-2" "papaverine" "unknown" 0.494505494505495 NA
"3006" "N7OMT.1" "PR10-14.2" 5 -15 "N7OMT" "PR10-14" "papaverine" "unknown" 0.341128245686052 NA
"3007" "N7OMT.1" "PR10-10.1" 5 -16 "N7OMT" "PR10-10" "papaverine" "unknown" 0.316368937531419 NA
"3008" "N7OMT.1" "PR10-5.1" 5 14 "N7OMT" "PR10-5" "papaverine" "unknown" 0.541444727707633 NA
"3009" "N7OMT.1" "PR10-5.2" 5 14 "N7OMT" "PR10-5" "papaverine" "unknown" 0.55249462010983 NA
"3010" "N7OMT.1" "PR10-5.3" 5 14 "N7OMT" "PR10-5" "papaverine" "unknown" 0.519945471247289 NA
"3011" "N7OMT.1" "PR10-5.4" 5 14 "N7OMT" "PR10-5" "papaverine" "unknown" 0.389986140625391 NA
"3012" "N7OMT.1" "PR10-5.5" 5 14 "N7OMT" "PR10-5" "papaverine" "unknown" 0.483825734361245 NA
"3013" "N7OMT.1" "PR10-5.6" 5 14 "N7OMT" "PR10-5" "papaverine" "unknown" 0.462350510892991 NA
"3014" "N7OMT.1" "PR10-5.7" 5 14 "N7OMT" "PR10-5" "papaverine" "unknown" 0.541444727707633 NA
"3015" "N7OMT.1" "PR10-5.8" 5 14 "N7OMT" "PR10-5" "papaverine" "unknown" 0.557157104628128 NA
"3016" "N7OMT.1" "PR10-5.9" 5 14 "N7OMT" "PR10-5" "papaverine" "unknown" 0.557157104628128 NA
"3017" "N7OMT.1" "MLP-4.1" 5 14 "N7OMT" "MLP-4" "papaverine" "unknown" -0.5 NA
"3018" "N7OMT.1" "PR10-9.1" 5 14 "N7OMT" "PR10-9" "papaverine" "unknown" 0.401098901098901 NA
"3019" "N7OMT.1" "PR10-8.1" 5 14 "N7OMT" "PR10-8" "papaverine" "unknown" 0.0604395604395604 NA
"3020" "N7OMT.1" "PR10-5.10" 5 14 "N7OMT" "PR10-5" "papaverine" "unknown" 0.347690857653858 NA
"3021" "N7OMT.1" "SalAT.1" 5 15 "N7OMT" "SalAT" "papaverine" "thebaine" 0.851648351648352 NA
"3022" "N7OMT.1" "SalR.1" 5 15 "N7OMT" "SalR" "papaverine" "thebaine" 0.906593406593407 NA
"3023" "N7OMT.1" "THS-1.1" 5 15 "N7OMT" "THS-1" "papaverine" "thebaine" 0.928571428571429 NA
"3024" "N7OMT.1" "MSH.1" 5 15 "N7OMT" "MSH" "papaverine" "sanguinarine" -0.214285714285714 NA
"3025" "N7OMT.1" "PR10-12.1" 5 -18 "N7OMT" "PR10-12" "papaverine" "unknown" 0.200825499476466 NA
"3026" "N7OMT.1" "TyrDC2.2" 5 -19 "N7OMT" "TyrDC2" "papaverine" "dopamine_4HPAA" -0.620205313652828 NA
"3027" "N7OMT.1" "N7OMT.2" 5 -20 "N7OMT" "N7OMT" "papaverine" "papaverine" 0.467032967032967 NA
"3028" "N7OMT.1" "COR1.3" 5 17 "N7OMT" "COR1" "papaverine" "morphine" 0.725274725274725 NA
"3029" "N7OMT.1" "COR1.4" 5 17 "N7OMT" "COR1" "papaverine" "morphine" 0.686813186813187 NA
"3030" "N7OMT.1" "TyrAT.2" 5 -21 "N7OMT" "TyrAT" "papaverine" "dopamine_4HPAA" 0.851648351648352 NA
"3031" "N7OMT.1" "SanR.1" 5 -22 "N7OMT" "SanR" "papaverine" "sanguinarine" 0.456043956043956 NA
"3032" "N7OMT.1" "MLP-1.2" 5 -23 "N7OMT" "MLP-1" "papaverine" "unknown" -0.620879120879121 NA
"3033" "N7OMT.1" "7OMT.1" 5 -24 "N7OMT" "7OMT" "papaverine" "reticuline" 0.813186813186813 NA
"3034" "N7OMT.1" "PR10-8.2" 5 18 "N7OMT" "PR10-8" "papaverine" "unknown" -0.5 NA
"3035" "N7OMT.1" "MLP-4.2" 5 18 "N7OMT" "MLP-4" "papaverine" "unknown" -0.415406170149951 NA
"3036" "N7OMT.1" "NISO.1" 5 18 "N7OMT" "NISO" "papaverine" "thebaine" 0.0824175824175824 NA
"3037" "N7OMT.1" "NISO.2" 5 18 "N7OMT" "NISO" "papaverine" "thebaine" 0.0604395604395604 NA
"3038" "N7OMT.1" "NISO.3" 5 18 "N7OMT" "NISO" "papaverine" "thebaine" -0.164835164835165 NA
"3039" "N7OMT.1" "NISO.4" 5 18 "N7OMT" "NISO" "papaverine" "thebaine" 0.032967032967033 NA
"3040" "N7OMT.1" "NISO.5" 5 18 "N7OMT" "NISO" "papaverine" "thebaine" 0.153846153846154 NA
"3041" "N7OMT.1" "NISO.6" 5 18 "N7OMT" "NISO" "papaverine" "thebaine" 0.054945054945055 NA
"3042" "N7OMT.1" "PR10-5.11" 5 18 "N7OMT" "PR10-5" "papaverine" "unknown" NA NA
"3043" "P7ODM.1" "P7ODM.2" 5 5 "P7ODM" "P7ODM" "papaverine" "papaverine" 0.697802197802198 8339
"3044" "P7ODM.1" "P7ODM.3" 5 5 "P7ODM" "P7ODM" "papaverine" "papaverine" 0.901098901098901 16635
"3045" "P7ODM.1" "COR1.2" 5 -12 "P7ODM" "COR1" "papaverine" "morphine" 0.32967032967033 1191648
"3046" "P7ODM.1" "PR10-11.1" 5 6 "P7ODM" "PR10-11" "papaverine" "unknown" -0.11279240381555 NA
"3047" "P7ODM.1" "PR10-14.1" 5 6 "P7ODM" "PR10-14" "papaverine" "unknown" 0.631868131868132 NA
"3048" "P7ODM.1" "PR10-15.1" 5 6 "P7ODM" "PR10-15" "papaverine" "unknown" -0.0879120879120879 NA
"3049" "P7ODM.1" "PR10-4.1" 5 6 "P7ODM" "PR10-4" "papaverine" "unknown" -0.126547575012568 NA
"3050" "P7ODM.1" "TyrAT.1" 5 -13 "P7ODM" "TyrAT" "papaverine" "dopamine_4HPAA" 0.346153846153846 NA
"3051" "P7ODM.1" "MLP-1.1" 5 -14 "P7ODM" "MLP-1" "papaverine" "unknown" 0.576923076923077 NA
"3052" "P7ODM.1" "MLP-3.1" 5 7 "P7ODM" "MLP-3" "papaverine" "unknown" 0 NA
"3053" "P7ODM.1" "MLP-3.2" 5 7 "P7ODM" "MLP-3" "papaverine" "unknown" 0.159559985885412 NA
"3054" "P7ODM.1" "6OMT.1" 5 8 "P7ODM" "6OMT" "papaverine" "reticuline" 0.412087912087912 NA
"3055" "P7ODM.1" "CYP80B1.1" 5 8 "P7ODM" "CYP80B1" "papaverine" "reticuline" 0.164835164835165 NA
"3056" "P7ODM.1" "CODM.1" 5 9 "P7ODM" "CODM" "papaverine" "morphine" -0.241758241758242 NA
"3057" "P7ODM.1" "CODM.2" 5 9 "P7ODM" "CODM" "papaverine" "morphine" -0.186813186813187 NA
"3058" "P7ODM.1" "CODM.3" 5 9 "P7ODM" "CODM" "papaverine" "morphine" -0.170564122843026 NA
"3059" "P7ODM.1" "TyrDC1.1" 5 10 "P7ODM" "TyrDC1" "papaverine" "dopamine_4HPAA" -0.357142857142857 NA
"3060" "P7ODM.1" "TyrDC1.2" 5 10 "P7ODM" "TyrDC1" "papaverine" "dopamine_4HPAA" -0.241758241758242 NA
"3061" "P7ODM.1" "TyrDC1.3" 5 10 "P7ODM" "TyrDC1" "papaverine" "dopamine_4HPAA" -0.34663031416486 NA
"3062" "P7ODM.1" "TyrDC1.4" 5 10 "P7ODM" "TyrDC1" "papaverine" "dopamine_4HPAA" -0.357142857142857 NA
"3063" "P7ODM.1" "TyrDC1.5" 5 10 "P7ODM" "TyrDC1" "papaverine" "dopamine_4HPAA" -0.384615384615385 NA
"3064" "P7ODM.1" "TyrDC1.6" 5 10 "P7ODM" "TyrDC1" "papaverine" "dopamine_4HPAA" -0.313186813186813 NA
"3065" "P7ODM.1" "TyrDC1.7" 5 10 "P7ODM" "TyrDC1" "papaverine" "dopamine_4HPAA" -0.285714285714286 NA
"3066" "P7ODM.1" "CYP80B1.2" 5 11 "P7ODM" "CYP80B1" "papaverine" "reticuline" 0.285714285714286 NA
"3067" "P7ODM.1" "6OMT.2" 5 11 "P7ODM" "6OMT" "papaverine" "reticuline" 0.153846153846154 NA
"3068" "P7ODM.1" "PR10-6.1" 5 12 "P7ODM" "PR10-6" "papaverine" "unknown" 0.417582417582418 NA
"3069" "P7ODM.1" "PR10-7.1" 5 12 "P7ODM" "PR10-7" "papaverine" "unknown" -0.131868131868132 NA
"3070" "P7ODM.1" "MLP-15.1" 5 13 "P7ODM" "MLP-15" "papaverine" "unknown" -0.0934065934065934 NA
"3071" "P7ODM.1" "MLP-2.1" 5 13 "P7ODM" "MLP-2" "papaverine" "unknown" -0.10989010989011 NA
"3072" "P7ODM.1" "PR10-14.2" 5 -15 "P7ODM" "PR10-14" "papaverine" "unknown" 0.0797799929427058 NA
"3073" "P7ODM.1" "PR10-10.1" 5 -16 "P7ODM" "PR10-10" "papaverine" "unknown" -0.299862732094998 NA
"3074" "P7ODM.1" "PR10-5.1" 5 14 "P7ODM" "PR10-5" "papaverine" "unknown" -0.281772256256013 NA
"3075" "P7ODM.1" "PR10-5.2" 5 14 "P7ODM" "PR10-5" "papaverine" "unknown" -0.29282214865821 NA
"3076" "P7ODM.1" "PR10-5.3" 5 14 "P7ODM" "PR10-5" "papaverine" "unknown" -0.327373074489034 NA
"3077" "P7ODM.1" "PR10-5.4" 5 14 "P7ODM" "PR10-5" "papaverine" "unknown" -0.254338787364386 NA
"3078" "P7ODM.1" "PR10-5.5" 5 14 "P7ODM" "PR10-5" "papaverine" "unknown" -0.173221559215755 NA
"3079" "P7ODM.1" "PR10-5.6" 5 14 "P7ODM" "PR10-5" "papaverine" "unknown" -0.187829895050278 NA
"3080" "P7ODM.1" "PR10-5.7" 5 14 "P7ODM" "PR10-5" "papaverine" "unknown" -0.281772256256013 NA
"3081" "P7ODM.1" "PR10-5.8" 5 14 "P7ODM" "PR10-5" "papaverine" "unknown" -0.211719699758689 NA
"3082" "P7ODM.1" "PR10-5.9" 5 14 "P7ODM" "PR10-5" "papaverine" "unknown" -0.211719699758689 NA
"3083" "P7ODM.1" "MLP-4.1" 5 14 "P7ODM" "MLP-4" "papaverine" "unknown" 0.274725274725275 NA
"3084" "P7ODM.1" "PR10-9.1" 5 14 "P7ODM" "PR10-9" "papaverine" "unknown" -0.269230769230769 NA
"3085" "P7ODM.1" "PR10-8.1" 5 14 "P7ODM" "PR10-8" "papaverine" "unknown" -0.395604395604396 NA
"3086" "P7ODM.1" "PR10-5.10" 5 14 "P7ODM" "PR10-5" "papaverine" "unknown" 0 NA
"3087" "P7ODM.1" "SalAT.1" 5 15 "P7ODM" "SalAT" "papaverine" "thebaine" 0.054945054945055 NA
"3088" "P7ODM.1" "SalR.1" 5 15 "P7ODM" "SalR" "papaverine" "thebaine" 0.126373626373626 NA
"3089" "P7ODM.1" "THS-1.1" 5 15 "P7ODM" "THS-1" "papaverine" "thebaine" 0.0274725274725275 NA
"3090" "P7ODM.1" "MSH.1" 5 15 "P7ODM" "MSH" "papaverine" "sanguinarine" 0.478021978021978 NA
"3091" "P7ODM.1" "PR10-12.1" 5 -18 "P7ODM" "PR10-12" "papaverine" "unknown" -0.291609629376787 NA
"3092" "P7ODM.1" "TyrDC2.2" 5 -19 "P7ODM" "TyrDC2" "papaverine" "dopamine_4HPAA" -0.191073354206174 NA
"3093" "P7ODM.1" "N7OMT.2" 5 -20 "P7ODM" "N7OMT" "papaverine" "papaverine" 0.406593406593407 NA
"3094" "P7ODM.1" "COR1.3" 5 17 "P7ODM" "COR1" "papaverine" "morphine" 0.043956043956044 NA
"3095" "P7ODM.1" "COR1.4" 5 17 "P7ODM" "COR1" "papaverine" "morphine" -0.104395604395604 NA
"3096" "P7ODM.1" "TyrAT.2" 5 -21 "P7ODM" "TyrAT" "papaverine" "dopamine_4HPAA" 0.17032967032967 NA
"3097" "P7ODM.1" "SanR.1" 5 -22 "P7ODM" "SanR" "papaverine" "sanguinarine" 0.296703296703297 NA
"3098" "P7ODM.1" "MLP-1.2" 5 -23 "P7ODM" "MLP-1" "papaverine" "unknown" 0.368131868131868 NA
"3099" "P7ODM.1" "7OMT.1" 5 -24 "P7ODM" "7OMT" "papaverine" "reticuline" -0.0494505494505495 NA
"3100" "P7ODM.1" "PR10-8.2" 5 18 "P7ODM" "PR10-8" "papaverine" "unknown" 0.32967032967033 NA
"3101" "P7ODM.1" "MLP-4.2" 5 18 "P7ODM" "MLP-4" "papaverine" "unknown" 0.442916512543987 NA
"3102" "P7ODM.1" "NISO.1" 5 18 "P7ODM" "NISO" "papaverine" "thebaine" -0.164835164835165 NA
"3103" "P7ODM.1" "NISO.2" 5 18 "P7ODM" "NISO" "papaverine" "thebaine" -0.307692307692308 NA
"3104" "P7ODM.1" "NISO.3" 5 18 "P7ODM" "NISO" "papaverine" "thebaine" -0.258241758241758 NA
"3105" "P7ODM.1" "NISO.4" 5 18 "P7ODM" "NISO" "papaverine" "thebaine" -0.203296703296703 NA
"3106" "P7ODM.1" "NISO.5" 5 18 "P7ODM" "NISO" "papaverine" "thebaine" -0.379120879120879 NA
"3107" "P7ODM.1" "NISO.6" 5 18 "P7ODM" "NISO" "papaverine" "thebaine" -0.17032967032967 NA
"3108" "P7ODM.1" "PR10-5.11" 5 18 "P7ODM" "PR10-5" "papaverine" "unknown" NA NA
"3109" "P7ODM.2" "P7ODM.3" 5 5 "P7ODM" "P7ODM" "papaverine" "papaverine" 0.571428571428571 8296
"3110" "P7ODM.2" "COR1.2" 5 -12 "P7ODM" "COR1" "papaverine" "morphine" 0.362637362637363 1183309
"3111" "P7ODM.2" "PR10-11.1" 5 6 "P7ODM" "PR10-11" "papaverine" "unknown" -0.32462204024963 NA
"3112" "P7ODM.2" "PR10-14.1" 5 6 "P7ODM" "PR10-14" "papaverine" "unknown" 0.626373626373626 NA
"3113" "P7ODM.2" "PR10-15.1" 5 6 "P7ODM" "PR10-15" "papaverine" "unknown" 0.0824175824175824 NA
"3114" "P7ODM.2" "PR10-4.1" 5 6 "P7ODM" "PR10-4" "papaverine" "unknown" -0.189821362518852 NA
"3115" "P7ODM.2" "TyrAT.1" 5 -13 "P7ODM" "TyrAT" "papaverine" "dopamine_4HPAA" 0.10989010989011 NA
"3116" "P7ODM.2" "MLP-1.1" 5 -14 "P7ODM" "MLP-1" "papaverine" "unknown" 0.587912087912088 NA
"3117" "P7ODM.2" "MLP-3.1" 5 7 "P7ODM" "MLP-3" "papaverine" "unknown" 0.175824175824176 NA
"3118" "P7ODM.2" "MLP-3.2" 5 7 "P7ODM" "MLP-3" "papaverine" "unknown" 0.250344115785732 NA
"3119" "P7ODM.2" "6OMT.1" 5 8 "P7ODM" "6OMT" "papaverine" "reticuline" 0.0824175824175824 NA
"3120" "P7ODM.2" "CYP80B1.1" 5 8 "P7ODM" "CYP80B1" "papaverine" "reticuline" -0.21978021978022 NA
"3121" "P7ODM.2" "CODM.1" 5 9 "P7ODM" "CODM" "papaverine" "morphine" -0.516483516483517 NA
"3122" "P7ODM.2" "CODM.2" 5 9 "P7ODM" "CODM" "papaverine" "morphine" -0.346153846153846 NA
"3123" "P7ODM.2" "CODM.3" 5 9 "P7ODM" "CODM" "papaverine" "morphine" -0.423659272868162 NA
"3124" "P7ODM.2" "TyrDC1.1" 5 10 "P7ODM" "TyrDC1" "papaverine" "dopamine_4HPAA" 0.0769230769230769 NA
"3125" "P7ODM.2" "TyrDC1.2" 5 10 "P7ODM" "TyrDC1" "papaverine" "dopamine_4HPAA" 0.241758241758242 NA
"3126" "P7ODM.2" "TyrDC1.3" 5 10 "P7ODM" "TyrDC1" "papaverine" "dopamine_4HPAA" 0.198074465237063 NA
"3127" "P7ODM.2" "TyrDC1.4" 5 10 "P7ODM" "TyrDC1" "papaverine" "dopamine_4HPAA" 0.186813186813187 NA
"3128" "P7ODM.2" "TyrDC1.5" 5 10 "P7ODM" "TyrDC1" "papaverine" "dopamine_4HPAA" 0.142857142857143 NA
"3129" "P7ODM.2" "TyrDC1.6" 5 10 "P7ODM" "TyrDC1" "papaverine" "dopamine_4HPAA" 0.252747252747253 NA
"3130" "P7ODM.2" "TyrDC1.7" 5 10 "P7ODM" "TyrDC1" "papaverine" "dopamine_4HPAA" 0.291208791208791 NA
"3131" "P7ODM.2" "CYP80B1.2" 5 11 "P7ODM" "CYP80B1" "papaverine" "reticuline" -0.0934065934065934 NA
"3132" "P7ODM.2" "6OMT.2" 5 11 "P7ODM" "6OMT" "papaverine" "reticuline" -0.164835164835165 NA
"3133" "P7ODM.2" "PR10-6.1" 5 12 "P7ODM" "PR10-6" "papaverine" "unknown" 0.434065934065934 NA
"3134" "P7ODM.2" "PR10-7.1" 5 12 "P7ODM" "PR10-7" "papaverine" "unknown" -0.39010989010989 NA
"3135" "P7ODM.2" "MLP-15.1" 5 13 "P7ODM" "MLP-15" "papaverine" "unknown" -0.192307692307692 NA
"3136" "P7ODM.2" "MLP-2.1" 5 13 "P7ODM" "MLP-2" "papaverine" "unknown" -0.164835164835165 NA
"3137" "P7ODM.2" "PR10-14.2" 5 -15 "P7ODM" "PR10-14" "papaverine" "unknown" 0.0852820614215131 NA
"3138" "P7ODM.2" "PR10-10.1" 5 -16 "P7ODM" "PR10-10" "papaverine" "unknown" -0.404402033192336 NA
"3139" "P7ODM.2" "PR10-5.1" 5 14 "P7ODM" "PR10-5" "papaverine" "unknown" -0.447520642288962 NA
"3140" "P7ODM.2" "PR10-5.2" 5 14 "P7ODM" "PR10-5" "papaverine" "unknown" -0.441995696087864 NA
"3141" "P7ODM.2" "PR10-5.3" 5 14 "P7ODM" "PR10-5" "papaverine" "unknown" -0.519945471247289 NA
"3142" "P7ODM.2" "PR10-5.4" 5 14 "P7ODM" "PR10-5" "papaverine" "unknown" -0.440853898098269 NA
"3143" "P7ODM.2" "PR10-5.5" 5 14 "P7ODM" "PR10-5" "papaverine" "unknown" -0.495772048789918 NA
"3144" "P7ODM.2" "PR10-5.6" 5 14 "P7ODM" "PR10-5" "papaverine" "unknown" -0.401667006338286 NA
"3145" "P7ODM.2" "PR10-5.7" 5 14 "P7ODM" "PR10-5" "papaverine" "unknown" -0.447520642288962 NA
"3146" "P7ODM.2" "PR10-5.8" 5 14 "P7ODM" "PR10-5" "papaverine" "unknown" -0.429010970563659 NA
"3147" "P7ODM.2" "PR10-5.9" 5 14 "P7ODM" "PR10-5" "papaverine" "unknown" -0.429010970563659 NA
"3148" "P7ODM.2" "MLP-4.1" 5 14 "P7ODM" "MLP-4" "papaverine" "unknown" 0.412087912087912 NA
"3149" "P7ODM.2" "PR10-9.1" 5 14 "P7ODM" "PR10-9" "papaverine" "unknown" -0.263736263736264 NA
"3150" "P7ODM.2" "PR10-8.1" 5 14 "P7ODM" "PR10-8" "papaverine" "unknown" -0.258241758241758 NA
"3151" "P7ODM.2" "PR10-5.10" 5 14 "P7ODM" "PR10-5" "papaverine" "unknown" -0.303837956688507 NA
"3152" "P7ODM.2" "SalAT.1" 5 15 "P7ODM" "SalAT" "papaverine" "thebaine" -0.263736263736264 NA
"3153" "P7ODM.2" "SalR.1" 5 15 "P7ODM" "SalR" "papaverine" "thebaine" -0.252747252747253 NA
"3154" "P7ODM.2" "THS-1.1" 5 15 "P7ODM" "THS-1" "papaverine" "thebaine" -0.406593406593407 NA
"3155" "P7ODM.2" "MSH.1" 5 15 "P7ODM" "MSH" "papaverine" "sanguinarine" 0.434065934065934 NA
"3156" "P7ODM.2" "PR10-12.1" 5 -18 "P7ODM" "PR10-12" "papaverine" "unknown" -0.343879279925456 NA
"3157" "P7ODM.2" "TyrDC2.2" 5 -19 "P7ODM" "TyrDC2" "papaverine" "dopamine_4HPAA" 0.328896757240136 NA
"3158" "P7ODM.2" "N7OMT.2" 5 -20 "P7ODM" "N7OMT" "papaverine" "papaverine" 0.159340659340659 NA
"3159" "P7ODM.2" "COR1.3" 5 17 "P7ODM" "COR1" "papaverine" "morphine" -0.0494505494505495 NA
"3160" "P7ODM.2" "COR1.4" 5 17 "P7ODM" "COR1" "papaverine" "morphine" -0.236263736263736 NA
"3161" "P7ODM.2" "TyrAT.2" 5 -21 "P7ODM" "TyrAT" "papaverine" "dopamine_4HPAA" -0.181318681318681 NA
"3162" "P7ODM.2" "SanR.1" 5 -22 "P7ODM" "SanR" "papaverine" "sanguinarine" 0.186813186813187 NA
"3163" "P7ODM.2" "MLP-1.2" 5 -23 "P7ODM" "MLP-1" "papaverine" "unknown" 0.483516483516484 NA
"3164" "P7ODM.2" "7OMT.1" 5 -24 "P7ODM" "7OMT" "papaverine" "reticuline" -0.269230769230769 NA
"3165" "P7ODM.2" "PR10-8.2" 5 18 "P7ODM" "PR10-8" "papaverine" "unknown" 0.598901098901099 NA
"3166" "P7ODM.2" "MLP-4.2" 5 18 "P7ODM" "MLP-4" "papaverine" "unknown" 0.305364800573805 NA
"3167" "P7ODM.2" "NISO.1" 5 18 "P7ODM" "NISO" "papaverine" "thebaine" -0.203296703296703 NA
"3168" "P7ODM.2" "NISO.2" 5 18 "P7ODM" "NISO" "papaverine" "thebaine" -0.357142857142857 NA
"3169" "P7ODM.2" "NISO.3" 5 18 "P7ODM" "NISO" "papaverine" "thebaine" -0.208791208791209 NA
"3170" "P7ODM.2" "NISO.4" 5 18 "P7ODM" "NISO" "papaverine" "thebaine" -0.252747252747253 NA
"3171" "P7ODM.2" "NISO.5" 5 18 "P7ODM" "NISO" "papaverine" "thebaine" -0.456043956043956 NA
"3172" "P7ODM.2" "NISO.6" 5 18 "P7ODM" "NISO" "papaverine" "thebaine" -0.241758241758242 NA
"3173" "P7ODM.2" "PR10-5.11" 5 18 "P7ODM" "PR10-5" "papaverine" "unknown" NA NA
"3174" "P7ODM.3" "COR1.2" 5 -12 "P7ODM" "COR1" "papaverine" "morphine" 0.357142857142857 1175013
"3175" "P7ODM.3" "PR10-11.1" 5 6 "P7ODM" "PR10-11" "papaverine" "unknown" -0.134800677730779 NA
"3176" "P7ODM.3" "PR10-14.1" 5 6 "P7ODM" "PR10-14" "papaverine" "unknown" 0.626373626373626 NA
"3177" "P7ODM.3" "PR10-15.1" 5 6 "P7ODM" "PR10-15" "papaverine" "unknown" -0.175824175824176 NA
"3178" "P7ODM.3" "PR10-4.1" 5 6 "P7ODM" "PR10-4" "papaverine" "unknown" -0.145804814688393 NA
"3179" "P7ODM.3" "TyrAT.1" 5 -13 "P7ODM" "TyrAT" "papaverine" "dopamine_4HPAA" 0.43956043956044 NA
"3180" "P7ODM.3" "MLP-1.1" 5 -14 "P7ODM" "MLP-1" "papaverine" "unknown" 0.587912087912088 NA
"3181" "P7ODM.3" "MLP-3.1" 5 7 "P7ODM" "MLP-3" "papaverine" "unknown" -0.0824175824175824 NA
"3182" "P7ODM.3" "MLP-3.2" 5 7 "P7ODM" "MLP-3" "papaverine" "unknown" 0.0687758559850912 NA
"3183" "P7ODM.3" "6OMT.1" 5 8 "P7ODM" "6OMT" "papaverine" "reticuline" 0.406593406593407 NA
"3184" "P7ODM.3" "CYP80B1.1" 5 8 "P7ODM" "CYP80B1" "papaverine" "reticuline" 0.186813186813187 NA
"3185" "P7ODM.3" "CODM.1" 5 9 "P7ODM" "CODM" "papaverine" "morphine" -0.208791208791209 NA
"3186" "P7ODM.3" "CODM.2" 5 9 "P7ODM" "CODM" "papaverine" "morphine" -0.197802197802198 NA
"3187" "P7ODM.3" "CODM.3" 5 9 "P7ODM" "CODM" "papaverine" "morphine" -0.187070328279448 NA
"3188" "P7ODM.3" "TyrDC1.1" 5 10 "P7ODM" "TyrDC1" "papaverine" "dopamine_4HPAA" -0.467032967032967 NA
"3189" "P7ODM.3" "TyrDC1.2" 5 10 "P7ODM" "TyrDC1" "papaverine" "dopamine_4HPAA" -0.318681318681319 NA
"3190" "P7ODM.3" "TyrDC1.3" 5 10 "P7ODM" "TyrDC1" "papaverine" "dopamine_4HPAA" -0.445667546783391 NA
"3191" "P7ODM.3" "TyrDC1.4" 5 10 "P7ODM" "TyrDC1" "papaverine" "dopamine_4HPAA" -0.456043956043956 NA
"3192" "P7ODM.3" "TyrDC1.5" 5 10 "P7ODM" "TyrDC1" "papaverine" "dopamine_4HPAA" -0.483516483516484 NA
"3193" "P7ODM.3" "TyrDC1.6" 5 10 "P7ODM" "TyrDC1" "papaverine" "dopamine_4HPAA" -0.412087912087912 NA
"3194" "P7ODM.3" "TyrDC1.7" 5 10 "P7ODM" "TyrDC1" "papaverine" "dopamine_4HPAA" -0.401098901098901 NA
"3195" "P7ODM.3" "CYP80B1.2" 5 11 "P7ODM" "CYP80B1" "papaverine" "reticuline" 0.313186813186813 NA
"3196" "P7ODM.3" "6OMT.2" 5 11 "P7ODM" "6OMT" "papaverine" "reticuline" 0.148351648351648 NA
"3197" "P7ODM.3" "PR10-6.1" 5 12 "P7ODM" "PR10-6" "papaverine" "unknown" 0.395604395604396 NA
"3198" "P7ODM.3" "PR10-7.1" 5 12 "P7ODM" "PR10-7" "papaverine" "unknown" -0.0879120879120879 NA
"3199" "P7ODM.3" "MLP-15.1" 5 13 "P7ODM" "MLP-15" "papaverine" "unknown" -0.0989010989010989 NA
"3200" "P7ODM.3" "MLP-2.1" 5 13 "P7ODM" "MLP-2" "papaverine" "unknown" -0.126373626373626 NA
"3201" "P7ODM.3" "PR10-14.2" 5 -15 "P7ODM" "PR10-14" "papaverine" "unknown" 0.159559985885412 NA
"3202" "P7ODM.3" "PR10-10.1" 5 -16 "P7ODM" "PR10-10" "papaverine" "unknown" -0.352132382643667 NA
"3203" "P7ODM.3" "PR10-5.1" 5 14 "P7ODM" "PR10-5" "papaverine" "unknown" -0.314921933462603 NA
"3204" "P7ODM.3" "PR10-5.2" 5 14 "P7ODM" "PR10-5" "papaverine" "unknown" -0.298347094859308 NA
"3205" "P7ODM.3" "PR10-5.3" 5 14 "P7ODM" "PR10-5" "papaverine" "unknown" -0.291609629376787 NA
"3206" "P7ODM.3" "PR10-5.4" 5 14 "P7ODM" "PR10-5" "papaverine" "unknown" -0.339118383152514 NA
"3207" "P7ODM.3" "PR10-5.5" 5 14 "P7ODM" "PR10-5" "papaverine" "unknown" -0.137382615929736 NA
"3208" "P7ODM.3" "PR10-5.6" 5 14 "P7ODM" "PR10-5" "papaverine" "unknown" -0.248513399604983 NA
"3209" "P7ODM.3" "PR10-5.7" 5 14 "P7ODM" "PR10-5" "papaverine" "unknown" -0.314921933462603 NA
"3210" "P7ODM.3" "PR10-5.8" 5 14 "P7ODM" "PR10-5" "papaverine" "unknown" -0.278578552314064 NA
"3211" "P7ODM.3" "PR10-5.9" 5 14 "P7ODM" "PR10-5" "papaverine" "unknown" -0.278578552314064 NA
"3212" "P7ODM.3" "MLP-4.1" 5 14 "P7ODM" "MLP-4" "papaverine" "unknown" 0.148351648351648 NA
"3213" "P7ODM.3" "PR10-9.1" 5 14 "P7ODM" "PR10-9" "papaverine" "unknown" -0.335164835164835 NA
"3214" "P7ODM.3" "PR10-8.1" 5 14 "P7ODM" "PR10-8" "papaverine" "unknown" -0.510989010989011 NA
"3215" "P7ODM.3" "PR10-5.10" 5 14 "P7ODM" "PR10-5" "papaverine" "unknown" 0.0407205508963978 NA
"3216" "P7ODM.3" "SalAT.1" 5 15 "P7ODM" "SalAT" "papaverine" "thebaine" 0.0879120879120879 NA
"3217" "P7ODM.3" "SalR.1" 5 15 "P7ODM" "SalR" "papaverine" "thebaine" 0.159340659340659 NA
"3218" "P7ODM.3" "THS-1.1" 5 15 "P7ODM" "THS-1" "papaverine" "thebaine" 0.0659340659340659 NA
"3219" "P7ODM.3" "MSH.1" 5 15 "P7ODM" "MSH" "papaverine" "sanguinarine" 0.532967032967033 NA
"3220" "P7ODM.3" "PR10-12.1" 5 -18 "P7ODM" "PR10-12" "papaverine" "unknown" -0.316368937531419 NA
"3221" "P7ODM.3" "TyrDC2.2" 5 -19 "P7ODM" "TyrDC2" "papaverine" "dopamine_4HPAA" -0.241190955309433 NA
"3222" "P7ODM.3" "N7OMT.2" 5 -20 "P7ODM" "N7OMT" "papaverine" "papaverine" 0.368131868131868 NA
"3223" "P7ODM.3" "COR1.3" 5 17 "P7ODM" "COR1" "papaverine" "morphine" 0.104395604395604 NA
"3224" "P7ODM.3" "COR1.4" 5 17 "P7ODM" "COR1" "papaverine" "morphine" -0.032967032967033 NA
"3225" "P7ODM.3" "TyrAT.2" 5 -21 "P7ODM" "TyrAT" "papaverine" "dopamine_4HPAA" 0.197802197802198 NA
"3226" "P7ODM.3" "SanR.1" 5 -22 "P7ODM" "SanR" "papaverine" "sanguinarine" 0.340659340659341 NA
"3227" "P7ODM.3" "MLP-1.2" 5 -23 "P7ODM" "MLP-1" "papaverine" "unknown" 0.324175824175824 NA
"3228" "P7ODM.3" "7OMT.1" 5 -24 "P7ODM" "7OMT" "papaverine" "reticuline" -0.0879120879120879 NA
"3229" "P7ODM.3" "PR10-8.2" 5 18 "P7ODM" "PR10-8" "papaverine" "unknown" 0.39010989010989 NA
"3230" "P7ODM.3" "MLP-4.2" 5 18 "P7ODM" "MLP-4" "papaverine" "unknown" 0.404402033192336 NA
"3231" "P7ODM.3" "NISO.1" 5 18 "P7ODM" "NISO" "papaverine" "thebaine" -0.192307692307692 NA
"3232" "P7ODM.3" "NISO.2" 5 18 "P7ODM" "NISO" "papaverine" "thebaine" -0.324175824175824 NA
"3233" "P7ODM.3" "NISO.3" 5 18 "P7ODM" "NISO" "papaverine" "thebaine" -0.21978021978022 NA
"3234" "P7ODM.3" "NISO.4" 5 18 "P7ODM" "NISO" "papaverine" "thebaine" -0.21978021978022 NA
"3235" "P7ODM.3" "NISO.5" 5 18 "P7ODM" "NISO" "papaverine" "thebaine" -0.258241758241758 NA
"3236" "P7ODM.3" "NISO.6" 5 18 "P7ODM" "NISO" "papaverine" "thebaine" -0.285714285714286 NA
"3237" "P7ODM.3" "PR10-5.11" 5 18 "P7ODM" "PR10-5" "papaverine" "unknown" NA NA
"3238" "COR1.2" "PR10-11.1" -12 6 "COR1" "PR10-11" "morphine" "unknown" 0.198074465237063 NA
"3239" "COR1.2" "PR10-14.1" -12 6 "COR1" "PR10-14" "morphine" "unknown" 0.708791208791209 NA
"3240" "COR1.2" "PR10-15.1" -12 6 "COR1" "PR10-15" "morphine" "unknown" 0.302197802197802 NA
"3241" "COR1.2" "PR10-4.1" -12 6 "COR1" "PR10-4" "morphine" "unknown" 0.148555848927797 NA
"3242" "COR1.2" "TyrAT.1" -12 -13 "COR1" "TyrAT" "morphine" "dopamine_4HPAA" -0.368131868131868 NA
"3243" "COR1.2" "MLP-1.1" -12 -14 "COR1" "MLP-1" "morphine" "unknown" 0.489010989010989 NA
"3244" "COR1.2" "MLP-3.1" -12 7 "COR1" "MLP-3" "morphine" "unknown" 0.604395604395604 NA
"3245" "COR1.2" "MLP-3.2" -12 7 "COR1" "MLP-3" "morphine" "unknown" 0.533700642444308 NA
"3246" "COR1.2" "6OMT.1" -12 8 "COR1" "6OMT" "morphine" "reticuline" -0.181318681318681 NA
"3247" "COR1.2" "CYP80B1.1" -12 8 "COR1" "CYP80B1" "morphine" "reticuline" -0.28021978021978 NA
"3248" "COR1.2" "CODM.1" -12 9 "COR1" "CODM" "morphine" "morphine" 0.010989010989011 NA
"3249" "COR1.2" "CODM.2" -12 9 "COR1" "CODM" "morphine" "morphine" 0.010989010989011 NA
"3250" "COR1.2" "CODM.3" -12 9 "COR1" "CODM" "morphine" "morphine" 0.0165062054364219 NA
"3251" "COR1.2" "TyrDC1.1" -12 10 "COR1" "TyrDC1" "morphine" "dopamine_4HPAA" -0.21978021978022 NA
"3252" "COR1.2" "TyrDC1.2" -12 10 "COR1" "TyrDC1" "morphine" "dopamine_4HPAA" -0.159340659340659 NA
"3253" "COR1.2" "TyrDC1.3" -12 10 "COR1" "TyrDC1" "morphine" "dopamine_4HPAA" -0.349381348404263 NA
"3254" "COR1.2" "TyrDC1.4" -12 10 "COR1" "TyrDC1" "morphine" "dopamine_4HPAA" -0.247252747252747 NA
"3255" "COR1.2" "TyrDC1.5" -12 10 "COR1" "TyrDC1" "morphine" "dopamine_4HPAA" -0.302197802197802 NA
"3256" "COR1.2" "TyrDC1.6" -12 10 "COR1" "TyrDC1" "morphine" "dopamine_4HPAA" -0.241758241758242 NA
"3257" "COR1.2" "TyrDC1.7" -12 10 "COR1" "TyrDC1" "morphine" "dopamine_4HPAA" -0.285714285714286 NA
"3258" "COR1.2" "CYP80B1.2" -12 11 "COR1" "CYP80B1" "morphine" "reticuline" -0.241758241758242 NA
"3259" "COR1.2" "6OMT.2" -12 11 "COR1" "6OMT" "morphine" "reticuline" -0.307692307692308 NA
"3260" "COR1.2" "PR10-6.1" -12 12 "COR1" "PR10-6" "morphine" "unknown" 0.384615384615385 NA
"3261" "COR1.2" "PR10-7.1" -12 12 "COR1" "PR10-7" "morphine" "unknown" 0.153846153846154 NA
"3262" "COR1.2" "MLP-15.1" -12 13 "COR1" "MLP-15" "morphine" "unknown" 0.313186813186813 NA
"3263" "COR1.2" "MLP-2.1" -12 13 "COR1" "MLP-2" "morphine" "unknown" 0.313186813186813 NA
"3264" "COR1.2" "PR10-14.2" -12 -15 "COR1" "PR10-14" "morphine" "unknown" 0.222833773391695 NA
"3265" "COR1.2" "PR10-10.1" -12 -16 "COR1" "PR10-10" "morphine" "unknown" 0.0990372326185313 NA
"3266" "COR1.2" "PR10-5.1" -12 14 "COR1" "PR10-5" "morphine" "unknown" -0.0110498924021966 NA
"3267" "COR1.2" "PR10-5.2" -12 14 "COR1" "PR10-5" "morphine" "unknown" -0.0055249462010983 NA
"3268" "COR1.2" "PR10-5.3" -12 14 "COR1" "PR10-5" "morphine" "unknown" -0.0495186163092657 NA
"3269" "COR1.2" "PR10-5.4" -12 14 "COR1" "PR10-5" "morphine" "unknown" -0.101735514945754 NA
"3270" "COR1.2" "PR10-5.5" -12 14 "COR1" "PR10-5" "morphine" "unknown" -0.0298657860716818 NA
"3271" "COR1.2" "PR10-5.6" -12 14 "COR1" "PR10-5" "morphine" "unknown" -0.0924701021785983 NA
"3272" "COR1.2" "PR10-5.7" -12 14 "COR1" "PR10-5" "morphine" "unknown" -0.0110498924021966 NA
"3273" "COR1.2" "PR10-5.8" -12 14 "COR1" "PR10-5" "morphine" "unknown" -0.0250720697082658 NA
"3274" "COR1.2" "PR10-5.9" -12 14 "COR1" "PR10-5" "morphine" "unknown" -0.0250720697082658 NA
"3275" "COR1.2" "MLP-4.1" -12 14 "COR1" "MLP-4" "morphine" "unknown" 0.576923076923077 NA
"3276" "COR1.2" "PR10-9.1" -12 14 "COR1" "PR10-9" "morphine" "unknown" -0.241758241758242 NA
"3277" "COR1.2" "PR10-8.1" -12 14 "COR1" "PR10-8" "morphine" "unknown" -0.192307692307692 NA
"3278" "COR1.2" "PR10-5.10" -12 14 "COR1" "PR10-5" "morphine" "unknown" -0.0125294002758147 NA
"3279" "COR1.2" "SalAT.1" -12 15 "COR1" "SalAT" "morphine" "thebaine" -0.0989010989010989 NA
"3280" "COR1.2" "SalR.1" -12 15 "COR1" "SalR" "morphine" "thebaine" -0.208791208791209 NA
"3281" "COR1.2" "THS-1.1" -12 15 "COR1" "THS-1" "morphine" "thebaine" -0.291208791208791 NA
"3282" "COR1.2" "MSH.1" -12 15 "COR1" "MSH" "morphine" "sanguinarine" 0.450549450549451 NA
"3283" "COR1.2" "PR10-12.1" -12 -18 "COR1" "PR10-12" "morphine" "unknown" 0.104539301097339 NA
"3284" "COR1.2" "TyrDC2.2" -12 -19 "COR1" "TyrDC2" "morphine" "dopamine_4HPAA" -0.0751764016548882 NA
"3285" "COR1.2" "N7OMT.2" -12 -20 "COR1" "N7OMT" "morphine" "papaverine" -0.0494505494505495 NA
"3286" "COR1.2" "COR1.3" -12 17 "COR1" "COR1" "morphine" "morphine" 0.258241758241758 NA
"3287" "COR1.2" "COR1.4" -12 17 "COR1" "COR1" "morphine" "morphine" 0.0824175824175824 NA
"3288" "COR1.2" "TyrAT.2" -12 -21 "COR1" "TyrAT" "morphine" "dopamine_4HPAA" -0.379120879120879 NA
"3289" "COR1.2" "SanR.1" -12 -22 "COR1" "SanR" "morphine" "sanguinarine" -0.379120879120879 NA
"3290" "COR1.2" "MLP-1.2" -12 -23 "COR1" "MLP-1" "morphine" "unknown" 0.395604395604396 NA
"3291" "COR1.2" "7OMT.1" -12 -24 "COR1" "7OMT" "morphine" "reticuline" -0.197802197802198 NA
"3292" "COR1.2" "PR10-8.2" -12 18 "COR1" "PR10-8" "morphine" "unknown" 0.28021978021978 NA
"3293" "COR1.2" "MLP-4.2" -12 18 "COR1" "MLP-4" "morphine" "unknown" 0.602476498429399 NA
"3294" "COR1.2" "NISO.1" -12 18 "COR1" "NISO" "morphine" "thebaine" -0.043956043956044 NA
"3295" "COR1.2" "NISO.2" -12 18 "COR1" "NISO" "morphine" "thebaine" -0.10989010989011 NA
"3296" "COR1.2" "NISO.3" -12 18 "COR1" "NISO" "morphine" "thebaine" -0.126373626373626 NA
"3297" "COR1.2" "NISO.4" -12 18 "COR1" "NISO" "morphine" "thebaine" -0.0769230769230769 NA
"3298" "COR1.2" "NISO.5" -12 18 "COR1" "NISO" "morphine" "thebaine" 0.00549450549450549 NA
"3299" "COR1.2" "NISO.6" -12 18 "COR1" "NISO" "morphine" "thebaine" -0.291208791208791 NA
"3300" "COR1.2" "PR10-5.11" -12 18 "COR1" "PR10-5" "morphine" "unknown" NA NA
"3301" "PR10-11.1" "PR10-14.1" 6 6 "PR10-11" "PR10-14" "unknown" "unknown" -0.140302746209586 91514
"3302" "PR10-11.1" "PR10-15.1" 6 6 "PR10-11" "PR10-15" "unknown" "unknown" 0.643742012020454 102178
"3303" "PR10-11.1" "PR10-4.1" 6 6 "PR10-11" "PR10-4" "unknown" "unknown" 0.860881542699725 143837
"3304" "PR10-11.1" "TyrAT.1" 6 -13 "PR10-11" "TyrAT" "unknown" "dopamine_4HPAA" -0.00825310271821094 188970547
"3305" "PR10-11.1" "MLP-1.1" 6 -14 "PR10-11" "MLP-1" "unknown" "unknown" -0.302613766334401 254628628
"3306" "PR10-11.1" "MLP-3.1" 6 7 "PR10-11" "MLP-3" "unknown" "unknown" 0.40715306743174 29684757
"3307" "PR10-11.1" "MLP-3.2" 6 7 "PR10-11" "MLP-3" "unknown" "unknown" 0.428374655647383 29690838
"3308" "PR10-11.1" "6OMT.1" 6 8 "PR10-11" "6OMT" "unknown" "reticuline" -0.101788266857935 36067644
"3309" "PR10-11.1" "CYP80B1.1" 6 8 "PR10-11" "CYP80B1" "unknown" "reticuline" 0.299862732094998 36386440
"3310" "PR10-11.1" "CODM.1" 6 9 "PR10-11" "CODM" "unknown" "morphine" 0.918845435960818 46393769
"3311" "PR10-11.1" "CODM.2" 6 9 "PR10-11" "CODM" "unknown" "morphine" 0.932600607157837 46465079
"3312" "PR10-11.1" "CODM.3" 6 9 "PR10-11" "CODM" "unknown" "morphine" 0.932506887052342 46479370
"3313" "PR10-11.1" "TyrDC1.1" 6 10 "PR10-11" "TyrDC1" "unknown" "dopamine_4HPAA" -0.374140656558896 52156064
"3314" "PR10-11.1" "TyrDC1.2" 6 10 "PR10-11" "TyrDC1" "unknown" "dopamine_4HPAA" -0.409904101671143 52312450
"3315" "PR10-11.1" "TyrDC1.3" 6 10 "PR10-11" "TyrDC1" "unknown" "dopamine_4HPAA" -0.479338842975207 52321993
"3316" "PR10-11.1" "TyrDC1.4" 6 10 "PR10-11" "TyrDC1" "unknown" "dopamine_4HPAA" -0.484182026135042 52371317
"3317" "PR10-11.1" "TyrDC1.5" 6 10 "PR10-11" "TyrDC1" "unknown" "dopamine_4HPAA" -0.456671683741006 52395527
"3318" "PR10-11.1" "TyrDC1.6" 6 10 "PR10-11" "TyrDC1" "unknown" "dopamine_4HPAA" -0.517194437007886 52434928
"3319" "PR10-11.1" "TyrDC1.7" 6 10 "PR10-11" "TyrDC1" "unknown" "dopamine_4HPAA" -0.541953745162519 52459414
"3320" "PR10-11.1" "CYP80B1.2" 6 11 "PR10-11" "CYP80B1" "unknown" "reticuline" 0.255846184264539 NA
"3321" "PR10-11.1" "6OMT.2" 6 11 "PR10-11" "6OMT" "unknown" "reticuline" 0.176066191321833 NA
"3322" "PR10-11.1" "PR10-6.1" 6 12 "PR10-11" "PR10-6" "unknown" "unknown" -0.0302613766334401 NA
"3323" "PR10-11.1" "PR10-7.1" 6 12 "PR10-11" "PR10-7" "unknown" "unknown" 0.811555100624076 NA
"3324" "PR10-11.1" "MLP-15.1" 6 13 "PR10-11" "MLP-15" "unknown" "unknown" 0.927098538679029 NA
"3325" "PR10-11.1" "MLP-2.1" 6 13 "PR10-11" "MLP-2" "unknown" "unknown" 0.891335093566782 NA
"3326" "PR10-11.1" "PR10-14.2" 6 -15 "PR10-11" "PR10-14" "unknown" "unknown" 0.53305785123967 NA
"3327" "PR10-11.1" "PR10-10.1" 6 -16 "PR10-11" "PR10-10" "unknown" "unknown" 0.827823691460055 NA
"3328" "PR10-11.1" "PR10-5.1" 6 14 "PR10-11" "PR10-5" "unknown" "unknown" 0.93500113351892 NA
"3329" "PR10-11.1" "PR10-5.2" 6 14 "PR10-11" "PR10-5" "unknown" "unknown" 0.929468582433009 NA
"3330" "PR10-11.1" "PR10-5.3" 6 14 "PR10-11" "PR10-5" "unknown" "unknown" 0.87465564738292 NA
"3331" "PR10-11.1" "PR10-5.4" 6 14 "PR10-11" "PR10-5" "unknown" "unknown" 0.865942176125433 NA
"3332" "PR10-11.1" "PR10-5.5" 6 14 "PR10-11" "PR10-5" "unknown" "unknown" 0.873281340582966 NA
"3333" "PR10-11.1" "PR10-5.6" 6 14 "PR10-11" "PR10-5" "unknown" "unknown" 0.882568814973478 NA
"3334" "PR10-11.1" "PR10-5.7" 6 14 "PR10-11" "PR10-5" "unknown" "unknown" 0.93500113351892 NA
"3335" "PR10-11.1" "PR10-5.8" 6 14 "PR10-11" "PR10-5" "unknown" "unknown" 0.940101958277985 NA
"3336" "PR10-11.1" "PR10-5.9" 6 14 "PR10-11" "PR10-5" "unknown" "unknown" 0.940101958277985 NA
"3337" "PR10-11.1" "MLP-4.1" 6 14 "PR10-11" "MLP-4" "unknown" "unknown" 0.0330124108728438 NA
"3338" "PR10-11.1" "PR10-9.1" 6 14 "PR10-11" "PR10-9" "unknown" "unknown" 0.286107560897979 NA
"3339" "PR10-11.1" "PR10-8.1" 6 14 "PR10-11" "PR10-8" "unknown" "unknown" 0.046767582069862 NA
"3340" "PR10-11.1" "PR10-5.10" 6 14 "PR10-11" "PR10-5" "unknown" "unknown" 0.846898641011071 NA
"3341" "PR10-11.1" "SalAT.1" 6 15 "PR10-11" "SalAT" "unknown" "thebaine" 0.525447539726097 NA
"3342" "PR10-11.1" "SalR.1" 6 15 "PR10-11" "SalR" "unknown" "thebaine" 0.393397896234722 NA
"3343" "PR10-11.1" "THS-1.1" 6 15 "PR10-11" "THS-1" "unknown" "thebaine" 0.492435128853253 NA
"3344" "PR10-11.1" "MSH.1" 6 15 "PR10-11" "MSH" "unknown" "sanguinarine" -0.387895827755914 NA
"3345" "PR10-11.1" "PR10-12.1" 6 -18 "PR10-11" "PR10-12" "unknown" "unknown" 0.84435261707989 NA
"3346" "PR10-11.1" "TyrDC2.2" 6 -19 "PR10-11" "TyrDC2" "unknown" "dopamine_4HPAA" NA NA
"3347" "PR10-11.1" "N7OMT.2" 6 -20 "PR10-11" "N7OMT" "unknown" "papaverine" -0.129298609251971 NA
"3348" "PR10-11.1" "COR1.3" 6 17 "PR10-11" "COR1" "unknown" "morphine" 0.756534415836003 NA
"3349" "PR10-11.1" "COR1.4" 6 17 "PR10-11" "COR1" "unknown" "morphine" 0.748281313117792 NA
"3350" "PR10-11.1" "TyrAT.2" 6 -21 "PR10-11" "TyrAT" "unknown" "dopamine_4HPAA" 0.299862732094998 NA
"3351" "PR10-11.1" "SanR.1" 6 -22 "PR10-11" "SanR" "unknown" "sanguinarine" -0.195323430997659 NA
"3352" "PR10-11.1" "MLP-1.2" 6 -23 "PR10-11" "MLP-1" "unknown" "unknown" -0.308115834813209 NA
"3353" "PR10-11.1" "7OMT.1" 6 -24 "PR10-11" "7OMT" "unknown" "reticuline" 0.726273039202563 NA
"3354" "PR10-11.1" "PR10-8.2" 6 18 "PR10-11" "PR10-8" "unknown" "unknown" -0.767538552793618 NA
"3355" "PR10-11.1" "MLP-4.2" 6 18 "PR10-11" "MLP-4" "unknown" "unknown" 0.068870523415978 NA
"3356" "PR10-11.1" "NISO.1" 6 18 "PR10-11" "NISO" "unknown" "thebaine" 0.720770970723756 NA
"3357" "PR10-11.1" "NISO.2" 6 18 "PR10-11" "NISO" "unknown" "thebaine" 0.718019936484352 NA
"3358" "PR10-11.1" "NISO.3" 6 18 "PR10-11" "NISO" "unknown" "thebaine" -0.00550206847880729 NA
"3359" "PR10-11.1" "NISO.4" 6 18 "PR10-11" "NISO" "unknown" "thebaine" 0.696011662569123 NA
"3360" "PR10-11.1" "NISO.5" 6 18 "PR10-11" "NISO" "unknown" "thebaine" 0.696011662569123 NA
"3361" "PR10-11.1" "NISO.6" 6 18 "PR10-11" "NISO" "unknown" "thebaine" 0.58046822451417 NA
"3362" "PR10-11.1" "PR10-5.11" 6 18 "PR10-11" "PR10-5" "unknown" "unknown" NA NA
"3363" "PR10-14.1" "PR10-15.1" 6 6 "PR10-14" "PR10-15" "unknown" "unknown" 0.0879120879120879 10664
"3364" "PR10-14.1" "PR10-4.1" 6 6 "PR10-14" "PR10-4" "unknown" "unknown" -0.134800677730779 52323
"3365" "PR10-14.1" "TyrAT.1" 6 -13 "PR10-14" "TyrAT" "unknown" "dopamine_4HPAA" -0.0824175824175824 188879033
"3366" "PR10-14.1" "MLP-1.1" 6 -14 "PR10-14" "MLP-1" "unknown" "unknown" 0.862637362637363 254537114
"3367" "PR10-14.1" "MLP-3.1" 6 7 "PR10-14" "MLP-3" "unknown" "unknown" 0.252747252747253 29593243
"3368" "PR10-14.1" "MLP-3.2" 6 7 "PR10-14" "MLP-3" "unknown" "unknown" 0.266850321222154 29599324
"3369" "PR10-14.1" "6OMT.1" 6 8 "PR10-14" "6OMT" "unknown" "reticuline" -0.0659340659340659 35976130
"3370" "PR10-14.1" "CYP80B1.1" 6 8 "PR10-14" "CYP80B1" "unknown" "reticuline" -0.302197802197802 36294926
"3371" "PR10-14.1" "CODM.1" 6 9 "PR10-14" "CODM" "unknown" "morphine" -0.197802197802198 46302255
"3372" "PR10-14.1" "CODM.2" 6 9 "PR10-14" "CODM" "unknown" "morphine" -0.21978021978022 46373565
"3373" "PR10-14.1" "CODM.3" 6 9 "PR10-14" "CODM" "unknown" "morphine" -0.17331515708243 46387856
"3374" "PR10-14.1" "TyrDC1.1" 6 10 "PR10-14" "TyrDC1" "unknown" "dopamine_4HPAA" -0.285714285714286 52064550
"3375" "PR10-14.1" "TyrDC1.2" 6 10 "PR10-14" "TyrDC1" "unknown" "dopamine_4HPAA" -0.153846153846154 52220936
"3376" "PR10-14.1" "TyrDC1.3" 6 10 "PR10-14" "TyrDC1" "unknown" "dopamine_4HPAA" -0.247593081546328 52230479
"3377" "PR10-14.1" "TyrDC1.4" 6 10 "PR10-14" "TyrDC1" "unknown" "dopamine_4HPAA" -0.203296703296703 52279803
"3378" "PR10-14.1" "TyrDC1.5" 6 10 "PR10-14" "TyrDC1" "unknown" "dopamine_4HPAA" -0.258241758241758 52304013
"3379" "PR10-14.1" "TyrDC1.6" 6 10 "PR10-14" "TyrDC1" "unknown" "dopamine_4HPAA" -0.159340659340659 52343414
"3380" "PR10-14.1" "TyrDC1.7" 6 10 "PR10-14" "TyrDC1" "unknown" "dopamine_4HPAA" -0.164835164835165 52367900
"3381" "PR10-14.1" "CYP80B1.2" 6 11 "PR10-14" "CYP80B1" "unknown" "reticuline" -0.214285714285714 NA
"3382" "PR10-14.1" "6OMT.2" 6 11 "PR10-14" "6OMT" "unknown" "reticuline" -0.313186813186813 NA
"3383" "PR10-14.1" "PR10-6.1" 6 12 "PR10-14" "PR10-6" "unknown" "unknown" 0.752747252747253 NA
"3384" "PR10-14.1" "PR10-7.1" 6 12 "PR10-14" "PR10-7" "unknown" "unknown" -0.0659340659340659 NA
"3385" "PR10-14.1" "MLP-15.1" 6 13 "PR10-14" "MLP-15" "unknown" "unknown" -0.0659340659340659 NA
"3386" "PR10-14.1" "MLP-2.1" 6 13 "PR10-14" "MLP-2" "unknown" "unknown" -0.043956043956044 NA
"3387" "PR10-14.1" "PR10-14.2" 6 -15 "PR10-14" "PR10-14" "unknown" "unknown" 0.291609629376787 NA
"3388" "PR10-14.1" "PR10-10.1" 6 -16 "PR10-14" "PR10-10" "unknown" "unknown" -0.148555848927797 NA
"3389" "PR10-14.1" "PR10-5.1" 6 14 "PR10-14" "PR10-5" "unknown" "unknown" -0.303872041060406 NA
"3390" "PR10-14.1" "PR10-5.2" 6 14 "PR10-14" "PR10-5" "unknown" "unknown" -0.29282214865821 NA
"3391" "PR10-14.1" "PR10-5.3" 6 14 "PR10-14" "PR10-5" "unknown" "unknown" -0.26409928698275 NA
"3392" "PR10-14.1" "PR10-5.4" 6 14 "PR10-14" "PR10-5" "unknown" "unknown" -0.288250625679637 NA
"3393" "PR10-14.1" "PR10-5.5" 6 14 "PR10-14" "PR10-5" "unknown" "unknown" -0.268792074645136 NA
"3394" "PR10-14.1" "PR10-5.6" 6 14 "PR10-14" "PR10-5" "unknown" "unknown" -0.234064946139577 NA
"3395" "PR10-14.1" "PR10-5.7" 6 14 "PR10-14" "PR10-5" "unknown" "unknown" -0.303872041060406 NA
"3396" "PR10-14.1" "PR10-5.8" 6 14 "PR10-14" "PR10-5" "unknown" "unknown" -0.284150123360345 NA
"3397" "PR10-14.1" "PR10-5.9" 6 14 "PR10-14" "PR10-5" "unknown" "unknown" -0.284150123360345 NA
"3398" "PR10-14.1" "MLP-4.1" 6 14 "PR10-14" "MLP-4" "unknown" "unknown" 0.593406593406593 NA
"3399" "PR10-14.1" "PR10-9.1" 6 14 "PR10-14" "PR10-9" "unknown" "unknown" -0.565934065934066 NA
"3400" "PR10-14.1" "PR10-8.1" 6 14 "PR10-14" "PR10-8" "unknown" "unknown" -0.494505494505495 NA
"3401" "PR10-14.1" "PR10-5.10" 6 14 "PR10-14" "PR10-5" "unknown" "unknown" -0.0939705020686103 NA
"3402" "PR10-14.1" "SalAT.1" 6 15 "PR10-14" "SalAT" "unknown" "thebaine" -0.126373626373626 NA
"3403" "PR10-14.1" "SalR.1" 6 15 "PR10-14" "SalR" "unknown" "thebaine" -0.236263736263736 NA
"3404" "PR10-14.1" "THS-1.1" 6 15 "PR10-14" "THS-1" "unknown" "thebaine" -0.351648351648352 NA
"3405" "PR10-14.1" "MSH.1" 6 15 "PR10-14" "MSH" "unknown" "sanguinarine" 0.631868131868132 NA
"3406" "PR10-14.1" "PR10-12.1" 6 -18 "PR10-14" "PR10-12" "unknown" "unknown" -0.178817225561237 NA
"3407" "PR10-14.1" "TyrDC2.2" 6 -19 "PR10-14" "TyrDC2" "unknown" "dopamine_4HPAA" -0.0125294002758147 NA
"3408" "PR10-14.1" "N7OMT.2" 6 -20 "PR10-14" "N7OMT" "unknown" "papaverine" 0.241758241758242 NA
"3409" "PR10-14.1" "COR1.3" 6 17 "PR10-14" "COR1" "unknown" "morphine" 0.00549450549450549 NA
"3410" "PR10-14.1" "COR1.4" 6 17 "PR10-14" "COR1" "unknown" "morphine" -0.291208791208791 NA
"3411" "PR10-14.1" "TyrAT.2" 6 -21 "PR10-14" "TyrAT" "unknown" "dopamine_4HPAA" -0.362637362637363 NA
"3412" "PR10-14.1" "SanR.1" 6 -22 "PR10-14" "SanR" "unknown" "sanguinarine" -0.131868131868132 NA
"3413" "PR10-14.1" "MLP-1.2" 6 -23 "PR10-14" "MLP-1" "unknown" "unknown" 0.818681318681319 NA
"3414" "PR10-14.1" "7OMT.1" 6 -24 "PR10-14" "7OMT" "unknown" "reticuline" -0.214285714285714 NA
"3415" "PR10-14.1" "PR10-8.2" 6 18 "PR10-14" "PR10-8" "unknown" "unknown" 0.335164835164835 NA
"3416" "PR10-14.1" "MLP-4.2" 6 18 "PR10-14" "MLP-4" "unknown" "unknown" 0.718019936484352 NA
"3417" "PR10-14.1" "NISO.1" 6 18 "PR10-14" "NISO" "unknown" "thebaine" -0.192307692307692 NA
"3418" "PR10-14.1" "NISO.2" 6 18 "PR10-14" "NISO" "unknown" "thebaine" -0.269230769230769 NA
"3419" "PR10-14.1" "NISO.3" 6 18 "PR10-14" "NISO" "unknown" "thebaine" -0.269230769230769 NA
"3420" "PR10-14.1" "NISO.4" 6 18 "PR10-14" "NISO" "unknown" "thebaine" -0.181318681318681 NA
"3421" "PR10-14.1" "NISO.5" 6 18 "PR10-14" "NISO" "unknown" "thebaine" -0.285714285714286 NA
"3422" "PR10-14.1" "NISO.6" 6 18 "PR10-14" "NISO" "unknown" "thebaine" -0.241758241758242 NA
"3423" "PR10-14.1" "PR10-5.11" 6 18 "PR10-14" "PR10-5" "unknown" "unknown" NA NA
"3424" "PR10-15.1" "PR10-4.1" 6 6 "PR10-15" "PR10-4" "unknown" "unknown" 0.861073716933342 41659
"3425" "PR10-15.1" "TyrAT.1" 6 -13 "PR10-15" "TyrAT" "unknown" "dopamine_4HPAA" -0.148351648351648 188868369
"3426" "PR10-15.1" "MLP-1.1" 6 -14 "PR10-15" "MLP-1" "unknown" "unknown" 0.032967032967033 254526450
"3427" "PR10-15.1" "MLP-3.1" 6 7 "PR10-15" "MLP-3" "unknown" "unknown" 0.593406593406593 29582579
"3428" "PR10-15.1" "MLP-3.2" 6 7 "PR10-15" "MLP-3" "unknown" "unknown" 0.657497183217472 29588660
"3429" "PR10-15.1" "6OMT.1" 6 8 "PR10-15" "6OMT" "unknown" "reticuline" -0.054945054945055 35965466
"3430" "PR10-15.1" "CYP80B1.1" 6 8 "PR10-15" "CYP80B1" "unknown" "reticuline" 0.0934065934065934 36284262
"3431" "PR10-15.1" "CODM.1" 6 9 "PR10-15" "CODM" "unknown" "morphine" 0.532967032967033 46291591
"3432" "PR10-15.1" "CODM.2" 6 9 "PR10-15" "CODM" "unknown" "morphine" 0.510989010989011 46362901
"3433" "PR10-15.1" "CODM.3" 6 9 "PR10-15" "CODM" "unknown" "morphine" 0.492435128853253 46377192
"3434" "PR10-15.1" "TyrDC1.1" 6 10 "PR10-15" "TyrDC1" "unknown" "dopamine_4HPAA" 0.192307692307692 52053886
"3435" "PR10-15.1" "TyrDC1.2" 6 10 "PR10-15" "TyrDC1" "unknown" "dopamine_4HPAA" 0.21978021978022 52210272
"3436" "PR10-15.1" "TyrDC1.3" 6 10 "PR10-15" "TyrDC1" "unknown" "dopamine_4HPAA" 0.137551711970182 52219815
"3437" "PR10-15.1" "TyrDC1.4" 6 10 "PR10-15" "TyrDC1" "unknown" "dopamine_4HPAA" 0.10989010989011 52269139
"3438" "PR10-15.1" "TyrDC1.5" 6 10 "PR10-15" "TyrDC1" "unknown" "dopamine_4HPAA" 0.131868131868132 52293349
"3439" "PR10-15.1" "TyrDC1.6" 6 10 "PR10-15" "TyrDC1" "unknown" "dopamine_4HPAA" 0.0989010989010989 52332750
"3440" "PR10-15.1" "TyrDC1.7" 6 10 "PR10-15" "TyrDC1" "unknown" "dopamine_4HPAA" 0.0824175824175824 52357236
"3441" "PR10-15.1" "CYP80B1.2" 6 11 "PR10-15" "CYP80B1" "unknown" "reticuline" 0.148351648351648 NA
"3442" "PR10-15.1" "6OMT.2" 6 11 "PR10-15" "6OMT" "unknown" "reticuline" 0.0879120879120879 NA
"3443" "PR10-15.1" "PR10-6.1" 6 12 "PR10-15" "PR10-6" "unknown" "unknown" 0.153846153846154 NA
"3444" "PR10-15.1" "PR10-7.1" 6 12 "PR10-15" "PR10-7" "unknown" "unknown" 0.60989010989011 NA
"3445" "PR10-15.1" "MLP-15.1" 6 13 "PR10-15" "MLP-15" "unknown" "unknown" 0.703296703296703 NA
"3446" "PR10-15.1" "MLP-2.1" 6 13 "PR10-15" "MLP-2" "unknown" "unknown" 0.818681318681319 NA
"3447" "PR10-15.1" "PR10-14.2" 6 -15 "PR10-15" "PR10-14" "unknown" "unknown" 0.789546826708847 NA
"3448" "PR10-15.1" "PR10-10.1" 6 -16 "PR10-15" "PR10-10" "unknown" "unknown" 0.679505457132701 NA
"3449" "PR10-15.1" "PR10-5.1" 6 14 "PR10-15" "PR10-5" "unknown" "unknown" 0.640893759327403 NA
"3450" "PR10-15.1" "PR10-5.2" 6 14 "PR10-15" "PR10-5" "unknown" "unknown" 0.624318920724108 NA
"3451" "PR10-15.1" "PR10-5.3" 6 14 "PR10-15" "PR10-5" "unknown" "unknown" 0.536451676683711 NA
"3452" "PR10-15.1" "PR10-5.4" 6 14 "PR10-15" "PR10-5" "unknown" "unknown" 0.514329547781313 NA
"3453" "PR10-15.1" "PR10-5.5" 6 14 "PR10-15" "PR10-5" "unknown" "unknown" 0.376308904503191 NA
"3454" "PR10-15.1" "PR10-5.6" 6 14 "PR10-15" "PR10-5" "unknown" "unknown" 0.476798964358397 NA
"3455" "PR10-15.1" "PR10-5.7" 6 14 "PR10-15" "PR10-5" "unknown" "unknown" 0.640893759327403 NA
"3456" "PR10-15.1" "PR10-5.8" 6 14 "PR10-15" "PR10-5" "unknown" "unknown" 0.621230171660363 NA
"3457" "PR10-15.1" "PR10-5.9" 6 14 "PR10-15" "PR10-5" "unknown" "unknown" 0.621230171660363 NA
"3458" "PR10-15.1" "MLP-4.1" 6 14 "PR10-15" "MLP-4" "unknown" "unknown" 0.0989010989010989 NA
"3459" "PR10-15.1" "PR10-9.1" 6 14 "PR10-15" "PR10-9" "unknown" "unknown" 0.159340659340659 NA
"3460" "PR10-15.1" "PR10-8.1" 6 14 "PR10-15" "PR10-8" "unknown" "unknown" 0.10989010989011 NA
"3461" "PR10-15.1" "PR10-5.10" 6 14 "PR10-15" "PR10-5" "unknown" "unknown" 0.447926059860376 NA
"3462" "PR10-15.1" "SalAT.1" 6 15 "PR10-15" "SalAT" "unknown" "thebaine" 0.335164835164835 NA
"3463" "PR10-15.1" "SalR.1" 6 15 "PR10-15" "SalR" "unknown" "thebaine" 0.0714285714285714 NA
"3464" "PR10-15.1" "THS-1.1" 6 15 "PR10-15" "THS-1" "unknown" "thebaine" 0.17032967032967 NA
"3465" "PR10-15.1" "MSH.1" 6 15 "PR10-15" "MSH" "unknown" "sanguinarine" -0.0879120879120879 NA
"3466" "PR10-15.1" "PR10-12.1" 6 -18 "PR10-15" "PR10-12" "unknown" "unknown" 0.657497183217472 NA
"3467" "PR10-15.1" "TyrDC2.2" 6 -19 "PR10-15" "TyrDC2" "unknown" "dopamine_4HPAA" 0.00313235006895368 NA
"3468" "PR10-15.1" "N7OMT.2" 6 -20 "PR10-15" "N7OMT" "unknown" "papaverine" -0.032967032967033 NA
"3469" "PR10-15.1" "COR1.3" 6 17 "PR10-15" "COR1" "unknown" "morphine" 0.505494505494506 NA
"3470" "PR10-15.1" "COR1.4" 6 17 "PR10-15" "COR1" "unknown" "morphine" 0.620879120879121 NA
"3471" "PR10-15.1" "TyrAT.2" 6 -21 "PR10-15" "TyrAT" "unknown" "dopamine_4HPAA" 0.00549450549450549 NA
"3472" "PR10-15.1" "SanR.1" 6 -22 "PR10-15" "SanR" "unknown" "sanguinarine" -0.126373626373626 NA
"3473" "PR10-15.1" "MLP-1.2" 6 -23 "PR10-15" "MLP-1" "unknown" "unknown" 0.021978021978022 NA
"3474" "PR10-15.1" "7OMT.1" 6 -24 "PR10-15" "7OMT" "unknown" "reticuline" 0.527472527472527 NA
"3475" "PR10-15.1" "PR10-8.2" 6 18 "PR10-15" "PR10-8" "unknown" "unknown" -0.39010989010989 NA
"3476" "PR10-15.1" "MLP-4.2" 6 18 "PR10-15" "MLP-4" "unknown" "unknown" -0.0357634451122474 NA
"3477" "PR10-15.1" "NISO.1" 6 18 "PR10-15" "NISO" "unknown" "thebaine" 0.472527472527473 NA
"3478" "PR10-15.1" "NISO.2" 6 18 "PR10-15" "NISO" "unknown" "thebaine" 0.423076923076923 NA
"3479" "PR10-15.1" "NISO.3" 6 18 "PR10-15" "NISO" "unknown" "thebaine" -0.0879120879120879 NA
"3480" "PR10-15.1" "NISO.4" 6 18 "PR10-15" "NISO" "unknown" "thebaine" 0.434065934065934 NA
"3481" "PR10-15.1" "NISO.5" 6 18 "PR10-15" "NISO" "unknown" "thebaine" 0.263736263736264 NA
"3482" "PR10-15.1" "NISO.6" 6 18 "PR10-15" "NISO" "unknown" "thebaine" 0.510989010989011 NA
"3483" "PR10-15.1" "PR10-5.11" 6 18 "PR10-15" "PR10-5" "unknown" "unknown" NA NA
"3484" "PR10-4.1" "TyrAT.1" 6 -13 "PR10-4" "TyrAT" "unknown" "dopamine_4HPAA" -0.00275103423940365 188826710
"3485" "PR10-4.1" "MLP-1.1" 6 -14 "PR10-4" "MLP-1" "unknown" "unknown" -0.17331515708243 254484791
"3486" "PR10-4.1" "MLP-3.1" 6 7 "PR10-4" "MLP-3" "unknown" "unknown" 0.445667546783391 29540920
"3487" "PR10-4.1" "MLP-3.2" 6 7 "PR10-4" "MLP-3" "unknown" "unknown" 0.553719008264463 29547001
"3488" "PR10-4.1" "6OMT.1" 6 8 "PR10-4" "6OMT" "unknown" "reticuline" 0.0605227532668802 35923807
"3489" "PR10-4.1" "CYP80B1.1" 6 8 "PR10-4" "CYP80B1" "unknown" "reticuline" 0.371389622319492 36242603
"3490" "PR10-4.1" "CODM.1" 6 9 "PR10-4" "CODM" "unknown" "morphine" 0.819808203342287 46249932
"3491" "PR10-4.1" "CODM.2" 6 9 "PR10-4" "CODM" "unknown" "morphine" 0.78404475823004 46321242
"3492" "PR10-4.1" "CODM.3" 6 9 "PR10-4" "CODM" "unknown" "morphine" 0.768595041322314 46335533
"3493" "PR10-4.1" "TyrDC1.1" 6 10 "PR10-4" "TyrDC1" "unknown" "dopamine_4HPAA" -0.0385144793516511 52012227
"3494" "PR10-4.1" "TyrDC1.2" 6 10 "PR10-4" "TyrDC1" "unknown" "dopamine_4HPAA" -0.0357634451122474 52168613
"3495" "PR10-4.1" "TyrDC1.3" 6 10 "PR10-4" "TyrDC1" "unknown" "dopamine_4HPAA" -0.130853994490358 52178156
"3496" "PR10-4.1" "TyrDC1.4" 6 10 "PR10-4" "TyrDC1" "unknown" "dopamine_4HPAA" -0.178817225561237 52227480
"3497" "PR10-4.1" "TyrDC1.5" 6 10 "PR10-4" "TyrDC1" "unknown" "dopamine_4HPAA" -0.132049643491375 52251690
"3498" "PR10-4.1" "TyrDC1.6" 6 10 "PR10-4" "TyrDC1" "unknown" "dopamine_4HPAA" -0.209078602194677 52291091
"3499" "PR10-4.1" "TyrDC1.7" 6 10 "PR10-4" "TyrDC1" "unknown" "dopamine_4HPAA" -0.239339978828117 52315577
"3500" "PR10-4.1" "CYP80B1.2" 6 11 "PR10-4" "CYP80B1" "unknown" "reticuline" 0.40715306743174 NA
"3501" "PR10-4.1" "6OMT.2" 6 11 "PR10-4" "6OMT" "unknown" "reticuline" 0.277854458179768 NA
"3502" "PR10-4.1" "PR10-6.1" 6 12 "PR10-4" "PR10-6" "unknown" "unknown" -0.104539301097339 NA
"3503" "PR10-4.1" "PR10-7.1" 6 12 "PR10-4" "PR10-7" "unknown" "unknown" 0.877579922369764 NA
"3504" "PR10-4.1" "MLP-15.1" 6 13 "PR10-4" "MLP-15" "unknown" "unknown" 0.913343367482011 NA
"3505" "PR10-4.1" "MLP-2.1" 6 13 "PR10-4" "MLP-2" "unknown" "unknown" 0.943604744115451 NA
"3506" "PR10-4.1" "PR10-14.2" 6 -15 "PR10-4" "PR10-14" "unknown" "unknown" 0.757575757575758 NA
"3507" "PR10-4.1" "PR10-10.1" 6 -16 "PR10-4" "PR10-10" "unknown" "unknown" 0.71763085399449 NA
"3508" "PR10-4.1" "PR10-5.1" 6 14 "PR10-4" "PR10-5" "unknown" "unknown" 0.857545418316169 NA
"3509" "PR10-4.1" "PR10-5.2" 6 14 "PR10-4" "PR10-5" "unknown" "unknown" 0.852012867230258 NA
"3510" "PR10-4.1" "PR10-5.3" 6 14 "PR10-4" "PR10-5" "unknown" "unknown" 0.78099173553719 NA
"3511" "PR10-4.1" "PR10-5.4" 6 14 "PR10-4" "PR10-5" "unknown" "unknown" 0.70180934535656 NA
"3512" "PR10-4.1" "PR10-5.5" 6 14 "PR10-4" "PR10-5" "unknown" "unknown" 0.693839969230302 NA
"3513" "PR10-4.1" "PR10-5.6" 6 14 "PR10-4" "PR10-5" "unknown" "unknown" 0.708948720224598 NA
"3514" "PR10-4.1" "PR10-5.7" 6 14 "PR10-4" "PR10-5" "unknown" "unknown" 0.857545418316169 NA
"3515" "PR10-4.1" "PR10-5.8" 6 14 "PR10-4" "PR10-5" "unknown" "unknown" 0.848044496488152 NA
"3516" "PR10-4.1" "PR10-5.9" 6 14 "PR10-4" "PR10-5" "unknown" "unknown" 0.848044496488152 NA
"3517" "PR10-4.1" "MLP-4.1" 6 14 "PR10-4" "MLP-4" "unknown" "unknown" -0.195323430997659 NA
"3518" "PR10-4.1" "PR10-9.1" 6 14 "PR10-4" "PR10-9" "unknown" "unknown" 0.29436066361619 NA
"3519" "PR10-4.1" "PR10-8.1" 6 14 "PR10-4" "PR10-8" "unknown" "unknown" -0.0192572396758255 NA
"3520" "PR10-4.1" "PR10-5.10" 6 14 "PR10-4" "PR10-5" "unknown" "unknown" 0.693202220975729 NA
"3521" "PR10-4.1" "SalAT.1" 6 15 "PR10-4" "SalAT" "unknown" "thebaine" 0.621733738105224 NA
"3522" "PR10-4.1" "SalR.1" 6 15 "PR10-4" "SalR" "unknown" "thebaine" 0.387895827755914 NA
"3523" "PR10-4.1" "THS-1.1" 6 15 "PR10-4" "THS-1" "unknown" "thebaine" 0.495186163092657 NA
"3524" "PR10-4.1" "MSH.1" 6 15 "PR10-4" "MSH" "unknown" "sanguinarine" -0.178817225561237 NA
"3525" "PR10-4.1" "PR10-12.1" 6 -18 "PR10-4" "PR10-12" "unknown" "unknown" 0.735537190082645 NA
"3526" "PR10-4.1" "TyrDC2.2" 6 -19 "PR10-4" "TyrDC2" "unknown" "dopamine_4HPAA" -0.370126072738172 NA
"3527" "PR10-4.1" "N7OMT.2" 6 -20 "PR10-4" "N7OMT" "unknown" "papaverine" -0.0275103423940365 NA
"3528" "PR10-4.1" "COR1.3" 6 17 "PR10-4" "COR1" "unknown" "morphine" 0.775791655511829 NA
"3529" "PR10-4.1" "COR1.4" 6 17 "PR10-4" "COR1" "unknown" "morphine" 0.872077853890956 NA
"3530" "PR10-4.1" "TyrAT.2" 6 -21 "PR10-4" "TyrAT" "unknown" "dopamine_4HPAA" 0.286107560897979 NA
"3531" "PR10-4.1" "SanR.1" 6 -22 "PR10-4" "SanR" "unknown" "sanguinarine" 0.0605227532668802 NA
"3532" "PR10-4.1" "MLP-1.2" 6 -23 "PR10-4" "MLP-1" "unknown" "unknown" -0.299862732094998 NA
"3533" "PR10-4.1" "7OMT.1" 6 -24 "PR10-4" "7OMT" "unknown" "reticuline" 0.729024073441967 NA
"3534" "PR10-4.1" "PR10-8.2" 6 18 "PR10-4" "PR10-8" "unknown" "unknown" -0.676754422893297 NA
"3535" "PR10-4.1" "MLP-4.2" 6 18 "PR10-4" "MLP-4" "unknown" "unknown" -0.192837465564738 NA
"3536" "PR10-4.1" "NISO.1" 6 18 "PR10-4" "NISO" "unknown" "thebaine" 0.563962019077748 NA
"3537" "PR10-4.1" "NISO.2" 6 18 "PR10-4" "NISO" "unknown" "thebaine" 0.536451676683711 NA
"3538" "PR10-4.1" "NISO.3" 6 18 "PR10-4" "NISO" "unknown" "thebaine" -0.211829636434081 NA
"3539" "PR10-4.1" "NISO.4" 6 18 "PR10-4" "NISO" "unknown" "thebaine" 0.511692368529078 NA
"3540" "PR10-4.1" "NISO.5" 6 18 "PR10-4" "NISO" "unknown" "thebaine" 0.470426854938024 NA
"3541" "PR10-4.1" "NISO.6" 6 18 "PR10-4" "NISO" "unknown" "thebaine" 0.563962019077748 NA
"3542" "PR10-4.1" "PR10-5.11" 6 18 "PR10-4" "PR10-5" "unknown" "unknown" NA NA
"3543" "TyrAT.1" "MLP-1.1" -13 -14 "TyrAT" "MLP-1" "dopamine_4HPAA" "unknown" -0.021978021978022 65658081
"3544" "TyrAT.1" "MLP-3.1" -13 7 "TyrAT" "MLP-3" "dopamine_4HPAA" "unknown" -0.648351648351648 159285790
"3545" "TyrAT.1" "MLP-3.2" -13 7 "TyrAT" "MLP-3" "dopamine_4HPAA" "unknown" -0.55845995059894 159279709
"3546" "TyrAT.1" "6OMT.1" -13 8 "TyrAT" "6OMT" "dopamine_4HPAA" "reticuline" 0.659340659340659 152902903
"3547" "TyrAT.1" "CYP80B1.1" -13 8 "TyrAT" "CYP80B1" "dopamine_4HPAA" "reticuline" 0.697802197802198 152584107
"3548" "TyrAT.1" "CODM.1" -13 9 "TyrAT" "CODM" "dopamine_4HPAA" "morphine" 0.0384615384615385 142576778
"3549" "TyrAT.1" "CODM.2" -13 9 "TyrAT" "CODM" "dopamine_4HPAA" "morphine" 0.0384615384615385 142505468
"3550" "TyrAT.1" "CODM.3" -13 9 "TyrAT" "CODM" "dopamine_4HPAA" "morphine" 0.0687758559850912 142491177
"3551" "TyrAT.1" "TyrDC1.1" -13 10 "TyrAT" "TyrDC1" "dopamine_4HPAA" "dopamine_4HPAA" -0.214285714285714 136814483
"3552" "TyrAT.1" "TyrDC1.2" -13 10 "TyrAT" "TyrDC1" "dopamine_4HPAA" "dopamine_4HPAA" 0.032967032967033 136658097
"3553" "TyrAT.1" "TyrDC1.3" -13 10 "TyrAT" "TyrDC1" "dopamine_4HPAA" "dopamine_4HPAA" -0.192572396758255 136648554
"3554" "TyrAT.1" "TyrDC1.4" -13 10 "TyrAT" "TyrDC1" "dopamine_4HPAA" "dopamine_4HPAA" -0.263736263736264 136599230
"3555" "TyrAT.1" "TyrDC1.5" -13 10 "TyrAT" "TyrDC1" "dopamine_4HPAA" "dopamine_4HPAA" -0.269230769230769 136575020
"3556" "TyrAT.1" "TyrDC1.6" -13 10 "TyrAT" "TyrDC1" "dopamine_4HPAA" "dopamine_4HPAA" -0.208791208791209 136535619
"3557" "TyrAT.1" "TyrDC1.7" -13 10 "TyrAT" "TyrDC1" "dopamine_4HPAA" "dopamine_4HPAA" -0.10989010989011 136511133
"3558" "TyrAT.1" "CYP80B1.2" -13 11 "TyrAT" "CYP80B1" "dopamine_4HPAA" "reticuline" 0.659340659340659 NA
"3559" "TyrAT.1" "6OMT.2" -13 11 "TyrAT" "6OMT" "dopamine_4HPAA" "reticuline" 0.703296703296703 NA
"3560" "TyrAT.1" "PR10-6.1" -13 12 "TyrAT" "PR10-6" "dopamine_4HPAA" "unknown" -0.010989010989011 NA
"3561" "TyrAT.1" "PR10-7.1" -13 12 "TyrAT" "PR10-7" "dopamine_4HPAA" "unknown" 0 NA
"3562" "TyrAT.1" "MLP-15.1" -13 13 "TyrAT" "MLP-15" "dopamine_4HPAA" "unknown" 0.021978021978022 NA
"3563" "TyrAT.1" "MLP-2.1" -13 13 "TyrAT" "MLP-2" "dopamine_4HPAA" "unknown" -0.126373626373626 NA
"3564" "TyrAT.1" "PR10-14.2" -13 -15 "TyrAT" "PR10-14" "dopamine_4HPAA" "unknown" 0.165062054364219 NA
"3565" "TyrAT.1" "PR10-10.1" -13 -16 "TyrAT" "PR10-10" "dopamine_4HPAA" "unknown" -0.302613766334401 NA
"3566" "TyrAT.1" "PR10-5.1" -13 14 "TyrAT" "PR10-5" "dopamine_4HPAA" "unknown" -0.132598708826359 NA
"3567" "TyrAT.1" "PR10-5.2" -13 14 "TyrAT" "PR10-5" "dopamine_4HPAA" "unknown" -0.121548816424163 NA
"3568" "TyrAT.1" "PR10-5.3" -13 14 "TyrAT" "PR10-5" "dopamine_4HPAA" "unknown" -0.115543438054953 NA
"3569" "TyrAT.1" "PR10-5.4" -13 14 "TyrAT" "PR10-5" "dopamine_4HPAA" "unknown" -0.180863137681341 NA
"3570" "TyrAT.1" "PR10-5.5" -13 14 "TyrAT" "PR10-5" "dopamine_4HPAA" "unknown" -0.0955705154293818 NA
"3571" "TyrAT.1" "PR10-5.6" -13 14 "TyrAT" "PR10-5" "dopamine_4HPAA" "unknown" -0.106918555644004 NA
"3572" "TyrAT.1" "PR10-5.7" -13 14 "TyrAT" "PR10-5" "dopamine_4HPAA" "unknown" -0.132598708826359 NA
"3573" "TyrAT.1" "PR10-5.8" -13 14 "TyrAT" "PR10-5" "dopamine_4HPAA" "unknown" -0.100288278833063 NA
"3574" "TyrAT.1" "PR10-5.9" -13 14 "TyrAT" "PR10-5" "dopamine_4HPAA" "unknown" -0.100288278833063 NA
"3575" "TyrAT.1" "MLP-4.1" -13 14 "TyrAT" "MLP-4" "dopamine_4HPAA" "unknown" -0.483516483516484 NA
"3576" "TyrAT.1" "PR10-9.1" -13 14 "TyrAT" "PR10-9" "dopamine_4HPAA" "unknown" -0.28021978021978 NA
"3577" "TyrAT.1" "PR10-8.1" -13 14 "TyrAT" "PR10-8" "dopamine_4HPAA" "unknown" -0.423076923076923 NA
"3578" "TyrAT.1" "PR10-5.10" -13 14 "TyrAT" "PR10-5" "dopamine_4HPAA" "unknown" 0.00626470013790735 NA
"3579" "TyrAT.1" "SalAT.1" -13 15 "TyrAT" "SalAT" "dopamine_4HPAA" "thebaine" 0.5 NA
"3580" "TyrAT.1" "SalR.1" -13 15 "TyrAT" "SalR" "dopamine_4HPAA" "thebaine" 0.692307692307692 NA
"3581" "TyrAT.1" "THS-1.1" -13 15 "TyrAT" "THS-1" "dopamine_4HPAA" "thebaine" 0.60989010989011 NA
"3582" "TyrAT.1" "MSH.1" -13 15 "TyrAT" "MSH" "dopamine_4HPAA" "sanguinarine" -0.00549450549450549 NA
"3583" "TyrAT.1" "PR10-12.1" -13 -18 "TyrAT" "PR10-12" "dopamine_4HPAA" "unknown" -0.310866869052612 NA
"3584" "TyrAT.1" "TyrDC2.2" -13 -19 "TyrAT" "TyrDC2" "dopamine_4HPAA" "dopamine_4HPAA" -0.416602559170839 NA
"3585" "TyrAT.1" "N7OMT.2" -13 -20 "TyrAT" "N7OMT" "dopamine_4HPAA" "papaverine" 0.478021978021978 NA
"3586" "TyrAT.1" "COR1.3" -13 17 "TyrAT" "COR1" "dopamine_4HPAA" "morphine" 0.230769230769231 NA
"3587" "TyrAT.1" "COR1.4" -13 17 "TyrAT" "COR1" "dopamine_4HPAA" "morphine" 0.153846153846154 NA
"3588" "TyrAT.1" "TyrAT.2" -13 -21 "TyrAT" "TyrAT" "dopamine_4HPAA" "dopamine_4HPAA" 0.851648351648352 NA
"3589" "TyrAT.1" "SanR.1" -13 -22 "TyrAT" "SanR" "dopamine_4HPAA" "sanguinarine" 0.659340659340659 NA
"3590" "TyrAT.1" "MLP-1.2" -13 -23 "TyrAT" "MLP-1" "dopamine_4HPAA" "unknown" -0.175824175824176 NA
"3591" "TyrAT.1" "7OMT.1" -13 -24 "TyrAT" "7OMT" "dopamine_4HPAA" "reticuline" 0.434065934065934 NA
"3592" "TyrAT.1" "PR10-8.2" -13 18 "TyrAT" "PR10-8" "dopamine_4HPAA" "unknown" 0.021978021978022 NA
"3593" "TyrAT.1" "MLP-4.2" -13 18 "TyrAT" "MLP-4" "dopamine_4HPAA" "unknown" -0.368638588080089 NA
"3594" "TyrAT.1" "NISO.1" -13 18 "TyrAT" "NISO" "dopamine_4HPAA" "thebaine" -0.225274725274725 NA
"3595" "TyrAT.1" "NISO.2" -13 18 "TyrAT" "NISO" "dopamine_4HPAA" "thebaine" -0.28021978021978 NA
"3596" "TyrAT.1" "NISO.3" -13 18 "TyrAT" "NISO" "dopamine_4HPAA" "thebaine" -0.032967032967033 NA
"3597" "TyrAT.1" "NISO.4" -13 18 "TyrAT" "NISO" "dopamine_4HPAA" "thebaine" -0.21978021978022 NA
"3598" "TyrAT.1" "NISO.5" -13 18 "TyrAT" "NISO" "dopamine_4HPAA" "thebaine" -0.252747252747253 NA
"3599" "TyrAT.1" "NISO.6" -13 18 "TyrAT" "NISO" "dopamine_4HPAA" "thebaine" -0.208791208791209 NA
"3600" "TyrAT.1" "PR10-5.11" -13 18 "TyrAT" "PR10-5" "dopamine_4HPAA" "unknown" NA NA
"3601" "MLP-1.1" "MLP-3.1" -14 7 "MLP-1" "MLP-3" "unknown" "unknown" -0.0384615384615385 224943871
"3602" "MLP-1.1" "MLP-3.2" -14 7 "MLP-1" "MLP-3" "unknown" "unknown" 0.0742779244638985 224937790
"3603" "MLP-1.1" "6OMT.1" -14 8 "MLP-1" "6OMT" "unknown" "reticuline" -0.054945054945055 218560984
"3604" "MLP-1.1" "CYP80B1.1" -14 8 "MLP-1" "CYP80B1" "unknown" "reticuline" -0.302197802197802 218242188
"3605" "MLP-1.1" "CODM.1" -14 9 "MLP-1" "CODM" "unknown" "morphine" -0.335164835164835 208234859
"3606" "MLP-1.1" "CODM.2" -14 9 "MLP-1" "CODM" "unknown" "morphine" -0.401098901098901 208163549
"3607" "MLP-1.1" "CODM.3" -14 9 "MLP-1" "CODM" "unknown" "morphine" -0.343879279925456 208149258
"3608" "MLP-1.1" "TyrDC1.1" -14 10 "MLP-1" "TyrDC1" "unknown" "dopamine_4HPAA" -0.263736263736264 202472564
"3609" "MLP-1.1" "TyrDC1.2" -14 10 "MLP-1" "TyrDC1" "unknown" "dopamine_4HPAA" -0.0824175824175824 202316178
"3610" "MLP-1.1" "TyrDC1.3" -14 10 "MLP-1" "TyrDC1" "unknown" "dopamine_4HPAA" -0.137551711970182 202306635
"3611" "MLP-1.1" "TyrDC1.4" -14 10 "MLP-1" "TyrDC1" "unknown" "dopamine_4HPAA" -0.142857142857143 202257311
"3612" "MLP-1.1" "TyrDC1.5" -14 10 "MLP-1" "TyrDC1" "unknown" "dopamine_4HPAA" -0.181318681318681 202233101
"3613" "MLP-1.1" "TyrDC1.6" -14 10 "MLP-1" "TyrDC1" "unknown" "dopamine_4HPAA" -0.0879120879120879 202193700
"3614" "MLP-1.1" "TyrDC1.7" -14 10 "MLP-1" "TyrDC1" "unknown" "dopamine_4HPAA" -0.0989010989010989 202169214
"3615" "MLP-1.1" "CYP80B1.2" -14 11 "MLP-1" "CYP80B1" "unknown" "reticuline" -0.17032967032967 NA
"3616" "MLP-1.1" "6OMT.2" -14 11 "MLP-1" "6OMT" "unknown" "reticuline" -0.335164835164835 NA
"3617" "MLP-1.1" "PR10-6.1" -14 12 "MLP-1" "PR10-6" "unknown" "unknown" 0.703296703296703 NA
"3618" "MLP-1.1" "PR10-7.1" -14 12 "MLP-1" "PR10-7" "unknown" "unknown" -0.164835164835165 NA
"3619" "MLP-1.1" "MLP-15.1" -14 13 "MLP-1" "MLP-15" "unknown" "unknown" -0.21978021978022 NA
"3620" "MLP-1.1" "MLP-2.1" -14 13 "MLP-1" "MLP-2" "unknown" "unknown" -0.214285714285714 NA
"3621" "MLP-1.1" "PR10-14.2" -14 -15 "MLP-1" "PR10-14" "unknown" "unknown" 0.23383791034931 NA
"3622" "MLP-1.1" "PR10-10.1" -14 -16 "MLP-1" "PR10-10" "unknown" "unknown" -0.338377211446649 NA
"3623" "MLP-1.1" "PR10-5.1" -14 14 "MLP-1" "PR10-5" "unknown" "unknown" -0.397796126479078 NA
"3624" "MLP-1.1" "PR10-5.2" -14 14 "MLP-1" "PR10-5" "unknown" "unknown" -0.414370965082372 NA
"3625" "MLP-1.1" "PR10-5.3" -14 14 "MLP-1" "PR10-5" "unknown" "unknown" -0.404402033192336 NA
"3626" "MLP-1.1" "PR10-5.4" -14 14 "MLP-1" "PR10-5" "unknown" "unknown" -0.367378248415224 NA
"3627" "MLP-1.1" "PR10-5.5" -14 14 "MLP-1" "PR10-5" "unknown" "unknown" -0.334496804002836 NA
"3628" "MLP-1.1" "PR10-5.6" -14 14 "MLP-1" "PR10-5" "unknown" "unknown" -0.369880408714393 NA
"3629" "MLP-1.1" "PR10-5.7" -14 14 "MLP-1" "PR10-5" "unknown" "unknown" -0.397796126479078 NA
"3630" "MLP-1.1" "PR10-5.8" -14 14 "MLP-1" "PR10-5" "unknown" "unknown" -0.364937903531424 NA
"3631" "MLP-1.1" "PR10-5.9" -14 14 "MLP-1" "PR10-5" "unknown" "unknown" -0.364937903531424 NA
"3632" "MLP-1.1" "MLP-4.1" -14 14 "MLP-1" "MLP-4" "unknown" "unknown" 0.406593406593407 NA
"3633" "MLP-1.1" "PR10-9.1" -14 14 "MLP-1" "PR10-9" "unknown" "unknown" -0.653846153846154 NA
"3634" "MLP-1.1" "PR10-8.1" -14 14 "MLP-1" "PR10-8" "unknown" "unknown" -0.626373626373626 NA
"3635" "MLP-1.1" "PR10-5.10" -14 14 "MLP-1" "PR10-5" "unknown" "unknown" -0.15348515337873 NA
"3636" "MLP-1.1" "SalAT.1" -14 15 "MLP-1" "SalAT" "unknown" "thebaine" -0.104395604395604 NA
"3637" "MLP-1.1" "SalR.1" -14 15 "MLP-1" "SalR" "unknown" "thebaine" -0.236263736263736 NA
"3638" "MLP-1.1" "THS-1.1" -14 15 "MLP-1" "THS-1" "unknown" "thebaine" -0.373626373626374 NA
"3639" "MLP-1.1" "MSH.1" -14 15 "MLP-1" "MSH" "unknown" "sanguinarine" 0.708791208791209 NA
"3640" "MLP-1.1" "PR10-12.1" -14 -18 "MLP-1" "PR10-12" "unknown" "unknown" -0.327373074489034 NA
"3641" "MLP-1.1" "TyrDC2.2" -14 -19 "MLP-1" "TyrDC2" "unknown" "dopamine_4HPAA" -0.0313235006895368 NA
"3642" "MLP-1.1" "N7OMT.2" -14 -20 "MLP-1" "N7OMT" "unknown" "papaverine" 0.241758241758242 NA
"3643" "MLP-1.1" "COR1.3" -14 17 "MLP-1" "COR1" "unknown" "morphine" -0.0714285714285714 NA
"3644" "MLP-1.1" "COR1.4" -14 17 "MLP-1" "COR1" "unknown" "morphine" -0.208791208791209 NA
"3645" "MLP-1.1" "TyrAT.2" -14 -21 "MLP-1" "TyrAT" "unknown" "dopamine_4HPAA" -0.373626373626374 NA
"3646" "MLP-1.1" "SanR.1" -14 -22 "MLP-1" "SanR" "unknown" "sanguinarine" 0.010989010989011 NA
"3647" "MLP-1.1" "MLP-1.2" -14 -23 "MLP-1" "MLP-1" "unknown" "unknown" 0.862637362637363 NA
"3648" "MLP-1.1" "7OMT.1" -14 -24 "MLP-1" "7OMT" "unknown" "reticuline" -0.230769230769231 NA
"3649" "MLP-1.1" "PR10-8.2" -14 18 "MLP-1" "PR10-8" "unknown" "unknown" 0.395604395604396 NA
"3650" "MLP-1.1" "MLP-4.2" -14 18 "MLP-1" "MLP-4" "unknown" "unknown" 0.456671683741006 NA
"3651" "MLP-1.1" "NISO.1" -14 18 "MLP-1" "NISO" "unknown" "thebaine" -0.236263736263736 NA
"3652" "MLP-1.1" "NISO.2" -14 18 "MLP-1" "NISO" "unknown" "thebaine" -0.313186813186813 NA
"3653" "MLP-1.1" "NISO.3" -14 18 "MLP-1" "NISO" "unknown" "thebaine" -0.5 NA
"3654" "MLP-1.1" "NISO.4" -14 18 "MLP-1" "NISO" "unknown" "thebaine" -0.230769230769231 NA
"3655" "MLP-1.1" "NISO.5" -14 18 "MLP-1" "NISO" "unknown" "thebaine" -0.335164835164835 NA
"3656" "MLP-1.1" "NISO.6" -14 18 "MLP-1" "NISO" "unknown" "thebaine" -0.148351648351648 NA
"3657" "MLP-1.1" "PR10-5.11" -14 18 "MLP-1" "PR10-5" "unknown" "unknown" NA NA
"3658" "MLP-3.1" "MLP-3.2" 7 7 "MLP-3" "MLP-3" "unknown" "unknown" 0.918845435960818 6081
"3659" "MLP-3.1" "6OMT.1" 7 8 "MLP-3" "6OMT" "unknown" "reticuline" -0.274725274725275 6382887
"3660" "MLP-3.1" "CYP80B1.1" 7 8 "MLP-3" "CYP80B1" "unknown" "reticuline" -0.28021978021978 6701683
"3661" "MLP-3.1" "CODM.1" 7 9 "MLP-3" "CODM" "unknown" "morphine" 0.263736263736264 16709012
"3662" "MLP-3.1" "CODM.2" 7 9 "MLP-3" "CODM" "unknown" "morphine" 0.335164835164835 16780322
"3663" "MLP-3.1" "CODM.3" 7 9 "MLP-3" "CODM" "unknown" "morphine" 0.258597218503943 16794613
"3664" "MLP-3.1" "TyrDC1.1" 7 10 "MLP-3" "TyrDC1" "unknown" "dopamine_4HPAA" 0.236263736263736 22471307
"3665" "MLP-3.1" "TyrDC1.2" 7 10 "MLP-3" "TyrDC1" "unknown" "dopamine_4HPAA" 0.0659340659340659 22627693
"3666" "MLP-3.1" "TyrDC1.3" 7 10 "MLP-3" "TyrDC1" "unknown" "dopamine_4HPAA" 0.115543438054953 22637236
"3667" "MLP-3.1" "TyrDC1.4" 7 10 "MLP-3" "TyrDC1" "unknown" "dopamine_4HPAA" 0.192307692307692 22686560
"3668" "MLP-3.1" "TyrDC1.5" 7 10 "MLP-3" "TyrDC1" "unknown" "dopamine_4HPAA" 0.186813186813187 22710770
"3669" "MLP-3.1" "TyrDC1.6" 7 10 "MLP-3" "TyrDC1" "unknown" "dopamine_4HPAA" 0.148351648351648 22750171
"3670" "MLP-3.1" "TyrDC1.7" 7 10 "MLP-3" "TyrDC1" "unknown" "dopamine_4HPAA" 0.0604395604395604 22774657
"3671" "MLP-3.1" "CYP80B1.2" 7 11 "MLP-3" "CYP80B1" "unknown" "reticuline" -0.203296703296703 NA
"3672" "MLP-3.1" "6OMT.2" 7 11 "MLP-3" "6OMT" "unknown" "reticuline" -0.296703296703297 NA
"3673" "MLP-3.1" "PR10-6.1" 7 12 "MLP-3" "PR10-6" "unknown" "unknown" 0.043956043956044 NA
"3674" "MLP-3.1" "PR10-7.1" 7 12 "MLP-3" "PR10-7" "unknown" "unknown" 0.362637362637363 NA
"3675" "MLP-3.1" "MLP-15.1" 7 13 "MLP-3" "MLP-15" "unknown" "unknown" 0.445054945054945 NA
"3676" "MLP-3.1" "MLP-2.1" 7 13 "MLP-3" "MLP-2" "unknown" "unknown" 0.615384615384615 NA
"3677" "MLP-3.1" "PR10-14.2" 7 -15 "MLP-3" "PR10-14" "unknown" "unknown" 0.308115834813209 NA
"3678" "MLP-3.1" "PR10-10.1" 7 -16 "MLP-3" "PR10-10" "unknown" "unknown" 0.561210984838344 NA
"3679" "MLP-3.1" "PR10-5.1" 7 14 "MLP-3" "PR10-5" "unknown" "unknown" 0.381221287875783 NA
"3680" "MLP-3.1" "PR10-5.2" 7 14 "MLP-3" "PR10-5" "unknown" "unknown" 0.397796126479078 NA
"3681" "MLP-3.1" "PR10-5.3" 7 14 "MLP-3" "PR10-5" "unknown" "unknown" 0.34663031416486 NA
"3682" "MLP-3.1" "PR10-5.4" 7 14 "MLP-3" "PR10-5" "unknown" "unknown" 0.305206544837263 NA
"3683" "MLP-3.1" "PR10-5.5" 7 14 "MLP-3" "PR10-5" "unknown" "unknown" 0.268792074645136 NA
"3684" "MLP-3.1" "PR10-5.6" 7 14 "MLP-3" "PR10-5" "unknown" "unknown" 0.320755666932013 NA
"3685" "MLP-3.1" "PR10-5.7" 7 14 "MLP-3" "PR10-5" "unknown" "unknown" 0.381221287875783 NA
"3686" "MLP-3.1" "PR10-5.8" 7 14 "MLP-3" "PR10-5" "unknown" "unknown" 0.34822319039258 NA
"3687" "MLP-3.1" "PR10-5.9" 7 14 "MLP-3" "PR10-5" "unknown" "unknown" 0.34822319039258 NA
"3688" "MLP-3.1" "MLP-4.1" 7 14 "MLP-3" "MLP-4" "unknown" "unknown" 0.489010989010989 NA
"3689" "MLP-3.1" "PR10-9.1" 7 14 "MLP-3" "PR10-9" "unknown" "unknown" 0.351648351648352 NA
"3690" "MLP-3.1" "PR10-8.1" 7 14 "MLP-3" "PR10-8" "unknown" "unknown" 0.401098901098901 NA
"3691" "MLP-3.1" "PR10-5.10" 7 14 "MLP-3" "PR10-5" "unknown" "unknown" 0.24745565544734 NA
"3692" "MLP-3.1" "SalAT.1" 7 15 "MLP-3" "SalAT" "unknown" "thebaine" -0.137362637362637 NA
"3693" "MLP-3.1" "SalR.1" 7 15 "MLP-3" "SalR" "unknown" "thebaine" -0.351648351648352 NA
"3694" "MLP-3.1" "THS-1.1" 7 15 "MLP-3" "THS-1" "unknown" "thebaine" -0.236263736263736 NA
"3695" "MLP-3.1" "MSH.1" 7 15 "MLP-3" "MSH" "unknown" "sanguinarine" 0.0824175824175824 NA
"3696" "MLP-3.1" "PR10-12.1" 7 -18 "MLP-3" "PR10-12" "unknown" "unknown" 0.539202710923115 NA
"3697" "MLP-3.1" "TyrDC2.2" 7 -19 "MLP-3" "TyrDC2" "unknown" "dopamine_4HPAA" 0.253720355585248 NA
"3698" "MLP-3.1" "N7OMT.2" 7 -20 "MLP-3" "N7OMT" "unknown" "papaverine" -0.241758241758242 NA
"3699" "MLP-3.1" "COR1.3" 7 17 "MLP-3" "COR1" "unknown" "morphine" 0.214285714285714 NA
"3700" "MLP-3.1" "COR1.4" 7 17 "MLP-3" "COR1" "unknown" "morphine" 0.181318681318681 NA
"3701" "MLP-3.1" "TyrAT.2" 7 -21 "MLP-3" "TyrAT" "unknown" "dopamine_4HPAA" -0.456043956043956 NA
"3702" "MLP-3.1" "SanR.1" 7 -22 "MLP-3" "SanR" "unknown" "sanguinarine" -0.384615384615385 NA
"3703" "MLP-3.1" "MLP-1.2" 7 -23 "MLP-3" "MLP-1" "unknown" "unknown" 0.00549450549450549 NA
"3704" "MLP-3.1" "7OMT.1" 7 -24 "MLP-3" "7OMT" "unknown" "reticuline" -0.0659340659340659 NA
"3705" "MLP-3.1" "PR10-8.2" 7 18 "MLP-3" "PR10-8" "unknown" "unknown" -0.126373626373626 NA
"3706" "MLP-3.1" "MLP-4.2" 7 18 "MLP-3" "MLP-4" "unknown" "unknown" 0.46767582069862 NA
"3707" "MLP-3.1" "NISO.1" 7 18 "MLP-3" "NISO" "unknown" "thebaine" 0.335164835164835 NA
"3708" "MLP-3.1" "NISO.2" 7 18 "MLP-3" "NISO" "unknown" "thebaine" 0.313186813186813 NA
"3709" "MLP-3.1" "NISO.3" 7 18 "MLP-3" "NISO" "unknown" "thebaine" 0.159340659340659 NA
"3710" "MLP-3.1" "NISO.4" 7 18 "MLP-3" "NISO" "unknown" "thebaine" 0.302197802197802 NA
"3711" "MLP-3.1" "NISO.5" 7 18 "MLP-3" "NISO" "unknown" "thebaine" 0.236263736263736 NA
"3712" "MLP-3.1" "NISO.6" 7 18 "MLP-3" "NISO" "unknown" "thebaine" 0.214285714285714 NA
"3713" "MLP-3.1" "PR10-5.11" 7 18 "MLP-3" "PR10-5" "unknown" "unknown" NA NA
"3714" "MLP-3.2" "6OMT.1" 7 8 "MLP-3" "6OMT" "unknown" "reticuline" -0.236588944588714 6376806
"3715" "MLP-3.2" "CYP80B1.1" 7 8 "MLP-3" "CYP80B1" "unknown" "reticuline" -0.250344115785732 6695602
"3716" "MLP-3.2" "CODM.1" 7 9 "MLP-3" "CODM" "unknown" "morphine" 0.269601355461557 16702931
"3717" "MLP-3.2" "CODM.2" 7 9 "MLP-3" "CODM" "unknown" "morphine" 0.305364800573805 16774241
"3718" "MLP-3.2" "CODM.3" 7 9 "MLP-3" "CODM" "unknown" "morphine" 0.234159779614325 16788532
"3719" "MLP-3.2" "TyrDC1.1" 7 10 "MLP-3" "TyrDC1" "unknown" "dopamine_4HPAA" 0.137551711970182 22465226
"3720" "MLP-3.2" "TyrDC1.2" 7 10 "MLP-3" "TyrDC1" "unknown" "dopamine_4HPAA" -0.0192572396758255 22621612
"3721" "MLP-3.2" "TyrDC1.3" 7 10 "MLP-3" "TyrDC1" "unknown" "dopamine_4HPAA" 0.0647382920110193 22631155
"3722" "MLP-3.2" "TyrDC1.4" 7 10 "MLP-3" "TyrDC1" "unknown" "dopamine_4HPAA" 0.0962861983791277 22680479
"3723" "MLP-3.2" "TyrDC1.5" 7 10 "MLP-3" "TyrDC1" "unknown" "dopamine_4HPAA" 0.115543438054953 22704689
"3724" "MLP-3.2" "TyrDC1.6" 7 10 "MLP-3" "TyrDC1" "unknown" "dopamine_4HPAA" 0.0495186163092657 22744090
"3725" "MLP-3.2" "TyrDC1.7" 7 10 "MLP-3" "TyrDC1" "unknown" "dopamine_4HPAA" -0.0357634451122474 22768576
"3726" "MLP-3.2" "CYP80B1.2" 7 11 "MLP-3" "CYP80B1" "unknown" "reticuline" -0.115543438054953 NA
"3727" "MLP-3.2" "6OMT.2" 7 11 "MLP-3" "6OMT" "unknown" "reticuline" -0.277854458179768 NA
"3728" "MLP-3.2" "PR10-6.1" 7 12 "MLP-3" "PR10-6" "unknown" "unknown" 0.0495186163092657 NA
"3729" "MLP-3.2" "PR10-7.1" 7 12 "MLP-3" "PR10-7" "unknown" "unknown" 0.442916512543987 NA
"3730" "MLP-3.2" "MLP-15.1" 7 13 "MLP-3" "MLP-15" "unknown" "unknown" 0.473177889177427 NA
"3731" "MLP-3.2" "MLP-2.1" 7 13 "MLP-3" "MLP-2" "unknown" "unknown" 0.685007525611508 NA
"3732" "MLP-3.2" "PR10-14.2" 7 -15 "MLP-3" "PR10-14" "unknown" "unknown" 0.43801652892562 NA
"3733" "MLP-3.2" "PR10-10.1" 7 -16 "MLP-3" "PR10-10" "unknown" "unknown" 0.527548209366391 NA
"3734" "MLP-3.2" "PR10-5.1" 7 14 "MLP-3" "PR10-5" "unknown" "unknown" 0.426006433615129 NA
"3735" "MLP-3.2" "PR10-5.2" 7 14 "MLP-3" "PR10-5" "unknown" "unknown" 0.43153898470104 NA
"3736" "MLP-3.2" "PR10-5.3" 7 14 "MLP-3" "PR10-5" "unknown" "unknown" 0.365013774104683 NA
"3737" "MLP-3.2" "PR10-5.4" 7 14 "MLP-3" "PR10-5" "unknown" "unknown" 0.339585167108013 NA
"3738" "MLP-3.2" "PR10-5.5" 7 14 "MLP-3" "PR10-5" "unknown" "unknown" 0.29906895225444 NA
"3739" "MLP-3.2" "PR10-5.6" 7 14 "MLP-3" "PR10-5" "unknown" "unknown" 0.344346521251947 NA
"3740" "MLP-3.2" "PR10-5.7" 7 14 "MLP-3" "PR10-5" "unknown" "unknown" 0.426006433615129 NA
"3741" "MLP-3.2" "PR10-5.8" 7 14 "MLP-3" "PR10-5" "unknown" "unknown" 0.401705287810178 NA
"3742" "MLP-3.2" "PR10-5.9" 7 14 "MLP-3" "PR10-5" "unknown" "unknown" 0.401705287810178 NA
"3743" "MLP-3.2" "MLP-4.1" 7 14 "MLP-3" "MLP-4" "unknown" "unknown" 0.349381348404263 NA
"3744" "MLP-3.2" "PR10-9.1" 7 14 "MLP-3" "PR10-9" "unknown" "unknown" 0.316368937531419 NA
"3745" "MLP-3.2" "PR10-8.1" 7 14 "MLP-3" "PR10-8" "unknown" "unknown" 0.222833773391695 NA
"3746" "MLP-3.2" "PR10-5.10" 7 14 "MLP-3" "PR10-5" "unknown" "unknown" 0.360716087838049 NA
"3747" "MLP-3.2" "SalAT.1" 7 15 "MLP-3" "SalAT" "unknown" "thebaine" -0.104539301097339 NA
"3748" "MLP-3.2" "SalR.1" 7 15 "MLP-3" "SalR" "unknown" "thebaine" -0.343879279925456 NA
"3749" "MLP-3.2" "THS-1.1" 7 15 "MLP-3" "THS-1" "unknown" "thebaine" -0.220082739152292 NA
"3750" "MLP-3.2" "MSH.1" 7 15 "MLP-3" "MSH" "unknown" "sanguinarine" 0.0852820614215131 NA
"3751" "MLP-3.2" "PR10-12.1" 7 -18 "MLP-3" "PR10-12" "unknown" "unknown" 0.586776859504132 NA
"3752" "MLP-3.2" "TyrDC2.2" 7 -19 "MLP-3" "TyrDC2" "unknown" "dopamine_4HPAA" 0.228976299236327 NA
"3753" "MLP-3.2" "N7OMT.2" 7 -20 "MLP-3" "N7OMT" "unknown" "papaverine" -0.297111697855594 NA
"3754" "MLP-3.2" "COR1.3" 7 17 "MLP-3" "COR1" "unknown" "morphine" 0.236588944588714 NA
"3755" "MLP-3.2" "COR1.4" 7 17 "MLP-3" "COR1" "unknown" "morphine" 0.305364800573805 NA
"3756" "MLP-3.2" "TyrAT.2" 7 -21 "MLP-3" "TyrAT" "unknown" "dopamine_4HPAA" -0.385144793516511 NA
"3757" "MLP-3.2" "SanR.1" 7 -22 "MLP-3" "SanR" "unknown" "sanguinarine" -0.280605492419172 NA
"3758" "MLP-3.2" "MLP-1.2" 7 -23 "MLP-3" "MLP-1" "unknown" "unknown" 0.0137551711970182 NA
"3759" "MLP-3.2" "7OMT.1" 7 -24 "MLP-3" "7OMT" "unknown" "reticuline" -0.0302613766334401 NA
"3760" "MLP-3.2" "PR10-8.2" 7 18 "MLP-3" "PR10-8" "unknown" "unknown" -0.154057917406604 NA
"3761" "MLP-3.2" "MLP-4.2" 7 18 "MLP-3" "MLP-4" "unknown" "unknown" 0.369146005509642 NA
"3762" "MLP-3.2" "NISO.1" 7 18 "MLP-3" "NISO" "unknown" "thebaine" 0.426410307107565 NA
"3763" "MLP-3.2" "NISO.2" 7 18 "MLP-3" "NISO" "unknown" "thebaine" 0.365887553840685 NA
"3764" "MLP-3.2" "NISO.3" 7 18 "MLP-3" "NISO" "unknown" "thebaine" 0.0357634451122474 NA
"3765" "MLP-3.2" "NISO.4" 7 18 "MLP-3" "NISO" "unknown" "thebaine" 0.368638588080089 NA
"3766" "MLP-3.2" "NISO.5" 7 18 "MLP-3" "NISO" "unknown" "thebaine" 0.23383791034931 NA
"3767" "MLP-3.2" "NISO.6" 7 18 "MLP-3" "NISO" "unknown" "thebaine" 0.349381348404263 NA
"3768" "MLP-3.2" "PR10-5.11" 7 18 "MLP-3" "PR10-5" "unknown" "unknown" NA NA
"3769" "6OMT.1" "CYP80B1.1" 8 8 "6OMT" "CYP80B1" "reticuline" "reticuline" 0.873626373626374 318796
"3770" "6OMT.1" "CODM.1" 8 9 "6OMT" "CODM" "reticuline" "morphine" 0.00549450549450549 10326125
"3771" "6OMT.1" "CODM.2" 8 9 "6OMT" "CODM" "reticuline" "morphine" -0.0494505494505495 10397435
"3772" "6OMT.1" "CODM.3" 8 9 "6OMT" "CODM" "reticuline" "morphine" -0.00825310271821094 10411726
"3773" "6OMT.1" "TyrDC1.1" 8 10 "6OMT" "TyrDC1" "reticuline" "dopamine_4HPAA" 0.203296703296703 16088420
"3774" "6OMT.1" "TyrDC1.2" 8 10 "6OMT" "TyrDC1" "reticuline" "dopamine_4HPAA" 0.318681318681319 16244806
"3775" "6OMT.1" "TyrDC1.3" 8 10 "6OMT" "TyrDC1" "reticuline" "dopamine_4HPAA" 0.0275103423940365 16254349
"3776" "6OMT.1" "TyrDC1.4" 8 10 "6OMT" "TyrDC1" "reticuline" "dopamine_4HPAA" -0.0164835164835165 16303673
"3777" "6OMT.1" "TyrDC1.5" 8 10 "6OMT" "TyrDC1" "reticuline" "dopamine_4HPAA" -0.010989010989011 16327883
"3778" "6OMT.1" "TyrDC1.6" 8 10 "6OMT" "TyrDC1" "reticuline" "dopamine_4HPAA" 0.00549450549450549 16367284
"3779" "6OMT.1" "TyrDC1.7" 8 10 "6OMT" "TyrDC1" "reticuline" "dopamine_4HPAA" 0.0604395604395604 16391770
"3780" "6OMT.1" "CYP80B1.2" 8 11 "6OMT" "CYP80B1" "reticuline" "reticuline" 0.895604395604396 NA
"3781" "6OMT.1" "6OMT.2" 8 11 "6OMT" "6OMT" "reticuline" "reticuline" 0.912087912087912 NA
"3782" "6OMT.1" "PR10-6.1" 8 12 "6OMT" "PR10-6" "reticuline" "unknown" -0.21978021978022 NA
"3783" "6OMT.1" "PR10-7.1" 8 12 "6OMT" "PR10-7" "reticuline" "unknown" 0.120879120879121 NA
"3784" "6OMT.1" "MLP-15.1" 8 13 "6OMT" "MLP-15" "reticuline" "unknown" 0.021978021978022 NA
"3785" "6OMT.1" "MLP-2.1" 8 13 "6OMT" "MLP-2" "reticuline" "unknown" -0.0769230769230769 NA
"3786" "6OMT.1" "PR10-14.2" 8 -15 "6OMT" "PR10-14" "reticuline" "unknown" 0.118294472294357 NA
"3787" "6OMT.1" "PR10-10.1" 8 -16 "6OMT" "PR10-10" "reticuline" "unknown" -0.29436066361619 NA
"3788" "6OMT.1" "PR10-5.1" 8 14 "6OMT" "PR10-5" "reticuline" "unknown" -0.165748386032949 NA
"3789" "6OMT.1" "PR10-5.2" 8 14 "6OMT" "PR10-5" "reticuline" "unknown" -0.160223439831851 NA
"3790" "6OMT.1" "PR10-5.3" 8 14 "6OMT" "PR10-5" "reticuline" "unknown" -0.156808951646008 NA
"3791" "6OMT.1" "PR10-5.4" 8 14 "6OMT" "PR10-5" "reticuline" "unknown" -0.293902598732179 NA
"3792" "6OMT.1" "PR10-5.5" 8 14 "6OMT" "PR10-5" "reticuline" "unknown" -0.149328930358409 NA
"3793" "6OMT.1" "PR10-5.6" 8 14 "6OMT" "PR10-5" "reticuline" "unknown" -0.210947420594927 NA
"3794" "6OMT.1" "PR10-5.7" 8 14 "6OMT" "PR10-5" "reticuline" "unknown" -0.165748386032949 NA
"3795" "6OMT.1" "PR10-5.8" 8 14 "6OMT" "PR10-5" "reticuline" "unknown" -0.122574563018188 NA
"3796" "6OMT.1" "PR10-5.9" 8 14 "6OMT" "PR10-5" "reticuline" "unknown" -0.122574563018188 NA
"3797" "6OMT.1" "MLP-4.1" 8 14 "6OMT" "MLP-4" "reticuline" "unknown" -0.521978021978022 NA
"3798" "6OMT.1" "PR10-9.1" 8 14 "6OMT" "PR10-9" "reticuline" "unknown" 0.0824175824175824 NA
"3799" "6OMT.1" "PR10-8.1" 8 14 "6OMT" "PR10-8" "reticuline" "unknown" -0.104395604395604 NA
"3800" "6OMT.1" "PR10-5.10" 8 14 "6OMT" "PR10-5" "reticuline" "unknown" -0.21299980468885 NA
"3801" "6OMT.1" "SalAT.1" 8 15 "6OMT" "SalAT" "reticuline" "thebaine" 0.642857142857143 NA
"3802" "6OMT.1" "SalR.1" 8 15 "6OMT" "SalR" "reticuline" "thebaine" 0.752747252747253 NA
"3803" "6OMT.1" "THS-1.1" 8 15 "6OMT" "THS-1" "reticuline" "thebaine" 0.725274725274725 NA
"3804" "6OMT.1" "MSH.1" 8 15 "6OMT" "MSH" "reticuline" "sanguinarine" 0.351648351648352 NA
"3805" "6OMT.1" "PR10-12.1" 8 -18 "6OMT" "PR10-12" "reticuline" "unknown" -0.462173752219813 NA
"3806" "6OMT.1" "TyrDC2.2" 8 -19 "6OMT" "TyrDC2" "reticuline" "dopamine_4HPAA" -0.397808458757117 NA
"3807" "6OMT.1" "N7OMT.2" 8 -20 "6OMT" "N7OMT" "reticuline" "papaverine" 0.802197802197802 NA
"3808" "6OMT.1" "COR1.3" 8 17 "6OMT" "COR1" "reticuline" "morphine" 0.225274725274725 NA
"3809" "6OMT.1" "COR1.4" 8 17 "6OMT" "COR1" "reticuline" "morphine" 0.203296703296703 NA
"3810" "6OMT.1" "TyrAT.2" 8 -21 "6OMT" "TyrAT" "reticuline" "dopamine_4HPAA" 0.747252747252747 NA
"3811" "6OMT.1" "SanR.1" 8 -22 "6OMT" "SanR" "reticuline" "sanguinarine" 0.802197802197802 NA
"3812" "6OMT.1" "MLP-1.2" 8 -23 "6OMT" "MLP-1" "reticuline" "unknown" -0.307692307692308 NA
"3813" "6OMT.1" "7OMT.1" 8 -24 "6OMT" "7OMT" "reticuline" "reticuline" 0.357142857142857 NA
"3814" "6OMT.1" "PR10-8.2" 8 18 "6OMT" "PR10-8" "reticuline" "unknown" 0.0604395604395604 NA
"3815" "6OMT.1" "MLP-4.2" 8 18 "6OMT" "MLP-4" "reticuline" "unknown" -0.343879279925456 NA
"3816" "6OMT.1" "NISO.1" 8 18 "6OMT" "NISO" "reticuline" "thebaine" -0.527472527472527 NA
"3817" "6OMT.1" "NISO.2" 8 18 "6OMT" "NISO" "reticuline" "thebaine" -0.576923076923077 NA
"3818" "6OMT.1" "NISO.3" 8 18 "6OMT" "NISO" "reticuline" "thebaine" -0.252747252747253 NA
"3819" "6OMT.1" "NISO.4" 8 18 "6OMT" "NISO" "reticuline" "thebaine" -0.56043956043956 NA
"3820" "6OMT.1" "NISO.5" 8 18 "6OMT" "NISO" "reticuline" "thebaine" -0.532967032967033 NA
"3821" "6OMT.1" "NISO.6" 8 18 "6OMT" "NISO" "reticuline" "thebaine" -0.362637362637363 NA
"3822" "6OMT.1" "PR10-5.11" 8 18 "6OMT" "PR10-5" "reticuline" "unknown" NA NA
"3823" "CYP80B1.1" "CODM.1" 8 9 "CYP80B1" "CODM" "reticuline" "morphine" 0.417582417582418 10007329
"3824" "CYP80B1.1" "CODM.2" 8 9 "CYP80B1" "CODM" "reticuline" "morphine" 0.368131868131868 10078639
"3825" "CYP80B1.1" "CODM.3" 8 9 "CYP80B1" "CODM" "reticuline" "morphine" 0.40715306743174 10092930
"3826" "CYP80B1.1" "TyrDC1.1" 8 10 "CYP80B1" "TyrDC1" "reticuline" "dopamine_4HPAA" 0.032967032967033 15769624
"3827" "CYP80B1.1" "TyrDC1.2" 8 10 "CYP80B1" "TyrDC1" "reticuline" "dopamine_4HPAA" 0.137362637362637 15926010
"3828" "CYP80B1.1" "TyrDC1.3" 8 10 "CYP80B1" "TyrDC1" "reticuline" "dopamine_4HPAA" -0.151306883167201 15935553
"3829" "CYP80B1.1" "TyrDC1.4" 8 10 "CYP80B1" "TyrDC1" "reticuline" "dopamine_4HPAA" -0.203296703296703 15984877
"3830" "CYP80B1.1" "TyrDC1.5" 8 10 "CYP80B1" "TyrDC1" "reticuline" "dopamine_4HPAA" -0.181318681318681 16009087
"3831" "CYP80B1.1" "TyrDC1.6" 8 10 "CYP80B1" "TyrDC1" "reticuline" "dopamine_4HPAA" -0.197802197802198 16048488
"3832" "CYP80B1.1" "TyrDC1.7" 8 10 "CYP80B1" "TyrDC1" "reticuline" "dopamine_4HPAA" -0.153846153846154 16072974
"3833" "CYP80B1.1" "CYP80B1.2" 8 11 "CYP80B1" "CYP80B1" "reticuline" "reticuline" 0.967032967032967 NA
"3834" "CYP80B1.1" "6OMT.2" 8 11 "CYP80B1" "6OMT" "reticuline" "reticuline" 0.961538461538462 NA
"3835" "CYP80B1.1" "PR10-6.1" 8 12 "CYP80B1" "PR10-6" "reticuline" "unknown" -0.362637362637363 NA
"3836" "CYP80B1.1" "PR10-7.1" 8 12 "CYP80B1" "PR10-7" "reticuline" "unknown" 0.450549450549451 NA
"3837" "CYP80B1.1" "MLP-15.1" 8 13 "CYP80B1" "MLP-15" "reticuline" "unknown" 0.384615384615385 NA
"3838" "CYP80B1.1" "MLP-2.1" 8 13 "CYP80B1" "MLP-2" "reticuline" "unknown" 0.230769230769231 NA
"3839" "CYP80B1.1" "PR10-14.2" 8 -15 "CYP80B1" "PR10-14" "reticuline" "unknown" 0.23383791034931 NA
"3840" "CYP80B1.1" "PR10-10.1" 8 -16 "CYP80B1" "PR10-10" "reticuline" "unknown" 0.00550206847880729 NA
"3841" "CYP80B1.1" "PR10-5.1" 8 14 "CYP80B1" "PR10-5" "reticuline" "unknown" 0.232047740446129 NA
"3842" "CYP80B1.1" "PR10-5.2" 8 14 "CYP80B1" "PR10-5" "reticuline" "unknown" 0.237572686647227 NA
"3843" "CYP80B1.1" "PR10-5.3" 8 14 "CYP80B1" "PR10-5" "reticuline" "unknown" 0.231086876109906 NA
"3844" "CYP80B1.1" "PR10-5.4" 8 14 "CYP80B1" "PR10-5" "reticuline" "unknown" 0.0904315688406705 NA
"3845" "CYP80B1.1" "PR10-5.5" 8 14 "CYP80B1" "PR10-5" "reticuline" "unknown" 0.244899445787791 NA
"3846" "CYP80B1.1" "PR10-5.6" 8 14 "CYP80B1" "PR10-5" "reticuline" "unknown" 0.176271132277953 NA
"3847" "CYP80B1.1" "PR10-5.7" 8 14 "CYP80B1" "PR10-5" "reticuline" "unknown" 0.232047740446129 NA
"3848" "CYP80B1.1" "PR10-5.8" 8 14 "CYP80B1" "PR10-5" "reticuline" "unknown" 0.273006981267783 NA
"3849" "CYP80B1.1" "PR10-5.9" 8 14 "CYP80B1" "PR10-5" "reticuline" "unknown" 0.273006981267783 NA
"3850" "CYP80B1.1" "MLP-4.1" 8 14 "CYP80B1" "MLP-4" "reticuline" "unknown" -0.642857142857143 NA
"3851" "CYP80B1.1" "PR10-9.1" 8 14 "CYP80B1" "PR10-9" "reticuline" "unknown" 0.17032967032967 NA
"3852" "CYP80B1.1" "PR10-8.1" 8 14 "CYP80B1" "PR10-8" "reticuline" "unknown" -0.126373626373626 NA
"3853" "CYP80B1.1" "PR10-5.10" 8 14 "CYP80B1" "PR10-5" "reticuline" "unknown" 0.137823403033962 NA
"3854" "CYP80B1.1" "SalAT.1" 8 15 "CYP80B1" "SalAT" "reticuline" "thebaine" 0.873626373626374 NA
"3855" "CYP80B1.1" "SalR.1" 8 15 "CYP80B1" "SalR" "reticuline" "thebaine" 0.950549450549451 NA
"3856" "CYP80B1.1" "THS-1.1" 8 15 "CYP80B1" "THS-1" "reticuline" "thebaine" 0.956043956043956 NA
"3857" "CYP80B1.1" "MSH.1" 8 15 "CYP80B1" "MSH" "reticuline" "sanguinarine" 0.0769230769230769 NA
"3858" "CYP80B1.1" "PR10-12.1" 8 -18 "CYP80B1" "PR10-12" "reticuline" "unknown" -0.123796540773164 NA
"3859" "CYP80B1.1" "TyrDC2.2" 8 -19 "CYP80B1" "TyrDC2" "reticuline" "dopamine_4HPAA" -0.664058214618179 NA
"3860" "CYP80B1.1" "N7OMT.2" 8 -20 "CYP80B1" "N7OMT" "reticuline" "papaverine" 0.648351648351648 NA
"3861" "CYP80B1.1" "COR1.3" 8 17 "CYP80B1" "COR1" "reticuline" "morphine" 0.532967032967033 NA
"3862" "CYP80B1.1" "COR1.4" 8 17 "CYP80B1" "COR1" "reticuline" "morphine" 0.505494505494506 NA
"3863" "CYP80B1.1" "TyrAT.2" 8 -21 "CYP80B1" "TyrAT" "reticuline" "dopamine_4HPAA" 0.912087912087912 NA
"3864" "CYP80B1.1" "SanR.1" 8 -22 "CYP80B1" "SanR" "reticuline" "sanguinarine" 0.741758241758242 NA
"3865" "CYP80B1.1" "MLP-1.2" 8 -23 "CYP80B1" "MLP-1" "reticuline" "unknown" -0.538461538461538 NA
"3866" "CYP80B1.1" "7OMT.1" 8 -24 "CYP80B1" "7OMT" "reticuline" "reticuline" 0.67032967032967 NA
"3867" "CYP80B1.1" "PR10-8.2" 8 18 "CYP80B1" "PR10-8" "reticuline" "unknown" -0.346153846153846 NA
"3868" "CYP80B1.1" "MLP-4.2" 8 18 "CYP80B1" "MLP-4" "reticuline" "unknown" -0.46767582069862 NA
"3869" "CYP80B1.1" "NISO.1" 8 18 "CYP80B1" "NISO" "reticuline" "thebaine" -0.21978021978022 NA
"3870" "CYP80B1.1" "NISO.2" 8 18 "CYP80B1" "NISO" "reticuline" "thebaine" -0.230769230769231 NA
"3871" "CYP80B1.1" "NISO.3" 8 18 "CYP80B1" "NISO" "reticuline" "thebaine" -0.230769230769231 NA
"3872" "CYP80B1.1" "NISO.4" 8 18 "CYP80B1" "NISO" "reticuline" "thebaine" -0.247252747252747 NA
"3873" "CYP80B1.1" "NISO.5" 8 18 "CYP80B1" "NISO" "reticuline" "thebaine" -0.17032967032967 NA
"3874" "CYP80B1.1" "NISO.6" 8 18 "CYP80B1" "NISO" "reticuline" "thebaine" -0.10989010989011 NA
"3875" "CYP80B1.1" "PR10-5.11" 8 18 "CYP80B1" "PR10-5" "reticuline" "unknown" NA NA
"3876" "CODM.1" "CODM.2" 9 9 "CODM" "CODM" "morphine" "morphine" 0.945054945054945 71310
"3877" "CODM.1" "CODM.3" 9 9 "CODM" "CODM" "morphine" "morphine" 0.976617154988295 85601
"3878" "CODM.1" "TyrDC1.1" 9 10 "CODM" "TyrDC1" "morphine" "dopamine_4HPAA" -0.318681318681319 5762295
"3879" "CODM.1" "TyrDC1.2" 9 10 "CODM" "TyrDC1" "morphine" "dopamine_4HPAA" -0.373626373626374 5918681
"3880" "CODM.1" "TyrDC1.3" 9 10 "CODM" "TyrDC1" "morphine" "dopamine_4HPAA" -0.426410307107565 5928224
"3881" "CODM.1" "TyrDC1.4" 9 10 "CODM" "TyrDC1" "morphine" "dopamine_4HPAA" -0.456043956043956 5977548
"3882" "CODM.1" "TyrDC1.5" 9 10 "CODM" "TyrDC1" "morphine" "dopamine_4HPAA" -0.412087912087912 6001758
"3883" "CODM.1" "TyrDC1.6" 9 10 "CODM" "TyrDC1" "morphine" "dopamine_4HPAA" -0.494505494505495 6041159
"3884" "CODM.1" "TyrDC1.7" 9 10 "CODM" "TyrDC1" "morphine" "dopamine_4HPAA" -0.516483516483517 6065645
"3885" "CODM.1" "CYP80B1.2" 9 11 "CODM" "CYP80B1" "morphine" "reticuline" 0.362637362637363 NA
"3886" "CODM.1" "6OMT.2" 9 11 "CODM" "6OMT" "morphine" "reticuline" 0.291208791208791 NA
"3887" "CODM.1" "PR10-6.1" 9 12 "CODM" "PR10-6" "morphine" "unknown" -0.0604395604395604 NA
"3888" "CODM.1" "PR10-7.1" 9 12 "CODM" "PR10-7" "morphine" "unknown" 0.884615384615385 NA
"3889" "CODM.1" "MLP-15.1" 9 13 "CODM" "MLP-15" "morphine" "unknown" 0.851648351648352 NA
"3890" "CODM.1" "MLP-2.1" 9 13 "CODM" "MLP-2" "morphine" "unknown" 0.802197802197802 NA
"3891" "CODM.1" "PR10-14.2" 9 -15 "CODM" "PR10-14" "morphine" "unknown" 0.58046822451417 NA
"3892" "CODM.1" "PR10-10.1" 9 -16 "CODM" "PR10-10" "morphine" "unknown" 0.803301997905865 NA
"3893" "CODM.1" "PR10-5.1" 9 14 "CODM" "PR10-5" "morphine" "unknown" 0.928190961784514 NA
"3894" "CODM.1" "PR10-5.2" 9 14 "CODM" "PR10-5" "morphine" "unknown" 0.939240854186711 NA
"3895" "CODM.1" "PR10-5.3" 9 14 "CODM" "PR10-5" "morphine" "unknown" 0.951857846833662 NA
"3896" "CODM.1" "PR10-5.4" 9 14 "CODM" "PR10-5" "morphine" "unknown" 0.853447930933828 NA
"3897" "CODM.1" "PR10-5.5" 9 14 "CODM" "PR10-5" "morphine" "unknown" 0.895973582150454 NA
"3898" "CODM.1" "PR10-5.6" 9 14 "CODM" "PR10-5" "morphine" "unknown" 0.901583496241333 NA
"3899" "CODM.1" "PR10-5.7" 9 14 "CODM" "PR10-5" "morphine" "unknown" 0.928190961784514 NA
"3900" "CODM.1" "PR10-5.8" 9 14 "CODM" "PR10-5" "morphine" "unknown" 0.927666579205833 NA
"3901" "CODM.1" "PR10-5.9" 9 14 "CODM" "PR10-5" "morphine" "unknown" 0.927666579205833 NA
"3902" "CODM.1" "MLP-4.1" 9 14 "CODM" "MLP-4" "morphine" "unknown" -0.164835164835165 NA
"3903" "CODM.1" "PR10-9.1" 9 14 "CODM" "PR10-9" "morphine" "unknown" 0.318681318681319 NA
"3904" "CODM.1" "PR10-8.1" 9 14 "CODM" "PR10-8" "morphine" "unknown" 0.010989010989011 NA
"3905" "CODM.1" "PR10-5.10" 9 14 "CODM" "PR10-5" "morphine" "unknown" 0.830072768272724 NA
"3906" "CODM.1" "SalAT.1" 9 15 "CODM" "SalAT" "morphine" "thebaine" 0.675824175824176 NA
"3907" "CODM.1" "SalR.1" 9 15 "CODM" "SalR" "morphine" "thebaine" 0.516483516483517 NA
"3908" "CODM.1" "THS-1.1" 9 15 "CODM" "THS-1" "morphine" "thebaine" 0.637362637362637 NA
"3909" "CODM.1" "MSH.1" 9 15 "CODM" "MSH" "morphine" "sanguinarine" -0.346153846153846 NA
"3910" "CODM.1" "PR10-12.1" 9 -18 "CODM" "PR10-12" "morphine" "unknown" 0.753783381596599 NA
"3911" "CODM.1" "TyrDC2.2" 9 -19 "CODM" "TyrDC2" "morphine" "dopamine_4HPAA" NA NA
"3912" "CODM.1" "N7OMT.2" 9 -20 "CODM" "N7OMT" "morphine" "papaverine" 0.043956043956044 NA
"3913" "CODM.1" "COR1.3" 9 17 "CODM" "COR1" "morphine" "morphine" 0.747252747252747 NA
"3914" "CODM.1" "COR1.4" 9 17 "CODM" "COR1" "morphine" "morphine" 0.708791208791209 NA
"3915" "CODM.1" "TyrAT.2" 9 -21 "CODM" "TyrAT" "morphine" "dopamine_4HPAA" 0.362637362637363 NA
"3916" "CODM.1" "SanR.1" 9 -22 "CODM" "SanR" "morphine" "sanguinarine" -0.054945054945055 NA
"3917" "CODM.1" "MLP-1.2" 9 -23 "CODM" "MLP-1" "morphine" "unknown" -0.324175824175824 NA
"3918" "CODM.1" "7OMT.1" 9 -24 "CODM" "7OMT" "morphine" "reticuline" 0.807692307692308 NA
"3919" "CODM.1" "PR10-8.2" 9 18 "CODM" "PR10-8" "morphine" "unknown" -0.901098901098901 NA
"3920" "CODM.1" "MLP-4.2" 9 18 "CODM" "MLP-4" "morphine" "unknown" -0.0330124108728438 NA
"3921" "CODM.1" "NISO.1" 9 18 "CODM" "NISO" "morphine" "thebaine" 0.60989010989011 NA
"3922" "CODM.1" "NISO.2" 9 18 "CODM" "NISO" "morphine" "thebaine" 0.648351648351648 NA
"3923" "CODM.1" "NISO.3" 9 18 "CODM" "NISO" "morphine" "thebaine" -0.115384615384615 NA
"3924" "CODM.1" "NISO.4" 9 18 "CODM" "NISO" "morphine" "thebaine" 0.604395604395604 NA
"3925" "CODM.1" "NISO.5" 9 18 "CODM" "NISO" "morphine" "thebaine" 0.664835164835165 NA
"3926" "CODM.1" "NISO.6" 9 18 "CODM" "NISO" "morphine" "thebaine" 0.565934065934066 NA
"3927" "CODM.1" "PR10-5.11" 9 18 "CODM" "PR10-5" "morphine" "unknown" NA NA
"3928" "CODM.2" "CODM.3" 9 9 "CODM" "CODM" "morphine" "morphine" 0.979368189227699 14291
"3929" "CODM.2" "TyrDC1.1" 9 10 "CODM" "TyrDC1" "morphine" "dopamine_4HPAA" -0.302197802197802 5690985
"3930" "CODM.2" "TyrDC1.2" 9 10 "CODM" "TyrDC1" "morphine" "dopamine_4HPAA" -0.351648351648352 5847371
"3931" "CODM.2" "TyrDC1.3" 9 10 "CODM" "TyrDC1" "morphine" "dopamine_4HPAA" -0.3768916907983 5856914
"3932" "CODM.2" "TyrDC1.4" 9 10 "CODM" "TyrDC1" "morphine" "dopamine_4HPAA" -0.401098901098901 5906238
"3933" "CODM.2" "TyrDC1.5" 9 10 "CODM" "TyrDC1" "morphine" "dopamine_4HPAA" -0.368131868131868 5930448
"3934" "CODM.2" "TyrDC1.6" 9 10 "CODM" "TyrDC1" "morphine" "dopamine_4HPAA" -0.428571428571429 5969849
"3935" "CODM.2" "TyrDC1.7" 9 10 "CODM" "TyrDC1" "morphine" "dopamine_4HPAA" -0.445054945054945 5994335
"3936" "CODM.2" "CYP80B1.2" 9 11 "CODM" "CYP80B1" "morphine" "reticuline" 0.313186813186813 NA
"3937" "CODM.2" "6OMT.2" 9 11 "CODM" "6OMT" "morphine" "reticuline" 0.236263736263736 NA
"3938" "CODM.2" "PR10-6.1" 9 12 "CODM" "PR10-6" "morphine" "unknown" -0.0769230769230769 NA
"3939" "CODM.2" "PR10-7.1" 9 12 "CODM" "PR10-7" "morphine" "unknown" 0.78021978021978 NA
"3940" "CODM.2" "MLP-15.1" 9 13 "CODM" "MLP-15" "morphine" "unknown" 0.862637362637363 NA
"3941" "CODM.2" "MLP-2.1" 9 13 "CODM" "MLP-2" "morphine" "unknown" 0.791208791208791 NA
"3942" "CODM.2" "PR10-14.2" 9 -15 "CODM" "PR10-14" "morphine" "unknown" 0.481430991895638 NA
"3943" "CODM.2" "PR10-10.1" 9 -16 "CODM" "PR10-10" "morphine" "unknown" 0.781293723990636 NA
"3944" "CODM.2" "PR10-5.1" 9 14 "CODM" "PR10-5" "morphine" "unknown" 0.917141069382318 NA
"3945" "CODM.2" "PR10-5.2" 9 14 "CODM" "PR10-5" "morphine" "unknown" 0.933715907985613 NA
"3946" "CODM.2" "PR10-5.3" 9 14 "CODM" "PR10-5" "morphine" "unknown" 0.913343367482011 NA
"3947" "CODM.2" "PR10-5.4" 9 14 "CODM" "PR10-5" "morphine" "unknown" 0.864751877038911 NA
"3948" "CODM.2" "PR10-5.5" 9 14 "CODM" "PR10-5" "morphine" "unknown" 0.895973582150454 NA
"3949" "CODM.2" "PR10-5.6" 9 14 "CODM" "PR10-5" "morphine" "unknown" 0.927590712479064 NA
"3950" "CODM.2" "PR10-5.7" 9 14 "CODM" "PR10-5" "morphine" "unknown" 0.917141069382318 NA
"3951" "CODM.2" "PR10-5.8" 9 14 "CODM" "PR10-5" "morphine" "unknown" 0.919309222636411 NA
"3952" "CODM.2" "PR10-5.9" 9 14 "CODM" "PR10-5" "morphine" "unknown" 0.919309222636411 NA
"3953" "CODM.2" "MLP-4.1" 9 14 "CODM" "MLP-4" "morphine" "unknown" -0.043956043956044 NA
"3954" "CODM.2" "PR10-9.1" 9 14 "CODM" "PR10-9" "morphine" "unknown" 0.401098901098901 NA
"3955" "CODM.2" "PR10-8.1" 9 14 "CODM" "PR10-8" "morphine" "unknown" 0.0934065934065934 NA
"3956" "CODM.2" "PR10-5.10" 9 14 "CODM" "PR10-5" "morphine" "unknown" 0.830072768272724 NA
"3957" "CODM.2" "SalAT.1" 9 15 "CODM" "SalAT" "morphine" "thebaine" 0.593406593406593 NA
"3958" "CODM.2" "SalR.1" 9 15 "CODM" "SalR" "morphine" "thebaine" 0.472527472527473 NA
"3959" "CODM.2" "THS-1.1" 9 15 "CODM" "THS-1" "morphine" "thebaine" 0.565934065934066 NA
"3960" "CODM.2" "MSH.1" 9 15 "CODM" "MSH" "morphine" "sanguinarine" -0.406593406593407 NA
"3961" "CODM.2" "PR10-12.1" 9 -18 "CODM" "PR10-12" "morphine" "unknown" 0.756534415836003 NA
"3962" "CODM.2" "TyrDC2.2" 9 -19 "CODM" "TyrDC2" "morphine" "dopamine_4HPAA" NA NA
"3963" "CODM.2" "N7OMT.2" 9 -20 "CODM" "N7OMT" "morphine" "papaverine" -0.010989010989011 NA
"3964" "CODM.2" "COR1.3" 9 17 "CODM" "COR1" "morphine" "morphine" 0.785714285714286 NA
"3965" "CODM.2" "COR1.4" 9 17 "CODM" "COR1" "morphine" "morphine" 0.681318681318681 NA
"3966" "CODM.2" "TyrAT.2" 9 -21 "CODM" "TyrAT" "morphine" "dopamine_4HPAA" 0.346153846153846 NA
"3967" "CODM.2" "SanR.1" 9 -22 "CODM" "SanR" "morphine" "sanguinarine" -0.0494505494505495 NA
"3968" "CODM.2" "MLP-1.2" 9 -23 "CODM" "MLP-1" "morphine" "unknown" -0.368131868131868 NA
"3969" "CODM.2" "7OMT.1" 9 -24 "CODM" "7OMT" "morphine" "reticuline" 0.78021978021978 NA
"3970" "CODM.2" "PR10-8.2" 9 18 "CODM" "PR10-8" "morphine" "unknown" -0.840659340659341 NA
"3971" "CODM.2" "MLP-4.2" 9 18 "CODM" "MLP-4" "morphine" "unknown" 0.0165062054364219 NA
"3972" "CODM.2" "NISO.1" 9 18 "CODM" "NISO" "morphine" "thebaine" 0.675824175824176 NA
"3973" "CODM.2" "NISO.2" 9 18 "CODM" "NISO" "morphine" "thebaine" 0.692307692307692 NA
"3974" "CODM.2" "NISO.3" 9 18 "CODM" "NISO" "morphine" "thebaine" -0.0659340659340659 NA
"3975" "CODM.2" "NISO.4" 9 18 "CODM" "NISO" "morphine" "thebaine" 0.659340659340659 NA
"3976" "CODM.2" "NISO.5" 9 18 "CODM" "NISO" "morphine" "thebaine" 0.697802197802198 NA
"3977" "CODM.2" "NISO.6" 9 18 "CODM" "NISO" "morphine" "thebaine" 0.571428571428571 NA
"3978" "CODM.2" "PR10-5.11" 9 18 "CODM" "PR10-5" "morphine" "unknown" NA NA
"3979" "CODM.3" "TyrDC1.1" 9 10 "CODM" "TyrDC1" "morphine" "dopamine_4HPAA" -0.365887553840685 5676694
"3980" "CODM.3" "TyrDC1.2" 9 10 "CODM" "TyrDC1" "morphine" "dopamine_4HPAA" -0.40715306743174 5833080
"3981" "CODM.3" "TyrDC1.3" 9 10 "CODM" "TyrDC1" "morphine" "dopamine_4HPAA" -0.460055096418733 5842623
"3982" "CODM.3" "TyrDC1.4" 9 10 "CODM" "TyrDC1" "morphine" "dopamine_4HPAA" -0.484182026135042 5891947
"3983" "CODM.3" "TyrDC1.5" 9 10 "CODM" "TyrDC1" "morphine" "dopamine_4HPAA" -0.451169615262198 5916157
"3984" "CODM.3" "TyrDC1.6" 9 10 "CODM" "TyrDC1" "morphine" "dopamine_4HPAA" -0.511692368529078 5955558
"3985" "CODM.3" "TyrDC1.7" 9 10 "CODM" "TyrDC1" "morphine" "dopamine_4HPAA" -0.519945471247289 5980044
"3986" "CODM.3" "CYP80B1.2" 9 11 "CODM" "CYP80B1" "morphine" "reticuline" 0.335626177207245 NA
"3987" "CODM.3" "6OMT.2" 9 11 "CODM" "6OMT" "morphine" "reticuline" 0.280605492419172 NA
"3988" "CODM.3" "PR10-6.1" 9 12 "CODM" "PR10-6" "morphine" "unknown" -0.00825310271821094 NA
"3989" "CODM.3" "PR10-7.1" 9 12 "CODM" "PR10-7" "morphine" "unknown" 0.806053032145269 NA
"3990" "CODM.3" "MLP-15.1" 9 13 "CODM" "MLP-15" "morphine" "unknown" 0.84456751149692 NA
"3991" "CODM.3" "MLP-2.1" 9 13 "CODM" "MLP-2" "morphine" "unknown" 0.76203648431481 NA
"3992" "CODM.3" "PR10-14.2" 9 -15 "CODM" "PR10-14" "morphine" "unknown" 0.502754820936639 NA
"3993" "CODM.3" "PR10-10.1" 9 -16 "CODM" "PR10-10" "morphine" "unknown" 0.792011019283747 NA
"3994" "CODM.3" "PR10-5.1" 9 14 "CODM" "PR10-5" "morphine" "unknown" 0.915637204718232 NA
"3995" "CODM.3" "PR10-5.2" 9 14 "CODM" "PR10-5" "morphine" "unknown" 0.923936031347098 NA
"3996" "CODM.3" "PR10-5.3" 9 14 "CODM" "PR10-5" "morphine" "unknown" 0.921487603305785 NA
"3997" "CODM.3" "PR10-5.4" 9 14 "CODM" "PR10-5" "morphine" "unknown" 0.874431805303133 NA
"3998" "CODM.3" "PR10-5.5" 9 14 "CODM" "PR10-5" "morphine" "unknown" 0.897206856763321 NA
"3999" "CODM.3" "PR10-5.6" 9 14 "CODM" "PR10-5" "morphine" "unknown" 0.928867506906513 NA
"4000" "CODM.3" "PR10-5.7" 9 14 "CODM" "PR10-5" "morphine" "unknown" 0.915637204718232 NA
"4001" "CODM.3" "PR10-5.8" 9 14 "CODM" "PR10-5" "morphine" "unknown" 0.927548668033917 NA
"4002" "CODM.3" "PR10-5.9" 9 14 "CODM" "PR10-5" "morphine" "unknown" 0.927548668033917 NA
"4003" "CODM.3" "MLP-4.1" 9 14 "CODM" "MLP-4" "morphine" "unknown" -0.055020684788073 NA
"4004" "CODM.3" "PR10-9.1" 9 14 "CODM" "PR10-9" "morphine" "unknown" 0.32462204024963 NA
"4005" "CODM.3" "PR10-8.1" 9 14 "CODM" "PR10-8" "morphine" "unknown" 0.0385144793516511 NA
"4006" "CODM.3" "PR10-5.10" 9 14 "CODM" "PR10-5" "morphine" "unknown" 0.831215332844199 NA
"4007" "CODM.3" "SalAT.1" 9 15 "CODM" "SalAT" "morphine" "thebaine" 0.649244080499261 NA
"4008" "CODM.3" "SalR.1" 9 15 "CODM" "SalR" "morphine" "thebaine" 0.5281985739655 NA
"4009" "CODM.3" "THS-1.1" 9 15 "CODM" "THS-1" "morphine" "thebaine" 0.621733738105224 NA
"4010" "CODM.3" "MSH.1" 9 15 "CODM" "MSH" "morphine" "sanguinarine" -0.385144793516511 NA
"4011" "CODM.3" "PR10-12.1" 9 -18 "CODM" "PR10-12" "morphine" "unknown" 0.735537190082645 NA
"4012" "CODM.3" "TyrDC2.2" 9 -19 "CODM" "TyrDC2" "morphine" "dopamine_4HPAA" NA NA
"4013" "CODM.3" "N7OMT.2" 9 -20 "CODM" "N7OMT" "morphine" "papaverine" 0.0687758559850912 NA
"4014" "CODM.3" "COR1.3" 9 17 "CODM" "COR1" "morphine" "morphine" 0.759285450075407 NA
"4015" "CODM.3" "COR1.4" 9 17 "CODM" "COR1" "morphine" "morphine" 0.657497183217472 NA
"4016" "CODM.3" "TyrAT.2" 9 -21 "CODM" "TyrAT" "morphine" "dopamine_4HPAA" 0.379642725037703 NA
"4017" "CODM.3" "SanR.1" 9 -22 "CODM" "SanR" "morphine" "sanguinarine" -0.0742779244638985 NA
"4018" "CODM.3" "MLP-1.2" 9 -23 "CODM" "MLP-1" "morphine" "unknown" -0.297111697855594 NA
"4019" "CODM.3" "7OMT.1" 9 -24 "CODM" "7OMT" "morphine" "reticuline" 0.825310271821094 NA
"4020" "CODM.3" "PR10-8.2" 9 18 "CODM" "PR10-8" "morphine" "unknown" -0.883081990848571 NA
"4021" "CODM.3" "MLP-4.2" 9 18 "CODM" "MLP-4" "morphine" "unknown" 0.0385674931129477 NA
"4022" "CODM.3" "NISO.1" 9 18 "CODM" "NISO" "morphine" "thebaine" 0.635488909302243 NA
"4023" "CODM.3" "NISO.2" 9 18 "CODM" "NISO" "morphine" "thebaine" 0.662999251696279 NA
"4024" "CODM.3" "NISO.3" 9 18 "CODM" "NISO" "morphine" "thebaine" -0.101788266857935 NA
"4025" "CODM.3" "NISO.4" 9 18 "CODM" "NISO" "morphine" "thebaine" 0.629986840823435 NA
"4026" "CODM.3" "NISO.5" 9 18 "CODM" "NISO" "morphine" "thebaine" 0.665750285935683 NA
"4027" "CODM.3" "NISO.6" 9 18 "CODM" "NISO" "morphine" "thebaine" 0.566713053317151 NA
"4028" "CODM.3" "PR10-5.11" 9 18 "CODM" "PR10-5" "morphine" "unknown" NA NA
"4029" "TyrDC1.1" "TyrDC1.2" 10 10 "TyrDC1" "TyrDC1" "dopamine_4HPAA" "dopamine_4HPAA" 0.928571428571429 156386
"4030" "TyrDC1.1" "TyrDC1.3" 10 10 "TyrDC1" "TyrDC1" "dopamine_4HPAA" "dopamine_4HPAA" 0.932600607157837 165929
"4031" "TyrDC1.1" "TyrDC1.4" 10 10 "TyrDC1" "TyrDC1" "dopamine_4HPAA" "dopamine_4HPAA" 0.945054945054945 215253
"4032" "TyrDC1.1" "TyrDC1.5" 10 10 "TyrDC1" "TyrDC1" "dopamine_4HPAA" "dopamine_4HPAA" 0.950549450549451 239463
"4033" "TyrDC1.1" "TyrDC1.6" 10 10 "TyrDC1" "TyrDC1" "dopamine_4HPAA" "dopamine_4HPAA" 0.928571428571429 278864
"4034" "TyrDC1.1" "TyrDC1.7" 10 10 "TyrDC1" "TyrDC1" "dopamine_4HPAA" "dopamine_4HPAA" 0.912087912087912 303350
"4035" "TyrDC1.1" "CYP80B1.2" 10 11 "TyrDC1" "CYP80B1" "dopamine_4HPAA" "reticuline" 0.0659340659340659 NA
"4036" "TyrDC1.1" "6OMT.2" 10 11 "TyrDC1" "6OMT" "dopamine_4HPAA" "reticuline" 0.148351648351648 NA
"4037" "TyrDC1.1" "PR10-6.1" 10 12 "TyrDC1" "PR10-6" "dopamine_4HPAA" "unknown" -0.434065934065934 NA
"4038" "TyrDC1.1" "PR10-7.1" 10 12 "TyrDC1" "PR10-7" "dopamine_4HPAA" "unknown" -0.137362637362637 NA
"4039" "TyrDC1.1" "MLP-15.1" 10 13 "TyrDC1" "MLP-15" "dopamine_4HPAA" "unknown" -0.203296703296703 NA
"4040" "TyrDC1.1" "MLP-2.1" 10 13 "TyrDC1" "MLP-2" "dopamine_4HPAA" "unknown" -0.0769230769230769 NA
"4041" "TyrDC1.1" "PR10-14.2" 10 -15 "TyrDC1" "PR10-14" "dopamine_4HPAA" "unknown" -0.0797799929427058 NA
"4042" "TyrDC1.1" "PR10-10.1" 10 -16 "TyrDC1" "PR10-10" "dopamine_4HPAA" "unknown" -0.148555848927797 NA
"4043" "TyrDC1.1" "PR10-5.1" 10 14 "TyrDC1" "PR10-5" "dopamine_4HPAA" "unknown" -0.25967247145162 NA
"4044" "TyrDC1.1" "PR10-5.2" 10 14 "TyrDC1" "PR10-5" "dopamine_4HPAA" "unknown" -0.254147525250522 NA
"4045" "TyrDC1.1" "PR10-5.3" 10 14 "TyrDC1" "PR10-5" "dopamine_4HPAA" "unknown" -0.280605492419172 NA
"4046" "TyrDC1.1" "PR10-5.4" 10 14 "TyrDC1" "PR10-5" "dopamine_4HPAA" "unknown" -0.350422329257598 NA
"4047" "TyrDC1.1" "PR10-5.5" 10 14 "TyrDC1" "PR10-5" "dopamine_4HPAA" "unknown" -0.471879419932573 NA
"4048" "TyrDC1.1" "PR10-5.6" 10 14 "TyrDC1" "PR10-5" "dopamine_4HPAA" "unknown" -0.369880408714393 NA
"4049" "TyrDC1.1" "PR10-5.7" 10 14 "TyrDC1" "PR10-5" "dopamine_4HPAA" "unknown" -0.25967247145162 NA
"4050" "TyrDC1.1" "PR10-5.8" 10 14 "TyrDC1" "PR10-5" "dopamine_4HPAA" "unknown" -0.289721694406626 NA
"4051" "TyrDC1.1" "PR10-5.9" 10 14 "TyrDC1" "PR10-5" "dopamine_4HPAA" "unknown" -0.289721694406626 NA
"4052" "TyrDC1.1" "MLP-4.1" 10 14 "TyrDC1" "MLP-4" "dopamine_4HPAA" "unknown" -0.241758241758242 NA
"4053" "TyrDC1.1" "PR10-9.1" 10 14 "TyrDC1" "PR10-9" "dopamine_4HPAA" "unknown" 0.230769230769231 NA
"4054" "TyrDC1.1" "PR10-8.1" 10 14 "TyrDC1" "PR10-8" "dopamine_4HPAA" "unknown" 0.43956043956044 NA
"4055" "TyrDC1.1" "PR10-5.10" 10 14 "TyrDC1" "PR10-5" "dopamine_4HPAA" "unknown" -0.573220062618523 NA
"4056" "TyrDC1.1" "SalAT.1" 10 15 "TyrDC1" "SalAT" "dopamine_4HPAA" "thebaine" -0.0934065934065934 NA
"4057" "TyrDC1.1" "SalR.1" 10 15 "TyrDC1" "SalR" "dopamine_4HPAA" "thebaine" -0.164835164835165 NA
"4058" "TyrDC1.1" "THS-1.1" 10 15 "TyrDC1" "THS-1" "dopamine_4HPAA" "thebaine" -0.104395604395604 NA
"4059" "TyrDC1.1" "MSH.1" 10 15 "TyrDC1" "MSH" "dopamine_4HPAA" "sanguinarine" 0.142857142857143 NA
"4060" "TyrDC1.1" "PR10-12.1" 10 -18 "TyrDC1" "PR10-12" "dopamine_4HPAA" "unknown" -0.242091013067521 NA
"4061" "TyrDC1.1" "TyrDC2.2" 10 -19 "TyrDC1" "TyrDC2" "dopamine_4HPAA" "dopamine_4HPAA" 0.51997011144631 NA
"4062" "TyrDC1.1" "N7OMT.2" 10 -20 "TyrDC1" "N7OMT" "dopamine_4HPAA" "papaverine" 0.0714285714285714 NA
"4063" "TyrDC1.1" "COR1.3" 10 17 "TyrDC1" "COR1" "dopamine_4HPAA" "morphine" -0.274725274725275 NA
"4064" "TyrDC1.1" "COR1.4" 10 17 "TyrDC1" "COR1" "dopamine_4HPAA" "morphine" -0.17032967032967 NA
"4065" "TyrDC1.1" "TyrAT.2" 10 -21 "TyrDC1" "TyrAT" "dopamine_4HPAA" "dopamine_4HPAA" -0.137362637362637 NA
"4066" "TyrDC1.1" "SanR.1" 10 -22 "TyrDC1" "SanR" "dopamine_4HPAA" "sanguinarine" 0.263736263736264 NA
"4067" "TyrDC1.1" "MLP-1.2" 10 -23 "TyrDC1" "MLP-1" "dopamine_4HPAA" "unknown" -0.241758241758242 NA
"4068" "TyrDC1.1" "7OMT.1" 10 -24 "TyrDC1" "7OMT" "dopamine_4HPAA" "reticuline" -0.214285714285714 NA
"4069" "TyrDC1.1" "PR10-8.2" 10 18 "TyrDC1" "PR10-8" "dopamine_4HPAA" "unknown" 0.186813186813187 NA
"4070" "TyrDC1.1" "MLP-4.2" 10 18 "TyrDC1" "MLP-4" "dopamine_4HPAA" "unknown" -0.409904101671143 NA
"4071" "TyrDC1.1" "NISO.1" 10 18 "TyrDC1" "NISO" "dopamine_4HPAA" "thebaine" -0.423076923076923 NA
"4072" "TyrDC1.1" "NISO.2" 10 18 "TyrDC1" "NISO" "dopamine_4HPAA" "thebaine" -0.379120879120879 NA
"4073" "TyrDC1.1" "NISO.3" 10 18 "TyrDC1" "NISO" "dopamine_4HPAA" "thebaine" 0.137362637362637 NA
"4074" "TyrDC1.1" "NISO.4" 10 18 "TyrDC1" "NISO" "dopamine_4HPAA" "thebaine" -0.428571428571429 NA
"4075" "TyrDC1.1" "NISO.5" 10 18 "TyrDC1" "NISO" "dopamine_4HPAA" "thebaine" -0.510989010989011 NA
"4076" "TyrDC1.1" "NISO.6" 10 18 "TyrDC1" "NISO" "dopamine_4HPAA" "thebaine" -0.197802197802198 NA
"4077" "TyrDC1.1" "PR10-5.11" 10 18 "TyrDC1" "PR10-5" "dopamine_4HPAA" "unknown" NA NA
"4078" "TyrDC1.2" "TyrDC1.3" 10 10 "TyrDC1" "TyrDC1" "dopamine_4HPAA" "dopamine_4HPAA" 0.888584059327378 9543
"4079" "TyrDC1.2" "TyrDC1.4" 10 10 "TyrDC1" "TyrDC1" "dopamine_4HPAA" "dopamine_4HPAA" 0.884615384615385 58867
"4080" "TyrDC1.2" "TyrDC1.5" 10 10 "TyrDC1" "TyrDC1" "dopamine_4HPAA" "dopamine_4HPAA" 0.873626373626374 83077
"4081" "TyrDC1.2" "TyrDC1.6" 10 10 "TyrDC1" "TyrDC1" "dopamine_4HPAA" "dopamine_4HPAA" 0.901098901098901 122478
"4082" "TyrDC1.2" "TyrDC1.7" 10 10 "TyrDC1" "TyrDC1" "dopamine_4HPAA" "dopamine_4HPAA" 0.917582417582418 146964
"4083" "TyrDC1.2" "CYP80B1.2" 10 11 "TyrDC1" "CYP80B1" "dopamine_4HPAA" "reticuline" 0.164835164835165 NA
"4084" "TyrDC1.2" "6OMT.2" 10 11 "TyrDC1" "6OMT" "dopamine_4HPAA" "reticuline" 0.252747252747253 NA
"4085" "TyrDC1.2" "PR10-6.1" 10 12 "TyrDC1" "PR10-6" "dopamine_4HPAA" "unknown" -0.307692307692308 NA
"4086" "TyrDC1.2" "PR10-7.1" 10 12 "TyrDC1" "PR10-7" "dopamine_4HPAA" "unknown" -0.175824175824176 NA
"4087" "TyrDC1.2" "MLP-15.1" 10 13 "TyrDC1" "MLP-15" "dopamine_4HPAA" "unknown" -0.175824175824176 NA
"4088" "TyrDC1.2" "MLP-2.1" 10 13 "TyrDC1" "MLP-2" "dopamine_4HPAA" "unknown" -0.120879120879121 NA
"4089" "TyrDC1.2" "PR10-14.2" 10 -15 "TyrDC1" "PR10-14" "dopamine_4HPAA" "unknown" 0.0247593081546328 NA
"4090" "TyrDC1.2" "PR10-10.1" 10 -16 "TyrDC1" "PR10-10" "dopamine_4HPAA" "unknown" -0.308115834813209 NA
"4091" "TyrDC1.2" "PR10-5.1" 10 14 "TyrDC1" "PR10-5" "dopamine_4HPAA" "unknown" -0.364646449272488 NA
"4092" "TyrDC1.2" "PR10-5.2" 10 14 "TyrDC1" "PR10-5" "dopamine_4HPAA" "unknown" -0.359121503071389 NA
"4093" "TyrDC1.2" "PR10-5.3" 10 14 "TyrDC1" "PR10-5" "dopamine_4HPAA" "unknown" -0.401650998952933 NA
"4094" "TyrDC1.2" "PR10-5.4" 10 14 "TyrDC1" "PR10-5" "dopamine_4HPAA" "unknown" -0.486069682518604 NA
"4095" "TyrDC1.2" "PR10-5.5" 10 14 "TyrDC1" "PR10-5" "dopamine_4HPAA" "unknown" -0.5913425642193 NA
"4096" "TyrDC1.2" "PR10-5.6" 10 14 "TyrDC1" "PR10-5" "dopamine_4HPAA" "unknown" -0.497026799209966 NA
"4097" "TyrDC1.2" "PR10-5.7" 10 14 "TyrDC1" "PR10-5" "dopamine_4HPAA" "unknown" -0.364646449272488 NA
"4098" "TyrDC1.2" "PR10-5.8" 10 14 "TyrDC1" "PR10-5" "dopamine_4HPAA" "unknown" -0.39000997323969 NA
"4099" "TyrDC1.2" "PR10-5.9" 10 14 "TyrDC1" "PR10-5" "dopamine_4HPAA" "unknown" -0.39000997323969 NA
"4100" "TyrDC1.2" "MLP-4.1" 10 14 "TyrDC1" "MLP-4" "dopamine_4HPAA" "unknown" -0.285714285714286 NA
"4101" "TyrDC1.2" "PR10-9.1" 10 14 "TyrDC1" "PR10-9" "dopamine_4HPAA" "unknown" 0.010989010989011 NA
"4102" "TyrDC1.2" "PR10-8.1" 10 14 "TyrDC1" "PR10-8" "dopamine_4HPAA" "unknown" 0.192307692307692 NA
"4103" "TyrDC1.2" "PR10-5.10" 10 14 "TyrDC1" "PR10-5" "dopamine_4HPAA" "unknown" NA NA
"4104" "TyrDC1.2" "SalAT.1" 10 15 "TyrDC1" "SalAT" "dopamine_4HPAA" "thebaine" 0.032967032967033 NA
"4105" "TyrDC1.2" "SalR.1" 10 15 "TyrDC1" "SalR" "dopamine_4HPAA" "thebaine" -0.0164835164835165 NA
"4106" "TyrDC1.2" "THS-1.1" 10 15 "TyrDC1" "THS-1" "dopamine_4HPAA" "thebaine" -0.0384615384615385 NA
"4107" "TyrDC1.2" "MSH.1" 10 15 "TyrDC1" "MSH" "dopamine_4HPAA" "sanguinarine" 0.263736263736264 NA
"4108" "TyrDC1.2" "PR10-12.1" 10 -18 "TyrDC1" "PR10-12" "dopamine_4HPAA" "unknown" -0.393397896234722 NA
"4109" "TyrDC1.2" "TyrDC2.2" 10 -19 "TyrDC1" "TyrDC2" "dopamine_4HPAA" "dopamine_4HPAA" 0.410337859032932 NA
"4110" "TyrDC1.2" "N7OMT.2" 10 -20 "TyrDC1" "N7OMT" "dopamine_4HPAA" "papaverine" 0.214285714285714 NA
"4111" "TyrDC1.2" "COR1.3" 10 17 "TyrDC1" "COR1" "dopamine_4HPAA" "morphine" -0.148351648351648 NA
"4112" "TyrDC1.2" "COR1.4" 10 17 "TyrDC1" "COR1" "dopamine_4HPAA" "morphine" -0.10989010989011 NA
"4113" "TyrDC1.2" "TyrAT.2" 10 -21 "TyrDC1" "TyrAT" "dopamine_4HPAA" "dopamine_4HPAA" 0.00549450549450549 NA
"4114" "TyrDC1.2" "SanR.1" 10 -22 "TyrDC1" "SanR" "dopamine_4HPAA" "sanguinarine" 0.412087912087912 NA
"4115" "TyrDC1.2" "MLP-1.2" 10 -23 "TyrDC1" "MLP-1" "dopamine_4HPAA" "unknown" -0.126373626373626 NA
"4116" "TyrDC1.2" "7OMT.1" 10 -24 "TyrDC1" "7OMT" "dopamine_4HPAA" "reticuline" -0.120879120879121 NA
"4117" "TyrDC1.2" "PR10-8.2" 10 18 "TyrDC1" "PR10-8" "dopamine_4HPAA" "unknown" 0.307692307692308 NA
"4118" "TyrDC1.2" "MLP-4.2" 10 18 "TyrDC1" "MLP-4" "dopamine_4HPAA" "unknown" -0.486933060374446 NA
"4119" "TyrDC1.2" "NISO.1" 10 18 "TyrDC1" "NISO" "dopamine_4HPAA" "thebaine" -0.543956043956044 NA
"4120" "TyrDC1.2" "NISO.2" 10 18 "TyrDC1" "NISO" "dopamine_4HPAA" "thebaine" -0.532967032967033 NA
"4121" "TyrDC1.2" "NISO.3" 10 18 "TyrDC1" "NISO" "dopamine_4HPAA" "thebaine" -0.00549450549450549 NA
"4122" "TyrDC1.2" "NISO.4" 10 18 "TyrDC1" "NISO" "dopamine_4HPAA" "thebaine" -0.554945054945055 NA
"4123" "TyrDC1.2" "NISO.5" 10 18 "TyrDC1" "NISO" "dopamine_4HPAA" "thebaine" -0.626373626373626 NA
"4124" "TyrDC1.2" "NISO.6" 10 18 "TyrDC1" "NISO" "dopamine_4HPAA" "thebaine" -0.335164835164835 NA
"4125" "TyrDC1.2" "PR10-5.11" 10 18 "TyrDC1" "PR10-5" "dopamine_4HPAA" "unknown" NA NA
"4126" "TyrDC1.3" "TyrDC1.4" 10 10 "TyrDC1" "TyrDC1" "dopamine_4HPAA" "dopamine_4HPAA" 0.982119223467102 49324
"4127" "TyrDC1.3" "TyrDC1.5" 10 10 "TyrDC1" "TyrDC1" "dopamine_4HPAA" "dopamine_4HPAA" 0.990372326185313 73534
"4128" "TyrDC1.3" "TyrDC1.6" 10 10 "TyrDC1" "TyrDC1" "dopamine_4HPAA" "dopamine_4HPAA" 0.982119223467102 112935
"4129" "TyrDC1.3" "TyrDC1.7" 10 10 "TyrDC1" "TyrDC1" "dopamine_4HPAA" "dopamine_4HPAA" 0.971115086509488 137421
"4130" "TyrDC1.3" "CYP80B1.2" 10 11 "TyrDC1" "CYP80B1" "dopamine_4HPAA" "reticuline" -0.0907841299003204 NA
"4131" "TyrDC1.3" "6OMT.2" 10 11 "TyrDC1" "6OMT" "dopamine_4HPAA" "reticuline" -0.0440165478304584 NA
"4132" "TyrDC1.3" "PR10-6.1" 10 12 "TyrDC1" "PR10-6" "dopamine_4HPAA" "unknown" -0.29436066361619 NA
"4133" "TyrDC1.3" "PR10-7.1" 10 12 "TyrDC1" "PR10-7" "dopamine_4HPAA" "unknown" -0.283356526658576 NA
"4134" "TyrDC1.3" "MLP-15.1" 10 13 "TyrDC1" "MLP-15" "dopamine_4HPAA" "unknown" -0.343879279925456 NA
"4135" "TyrDC1.3" "MLP-2.1" 10 13 "TyrDC1" "MLP-2" "dopamine_4HPAA" "unknown" -0.198074465237063 NA
"4136" "TyrDC1.3" "PR10-14.2" 10 -15 "TyrDC1" "PR10-14" "dopamine_4HPAA" "unknown" -0.081267217630854 NA
"4137" "TyrDC1.3" "PR10-10.1" 10 -16 "TyrDC1" "PR10-10" "dopamine_4HPAA" "unknown" -0.216253443526171 NA
"4138" "TyrDC1.3" "PR10-5.1" 10 14 "TyrDC1" "PR10-5" "dopamine_4HPAA" "unknown" -0.326420514068735 NA
"4139" "TyrDC1.3" "PR10-5.2" 10 14 "TyrDC1" "PR10-5" "dopamine_4HPAA" "unknown" -0.320887962982825 NA
"4140" "TyrDC1.3" "PR10-5.3" 10 14 "TyrDC1" "PR10-5" "dopamine_4HPAA" "unknown" -0.34297520661157 NA
"4141" "TyrDC1.3" "PR10-5.4" 10 14 "TyrDC1" "PR10-5" "dopamine_4HPAA" "unknown" -0.35939430185598 NA
"4142" "TyrDC1.3" "PR10-5.5" 10 14 "TyrDC1" "PR10-5" "dopamine_4HPAA" "unknown" -0.517389287400182 NA
"4143" "TyrDC1.3" "PR10-5.6" 10 14 "TyrDC1" "PR10-5" "dopamine_4HPAA" "unknown" -0.389198379062075 NA
"4144" "TyrDC1.3" "PR10-5.7" 10 14 "TyrDC1" "PR10-5" "dopamine_4HPAA" "unknown" -0.326420514068735 NA
"4145" "TyrDC1.3" "PR10-5.8" 10 14 "TyrDC1" "PR10-5" "dopamine_4HPAA" "unknown" -0.358466176969499 NA
"4146" "TyrDC1.3" "PR10-5.9" 10 14 "TyrDC1" "PR10-5" "dopamine_4HPAA" "unknown" -0.358466176969499 NA
"4147" "TyrDC1.3" "MLP-4.1" 10 14 "TyrDC1" "MLP-4" "dopamine_4HPAA" "unknown" -0.176066191321833 NA
"4148" "TyrDC1.3" "PR10-9.1" 10 14 "TyrDC1" "PR10-9" "dopamine_4HPAA" "unknown" 0.132049643491375 NA
"4149" "TyrDC1.3" "PR10-8.1" 10 14 "TyrDC1" "PR10-8" "dopamine_4HPAA" "unknown" 0.349381348404263 NA
"4150" "TyrDC1.3" "PR10-5.10" 10 14 "TyrDC1" "PR10-5" "dopamine_4HPAA" "unknown" NA NA
"4151" "TyrDC1.3" "SalAT.1" 10 15 "TyrDC1" "SalAT" "dopamine_4HPAA" "thebaine" -0.244842047306925 NA
"4152" "TyrDC1.3" "SalR.1" 10 15 "TyrDC1" "SalR" "dopamine_4HPAA" "thebaine" -0.327373074489034 NA
"4153" "TyrDC1.3" "THS-1.1" 10 15 "TyrDC1" "THS-1" "dopamine_4HPAA" "thebaine" -0.283356526658576 NA
"4154" "TyrDC1.3" "MSH.1" 10 15 "TyrDC1" "MSH" "dopamine_4HPAA" "sanguinarine" 0.0962861983791277 NA
"4155" "TyrDC1.3" "PR10-12.1" 10 -18 "TyrDC1" "PR10-12" "dopamine_4HPAA" "unknown" -0.252066115702479 NA
"4156" "TyrDC1.3" "TyrDC2.2" 10 -19 "TyrDC1" "TyrDC2" "dopamine_4HPAA" "dopamine_4HPAA" 0.655562281375237 NA
"4157" "TyrDC1.3" "N7OMT.2" 10 -20 "TyrDC1" "N7OMT" "dopamine_4HPAA" "papaverine" -0.0357634451122474 NA
"4158" "TyrDC1.3" "COR1.3" 10 17 "TyrDC1" "COR1" "dopamine_4HPAA" "morphine" -0.3768916907983 NA
"4159" "TyrDC1.3" "COR1.4" 10 17 "TyrDC1" "COR1" "dopamine_4HPAA" "morphine" -0.266850321222154 NA
"4160" "TyrDC1.3" "TyrAT.2" 10 -21 "TyrDC1" "TyrAT" "dopamine_4HPAA" "dopamine_4HPAA" -0.255846184264539 NA
"4161" "TyrDC1.3" "SanR.1" 10 -22 "TyrDC1" "SanR" "dopamine_4HPAA" "sanguinarine" 0.239339978828117 NA
"4162" "TyrDC1.3" "MLP-1.2" 10 -23 "TyrDC1" "MLP-1" "dopamine_4HPAA" "unknown" -0.0770289587033021 NA
"4163" "TyrDC1.3" "7OMT.1" 10 -24 "TyrDC1" "7OMT" "dopamine_4HPAA" "reticuline" -0.280605492419172 NA
"4164" "TyrDC1.3" "PR10-8.2" 10 18 "TyrDC1" "PR10-8" "dopamine_4HPAA" "unknown" 0.239339978828117 NA
"4165" "TyrDC1.3" "MLP-4.2" 10 18 "TyrDC1" "MLP-4" "dopamine_4HPAA" "unknown" -0.393939393939394 NA
"4166" "TyrDC1.3" "NISO.1" 10 18 "TyrDC1" "NISO" "dopamine_4HPAA" "thebaine" -0.316368937531419 NA
"4167" "TyrDC1.3" "NISO.2" 10 18 "TyrDC1" "NISO" "dopamine_4HPAA" "thebaine" -0.283356526658576 NA
"4168" "TyrDC1.3" "NISO.3" 10 18 "TyrDC1" "NISO" "dopamine_4HPAA" "thebaine" 0.115543438054953 NA
"4169" "TyrDC1.3" "NISO.4" 10 18 "TyrDC1" "NISO" "dopamine_4HPAA" "thebaine" -0.310866869052612 NA
"4170" "TyrDC1.3" "NISO.5" 10 18 "TyrDC1" "NISO" "dopamine_4HPAA" "thebaine" -0.456671683741006 NA
"4171" "TyrDC1.3" "NISO.6" 10 18 "TyrDC1" "NISO" "dopamine_4HPAA" "thebaine" -0.0687758559850912 NA
"4172" "TyrDC1.3" "PR10-5.11" 10 18 "TyrDC1" "PR10-5" "dopamine_4HPAA" "unknown" NA NA
"4173" "TyrDC1.4" "TyrDC1.5" 10 10 "TyrDC1" "TyrDC1" "dopamine_4HPAA" "dopamine_4HPAA" 0.994505494505495 24210
"4174" "TyrDC1.4" "TyrDC1.6" 10 10 "TyrDC1" "TyrDC1" "dopamine_4HPAA" "dopamine_4HPAA" 0.994505494505495 63611
"4175" "TyrDC1.4" "TyrDC1.7" 10 10 "TyrDC1" "TyrDC1" "dopamine_4HPAA" "dopamine_4HPAA" 0.967032967032967 88097
"4176" "TyrDC1.4" "CYP80B1.2" 10 11 "TyrDC1" "CYP80B1" "dopamine_4HPAA" "reticuline" -0.153846153846154 NA
"4177" "TyrDC1.4" "6OMT.2" 10 11 "TyrDC1" "6OMT" "dopamine_4HPAA" "reticuline" -0.104395604395604 NA
"4178" "TyrDC1.4" "PR10-6.1" 10 12 "TyrDC1" "PR10-6" "dopamine_4HPAA" "unknown" -0.318681318681319 NA
"4179" "TyrDC1.4" "PR10-7.1" 10 12 "TyrDC1" "PR10-7" "dopamine_4HPAA" "unknown" -0.296703296703297 NA
"4180" "TyrDC1.4" "MLP-15.1" 10 13 "TyrDC1" "MLP-15" "dopamine_4HPAA" "unknown" -0.346153846153846 NA
"4181" "TyrDC1.4" "MLP-2.1" 10 13 "TyrDC1" "MLP-2" "dopamine_4HPAA" "unknown" -0.197802197802198 NA
"4182" "TyrDC1.4" "PR10-14.2" 10 -15 "TyrDC1" "PR10-14" "dopamine_4HPAA" "unknown" -0.159559985885412 NA
"4183" "TyrDC1.4" "PR10-10.1" 10 -16 "TyrDC1" "PR10-10" "dopamine_4HPAA" "unknown" -0.217331704912888 NA
"4184" "TyrDC1.4" "PR10-5.1" 10 14 "TyrDC1" "PR10-5" "dopamine_4HPAA" "unknown" -0.370171395473586 NA
"4185" "TyrDC1.4" "PR10-5.2" 10 14 "TyrDC1" "PR10-5" "dopamine_4HPAA" "unknown" -0.364646449272488 NA
"4186" "TyrDC1.4" "PR10-5.3" 10 14 "TyrDC1" "PR10-5" "dopamine_4HPAA" "unknown" -0.387895827755914 NA
"4187" "TyrDC1.4" "PR10-5.4" 10 14 "TyrDC1" "PR10-5" "dopamine_4HPAA" "unknown" -0.401290086730475 NA
"4188" "TyrDC1.4" "PR10-5.5" 10 14 "TyrDC1" "PR10-5" "dopamine_4HPAA" "unknown" -0.549530463718945 NA
"4189" "TyrDC1.4" "PR10-5.6" 10 14 "TyrDC1" "PR10-5" "dopamine_4HPAA" "unknown" -0.430563913269098 NA
"4190" "TyrDC1.4" "PR10-5.7" 10 14 "TyrDC1" "PR10-5" "dopamine_4HPAA" "unknown" -0.370171395473586 NA
"4191" "TyrDC1.4" "PR10-5.8" 10 14 "TyrDC1" "PR10-5" "dopamine_4HPAA" "unknown" -0.401153115332252 NA
"4192" "TyrDC1.4" "PR10-5.9" 10 14 "TyrDC1" "PR10-5" "dopamine_4HPAA" "unknown" -0.401153115332252 NA
"4193" "TyrDC1.4" "MLP-4.1" 10 14 "TyrDC1" "MLP-4" "dopamine_4HPAA" "unknown" -0.0879120879120879 NA
"4194" "TyrDC1.4" "PR10-9.1" 10 14 "TyrDC1" "PR10-9" "dopamine_4HPAA" "unknown" 0.0769230769230769 NA
"4195" "TyrDC1.4" "PR10-8.1" 10 14 "TyrDC1" "PR10-8" "dopamine_4HPAA" "unknown" 0.373626373626374 NA
"4196" "TyrDC1.4" "PR10-5.10" 10 14 "TyrDC1" "PR10-5" "dopamine_4HPAA" "unknown" -0.588881812963291 NA
"4197" "TyrDC1.4" "SalAT.1" 10 15 "TyrDC1" "SalAT" "dopamine_4HPAA" "thebaine" -0.307692307692308 NA
"4198" "TyrDC1.4" "SalR.1" 10 15 "TyrDC1" "SalR" "dopamine_4HPAA" "thebaine" -0.384615384615385 NA
"4199" "TyrDC1.4" "THS-1.1" 10 15 "TyrDC1" "THS-1" "dopamine_4HPAA" "thebaine" -0.340659340659341 NA
"4200" "TyrDC1.4" "MSH.1" 10 15 "TyrDC1" "MSH" "dopamine_4HPAA" "sanguinarine" 0.142857142857143 NA
"4201" "TyrDC1.4" "PR10-12.1" 10 -18 "TyrDC1" "PR10-12" "dopamine_4HPAA" "unknown" -0.255846184264539 NA
"4202" "TyrDC1.4" "TyrDC2.2" 10 -19 "TyrDC1" "TyrDC2" "dopamine_4HPAA" "dopamine_4HPAA" 0.654661164411318 NA
"4203" "TyrDC1.4" "N7OMT.2" 10 -20 "TyrDC1" "N7OMT" "dopamine_4HPAA" "papaverine" -0.0879120879120879 NA
"4204" "TyrDC1.4" "COR1.3" 10 17 "TyrDC1" "COR1" "dopamine_4HPAA" "morphine" -0.417582417582418 NA
"4205" "TyrDC1.4" "COR1.4" 10 17 "TyrDC1" "COR1" "dopamine_4HPAA" "morphine" -0.340659340659341 NA
"4206" "TyrDC1.4" "TyrAT.2" 10 -21 "TyrDC1" "TyrAT" "dopamine_4HPAA" "dopamine_4HPAA" -0.324175824175824 NA
"4207" "TyrDC1.4" "SanR.1" 10 -22 "TyrDC1" "SanR" "dopamine_4HPAA" "sanguinarine" 0.164835164835165 NA
"4208" "TyrDC1.4" "MLP-1.2" 10 -23 "TyrDC1" "MLP-1" "dopamine_4HPAA" "unknown" -0.0714285714285714 NA
"4209" "TyrDC1.4" "7OMT.1" 10 -24 "TyrDC1" "7OMT" "dopamine_4HPAA" "reticuline" -0.373626373626374 NA
"4210" "TyrDC1.4" "PR10-8.2" 10 18 "TyrDC1" "PR10-8" "dopamine_4HPAA" "unknown" 0.274725274725275 NA
"4211" "TyrDC1.4" "MLP-4.2" 10 18 "TyrDC1" "MLP-4" "dopamine_4HPAA" "unknown" -0.297111697855594 NA
"4212" "TyrDC1.4" "NISO.1" 10 18 "TyrDC1" "NISO" "dopamine_4HPAA" "thebaine" -0.362637362637363 NA
"4213" "TyrDC1.4" "NISO.2" 10 18 "TyrDC1" "NISO" "dopamine_4HPAA" "thebaine" -0.313186813186813 NA
"4214" "TyrDC1.4" "NISO.3" 10 18 "TyrDC1" "NISO" "dopamine_4HPAA" "thebaine" 0.208791208791209 NA
"4215" "TyrDC1.4" "NISO.4" 10 18 "TyrDC1" "NISO" "dopamine_4HPAA" "thebaine" -0.346153846153846 NA
"4216" "TyrDC1.4" "NISO.5" 10 18 "TyrDC1" "NISO" "dopamine_4HPAA" "thebaine" -0.483516483516484 NA
"4217" "TyrDC1.4" "NISO.6" 10 18 "TyrDC1" "NISO" "dopamine_4HPAA" "thebaine" -0.148351648351648 NA
"4218" "TyrDC1.4" "PR10-5.11" 10 18 "TyrDC1" "PR10-5" "dopamine_4HPAA" "unknown" NA NA
"4219" "TyrDC1.5" "TyrDC1.6" 10 10 "TyrDC1" "TyrDC1" "dopamine_4HPAA" "dopamine_4HPAA" 0.983516483516483 39401
"4220" "TyrDC1.5" "TyrDC1.7" 10 10 "TyrDC1" "TyrDC1" "dopamine_4HPAA" "dopamine_4HPAA" 0.956043956043956 63887
"4221" "TyrDC1.5" "CYP80B1.2" 10 11 "TyrDC1" "CYP80B1" "dopamine_4HPAA" "reticuline" -0.126373626373626 NA
"4222" "TyrDC1.5" "6OMT.2" 10 11 "TyrDC1" "6OMT" "dopamine_4HPAA" "reticuline" -0.0824175824175824 NA
[truncated: 97,709 more chars]
