# Supplementary material for: Gene clustering and copy number variation in alkaloid metabolic pathways of opium poppy
Source: Nat Commun. 2020 Mar 4;11:1190. doi: 10.1038/s41467-020-15040-2 (PMC7055283; doi:10.1038/s41467-020-15040-2)
Supplement: Supplementary file 7 — Source Data file [file 41467_2020_15040_MOESM7_ESM.zip › source_data_file/figure1.txt]

geneID	root_mean	stem_mean	YC_mean	MC_mean	leaf_mean	latex_mean
TyrDC1.1	15.172633	39.372498	2.117946	0.047799	0.207673	0.061966
TyrAT.1	19.150688	13.785634	21.138651	19.290768	6.831812	2.761325
NCS.1	776.242676	555.837097	128.743637	171.881042	41.681	42.401531
6OMT.1	209.822815	164.109802	30.41749	56.291458	20.598783	5.099771
CNMT.1	45.574863	65.737831	8.212077	10.221057	1.973871	0.999425
CYP80B1.1	188.784393	317.335449	56.093891	88.407387	15.542315	5.049549
4OMT2.1	472.614929	1680.865723	351.676575	522.599365	83.916862	27.324694
REPI.1a	60.62439	882.910278	86.022308	128.878906	39.524281	2.04266
REPI.1b	60.62439	882.910278	86.022308	128.878906	39.524281	2.04266
SalSyn.1	206.515457	617.403625	110.211555	111.295403	13.185815	90.692467
SalR.1	213.593124	748.838745	200.792755	388.195343	72.026123	56.234341
SalAT.1	229.517471	280.298218	116.856674	152.660034	17.426094	77.903465
THS-1.1	360.804413	1237.994385	415.118622	500.431366	115.680923	102.234528
T6ODM.1	1.161009	0.094751	1.285846	1.818966	1.373765	45.037628
NISO.1	0.459163	1.076102	14.888131	16.273561	5.264673	1174.67395
COR1.1	78.882286	8.937705	8.959612	6.943365	13.023808	1643.868286
CODM.1	0.301337	3.195634	24.439779	18.066402	12.791868	735.961365
DBOX.1	98.045425	0.057742	0	0	0.750406	0.046214
P6H.1	87.454102	5.194826	0.080228	0	0.505131	0
MSH.1	54.418591	2.834732	0.359056	0.042029	0.492297	5.662807
TNMT.1	30.889292	0.545658	0.399107	0.042332	0.449433	0.183096
StySyn.1	126.105705	33.17767	1.06338	12.104454	0.045037	0.260928
CheSyn.1	678.372559	0.185975	0	0.520963	0	0
BBE.1	7.603895	31.437389	1.524956	4.30332	0.487599	0.073527
SOMT.1	139.237122	731.009583	96.006706	108.705452	20.633768	8.614232
CanSyn.1	230.034943	969.511597	204.895538	215.271637	26.039194	16.962439
TNMT.2	102.602623	114.341454	28.612984	44.635105	8.447397	12.472099
CYP82Y1.1	232.849014	229.62085	72.002907	122.152969	15.365835	2.252007
CYP82X2.1	282.860962	228.079697	101.715775	130.473389	11.408836	2.672843
AT1.1	158.262299	278.59613	72.383987	122.620911	13.092729	7.257003
CYP82X1.1	311.144806	278.078278	66.485069	116.415176	9.101959	1.804714
OMT2.1	237.614624	451.524536	81.906784	98.282829	15.492998	8.259004
OMT3.1	416.376923	305.674133	91.290924	135.249268	19.820345	19.613171
CXE1.1	96.347778	666.291382	176.01358	218.504807	56.243328	9.494654
NOS.1	5.613722	96.894264	33.126385	45.534706	7.582791	636.829163
