# Supplementary material for: Gene clustering and copy number variation in alkaloid metabolic pathways of opium poppy
Source: Nat Commun. 2020 Mar 4;11:1190. doi: 10.1038/s41467-020-15040-2 (PMC7055283; doi:10.1038/s41467-020-15040-2)
Supplement: Supplementary file 7 — Source Data file [file 41467_2020_15040_MOESM7_ESM.zip › source_data_file/suppmat_figure7_8.txt]

Gene_ID	PS-root	PS-stem	PS-leaf	PS-YC	PS-MC	PslatexRNA1	PS-S1	PS-S2	PS-S3	PS-S4	PS-S5	PS-S6	PS-S7	clust0.2	clust0.5	clust1	clust5	position	pathway_new
4OMT2.1	472.614929	1680.865723	83.916862	351.676575	522.599365	27.324694	99.134392	107.004967	81.005867	45.920132	23.434725	74.871925	142.58342	-5	-5	-5	4	PGA_scaffold0__87_contigs__length_333667982---332600191	reticuline
6OMT.1	209.822815	164.109802	20.598783	30.41749	56.291458	5.099771	86.707726	51.104546	37.736832	14.732067	12.168541	28.284803	100.319328	-13	8	8	9	PGA_scaffold3__76_contigs__length_257455882---37314452	reticuline
6OMT.2	784.40625	807.454834	85.565643	254.620255	300.889679	21.022196	165.588593	113.977737	83.263611	59.18795	42.824059	102.125801	264.503815	-18	11	11	12	PGA_scaffold4__75_contigs__length_252943267---223553881	reticuline
7OMT.1	119.581169	1859.811279	27.736416	3328.684326	3395.633789	351.205475	30.077129	38.170727	12.74723	13.848454	15.132885	45.855354	220.623581	-28	-24	-22	-16	PGA_scaffold9__49_contigs__length_179301106---144217104	reticuline_derivatives
AT1.1	158.262299	278.59613	13.092729	72.383987	122.620911	7.257003	52.925259	62.385994	9.776121	9.448699	9.622948	38.514252	112.456268	4	4	4	5	PGA_scaffold10__37_contigs__length_175762548---2365503	noscapine
BBE.1	7.603895	31.437389	0.487599	1.524956	4.30332	0.073527	0.894108	0.444086	3.373146	0.907471	0.489243	0.836197	2.004383	15	16	16	17	PGA_scaffold7__77_contigs__length_204232760---140583245	noscapine_sanguinarine
BBE.2	22.134893	104.883705	1.580788	3.837057	8.43813	0.372196	2.736835	1.313026	10.376326	2.562364	1.848886	3.364572	6.262999	15	16	16	17	PGA_scaffold7__77_contigs__length_204232760---140604055	noscapine_sanguinarine
CanSyn.1	230.034943	969.511597	26.039194	204.895538	215.271637	16.962439	65.045967	82.597626	33.267513	24.880079	15.813623	51.87188	95.614357	4	4	4	5	PGA_scaffold10__37_contigs__length_175762548---2516256	noscapine
CheSyn.1	678.372559	0.185975	0	0	0.520963	0	7.110338	2.826011	30.993872	2.289019	1.35483	0.970036	1.436687	2	2	2	2	PGA_scaffold0__87_contigs__length_333667982---155762942	sanguinarine
CheSyn.2	292.36731	0.159699	0.322996	0.481554	0	0	20.017561	11.768533	39.422134	3.681149	0.756056	2.59235	1.144218	3	3	3	3	PGA_scaffold0__87_contigs__length_333667982---296774338	sanguinarine
CNMT.1	45.574863	65.737831	1.973871	8.212077	10.221057	0.999425	7.801565	4.408221	14.728763	13.895649	3.469525	9.113033	11.796604	-10	-10	-10	6	PGA_scaffold2__79_contigs__length_296818236---288148733	reticuline
CODM.1	0.301337	3.195634	12.791868	24.439779	18.066402	735.961365	0.053415	0.026	0	0.040643	0.010362	0.228735	1.061413	9	9	9	10	PGA_scaffold3__76_contigs__length_257455882---47641003	morphine
CODM.2	0.096451	4.2294	9.892009	20.269863	16.443344	552.336304	0.00963	0.065388	0.011277	0.035813	0	0.305555	0.744949	9	9	9	10	PGA_scaffold3__76_contigs__length_257455882---47712313	morphine
CODM.3	0.122852	2.71265	6.428595	15.501179	14.021974	487.392395	0.021614	0.03003	0	0.015517	0	0.248567	0.659347	9	9	9	10	PGA_scaffold3__76_contigs__length_257455882---47726604	morphine
COR1.1	78.882286	8.937705	13.023808	8.959612	6.943365	1643.868286	9.192765	16.871866	8.599855	11.425189	11.289404	9.476982	11.378235	-11	-11	5	6	PGA_scaffold2__79_contigs__length_296818236---289816247	morphine
COR1.2	54.508633	6.291255	8.571844	5.639563	5.008379	993.722595	6.557538	11.524413	5.649051	7.234645	7.112782	6.674569	8.167296	-12	-12	-11	6	PGA_scaffold2__79_contigs__length_296818236---291872786	morphine
COR1.3	186.594238	67.817139	23.842432	53.473495	161.503311	460.062012	17.396326	27.339819	18.551369	18.995749	15.972591	18.720537	19.429527	16	17	17	18	PGA_scaffold7__77_contigs__length_204232760---197014850	morphine
COR1.4	0.377681	0.167347	0.048376	0.147089	0.414462	0.295733	0.025262	0.03679	0.030454	0.037206	0.040051	0.027818	0.054947	16	17	17	18	PGA_scaffold7__77_contigs__length_204232760---197023633	morphine
CXE1.1	96.347778	666.291382	56.243328	176.01358	218.504807	9.494654	37.615776	35.693306	16.524849	19.73152	16.580355	42.059483	77.800896	4	4	4	5	PGA_scaffold10__37_contigs__length_175762548---2320016	noscapine
CXE2.1	1.185092	4.031157	2.244698	4.663455	3.267256	246.103821	0.478743	0.90994	3.52983	4.273654	5.144063	11.992074	12.785392	4	4	4	5	PGA_scaffold10__37_contigs__length_175762548---2268808	noscapine
CYP80B1.1	188.784393	317.335449	15.542315	56.093891	88.407387	5.049549	26.798466	24.788759	15.518312	4.335925	3.806089	10.125975	51.924374	-14	8	8	9	PGA_scaffold3__76_contigs__length_257455882---37632100	reticuline
CYP80B1.2	88.53614	82.827049	3.236455	7.110876	16.552845	1.923171	5.335675	5.025254	5.243386	0.992118	0.606288	1.517915	10.740172	-17	11	11	12	PGA_scaffold4__75_contigs__length_252943267---223294668	reticuline
CYP82X1.1	311.144806	278.078278	9.101959	66.485069	116.415176	1.804714	35.799416	31.572763	13.403447	9.229565	3.260248	22.556534	69.548599	4	4	4	5	PGA_scaffold10__37_contigs__length_175762548---2344934	noscapine
CYP82X2.1	282.860962	228.079697	11.408836	101.715775	130.473389	2.672843	41.1674	42.60973	19.723097	12.771049	9.391428	30.988562	126.137848	4	4	4	5	PGA_scaffold10__37_contigs__length_175762548---2350708	noscapine
CYP82Y1.1	232.849014	229.62085	15.365835	72.002907	122.152969	2.252007	40.728512	53.262115	29.622126	18.030758	9.516576	26.836029	117.937958	4	4	4	5	PGA_scaffold10__37_contigs__length_175762548---2398611	noscapine
DBOX.1	98.045425	0.057742	0.750406	0	0	0.046214	3.569535	3.273815	26.229404	2.545198	0.668973	5.958836	1.32773	-21	-17	-15	-10	PGA_scaffold6__54_contigs__length_219123405---34498951	papaverine_sanguinarine
DBOX.2	48.521774	0	0	0.077891	0.086003	0	0.208204	2.273867	6.665533	0.589646	0.294613	0.339738	0.080112	-7	-7	-7	-5	PGA_scaffold10__37_contigs__length_175762548---47156794	papaverine_sanguinarine
MLP-1.1	6.09635	0.36341	0.150058	0.807995	0.852868	170.064835	7.40818	6.638802	3.804368	3.694547	4.310424	2.232934	3.789794	-16	-14	-13	-8	PGA_scaffold3__76_contigs__length_257455882---255875779	unknown
MLP-1.2	3.377348	0.105374	0	0.667731	0.382345	145.500626	31.332926	20.066641	7.486818	10.354805	14.804046	12.122547	12.052388	-27	-23	-21	-15	PGA_scaffold8__37_contigs__length_190070107---188399487	unknown
MLP-15.1	3378.446045	156.980911	463.633881	1466.930786	356.276337	153542.7188	0.488342	4.582324	0.575276	3.805718	2.725582	30.613153	135.830887	12	13	13	14	PGA_scaffold4__75_contigs__length_252943267---250291029	unknown
MLP-2.1	337.739624	7.252037	63.628368	127.396767	33.203617	13458.16309	1.177927	2.015907	2.982234	5.985729	4.909751	19.395239	63.526165	12	13	13	14	PGA_scaffold4__75_contigs__length_252943267---250332907	unknown
MLP-3.1	0.81845	0.198359	1.193032	0.052996	0.010717	19.671421	0	0.01286	0.356203	0.634542	0.090747	0.87758	1.927419	8	7	7	8	PGA_scaffold3__76_contigs__length_257455882---30931038	unknown
MLP-3.2	1.679595	0.021029	1.462828	0.102468	0.106351	17.447529	0	0	0.379889	0.327856	0.118531	1.076228	2.160877	8	7	7	8	PGA_scaffold3__76_contigs__length_257455882---30937119	unknown
MLP-4.1	1.87552	3.285051	35.212738	5.965473	1.001722	5285.181641	14.711491	53.43631	28.676336	28.63983	42.908138	46.594456	50.27449	13	14	14	15	PGA_scaffold5__141_contigs__length_225803646---22397039	unknown
MLP-4.2	0.012164	0	2.360514	1.006408	0	1245.190552	2.302815	2.731062	1.886787	1.261904	1.151747	2.092041	2.905187	17	18	18	19	PGA_scaffold9__49_contigs__length_179301106---165296966	unknown
MSH.1	54.418591	2.834732	0.492297	0.359056	0.042029	5.662807	13.001812	5.227452	6.472054	0.587173	0.533757	0.385454	0.68923	14	15	15	16	PGA_scaffold6__54_contigs__length_219123405---1577357	sanguinarine
MSH.2	28.630346	2.751924	0	0.347617	0	0	5.420071	4.420424	7.576879	2.684222	0.064247	0.868495	0.641152	5	4	4	5	PGA_scaffold10__37_contigs__length_175762548---2930786	sanguinarine
N7OMT.1	128.097702	226.654816	29.228081	112.556099	197.811844	23.065588	20.81901	25.15432	5.053753	6.542988	2.526714	24.916338	84.373657	6	5	5	6	PGA_scaffold2__79_contigs__length_296818236---290605472	papaverine
N7OMT.2	8.018461	30.823183	0.780023	1.38826	7.513018	2.54347	13.689463	8.588792	1.492692	0.98207	0.835188	6.034644	9.98096	-24	-20	-18	18	PGA_scaffold7__77_contigs__length_204232760---194981871	papaverine
NCS.1	776.242676	555.837097	41.681	128.743637	171.881042	42.401531	99.455635	76.194489	59.547501	14.090728	12.337762	31.36742	99.249298	-4	-4	-4	4	PGA_scaffold0__87_contigs__length_333667982---330811185	reticuline
NISO.1	0.459163	1.076102	5.264673	14.888131	16.273561	1174.67395	0.423367	1.104947	2.936829	3.080652	3.853419	3.363467	5.95633	17	18	18	19	PGA_scaffold9__49_contigs__length_179301106---165414985	thebaine
NISO.2	2.266832	7.266953	38.739899	99.167419	98.042908	12402.89941	2.796726	7.181413	18.305464	19.43582	28.13802	20.824409	37.053432	17	18	18	19	PGA_scaffold9__49_contigs__length_179301106---165417145	thebaine
NISO.3	0.036084	0.041584	7.131792	13.493761	0.001977	0.000003	0.2812	1.78962	2.962274	3.676209	3.51168	3.517826	6.421885	17	18	18	19	PGA_scaffold9__49_contigs__length_179301106---165419308	thebaine
NISO.4	0.875782	1.98304	15.430152	34.714581	27.597128	4641.44043	1.293255	3.428186	8.196816	8.33119	11.644231	10.426131	16.634041	17	18	18	19	PGA_scaffold9__49_contigs__length_179301106---165421469	thebaine
NISO.5	1.136306	3.678035	20.213272	15.129456	21.290289	2897.292236	1.389843	3.659638	2.849239	10.391799	3.926318	3.168305	6.03476	17	18	18	19	PGA_scaffold9__49_contigs__length_179301106---165423627	thebaine
NISO.6	1.156215	4.491026	4.545706	75.987045	77.911629	8961.533203	1.868703	0.656825	12.643591	1.614075	20.968588	16.230778	27.961861	17	18	18	19	PGA_scaffold9__49_contigs__length_179301106---165430686	thebaine
NOS.1	5.613722	96.894264	7.582791	33.126385	45.534706	636.829163	8.176844	17.334381	5.724547	7.404863	4.826045	15.778104	33.403618	4	4	4	5	PGA_scaffold10__37_contigs__length_175762548---2299533	noscapine
OMT2.1	237.614624	451.524536	15.492998	81.906784	98.282829	8.259004	84.337509	102.668198	32.89328	26.976542	17.358566	62.954159	145.287598	4	4	4	5	PGA_scaffold10__37_contigs__length_175762548---2378133	noscapine
OMT3.1	416.376923	305.674133	19.820345	91.290924	135.249268	19.613171	71.980804	69.210579	11.74929	16.255856	8.517109	27.305447	134.565475	4	4	4	5	PGA_scaffold10__37_contigs__length_175762548---2453667	noscapine
P6H.1	87.454102	5.194826	0.505131	0.080228	0	0	53.658737	36.769295	16.159826	1.9606	0.419197	1.611486	1.453099	-1	-1	-1	-1	PGA_scaffold0__87_contigs__length_333667982---54852949	sanguinarine
P7ODM.1	0.84768	0	0.041542	0.019352	0.218462	0.164941	0.426649	5.704477	0.735576	0.004805	0.030665	0.120664	1.408988	6	5	5	6	PGA_scaffold2__79_contigs__length_296818236---290681021	papaverine_derivatives
P7ODM.2	0.806915	0.020192	0.00807	0.029747	0.081182	0.174674	0.036853	1.617321	0.829605	0.164128	0.087143	0.218972	0.18448	6	5	5	6	PGA_scaffold2__79_contigs__length_296818236---290689360	papaverine_derivatives
P7ODM.3	0.948953	0.01812	0.028365	0.026697	0.101399	0.056143	0.664517	6.51055	0.532644	0.03306	0.020611	0.019442	1.287871	6	5	5	6	PGA_scaffold2__79_contigs__length_296818236---290697657	papaverine_derivatives
PODA.1	5.076595	0.325996	3.036247	3.8061	1.67689	238.154785	1.48246	1.145957	0.346497	0.092984	0.186084	0.631275	1.912878	-2	-2	-2	-2	PGA_scaffold0__87_contigs__length_333667982---123899666	protopine_derivatives
PR10-10.1	0.188594	10.433119	40.51754	48.266735	11.618708	21304.51367	0.108022	0	0	2.514694	2.874966	28.056137	87.130447	-20	-16	-14	-9	PGA_scaffold5__141_contigs__length_225803646---16491163	unknown
PR10-11.1	6.209348	5.137779	34.928997	95.789574	31.766754	8628.876953	0	0.407775	0	0.108861	0.260858	3.809803	28.081963	7	6	6	7	PGA_scaffold3__76_contigs__length_257455882---1246249	unknown
PR10-12.1	1.303525	0.942343	262.340668	329.108093	109.708939	13863.44922	0	0	0.291192	14.292398	20.048109	71.373703	175.385162	-22	-18	-16	-11	PGA_scaffold7__77_contigs__length_204232760---127145147	unknown
PR10-14.1	20.2089	1.544843	7.925336	7.63976	1.848613	1009.158325	22.025066	36.689461	11.541496	12.919338	7.995358	18.587906	19.415749	7	6	6	7	PGA_scaffold3__76_contigs__length_257455882---1338028	unknown
PR10-14.2	4.306026	0.094008	0	0.84298	0.47561	163.48175	0.094998	0.084732	0	0.24765	0.090392	0.200816	1.154672	-19	-15	13	14	PGA_scaffold4__75_contigs__length_252943267---251043714	unknown
PR10-15.1	183.200851	1.320577	0.749995	3.396273	0.828832	855.221191	0.137068	0.249518	0.308253	0.76193	2.409598	2.517962	3.652345	7	6	6	7	PGA_scaffold3__76_contigs__length_257455882---1348437	unknown
PR10-4.1	1444.667603	38.360645	33.533489	226.739609	92.334724	36395.71094	0	0	0.317881	2.325485	5.786487	15.423203	42.279099	7	6	6	7	PGA_scaffold3__76_contigs__length_257455882---1389497	unknown
PR10-5.1	0.191104	1.255426	29.616659	53.76992	84.442215	3823.460693	0	0	0	0.049624	0.098402	0.821457	3.322385	13	14	14	15	PGA_scaffold5__141_contigs__length_225803646---22116151	unknown
PR10-5.10	0	0	0.118519	0.77769	0.895792	69.980659	0	0	0	0	0	0	0.13127	13	14	14	15	PGA_scaffold5__141_contigs__length_225803646---22685406	unknown
PR10-5.11	0	0	0	0	0	0.104897	0	0	0	0	0	0	0	17	18	18	19	PGA_scaffold9__49_contigs__length_179301106---165531957	unknown
PR10-5.2	0.064138	1.061409	21.601055	42.586273	71.468285	2966.348145	0	0	0	0.035486	0.018088	0.580052	2.390613	13	14	14	15	PGA_scaffold5__141_contigs__length_225803646---22132700	unknown
PR10-5.3	0.036297	0.920892	18.315296	34.25388	63.36927	2561.597168	0.00787	0	0	0.066682	0.004992	0.343542	1.867243	13	14	14	15	PGA_scaffold5__141_contigs__length_225803646---22155808	unknown
PR10-5.4	0	0.010087	0.590416	1.024852	2.157227	84.396561	0	0	0	0	0.008465	0.044619	0.086439	13	14	14	15	PGA_scaffold5__141_contigs__length_225803646---22178683	unknown
PR10-5.5	0	0.009959	0.317288	0.314783	0.338572	9.61953	0	0	0	0	0	0	0.014223	13	14	14	15	PGA_scaffold5__141_contigs__length_225803646---22200318	unknown
PR10-5.6	0	0.479263	13.954545	30.284105	35.364643	1873.682495	0	0	0	0	0	0.512674	1.79727	13	14	14	15	PGA_scaffold5__141_contigs__length_225803646---22223744	unknown
PR10-5.7	0.067606	0.86436	14.223598	28.416103	46.050232	2221.499268	0	0	0	0.009528	0.025535	0.450978	1.313129	13	14	14	15	PGA_scaffold5__141_contigs__length_225803646---22240742	unknown
PR10-5.8	0.004262	0.066428	0.534309	1.965751	4.301775	171.343719	0	0	0	0	0.001411	0.021299	0.094414	13	14	14	15	PGA_scaffold5__141_contigs__length_225803646---22281172	unknown
PR10-5.9	0.034985	0.925606	15.249013	21.818571	26.569071	1348.002197	0	0	0	0	0.024166	0.341181	1.899007	13	14	14	15	PGA_scaffold5__141_contigs__length_225803646---22299981	unknown
PR10-6.1	0.798145	0.357036	0.172573	1.43764	1.614669	2220.014893	2.77878	3.750715	0.586676	1.675295	1.846442	2.076982	2.937985	11	12	12	13	PGA_scaffold4__75_contigs__length_252943267---239431863	unknown
PR10-7.1	75.827293	11.013908	23.918518	49.261982	17.427488	10386.61231	2.708612	1.008271	1.45621	1.837813	1.177342	2.492331	4.449193	11	12	12	13	PGA_scaffold4__75_contigs__length_252943267---239458324	unknown
PR10-8.1	12.955746	682.461792	460.345123	89.110458	266.333801	36.009403	14.287259	25.826885	325.306641	346.487793	451.01593	534.998047	1166.465576	13	14	14	15	PGA_scaffold5__141_contigs__length_225803646---22501229	unknown
PR10-8.2	36.488087	12.719714	9.531387	0.322893	3.344524	1.646241	24.705429	75.788887	41.704662	71.726868	58.81786	24.630363	27.083612	17	18	18	19	PGA_scaffold9__49_contigs__length_179301106---165210726	unknown
PR10-9.1	15.718701	256.909576	132.880981	13.182911	485.665955	84.473122	3.523777	9.44756	95.290077	113.666016	40.748051	122.654579	225.646805	13	14	14	15	PGA_scaffold5__141_contigs__length_225803646---22473548	unknown
REPI.1	60.62439	882.910278	39.524281	86.022308	128.878906	2.04266	39.066883	34.069096	13.650822	14.720418	6.83067	28.412605	67.24424	5	4	4	5	PGA_scaffold10__37_contigs__length_175762548---2749122	thebaine
RNMT.1	0.633564	0.042404	0.006455	0.06555	0.000995	0.012084	0.015896	0.292214	0.299373	0.275853	0.088241	0.010364	0.300606	-3	-3	-3	-3	PGA_scaffold0__87_contigs__length_333667982---319294009	magnoflorine
SalAT.1	229.517471	280.298218	17.426094	116.856674	152.660034	77.903465	65.32872	49.681744	6.683955	4.66436	2.590733	9.526052	58.974579	14	15	15	16	PGA_scaffold6__54_contigs__length_219123405---1515387	thebaine
SalAT.2	22.624912	47.944664	2.532303	14.822256	38.210434	8.441536	7.145668	3.947582	0.38368	0.299892	0.253283	0.653347	5.238553	5	4	4	5	PGA_scaffold10__37_contigs__length_175762548---2860565	thebaine
SalR.1	213.593124	748.838745	72.026123	200.792755	388.195343	56.234341	102.905426	105.48983	24.65126	18.255663	9.002403	32.279896	74.848419	14	15	15	16	PGA_scaffold6__54_contigs__length_219123405---1524076	thebaine
SalR.2	72.667801	353.049805	18.547916	66.279533	114.376678	9.145074	59.478531	48.984123	11.31598	12.816429	10.10638	20.816956	50.135773	5	4	4	5	PGA_scaffold10__37_contigs__length_175762548---2869624	thebaine
SalSyn.1	206.515457	617.403625	13.185815	110.211555	111.295403	90.692467	36.654293	38.770485	13.801004	12.79731	8.507676	27.681097	59.228584	5	4	4	5	PGA_scaffold10__37_contigs__length_175762548---2788346	thebaine
SanR.1	35.785305	4.142372	1.100774	3.350177	4.065	1.623164	3.475303	2.769543	7.062231	2.14533	1.092226	1.689959	2.49873	-26	-22	-20	-14	PGA_scaffold8__37_contigs__length_190070107---178500176	sanguinarine
SOMT.1	139.237122	731.009583	20.633768	96.006706	108.705452	8.614232	33.556355	40.872375	26.399548	24.531984	12.354128	41.073761	64.06459	4	4	4	5	PGA_scaffold10__37_contigs__length_175762548---2518117	noscapine
StySyn.1	126.105705	33.17767	0.045037	1.06338	12.104454	0.260928	7.747203	11.75391	39.897381	6.136528	0.959177	2.827915	0.904522	2	2	2	2	PGA_scaffold0__87_contigs__length_333667982---155906984	sanguinarine
StySyn.2	24.641296	0.570656	0.193397	0.270787	0.758651	4.812205	1.597767	4.706567	10.576079	1.207628	0.162763	1.279331	0.548421	3	3	3	3	PGA_scaffold0__87_contigs__length_333667982---296685802	sanguinarine
T6ODM.1	1.161009	0.094751	1.373765	1.285846	1.818966	45.037628	0	0.081854	0.007654	0.012876	0.051082	0.104544	0.755889	1	1	1	1	PGA_scaffold0__87_contigs__length_333667982---149912189	morphine
T6ODM.2	1.634553	0.237904	2.428944	1.822982	2.193246	60.763721	0.00644	0.021876	0.003145	0.01906	0.010474	0.157435	0.758851	1	1	1	1	PGA_scaffold0__87_contigs__length_333667982---149934527	morphine
T6ODM.3	0.543134	0.084021	0.623068	0.580137	1.430243	28.116207	0	0.012505	0.024062	0.013559	0.010724	0.125653	0.293216	1	1	1	1	PGA_scaffold0__87_contigs__length_333667982---149956865	morphine
T6ODM.4	6.880234	0.40788	5.37684	5.579206	4.132508	205.208908	0.037219	0.471621	0.313346	0.2873	0.174076	0.515841	3.50733	1	1	1	1	PGA_scaffold0__87_contigs__length_333667982---149979167	morphine
T6ODM.5	5.165373	0.406798	4.471609	5.084575	4.308986	177.237457	0	0.071246	0.022132	0.183678	0.07985	0.736189	2.646225	1	1	1	1	PGA_scaffold0__87_contigs__length_333667982---149987939	morphine
T6ODM.6	2.749217	0.089104	0.777108	0.81895	0.671767	58.934296	0	0.05971	0.035618	0.002915	0.012041	0.179982	0.332775	1	1	1	1	PGA_scaffold0__87_contigs__length_333667982---149996697	morphine
THS-1.1	360.804413	1237.994385	115.680923	415.118622	500.431366	102.234528	121.084579	115.301933	69.591499	60.529633	4.991518	76.679253	143.50238	14	15	15	16	PGA_scaffold6__54_contigs__length_219123405---1528332	thebaine
THS-2.1	1362.630371	2617.612061	630.00415	1295.943359	1758.689453	13828.39063	683.143921	729.933716	195.455383	166.606461	211.203156	229.845291	372.698151	5	4	4	5	PGA_scaffold10__37_contigs__length_175762548---2880266	thebaine
TNMT.1	30.889292	0.545658	0.449433	0.399107	0.042332	0.183096	16.19157	9.358871	12.971629	4.568501	2.533462	2.192444	2.079913	-9	-9	-9	6	PGA_scaffold2__79_contigs__length_296818236---283410720	noscapine_sanguinarine
TyrAT.1	19.150688	13.785634	6.831812	21.138651	19.290768	2.761325	14.998046	19.423185	12.410133	11.999613	9.509843	10.200027	14.606697	-15	-13	-12	-7	PGA_scaffold3__76_contigs__length_257455882---190216207	dopamine_4HPAA
TyrAT.2	2.857925	1.861341	1.424056	3.245765	4.316875	0.353099	1.512727	1.821287	1.174429	1.053221	0.762383	1.181075	1.622916	-25	-21	-19	-13	PGA_scaffold8__37_contigs__length_190070107---126137266	dopamine_4HPAA
TyrDC1.1	15.172633	39.372498	0.207673	2.117946	0.047799	0.061966	0.326932	0	15.805737	11.574539	4.476397	33.166428	3.207781	10	10	10	11	PGA_scaffold3__76_contigs__length_257455882---53401724	dopamine_4HPAA
TyrDC1.2	8.360689	10.737248	0	0.453664	0.014225	0.01555	0.119851	0.058636	5.08196	3.308309	2.440573	6.3039	0.308544	10	10	10	11	PGA_scaffold3__76_contigs__length_257455882---53559643	dopamine_4HPAA
TyrDC1.3	6.978609	11.22109	0	0.428833	0.00479	0.059952	0.210568	0	12.782239	9.543178	7.888764	11.758018	0.21329	10	10	10	11	PGA_scaffold3__76_contigs__length_257455882---53569187	dopamine_4HPAA
TyrDC1.4	9.238065	19.151865	0.046204	1.417497	0.02214	0.076612	0.331516	0.040742	19.935701	15.660921	10.998841	19.545248	0.850804	10	10	10	11	PGA_scaffold3__76_contigs__length_257455882---53616977	dopamine_4HPAA
TyrDC1.5	6.230539	11.015735	0.001266	1.045567	0.000922	0.013303	0.048446	0.000203	12.261242	9.937076	6.740843	11.802938	0.482576	10	10	10	11	PGA_scaffold3__76_contigs__length_257455882---53641187	dopamine_4HPAA
TyrDC1.6	3.176224	6.286703	0.000323	0.45839	0.000095	0.00262	0.09726	0.001213	6.752593	5.445917	3.6669	6.611986	0.295221	10	10	10	11	PGA_scaffold3__76_contigs__length_257455882---53680588	dopamine_4HPAA
TyrDC1.7	12.617372	30.668283	0.010023	2.160554	0.018661	0.026908	0.485825	0.063004	31.675589	28.145855	19.454887	31.788282	1.344196	10	10	10	11	PGA_scaffold3__76_contigs__length_257455882---53705074	dopamine_4HPAA
TyrDC2.1	0.067473	0	0	0.121615	0	0	4.31832	1.295095	14.342679	46.598358	34.860085	9.019775	13.068597	-8	-8	-8	-6	PGA_scaffold2__79_contigs__length_296818236---273425848	dopamine_4HPAA
TyrDC2.2	0	0	0	0	0	0	0	0	8.884434	15.908511	10.322989	12.370115	7.393834	-23	-19	-17	-12	PGA_scaffold7__77_contigs__length_204232760---162836382	dopamine_4HPAA
