# Supplementary material for: Gene clustering and copy number variation in alkaloid metabolic pathways of opium poppy
Source: Nat Commun. 2020 Mar 4;11:1190. doi: 10.1038/s41467-020-15040-2 (PMC7055283; doi:10.1038/s41467-020-15040-2)
Supplement: Supplementary file 7 — Source Data file [file 41467_2020_15040_MOESM7_ESM.zip › source_data_file/figure4.txt]

"norcoclaurine" "N-methylcoclaurine-putative" "reticuline" "1,2-dehydroreticuline" "salutaridine" "salutaridinol" "salutaridinol-7-O-acetate" "thebaine" "codeine" "morphine" "neomorphine-putative" "N-methylcanadine-putative" "narcotine-hemiacetal" "noscapine" "narcotoline-putative" "N,N-dimethylnarcotine-putative" "cheilanthifoline" "protopine-putative" "cryptopine" "allocryptopine-putative" "dihydrosanguinarine-putative" "sanguinarine" "chelerythrine" "norreticuline-putative" "papaverine" "laudanosine-putative"
"TyrAT.path1" 0.232358733980442 0.131799839837775 -0.481275822840242 -0.228172601493473 -0.510931985060037 0.423202465022741 0.278518046259187 -0.642213303322655 -0.323791561112368 -0.388928916672856 -0.521559257351272 -0.206291257473375 -0.187622504270823 -0.481254606186584 -0.444006621874376 -0.42335304511042 -0.421551327826788 0.206857565014865 -0.00708112632767182 -0.0450150380665313 0.168915166503729 0.0956878759652114 0.256617134891589 -0.259329069337618 -0.463766114310618 -0.2680267638383
"TyrDC1.path1" 0.132840398145437 0.12281351928372 0.232908893373835 -0.177923578343899 0.0242968119641864 -0.314341055375863 0.279696144716652 -0.316204078055902 0.100836332956946 -0.342628128842192 -0.469047980612745 0.440778717929595 0.189903151565039 0.341466219690589 0.332412418959011 0.351271318440315 -0.0348695241702202 0.396238070386676 -0.426510872252629 0.215273702960074 0.395538462678886 0.467084770073739 0.265428833335174 -0.237192382873332 0.153934281230733 0.201862902769701
"TyrDC1.path7" 0.0407664746464922 0.161928338173959 0.186517948133206 -0.306093918267424 0.062101332364326 -0.322854291938134 0.1798390984397 -0.250878466263189 -0.10193441882013 -0.425070115854401 -0.467551418091925 0.519101638001224 0.0783691697007535 0.294973781320162 0.279594522125099 0.308985681762432 -0.164795958526828 0.378891670336573 -0.471253338614913 0.0254926082452 0.401964888009557 0.625971196106229 0.179222624051585 -0.423788793535874 0.10848452539263 0.127186640135591
"TyrDC2.path1" -0.407435342243448 0.147775757707921 -0.181774754798791 -0.855607088203473 0.344515169674284 -0.39136362598788 -0.391207438994877 -0.020737007747171 -0.455555069195873 -0.733602534960357 -0.399589406044076 0.0867105663707612 -0.269348554897282 -0.0621091950900156 -0.0959870818922079 -0.100460205081373 -0.464667471998738 -0.0229327443246576 -0.640804199170514 -0.0655296756705764 0.0559820805977263 0.465121187479546 -0.26314647175438 -0.737147419706207 -0.16348078797615 -0.469727794393136
"4OMT2.path1" 0.717230137921391 0.224769664633213 0.0465650253481991 0.457139689286023 -0.455952734964289 0.427279515826416 0.638584759754067 -0.538454113909267 0.278601801405904 0.284403653864363 -0.128877978285174 -0.187391302600624 0.217820675365977 0.00200168720234323 0.0577200676415928 0.071756518117757 0.15696556199083 0.167657154326136 0.154176956187524 0.0542795627286988 0.103994312884931 -0.195310828206196 0.31137632121415 0.422969226966616 -0.0665918177041982 0.255935667089777
"6OMT.path1" 0.386585448975717 -0.0316549866478551 -0.353407618410261 0.0162158442354369 -0.420867011445146 0.0210334593878815 0.248618543947509 -0.414932947040542 -0.0528089310876216 -0.261458357602713 -0.422583182382851 -0.310144448529561 -0.000693462825745861 -0.352517619873617 -0.32424694873682 -0.305028851385817 -0.177681629277225 0.370662812996644 -0.0785636566861937 0.26914753452698 0.296142084302027 0.00741807913949395 0.480348289116159 0.0721417112069402 -0.431948043594226 -0.026535685190191
"6OMT.path2" 0.52703777911917 0.131297215604032 -0.101749313556732 0.268025877202809 -0.504072191318152 0.277305809432078 0.484520944865698 -0.596211101750257 0.179192853885473 -0.00446194697241324 -0.333615459247902 -0.255982566918451 0.183540374795304 -0.115701611563047 -0.0740209300554685 -0.058833776368475 0.0561803767178049 0.280021892235377 0.0443078090141075 0.246634371056787 0.186134479967303 -0.0577275398270087 0.48097384371674 0.280157633859205 -0.225181660287039 0.0965430675791973
"CNMT.path1" 0.47002221127931 0.153596307540648 -0.0128876515896937 0.0318576970460415 -0.181628649562233 0.00203765293553132 0.408900273197005 -0.467709726549322 0.0911073858856388 -0.242158194852283 -0.411804754664041 0.0789904154397685 0.102704562592567 0.0175841742205787 0.0413944830027387 0.0750864922423868 -0.169185476204382 0.461598232425495 -0.178592133702055 0.0964552164926918 0.410576233418104 0.330380378763917 0.466937515579748 -0.00351926354603465 -0.161779282634151 0.190276981894176
"CYP80B1.path1" 0.610850439805846 0.121238145724263 -0.0251438246918335 0.435748051447615 -0.428844836375246 0.317886839875292 0.52899595464807 -0.43872352124693 0.240814422446752 0.1958516623011 -0.140022349562758 -0.23337578878832 0.242427338432922 -0.0686761610386223 -0.0220387269648057 -0.00714012858666704 0.15682733589061 0.265400639414015 0.19525793435169 0.154691564507161 0.183710113258594 -0.160816254550742 0.432943941416992 0.452566191382154 -0.126291368711765 0.260863304396157
"CYP80B1.path2" 0.575242649523815 0.0475797739741149 0.0474774928808627 0.483362247426221 -0.301803054313409 0.160652168816161 0.431525509204022 -0.275248803686045 0.273424656009112 0.16405138777462 -0.0800242003528756 -0.106683307928838 0.267216641366913 4.22079792388822e-05 0.0348493791096841 0.0645673468944474 0.150604320185342 0.428281951662024 0.237585562531384 0.171107506248035 0.334345883882505 0.0197532637370257 0.579619616694235 0.47641083754292 -0.0645100920267704 0.37508753119982
"NCS.path1" 0.50855970489446 -0.0796108470528281 -0.01640290762225 0.524292243336386 -0.334923698715239 0.232131825776556 0.447857776815986 -0.233122348010501 0.266836417041054 0.214681070649545 -0.0190639208357739 -0.106372213587353 0.275872608047987 -0.0763803625643185 -0.0394472277147323 -0.0176376048863456 0.162154650614965 0.401977866882261 0.352864089955046 0.147482514296439 0.307038045900177 -0.0922817582004451 0.565298445577902 0.497531235038053 -0.127191405819841 0.422785724545305
"7OMT.path1" 0.65434806676923 0.225719764663967 0.394442364535543 0.678301077192466 -0.184715936561449 0.721471163924796 0.65618114334303 -0.292913599674829 0.558853189910389 0.689234087314997 0.422698914188684 -0.105123876247298 0.60725542049218 0.327166840437605 0.395355888437823 0.357852544501093 0.585953208845309 -0.214703261748822 0.488939267823748 -0.150189642190153 -0.26033400595239 -0.493113728243688 0.000716586445065939 0.728424656764672 0.291315626391483 0.430521458209132
"NISO.path1" -0.038605688387727 -0.05742860879536 0.614796924785812 0.499132258618959 0.542198358398238 0.234814425467812 -0.0373724322043894 0.536358763853687 0.522434543996634 0.665771395180092 0.86561549736818 0.200093982063895 0.481966100224921 0.554457088853339 0.558163989513007 0.518247335020554 0.596395489830429 -0.265696664902334 0.53293628247611 -0.193945421053625 -0.239389986673056 -0.295918635820545 -0.259151717527092 0.57718217693109 0.608321996976073 0.472280850405374
"NISO.path2" -0.0391217929519901 0.0161126889184855 0.634705051940374 0.462656677204569 0.542209936213803 0.240282269463583 -0.0264160008139054 0.49957113522964 0.505382631976736 0.667502882313875 0.833619950407853 0.187358395736593 0.460224642430427 0.581763071043774 0.584830397618046 0.543975089920932 0.599877831944074 -0.311273214769759 0.472752801275891 -0.19609598118277 -0.272276060324678 -0.306602127903826 -0.329296627459305 0.551689019070492 0.642982401309053 0.430081244584079
"NISO.path4" -0.110850461849559 -0.0489547501382551 0.601291962975499 0.427141628100181 0.56866818398453 0.181316273775661 -0.0751065874002465 0.54833030197287 0.486701452055793 0.620160848454327 0.822926507874548 0.210629657576045 0.445321060661513 0.553278109331171 0.550746202762637 0.50888071353063 0.574377431583821 -0.290313605465297 0.475025413074104 -0.171255213243984 -0.253377553629662 -0.289910364792888 -0.308897653608241 0.518800258692803 0.621645562989893 0.426724539222622
"NISO.path5" -0.0133023918529671 -0.0702845088313133 0.570500074709793 0.550781487107059 0.530976939804796 0.146023953265409 -0.0433489647065802 0.578705595306604 0.547409907600113 0.717618932094537 0.857123509188267 0.176954594498923 0.361840842061299 0.497266708073497 0.495889859141088 0.462803314504407 0.540106888390682 -0.310766372599706 0.522789224928607 -0.202751244588195 -0.295319098561426 -0.32014586244149 -0.254977747707494 0.600141149289225 0.585677470661327 0.453242259651152
"NISO.path6" 0.0309759188925644 -0.023340004638118 0.633017660912376 0.455950842934878 0.479127467549952 0.300243188307651 0.0399696090795063 0.446033977895707 0.472709571793182 0.622566515397078 0.830271503323803 0.184818978901654 0.621117274059056 0.590250005496618 0.6048174535243 0.556965234829094 0.664132579311165 -0.228299095804513 0.473477131754123 -0.196730525482417 -0.191798638466636 -0.298337578493243 -0.266331416303923 0.558282328205851 0.569819589637158 0.50170312809284
"REPI.path1" 0.709314985159625 0.335504716245864 -0.0800577291255979 0.253378232701847 -0.543906812480251 0.327073636517763 0.634058578800588 -0.669975123287668 0.183084841246857 0.191342876179134 -0.316747828878994 -0.358610421794157 0.0822671918354987 -0.0905985713238249 -0.0363023321847073 -0.0378891572221295 0.0867119448189428 -0.0592044787524434 -0.130343270529559 0.104763024696457 -0.104298768479019 -0.323730025934361 0.102333098700566 0.278424042962161 -0.164552669954308 -0.00274326759858504
"SalAT.path1" 0.509680883219841 -0.158803702413226 0.0301677305102918 0.663848850177669 -0.256855835117412 0.374458102189757 0.466580934399504 -0.0848015868699095 0.432513293184852 0.47333529358235 0.286572240263555 -0.161580272761677 0.39378968343137 -0.0555186200210271 -0.00777134476869408 -0.0233603880537228 0.33618781315124 0.0602721270620894 0.564739328166017 0.0170222801196839 -0.0427015738289995 -0.406731490708741 0.363533157604554 0.684368601912037 -0.0435471343371784 0.441970287630036
"SalAT.path2" 0.670914897863424 -0.00713788866388546 0.128777409412277 0.718806581809997 -0.321968378458833 0.481531732449185 0.51587424344944 -0.17427710829534 0.436067327340488 0.55949714043301 0.332750417160573 -0.202518608108679 0.427454691936678 0.0336400543830705 0.0930221641830232 0.0824950559094098 0.393309097102401 0.00779466772061243 0.512802055660451 -0.0711853464290251 -0.089139642652395 -0.375277861139489 0.309698246833255 0.705129100531098 -0.00845519246666417 0.412477512315555
"SalR.path1" 0.689096939378701 0.0332340681834066 0.00401188614511067 0.622334557941967 -0.415771624868706 0.450537546496875 0.567405078217349 -0.293906322897693 0.365029702571757 0.500093195895186 0.148342285308916 -0.257264980536977 0.239191918784095 -0.0812029651903127 -0.0226226324032653 -0.0270363746334655 0.256388296208269 -0.00462430757491996 0.382258667379205 -0.0118247443834236 -0.0809163637222259 -0.447701778592866 0.236600169741726 0.59660284734433 -0.0760802932326297 0.311708155267468
"SalR.path2" 0.716397508072366 0.104591885186652 -0.178055755673987 0.329720152838506 -0.536311235930173 0.363637435607615 0.596380862584699 -0.47851375530052 0.166358633204227 0.21908857793548 -0.128264983591315 -0.299006983633796 0.193198816310926 -0.213200002019221 -0.150008823671828 -0.163856504925711 0.100491600865888 -0.0574413717754323 0.117080352695592 -0.0259963267744993 -0.130999288824208 -0.367924645481909 0.192923129380581 0.339793125729916 -0.249027932432394 0.097479113998971
"SalSyn.path1" 0.622895992347056 -0.0884459514818163 0.196639889737939 0.650603993221559 -0.199995254233233 0.295754722462082 0.608642205849378 -0.120327736096481 0.513454192971162 0.46170374589542 0.248608994458004 0.0661154606849599 0.556181559480923 0.147467798484925 0.198607340845732 0.17715820750731 0.418987566414011 0.0792936947280477 0.467073383156152 -0.0184231727065022 -0.0160950133621272 -0.301037756443083 0.352341341395689 0.653556402091228 0.125969960851131 0.563207053775451
"THS-1.path1" 0.614718195542572 0.0694671739251557 0.120397601911916 0.603809786419377 -0.214469775145298 0.420904967167173 0.57727840486913 -0.311717566448794 0.49465006982633 0.484551637815865 0.12606688612457 -0.177643615967107 0.188061841447206 0.0459261660812046 0.0935396236205316 0.0966902341858658 0.206681713122497 0.0813845907019857 0.335671315706315 0.054147243984409 0.0253287532267721 -0.386210413157388 0.230165792293966 0.593456710064258 0.0195602761174647 0.394215674712542
"THS-2.path1" 0.376970317597043 -0.251042054640987 0.322326426883937 0.837067597497615 0.0493017116907491 0.251794914875485 0.321287835631114 0.383903877705238 0.537824503792683 0.780352301732609 0.721544186597129 0.111252592814939 0.499565437247171 0.215091555781004 0.246632847875368 0.222282159976506 0.558330582253198 -0.100589520932934 0.725262274579763 -0.188927384889424 -0.167917427630035 -0.424050469394315 0.14468708219288 0.794082504382343 0.282364511766193 0.660574005901855
"CODM.path1" 0.168489032122713 0.0191414388271953 0.609538601976191 0.772709807651088 0.282265832679984 0.378554102594098 0.208223441403582 0.341839322115555 0.628804881314122 0.896910718835082 0.818802039510049 0.0545980917981344 0.458696697418985 0.513081094490694 0.529640734347158 0.501105855546947 0.680800481257867 -0.280575768017671 0.598239712214382 -0.154472647417653 -0.285081638529774 -0.453615482970667 -0.172238370678601 0.788535842212094 0.54243838978005 0.552570225011742
"CODM.path2" 0.208340759463132 0.0250873290922839 0.608894221604533 0.772700141964934 0.2739029871984 0.379177931857536 0.237817809152848 0.339830453056806 0.624813239889778 0.909615988127851 0.821415886342981 0.0715458096882841 0.463768150832523 0.513822928155354 0.533339292562243 0.503244301671425 0.679483945305058 -0.297514914377765 0.587264352771159 -0.184169583654892 -0.297952889035368 -0.467530660040838 -0.196270808857046 0.781377353986921 0.545689774268814 0.563460770547849
"CODM.path3" 0.181096605169987 -0.0125029306390722 0.600533735103611 0.754693582124019 0.302785434978206 0.371008834737108 0.200129526903324 0.378067012920627 0.614402140275954 0.883685386752345 0.846047731579387 0.0911275735815729 0.474701293244904 0.505486176843814 0.524099088856938 0.492935807205464 0.66827778336781 -0.281421237012907 0.610313707232962 -0.194188449521284 -0.282852448473539 -0.445811975857058 -0.182459107633272 0.765293358181928 0.53873947898088 0.566473750808113
"COR1.path1" -0.233659883039421 -0.509664401020956 0.371217525795476 0.513791473593555 0.476605539695547 -0.236770997855615 -0.201435732419314 0.780440405945956 0.457017588148462 0.371773803571357 0.684108251793175 0.436559811018642 0.428782086226702 0.318022055417119 0.292301429357247 0.278442929051764 0.419768335633259 0.13585932478754 0.653928684559548 0.0133251975014127 0.0711018248097051 0.0192617093401273 0.293691095954707 0.499571648417856 0.426609310295618 0.600878287507953
"COR1.path2" -0.219793141124318 -0.521347745454164 0.364150141867376 0.516331331000301 0.469809200200039 -0.236950066735761 -0.205980299508985 0.780880941069971 0.463382074712612 0.369696848493871 0.689013037308449 0.422553986500544 0.435862678277407 0.310246090429775 0.285924826251158 0.271026001968432 0.423166735536341 0.13876653921774 0.656212557228892 0.0244166251698534 0.0719734932538928 0.00782197428771472 0.302017119236232 0.506730111682384 0.417052300672643 0.597312126627159
"COR1.path3" 0.35417525802466 -0.253494029429368 0.495798128354839 0.847478125498576 0.128153576407799 0.325502137805519 0.142443450205908 0.364601792114961 0.620473407128045 0.647425185586377 0.775399528877824 0.243113809973517 0.591518179241603 0.383135925142 0.412437543054815 0.410859203003459 0.560326919093738 0.173347430123512 0.824825526692808 -0.0875431687854382 0.0812153663935357 -0.0945599227653617 0.40459284647753 0.76201630739042 0.420032325575243 0.661191171187429
"T6ODM.path1" -0.0880790695613947 -0.204960512771247 0.592203054698983 0.72648040784408 0.405149397973154 0.157207789532565 -0.0418850506874793 0.502121171085845 0.67815283690008 0.660367557106768 0.778606368394132 0.151764793433006 0.526043489862579 0.509188522117092 0.50173950892846 0.482504920382794 0.6624456752515 -0.000562092735677179 0.707591223478631 0.1082313670847 -0.0550478585341848 -0.221764994785671 0.170794135180332 0.788367077526299 0.569556662766613 0.57749756584504
"T6ODM.path5" -0.0499956925924501 -0.200695281706643 0.617605629542833 0.739086701895162 0.38030812276999 0.1869778941208 -0.0201615385903261 0.471168786490206 0.708384367229848 0.68781292720332 0.798335281048613 0.139806417166875 0.55925560760778 0.536344233520573 0.533383304381593 0.508951342937088 0.698157622759332 -0.0429263950787505 0.690225536820839 0.105026315327214 -0.097955367538664 -0.255318390048773 0.144356942522577 0.794158258649649 0.57042191821368 0.568239930454162
"MLP-1.path1" -0.392544957715102 -0.625305352827064 0.0434542232927856 0.0727395106307275 0.596170535748012 -0.340147029162852 -0.395108290988869 0.894578085587448 0.0845617272837418 0.029831216938245 0.599070114485597 0.412475631761681 0.240051467575432 0.0213300383689588 -0.00638509132039995 -0.0337248092485724 0.0803344502044667 0.0725681027562966 0.484370753345827 -0.199475266921667 0.0586062729215975 0.0698239902150701 0.0920700531244078 0.108201326640909 0.128776435204284 0.389678335756705
"MLP-1.path2" -0.543605007307891 -0.642086687984303 -0.24289497978416 -0.375721493906357 0.528552548293693 -0.482028718733738 -0.515354755304308 0.783860580985944 -0.200190935771418 -0.318661653778203 0.313100201514179 0.321801521866692 0.045110761864391 -0.206367319685213 -0.239005082282657 -0.28439844873689 -0.168343220397516 -0.0740804787085974 0.149866640022414 -0.181841933555799 -0.0541179216358172 0.051877864061267 -0.111926104133986 -0.289733604016501 -0.103259695078446 0.0399902085976556
"MLP-15.path1" 0.12433268239551 -0.108852955773857 0.66762995083857 0.878615478349181 0.14683042955703 0.267186018948086 0.216974311483103 0.206715258445161 0.836851900305173 0.729952434342845 0.632258431392645 0.141167221688284 0.66981882042223 0.593451075666317 0.601618227416785 0.581095812208902 0.802107021101454 0.0143671619915307 0.694657533837636 0.243359305262312 -0.0838338892904769 -0.264222346150234 0.318044000152614 0.908976798374766 0.617359211379497 0.612041084171409
"MLP-2.path1" -0.113363151733727 -0.195053829196413 0.677389516302663 0.734202419978637 0.348584505115083 0.14198673713065 0.0130475472394237 0.366039127702236 0.778452540314529 0.592390379759514 0.668075081053616 0.211542937931978 0.645174347341114 0.619434510881369 0.60927059031029 0.588205320223936 0.744325231027007 0.0703603447850785 0.666200431440058 0.263163860774437 -0.0114002903494146 -0.140367662353026 0.303593970392848 0.796146995278209 0.627772138794038 0.589700072288412
"MLP-4.path1" -0.48684989212399 -0.333709002302169 0.183522003650405 -0.0459338269900986 0.641604595283874 -0.442998861640863 -0.3526794533062 0.795664318384757 0.130393571345611 0.14990668528912 0.467919891345688 0.318316780671971 0.115385884361244 0.20384366312204 0.161380326646895 0.117458560551427 0.20047677143096 -0.253832164015308 0.156811653046872 -0.0610327647638582 -0.200510608562828 -0.16604131697222 -0.336137320236963 0.07438891192546 0.376250948803567 0.20807973773066
"MLP-4.path2" -0.311634132372001 -0.390012165613088 0.295402201981377 0.26354933234153 0.625021804913843 -0.230752187021893 -0.22843281042119 0.81808848549036 0.311377499685635 0.396792019152805 0.705013583398124 0.294011129909328 0.266328690283316 0.265171155360257 0.239716288754193 0.199186349148644 0.340529746412841 -0.191241881944282 0.416382564467043 -0.138680849731139 -0.16504047289745 -0.24485963290306 -0.209358810957422 0.341309980911495 0.379974238809183 0.437801434432063
"PR10-10.path1" -0.0126141350458445 -0.0165906073825669 0.656452390835145 0.521095686416498 0.440131389956397 0.101354026655238 0.0966720498796156 0.368645900676412 0.71369379702552 0.687906650864535 0.696885031867332 0.0829600399127966 0.587964043195657 0.636005279984536 0.636976891137172 0.573743841187702 0.767555630478293 -0.397700536521574 0.356237447752305 0.0871470672856777 -0.398549772419847 -0.483896093047343 -0.261534679903947 0.689196546220269 0.651400583509858 0.420931218241557
"PR10-11.path1" 0.0498717599798965 -0.0492224029709076 0.645621166110086 0.736752732680379 0.32790662659731 0.291566147857595 0.148665453710369 0.331835987085179 0.741939363566057 0.786107585295608 0.758552163657594 0.0529561089738933 0.594711272428635 0.575830676322555 0.583989770414403 0.543393357692133 0.7751919356604 -0.214828748601064 0.608524782525303 0.0815586020066243 -0.247582350728009 -0.442166332028238 -0.0398204410628176 0.843919203183789 0.611960996457361 0.54119482043183
"PR10-12.path1" -0.107061234667174 0.115618937427874 0.694662717401415 0.468813456362822 0.344403250672948 0.298304728375764 -0.0111267215554882 0.18048041464726 0.68119226595709 0.632099903973892 0.644398167065543 -0.0310045173815856 0.52685477920926 0.667292616595525 0.667645626817165 0.613968630772011 0.757631627904722 -0.412407236141165 0.342163407351424 0.157652290715729 -0.419188431801217 -0.399905479937429 -0.252669406212666 0.619159615265154 0.659080749586812 0.212055006411293
"PR10-14.path1" -0.548996226934379 -0.647642257610326 0.0577476983888853 0.0976600302623263 0.568768128312093 -0.370189509776305 -0.382778488906635 0.842544349253982 0.19256843227691 0.0800538276523511 0.517490562577344 0.380705523607041 0.181543650559232 0.0447530569458833 0.00432475731205145 -0.0295445552165866 0.140764824917328 0.00345527808865369 0.476970972966814 0.00276155207465005 -0.012365239214415 -0.0777413665940027 0.0519957334189738 0.15479239194701 0.211848615522594 0.350687941667661
"PR10-15.path1" -0.18772918991297 -0.450675925442266 0.497410610733985 0.590980103332763 0.346806488240615 -0.123410475790045 -0.094348371157292 0.53872081295588 0.582986171041622 0.312383852183313 0.573050300519761 0.444113976598447 0.646136584979 0.460387286913781 0.4408019459439 0.429957938872061 0.562260265681798 0.293865100869301 0.669234407063085 0.197662672052316 0.185140938035619 0.140397799565584 0.536780030613044 0.582475334083174 0.468325536529999 0.645967441223833
"PR10-4.path1" 0.0910166093260902 -0.150012867518724 0.711176063576501 0.826617584805287 0.212583993224114 0.219642148337098 0.158209780026998 0.259810693107922 0.807905519309248 0.643045283870982 0.661183605580434 0.230778250565836 0.759015931126221 0.649756239515705 0.655762023507551 0.63509000278437 0.808249028806657 0.0869016606175455 0.679806008519027 0.209161357114213 -0.0147030401247363 -0.123482113037341 0.37692310587457 0.849610679700677 0.615043225467796 0.646695027761665
"PR10-5.path1" 0.129085074926916 0.0226716843527356 0.606098211154918 0.716393530461016 0.29435548636262 0.427390227304963 0.104724562101257 0.329932998266771 0.622434634402471 0.851816459210618 0.843987480219196 -0.0195038941144307 0.454049054142335 0.509182800719969 0.526908310031856 0.494866781088691 0.681137761312055 -0.296686502283697 0.59487273388973 -0.104366824118632 -0.298292563383203 -0.463275543619622 -0.192050919087671 0.763156576159107 0.540215652563519 0.452422420431378
"PR10-5.path2" 0.133168750325784 0.0129733707736732 0.596772621503165 0.712620059700905 0.301481298999009 0.42830649556519 0.102040649834434 0.344726734467183 0.609941022219097 0.850412177278539 0.854404271215221 -0.00840765327350235 0.446266300587757 0.498083314834364 0.516344639618324 0.484834482798406 0.666041344802992 -0.294512014823657 0.602609649245045 -0.128752362049501 -0.29420317820624 -0.457767428140855 -0.196622021122292 0.752909604957555 0.531436327777166 0.458706719028864
"PR10-5.path3" 0.133590750498875 0.00635716042828218 0.590652303047423 0.711722211890358 0.309657060251064 0.422222400051628 0.0930247930237339 0.3609457534261 0.600023130458187 0.848262684526493 0.863040183831444 -0.00158440142695418 0.436845231638626 0.489945143430958 0.507907807335462 0.477715434188883 0.653198525406354 -0.288902961311883 0.608230173025956 -0.145301378265416 -0.288159650825099 -0.446159917753523 -0.194260688244623 0.746847619278872 0.524929558746246 0.462322928055093
"PR10-5.path6" 0.0846698206714175 -0.0205063197481258 0.585668246436457 0.693242100294819 0.327153110398369 0.399588393557849 0.083991719291456 0.378591446259666 0.596042128068107 0.829255999825489 0.853737277229753 0.0243012101577587 0.44273268290282 0.490273659232654 0.50494509368927 0.472677060541739 0.653102650422722 -0.285607696317091 0.61070589017909 -0.132612432147596 -0.284226754371903 -0.442971783078143 -0.194074685300932 0.731734237301815 0.529226818679373 0.470809563078492
"PR10-5.path8" 0.0512981183536846 -0.212281022276879 0.51539529912973 0.604381255464536 0.455886935479804 0.225157624153709 -0.0259888522805018 0.609565601680699 0.51108347828003 0.704274776685853 0.9274380270665 0.205999325632517 0.465521584808254 0.428243075523804 0.438777020573269 0.405032353617819 0.552533608966238 -0.199525902901387 0.650668296860397 -0.248740042137443 -0.198690644227387 -0.309807705366966 -0.135174095501516 0.617930580855221 0.484463195919567 0.54576550102232
"PR10-5.path9" 0.100554036368301 -0.00558473608071164 0.594873115212892 0.708757125373558 0.329955356546735 0.370559976619928 0.0934841536096154 0.38505221724085 0.607300654469927 0.844973803528781 0.84845277798721 0.0150897694355057 0.439867213705357 0.499648536050784 0.513246230064653 0.481979582454754 0.663905530252951 -0.288196546854423 0.593857479553121 -0.122314395286706 -0.287505254272993 -0.448006338034472 -0.193627984446625 0.752498756030817 0.538478569447979 0.479973270868781
"PR10-6.path1" -0.1847262013698 -0.448743830392533 0.290154399891505 0.319191200830192 0.566042335278838 -0.113305575187604 -0.189695130152163 0.806198027121677 0.350687005198588 0.407492944887889 0.799119789785252 0.329309503711806 0.401480671074562 0.249495496428682 0.240890821502391 0.191085436247068 0.379785002147857 -0.204062831745713 0.548559074211538 -0.222274870041152 -0.205924197764686 -0.241077624015885 -0.129716620576244 0.381295122325913 0.363980984437707 0.460780191146333
"PR10-7.path1" 0.0167252982367364 -0.240133888085729 0.589835336735393 0.818697403081233 0.319263621745244 0.150362314082586 0.112431212540563 0.464205021431303 0.682888972995479 0.723013004357424 0.757237301126771 0.238212208992025 0.548980242283714 0.502722416080861 0.500604927676257 0.486676177780907 0.65805680348649 0.0295771397993906 0.706555477035972 0.0148763302652795 -0.0351936560442898 -0.198198101284552 0.223126911459876 0.795350270010238 0.501305815424378 0.704329422708599
"PR10-8.path1" 0.288286556595082 0.740573096051066 0.443422387701449 -0.21868901200246 0.137130874227901 -0.00543211832129466 0.127150013108196 -0.396764559890219 0.167981601808314 0.0411984973395016 -0.191288557952305 -0.215615052330401 0.0974657414268403 0.526412671241572 0.535284821555266 0.518288630595774 0.242938944004903 -0.287999483943141 -0.653058031963086 0.185790008387261 -0.196106801592936 -0.0645345938702076 -0.480007097539378 -0.00222176471801116 0.422663118873121 -0.27156996964267
"PR10-8.path2" -0.280141406115724 -0.164768337975784 -0.531050213383446 -0.751082366931217 0.0150560286674572 -0.683469358211402 -0.490923600745239 0.105304471708647 -0.569806885781849 -0.867522130645973 -0.577448427176542 0.0958429521929946 -0.470159954093667 -0.444360372957979 -0.481392550852029 -0.452934911929801 -0.657182518203406 0.269985767066577 -0.49900389393868 0.131584291574777 0.273112249652758 0.537162222323401 0.169536524399488 -0.738122747657461 -0.34599399564647 -0.500044657656049
"PR10-9.path1" 0.542192393424757 0.554249531667678 0.66692874081352 0.179604854327714 0.300851922393273 0.113869929315728 -0.00384877790593696 -0.0986157131729574 0.50644163298404 0.34346139704781 0.315248647092132 -0.191675495079489 0.27290425947048 0.671382370499885 0.697678054327612 0.688025744080599 0.425002371009925 -0.159455320240166 -0.249029518869649 0.167326625642372 -0.103919099673401 -0.108622785341669 -0.280397778417702 0.361873761566583 0.60114693055896 -0.0296154662214636
"AT1.path1" 0.563608788200605 -0.0179987010814094 -0.188552900026003 0.236813513568652 -0.521573193566852 0.314716146175229 0.463400414922585 -0.472757119007739 0.203213552524211 0.0431525891590439 -0.180609838333394 -0.267944264013833 0.303971951649135 -0.199758966259198 -0.143224028089434 -0.166352877639688 0.141877139220446 0.0448133481987135 0.159814965627589 0.18504504793036 -0.0533926096374678 -0.30883528849315 0.338285588547696 0.306223152498525 -0.20970893231905 0.0366646391006684
"CanSyn.path1" 0.688391337899204 0.129550479074831 -0.0398620659766028 0.375765044106243 -0.465898408359601 0.387372791902369 0.668362399246135 -0.504170820785741 0.240982573413586 0.213417798771096 -0.149181229318405 -0.119452976303336 0.282683761377188 -0.0653447704670172 -0.00649700676685787 -0.0109473043501332 0.145242182396213 0.0952930670842396 0.171082306196808 0.0107317179168674 0.024732182808376 -0.243114486722687 0.284973287703163 0.36284178638679 -0.102195857388087 0.247544646660637
"CXE1.path1" 0.73882210262062 0.353773540024083 0.0969518832970224 0.434223216163771 -0.554401772058498 0.479646560330163 0.69075023060011 -0.672353557730701 0.33063186397364 0.354880187681338 -0.160579714898088 -0.310067794414415 0.272577663548121 0.0705286696284382 0.131384712619319 0.123585867349456 0.291767393342169 -0.0849323136040101 0.034737844705402 0.103723103675681 -0.148668759751225 -0.353523231666272 0.143805955273359 0.445232679223105 -0.0147302382415032 0.104164548693679
"CXE2.path1" -0.0921397086806516 -0.111878285477491 0.647254773571677 0.30052755954757 0.643250950363204 -0.0754131341871635 -0.0454394959729351 0.548333467370275 0.569001817724369 0.446702788725417 0.693681907776594 0.338946317092955 0.608010668808967 0.658503738510452 0.651334015653915 0.592704351581766 0.623658880505757 -0.235903584334044 0.294884949689366 -0.0197378008583477 -0.209916527731027 -0.218250417226257 -0.23835532341759 0.457839045766602 0.677982267288866 0.46500227292959
"CYP82X1.path1" 0.537055613340443 0.0533052623026425 -0.134305667018119 0.252925916461925 -0.471480427259081 0.32040396308234 0.449840423521625 -0.542138166083732 0.190148649312512 -0.0140220372278926 -0.263065717346895 -0.223776908230382 0.191644056371667 -0.154684846141762 -0.107580567383259 -0.0985891684421335 0.0269348099673865 0.26778833016329 0.126222113628306 0.208120554668077 0.174680666457939 -0.0923789938409872 0.470397190397861 0.264823620581685 -0.223739853752186 0.0947593231417609
"CYP82X2.path1" 0.488883732273535 0.108047088654678 -0.146104209394268 0.171199204111816 -0.478559704546165 0.351582409978078 0.444711638604 -0.5940070103695 0.137144584288431 -0.0814943527708064 -0.31599226657397 -0.240683268383635 0.22299924379217 -0.152131169710621 -0.105075866489752 -0.101555422846613 0.0326193615714098 0.244855143723202 0.0928683337602601 0.216047644309288 0.156647875100218 -0.0760172581047993 0.439767455044755 0.221492000828922 -0.217230067415213 0.0354184422687758
"CYP82Y1.path1" 0.500871174132223 0.157908001097601 -0.197028420354213 0.105320014418899 -0.454337004100215 0.294716154680021 0.404894994943622 -0.591000219573775 0.0654942612588037 -0.134771892043783 -0.377298038093872 -0.266423165877417 0.095374401092932 -0.203580033216296 -0.160269851860137 -0.145398913154698 -0.0779559888989086 0.278412835482486 0.015404794086351 0.199766379601187 0.205378280849788 -0.0265867553396739 0.414395457335488 0.15384856955641 -0.249161740660661 -0.0170997739619101
"NOS.path1" 0.386555687053398 -0.0917914562068326 0.441555115512515 0.57040040611961 0.334418250473234 0.208927868368638 0.331335185304576 0.401521100041751 0.600688576679338 0.730439801688743 0.755427713534671 0.15104789686297 0.584524850423312 0.393289086854383 0.42959848705856 0.364380827418097 0.602723268701154 -0.380369256215063 0.49798963749616 -0.242275126781424 -0.377987307490981 -0.578506568567806 -0.260171867418502 0.69010075146486 0.489198039356778 0.560556702323461
"OMT2.path1" 0.503775064775994 -0.0143159827364956 -0.284787062659124 0.055202262971488 -0.452295652944043 0.152987315549709 0.456075705007823 -0.476322383577708 0.0555527905225438 -0.159495028168186 -0.365271256978868 -0.150341705021735 0.16501620962454 -0.26957563615082 -0.224243050432238 -0.23224733128106 -0.0716739222298594 0.17822324514522 0.0084374881686117 0.142661891271968 0.100572201324571 -0.123484369232786 0.362339713414712 0.102216751874831 -0.289375928746943 0.0351036205075244
"OMT3.path1" 0.493858797994643 -0.0960670122388692 -0.112559012505054 0.399359350915458 -0.398553348248387 0.271721691962984 0.418429636347184 -0.340653128303427 0.323273930825782 0.119390345348234 -0.0665760443166331 -0.214769875181283 0.321507509791971 -0.150041559013881 -0.104878719661213 -0.114841398075907 0.169292292762768 0.162828161245748 0.322140224665373 0.20440516253905 0.0366278103527936 -0.222347074856828 0.504630474878188 0.452318468517919 -0.166107839994724 0.189421624814192
"SOMT.path1" 0.706347212164407 0.216123628011635 0.0128322886857029 0.318675293150083 -0.439142877619673 0.294183143196228 0.667601827834215 -0.560235024778994 0.252411914746521 0.157068156790106 -0.242664568326189 -0.100766899568014 0.250424338366939 0.00656212526820552 0.0598838215149259 0.0617052758716409 0.122973808631731 0.119743444683515 0.0247404022285088 0.0631715278154482 0.0560235373382316 -0.158005652100966 0.27972530063045 0.309063919255036 -0.062469376225773 0.211790614715334
"N7OMT.path2" 0.600999084624851 0.0698976909190914 0.183011000703619 0.622490325918934 -0.35728461238474 0.489250833392587 0.509542915542923 -0.382551112516528 0.577475617307218 0.468811765216783 0.159559391806123 -0.285675281447896 0.44194482636666 0.123633664688916 0.179188705744704 0.156650230861371 0.45497422217789 -0.0292985879235724 0.385538704233463 0.234958971826171 -0.1294200936146 -0.461767885861006 0.295068859635694 0.693646388628317 0.105538840486231 0.254064149997672
"DBOX.path1" -0.385170323516035 -0.421354107714998 -0.238546721228614 -0.23568816371142 0.0340856821644614 -0.394914323179392 -0.386215149468849 0.0963896989794647 -0.233026850897009 -0.646914639902177 -0.378593107155838 0.268230818792679 -0.217758832034309 -0.217424262089327 -0.259563094111452 -0.19037462565529 -0.430926619063298 0.878892048919252 0.00195077552511087 0.384752269291755 0.83374313364279 0.684393728084039 0.725706043370885 -0.356117012330472 -0.254507267637222 0.0625086245718577
"CheSyn.path1" -0.25774381560694 -0.371272727038109 -0.218972704827997 -0.0757724829473551 -0.0109971720172393 -0.274849498833992 -0.307012428932121 0.0865186365251932 -0.212621648921042 -0.550681972070248 -0.280864726640829 0.20913340934144 -0.118014256483271 -0.22841875552235 -0.259809149532752 -0.184933842910057 -0.373134667287975 0.905488737260361 0.144987684848643 0.266828001466476 0.827810740981652 0.724592933539966 0.845565313697698 -0.199216751816871 -0.303728844424568 0.152121216805788
"CheSyn.path2" -0.370836270962261 -0.484842659296347 -0.445694434948662 -0.235530966773526 -0.0375253678945354 -0.342976176925231 -0.322684806940857 0.12108600873176 -0.370258962373361 -0.643066363063911 -0.383211359054434 0.215096417849392 -0.318433940111081 -0.446513868587097 -0.482989977928811 -0.41384743552352 -0.56726969185504 0.822378895293912 0.0884573722131725 0.199494381490395 0.7682306923023 0.626758890451079 0.716434268085353 -0.381259585178717 -0.460226007962279 0.0645033836659809
"P6H.path1" -0.169835667394048 -0.526964932496802 -0.690666418163791 -0.261623542834086 -0.183059128631444 -0.423492566058035 -0.170623442369663 0.14566917677611 -0.47231089216189 -0.573980727736682 -0.424958329883189 0.0939369125652652 -0.409659241346924 -0.693081033784712 -0.713744396292967 -0.665024275462769 -0.640844501116759 0.586805440023489 0.013157678107287 0.0559713310109962 0.539317529073374 0.344728651755342 0.539013471118681 -0.386749803093829 -0.640997836710106 0.0116063250472867
"StySyn.path1" 0.344070690982484 -0.184641427174135 -0.245893010281468 0.017574262047914 -0.155291140750927 -0.0705918620588045 0.0656233542711857 -0.0549289925928742 -0.206020493561479 -0.319791920199773 -0.217518706957832 0.216306130371195 -0.142892054104008 -0.275798668203097 -0.260350138768728 -0.192711824790155 -0.430315406225216 0.713314517801987 0.0955285376967845 -0.0823338101008043 0.676305945342814 0.495156340707881 0.590135722260792 -0.167490475252561 -0.30342584732094 0.222369214364207
