# Supplementary material for: Gene clustering and copy number variation in alkaloid metabolic pathways of opium poppy
Source: Nat Commun. 2020 Mar 4;11:1190. doi: 10.1038/s41467-020-15040-2 (PMC7055283; doi:10.1038/s41467-020-15040-2)
Supplement: Supplementary file 7 — Source Data file [file 41467_2020_15040_MOESM7_ESM.zip › source_data_file/suppmat_table3.xlsx]

## Sheet: Hi-C improved assembly
gap and flanking (+-50kb) region	PS7_Pacbio_bridge_reads_coverage(50k)	HN1_Pacbio_bridge_reads_coverage(50k)
PGA_scaffold0_joint1:36407247-36507347	0.21	6.13
PGA_scaffold0_joint2:42451759-42551859	0	0
PGA_scaffold0_joint3:46755102-46855202	0	0
PGA_scaffold0_joint4:48788149-48888249	0	0
PGA_scaffold0_joint5:50063964-50164064	0	0
PGA_scaffold0_joint6:50191207-50291307	0.96	0
PGA_scaffold0_joint7:50305190-50405290	0.93	0
PGA_scaffold0_joint8:50327086-50427186	0	0
PGA_scaffold0_joint9:50447147-50547247	0.99	0
PGA_scaffold0_joint10:50506992-50607092	2.69	0.02
PGA_scaffold0_joint11:57252176-57352276	0	5.89
PGA_scaffold0_joint12:64573793-64673893	0	0
PGA_scaffold0_joint13:67918306-68018406	0	0
PGA_scaffold0_joint14:68472652-68572752	0	0
PGA_scaffold0_joint15:68544432-68644532	0	0
PGA_scaffold0_joint16:72085425-72185525	65.28	81.87
PGA_scaffold0_joint17:75820549-75920649	0	0
PGA_scaffold0_joint18:76787750-76887850	78.17	96.73
PGA_scaffold0_joint19:82996921-83097021	0	0
PGA_scaffold0_joint20:87788284-87888384	0	0
PGA_scaffold0_joint21:87991560-88091660	0	0
PGA_scaffold0_joint22:88763921-88864021	2	3.12
PGA_scaffold0_joint23:88932625-89032725	0	0
PGA_scaffold0_joint24:89245480-89345580	1	2.06
PGA_scaffold0_joint25:89452549-89552649	3	4
PGA_scaffold0_joint26:90305584-90405684	0	0
PGA_scaffold0_joint27:91122160-91222260	0	0
PGA_scaffold0_joint28:95127619-95227719	0	0
PGA_scaffold0_joint29:111235914-111336014	0	0
PGA_scaffold0_joint30:114519226-114619326	0	0
PGA_scaffold0_joint31:115675856-115775956	0	0
PGA_scaffold0_joint32:116866832-116966932	5.32	6.07
PGA_scaffold0_joint33:120989870-121089970	0	0
PGA_scaffold0_joint34:121679228-121779328	0	0
PGA_scaffold0_joint35:125857604-125957704	0	0
PGA_scaffold0_joint36:132958175-133058275	0	0
PGA_scaffold0_joint37:133451652-133551752	5.06	4.13
PGA_scaffold0_joint38:135164250-135264350	0	0
PGA_scaffold0_joint39:136806421-136906521	0	0
PGA_scaffold0_joint40:140415656-140515756	7.69	0.18
PGA_scaffold0_joint41:141385669-141485769	7.77	15.18
PGA_scaffold0_joint42:142982586-143082686	0	0
PGA_scaffold0_joint43:143839133-143939233	0	0
PGA_scaffold0_joint44:146860903-146961003	0	0
PGA_scaffold0_joint45:150629661-150729761	0	0
PGA_scaffold0_joint46:160704414-160804514	9.82	4.3
PGA_scaffold0_joint47:163915305-164015405	0	0
PGA_scaffold0_joint48:169713064-169813164	0	0
PGA_scaffold0_joint49:169838236-169938336	11.1	10.33
PGA_scaffold0_joint50:170088245-170188345	0	0
PGA_scaffold0_joint51:170465269-170565369	0	0
PGA_scaffold0_joint52:176559332-176659432	0	1
PGA_scaffold0_joint53:180611883-180711983	0	0
PGA_scaffold0_joint54:180765151-180865251	0	0
PGA_scaffold0_joint55:183268300-183368400	49.45	63.23
PGA_scaffold0_joint56:185751485-185851585	2.29	4.01
PGA_scaffold0_joint57:194888801-194988901	43.15	33.41
PGA_scaffold0_joint58:205346530-205446630	0	0
PGA_scaffold0_joint59:226421446-226521546	0	0
PGA_scaffold0_joint60:228943150-229043250	0	0
PGA_scaffold0_joint61:235976187-236076287	7.24	5.14
PGA_scaffold0_joint62:245255429-245355529	0	0
PGA_scaffold0_joint63:249170123-249270223	0	0
PGA_scaffold0_joint64:250052127-250152227	0	0
PGA_scaffold0_joint65:253454347-253554447	0	0
PGA_scaffold0_joint66:256204957-256305057	0	0
PGA_scaffold0_joint67:259497391-259597491	0	0
PGA_scaffold0_joint68:274775435-274875535	0	0
PGA_scaffold0_joint69:276449899-276549999	0	0
PGA_scaffold0_joint70:283818271-283918371	0	0
PGA_scaffold0_joint71:286661322-286761422	5.22	4.27
PGA_scaffold0_joint72:289675116-289775216	3.99	10.65
PGA_scaffold0_joint73:292169916-292270016	0	0
PGA_scaffold0_joint74:297446290-297546390	0	0
PGA_scaffold0_joint75:302320698-302420798	0	0
PGA_scaffold0_joint76:304192201-304292301	2	5.67
PGA_scaffold0_joint77:309360162-309460262	0	0
PGA_scaffold0_joint78:309668623-309768723	0	0
PGA_scaffold0_joint79:309944708-310044808	0	0
PGA_scaffold0_joint80:313204759-313304859	2.18	2.06
PGA_scaffold0_joint81:315599975-315700075	34.62	18.99
PGA_scaffold0_joint82:315689499-315789599	2.41	2.16
PGA_scaffold0_joint83:319216430-319316530	1	0
PGA_scaffold0_joint84:319857007-319957107	0	0
PGA_scaffold0_joint85:325163177-325263277	0	0
PGA_scaffold0_joint86:328303634-328403734	7	11
PGA_scaffold1_joint1:63447-163547	0	0
PGA_scaffold1_joint2:4760927-4861027	1	0.96
PGA_scaffold1_joint3:14092609-14192709	0	0
PGA_scaffold1_joint4:16455448-16555548	0	0
PGA_scaffold1_joint5:16559473-16659573	0	0
PGA_scaffold1_joint6:24085890-24185990	0	0
PGA_scaffold1_joint7:30645668-30745768	0	0
PGA_scaffold1_joint8:30922190-31022290	0	0
PGA_scaffold1_joint9:31093457-31193557	4.56	6.31
PGA_scaffold1_joint10:31289691-31389791	0	0
PGA_scaffold1_joint11:34345531-34445631	0	0
PGA_scaffold1_joint12:49524932-49625032	0	0
PGA_scaffold1_joint13:57128297-57228397	0	0
PGA_scaffold1_joint14:75828258-75928358	0	1
PGA_scaffold1_joint15:90710007-90810107	5.72	5.8
PGA_scaffold1_joint16:92653399-92753499	0	0
PGA_scaffold1_joint17:93016387-93116487	26.03	22.94
PGA_scaffold1_joint18:95935203-96035303	3	0
PGA_scaffold1_joint19:97133507-97233607	0	0
PGA_scaffold1_joint20:97192966-97293066	0	0
PGA_scaffold1_joint21:97371380-97471480	0	0
PGA_scaffold1_joint22:105652202-105752302	1	1
PGA_scaffold1_joint23:111000256-111100356	10.73	4.27
PGA_scaffold1_joint24:121999081-122099181	2.1	3.01
PGA_scaffold1_joint25:135770017-135870117	33	50.99
PGA_scaffold1_joint26:138555607-138655707	12.18	11.43
PGA_scaffold1_joint27:150410507-150510607	3.92	1
PGA_scaffold1_joint28:157138651-157238751	0	0
PGA_scaffold1_joint29:160085887-160185987	0	0
PGA_scaffold1_joint30:165078873-165178973	1	0
PGA_scaffold1_joint31:166558543-166658643	9.24	6
PGA_scaffold1_joint32:179678784-179778884	1.33	1.8
PGA_scaffold1_joint33:185426946-185527046	2.34	3.26
PGA_scaffold1_joint34:200395012-200495112	0.56	0.01
PGA_scaffold1_joint35:203219310-203319410	0	0
PGA_scaffold1_joint36:207602961-207703061	0	0
PGA_scaffold1_joint37:208368801-208468901	13.68	3.23
PGA_scaffold1_joint38:209460411-209560511	0	0
PGA_scaffold1_joint39:211141053-211241153	0	0
PGA_scaffold1_joint40:212409453-212509553	175.92	206.27
PGA_scaffold1_joint41:214026701-214126801	0	0
PGA_scaffold1_joint42:217161371-217261471	0.19	1.15
PGA_scaffold1_joint43:217567997-217668097	0	0
PGA_scaffold1_joint44:217799925-217900025	162.56	86.96
PGA_scaffold1_joint45:220462485-220562585	0	1.47
PGA_scaffold1_joint46:226260585-226360685	0	0
PGA_scaffold1_joint47:226420357-226520457	0	0
PGA_scaffold1_joint48:228474539-228574639	2.54	1.79
PGA_scaffold1_joint49:231533834-231633934	0	0
PGA_scaffold1_joint50:231833451-231933551	0	0
PGA_scaffold1_joint51:232827262-232927362	2.08	8.56
PGA_scaffold1_joint52:233642546-233742646	0	0
PGA_scaffold1_joint53:236712558-236812658	0	0
PGA_scaffold1_joint54:247057762-247157862	36.45	21.65
PGA_scaffold1_joint55:254241200-254341300	0	0
PGA_scaffold1_joint56:260517975-260618075	0	0
PGA_scaffold1_joint57:260718943-260819043	0	0
PGA_scaffold1_joint58:277756912-277857012	0	0
PGA_scaffold1_joint59:278111036-278211136	48.2	47.72
PGA_scaffold1_joint60:282033292-282133392	0.01	0
PGA_scaffold1_joint61:290388527-290488627	0	0
PGA_scaffold1_joint62:293492985-293593085	0	0
PGA_scaffold1_joint63:294560347-294660447	0	0
PGA_scaffold1_joint64:294692663-294792763	0	0
PGA_scaffold1_joint65:295246873-295346973	0	0
PGA_scaffold1_joint66:297038611-297138711	0	0
PGA_scaffold1_joint67:302420324-302520424	0	0
PGA_scaffold2_joint1:39008-139108	0	0
PGA_scaffold2_joint2:8585415-8685515	0	0
PGA_scaffold2_joint3:10669110-10769210	3.72	1.72
PGA_scaffold2_joint4:13102029-13202129	3.11	11.42
PGA_scaffold2_joint5:13575837-13675937	0	0
PGA_scaffold2_joint6:15670202-15770302	0	0
PGA_scaffold2_joint7:15880886-15980986	0	0
PGA_scaffold2_joint8:16647985-16748085	0	0
PGA_scaffold2_joint9:16753742-16853842	1	0
PGA_scaffold2_joint10:18113741-18213841	0	0
PGA_scaffold2_joint11:19465925-19566025	0	0
PGA_scaffold2_joint12:19562087-19662187	0	0
PGA_scaffold2_joint13:20222076-20322176	0	8.88
PGA_scaffold2_joint14:20302384-20402484	0	0
PGA_scaffold2_joint15:20331565-20431665	0	0
PGA_scaffold2_joint16:24071030-24171130	324.46	155.31
PGA_scaffold2_joint17:25194620-25294720	11.75	5.92
PGA_scaffold2_joint18:27334356-27434456	0	11.72
PGA_scaffold2_joint19:36829277-36929377	11.08	10.04
PGA_scaffold2_joint20:42714790-42814890	0	0
PGA_scaffold2_joint21:50865773-50965873	0	0
PGA_scaffold2_joint22:55951904-56052004	0	0
PGA_scaffold2_joint23:59217929-59318029	0	3
PGA_scaffold2_joint24:59533891-59633991	4	3
PGA_scaffold2_joint25:67061544-67161644	0	0
PGA_scaffold2_joint26:72393079-72493179	0	0
PGA_scaffold2_joint27:72736252-72836352	25.94	31.8
PGA_scaffold2_joint28:75558124-75658224	0	0
PGA_scaffold2_joint29:75729995-75830095	1	0.29
PGA_scaffold2_joint30:75904353-76004453	9.98	6.25
PGA_scaffold2_joint31:77476746-77576846	3.01	4.86
PGA_scaffold2_joint32:78780450-78880550	0	0
PGA_scaffold2_joint33:89593285-89693385	14.08	21.48
PGA_scaffold2_joint34:91273680-91373780	0	0
PGA_scaffold2_joint35:91409882-91509982	0	0
PGA_scaffold2_joint36:91520277-91620377	0	0
PGA_scaffold2_joint37:102255610-102355710	0	1
PGA_scaffold2_joint38:103368153-103468253	53.66	71.56
PGA_scaffold2_joint39:104165655-104265755	8.92	9
PGA_scaffold2_joint40:105306672-105406772	0	1
PGA_scaffold2_joint41:113162791-113262891	0	0
PGA_scaffold2_joint42:117126516-117226616	6.43	7.78
PGA_scaffold2_joint43:133062359-133162459	0.33	0.63
PGA_scaffold2_joint44:136994098-137094198	11.93	0
PGA_scaffold2_joint45:138654990-138755090	7.8	25.25
PGA_scaffold2_joint46:151923878-152023978	2	0
PGA_scaffold2_joint47:155000873-155100973	0	0
PGA_scaffold2_joint48:156043486-156143586	0	0
PGA_scaffold2_joint49:156906251-157006351	0	0
PGA_scaffold2_joint50:157788888-157888988	0	0
PGA_scaffold2_joint51:157906469-158006569	0	0
PGA_scaffold2_joint52:159336997-159437097	0	0
PGA_scaffold2_joint53:159647937-159748037	0	0
PGA_scaffold2_joint54:165126699-165226799	36.69	64.77
PGA_scaffold2_joint55:167811923-167912023	0	1
PGA_scaffold2_joint56:171567461-171667561	0	4
PGA_scaffold2_joint57:173879931-173980031	7	13
PGA_scaffold2_joint58:174234606-174334706	4	5
PGA_scaffold2_joint59:187767192-187867292	0	0
PGA_scaffold2_joint60:187856226-187956326	5.17	3.41
PGA_scaffold2_joint61:187945425-188045525	2	0
PGA_scaffold2_joint62:187991626-188091726	0	0
PGA_scaffold2_joint63:188064392-188164492	0	0
PGA_scaffold2_joint64:188137057-188237157	3.09	0
PGA_scaffold2_joint65:198478769-198578869	0.81	2.32
PGA_scaffold2_joint66:201351484-201451584	0	0
PGA_scaffold2_joint67:206687196-206787296	0	0
PGA_scaffold2_joint68:242696890-242796990	66.61	83.05
PGA_scaffold2_joint69:243029818-243129918	11	8
PGA_scaffold2_joint70:244903776-245003876	0	0
PGA_scaffold2_joint71:248827957-248928057	0	0
PGA_scaffold2_joint72:259423964-259524064	0	0
PGA_scaffold2_joint73:261588378-261688478	0	0
PGA_scaffold2_joint74:264521493-264621593	0	0
PGA_scaffold2_joint75:277346802-277446902	0	0
PGA_scaffold2_joint76:279416787-279516887	0	0
PGA_scaffold2_joint77:279493998-279594098	0	0
PGA_scaffold2_joint78:292235234-292335334	0	0
PGA_scaffold3_joint1:131113-231213	0	0
PGA_scaffold3_joint2:5401871-5501971	0	0
PGA_scaffold3_joint3:6328104-6428204	3.83	7.82
PGA_scaffold3_joint4:8125541-8225641	0	0
PGA_scaffold3_joint5:15221963-15322063	0.25	5.77
PGA_scaffold3_joint6:15328942-15429042	0	2
PGA_scaffold3_joint7:16795504-16895604	0	0
PGA_scaffold3_joint8:18225645-18325745	0	0
PGA_scaffold3_joint9:18366323-18466423	0	0
PGA_scaffold3_joint10:19279282-19379382	0	0
PGA_scaffold3_joint11:20531956-20632056	0	0
PGA_scaffold3_joint12:22690563-22790663	0	0
PGA_scaffold3_joint13:26027967-26128067	0	0
PGA_scaffold3_joint14:34217516-34317616	0.05	0
PGA_scaffold3_joint15:36378064-36478164	6.76	5.07
PGA_scaffold3_joint16:48839132-48939232	0	0
PGA_scaffold3_joint17:49208994-49309094	0	0
PGA_scaffold3_joint18:49870915-49971015	0	0
PGA_scaffold3_joint19:51463551-51563651	1.87	5.09
PGA_scaffold3_joint20:52747066-52847166	0	0
PGA_scaffold3_joint21:55454048-55554148	1.62	8.99
PGA_scaffold3_joint22:56798228-56898328	2.48	3.27
PGA_scaffold3_joint23:59064877-59164977	0	0
PGA_scaffold3_joint24:60723350-60823450	1	1
PGA_scaffold3_joint25:61358737-61458837	0	0
PGA_scaffold3_joint26:65848135-65948235	0	0
PGA_scaffold3_joint27:69697155-69797255	0	0
PGA_scaffold3_joint28:70219044-70319144	9.64	9.02
PGA_scaffold3_joint29:72434354-72534454	8.94	0
PGA_scaffold3_joint30:75139541-75239641	1	0
PGA_scaffold3_joint31:82657445-82757545	0	0
PGA_scaffold3_joint32:83824487-83924587	0	1
PGA_scaffold3_joint33:84598316-84698416	0	2
PGA_scaffold3_joint34:88882820-88982920	0	5.98
PGA_scaffold3_joint35:97723144-97823244	0	2
PGA_scaffold3_joint36:101661024-101761124	0	0
PGA_scaffold3_joint37:117035471-117135571	0	0
PGA_scaffold3_joint38:124805088-124905188	0	0
PGA_scaffold3_joint39:126986614-127086714	0	0
PGA_scaffold3_joint40:127059190-127159290	3	0
PGA_scaffold3_joint41:127131758-127231858	0	0
PGA_scaffold3_joint42:127184870-127284970	0	0
PGA_scaffold3_joint43:131897145-131997245	8.69	8.04
PGA_scaffold3_joint44:135332914-135433014	0	0
PGA_scaffold3_joint45:135463439-135563539	0	0
PGA_scaffold3_joint46:135615694-135715794	3	1.3
PGA_scaffold3_joint47:141831407-141931507	0	0
PGA_scaffold3_joint48:150913284-151013384	435.04	488.59
PGA_scaffold3_joint49:151093632-151193732	3.18	0.43
PGA_scaffold3_joint50:159370199-159470299	0	0
PGA_scaffold3_joint51:167357350-167457450	0	0
PGA_scaffold3_joint52:179884660-179984760	0	0
PGA_scaffold3_joint53:188920939-189021039	0	0
PGA_scaffold3_joint54:189268462-189368562	2.34	0
PGA_scaffold3_joint55:189832432-189932532	0	0
PGA_scaffold3_joint56:192098492-192198592	0	0
PGA_scaffold3_joint57:194008515-194108615	1.1	1.92
PGA_scaffold3_joint58:201444850-201544950	2	4
PGA_scaffold3_joint59:202695350-202795450	3.05	2.22
PGA_scaffold3_joint60:215496131-215596231	0.26	0
PGA_scaffold3_joint61:215738878-215838978	2.01	2.37
PGA_scaffold3_joint62:228610524-228710624	0.94	2.98
PGA_scaffold3_joint63:244491029-244591129	0.58	0.48
PGA_scaffold3_joint64:244975046-245075146	0	2
PGA_scaffold3_joint65:247597445-247697545	0	0
PGA_scaffold3_joint66:247748177-247848277	0	0
PGA_scaffold3_joint67:247994573-248094673	6.76	5
PGA_scaffold3_joint68:248366993-248467093	0	0
PGA_scaffold3_joint69:253034287-253134387	0	0
PGA_scaffold3_joint70:253347417-253447517	2.93	2
PGA_scaffold3_joint71:253525297-253625397	1	5
PGA_scaffold3_joint72:256886624-256986724	0	0
PGA_scaffold3_joint73:256996241-257096341	2.96	1.22
PGA_scaffold3_joint74:257144671-257244771	0.99	0
PGA_scaffold3_joint75:257316720-257416820	0	0
PGA_scaffold4_joint1:121658-221758	0	0
PGA_scaffold4_joint2:479439-579539	0	0
PGA_scaffold4_joint3:653495-753595	0	0
PGA_scaffold4_joint4:863912-964012	0	0
PGA_scaffold4_joint5:2380169-2480269	0	0
PGA_scaffold4_joint6:2797176-2897276	19.78	7.97
PGA_scaffold4_joint7:3254311-3354411	0	0
PGA_scaffold4_joint8:3561207-3661307	0	0
PGA_scaffold4_joint9:3719003-3819103	0	0
PGA_scaffold4_joint10:10825838-10925938	0	0
PGA_scaffold4_joint11:10956662-11056762	0	0
PGA_scaffold4_joint12:11038678-11138778	0	0
PGA_scaffold4_joint13:11093200-11193300	0	0
PGA_scaffold4_joint14:12601581-12701681	0	0
PGA_scaffold4_joint15:18345200-18445300	0	0
PGA_scaffold4_joint16:29093443-29193543	0	0.72
PGA_scaffold4_joint17:29601411-29701511	1	1
PGA_scaffold4_joint18:31841316-31941416	0	0
PGA_scaffold4_joint19:38943267-39043367	0	0
PGA_scaffold4_joint20:48473912-48574012	6.82	15.37
PGA_scaffold4_joint21:52235966-52336066	14.84	12.14
PGA_scaffold4_joint22:52303826-52403926	2.83	4.01
PGA_scaffold4_joint23:52983650-53083750	0	0
PGA_scaffold4_joint24:54287732-54387832	0.99	0
PGA_scaffold4_joint25:54455382-54555482	39.27	27.72
PGA_scaffold4_joint26:54602072-54702172	0	0
PGA_scaffold4_joint27:56164166-56264266	0	0
PGA_scaffold4_joint28:80298200-80398300	0	0
PGA_scaffold4_joint29:86251908-86352008	0	0
PGA_scaffold4_joint30:107788198-107888298	0.08	1.38
PGA_scaffold4_joint31:115354970-115455070	2	1
PGA_scaffold4_joint32:130156761-130256861	0	0
PGA_scaffold4_joint33:132870864-132970964	6.77	4.34
PGA_scaffold4_joint34:143926440-144026540	0.21	0.33
PGA_scaffold4_joint35:145176539-145276639	0	0
PGA_scaffold4_joint36:150944022-151044122	0	0
PGA_scaffold4_joint37:152110066-152210166	0	0
PGA_scaffold4_joint38:152197858-152297958	0	0
PGA_scaffold4_joint39:153011750-153111850	0	0
PGA_scaffold4_joint40:153224320-153324420	0	0
PGA_scaffold4_joint41:157801670-157901770	1	2
PGA_scaffold4_joint42:165254345-165354445	0	0
PGA_scaffold4_joint43:166738996-166839096	0.8	3.11
PGA_scaffold4_joint44:168913083-169013183	0	0
PGA_scaffold4_joint45:171129468-171229568	0	0
PGA_scaffold4_joint46:174313386-174413486	0	0
PGA_scaffold4_joint47:174691202-174791302	42.21	37.74
PGA_scaffold4_joint48:175136738-175236838	0	0
PGA_scaffold4_joint49:175527006-175627106	0	0
PGA_scaffold4_joint50:176679363-176779463	1	0
PGA_scaffold4_joint51:177114162-177214262	1.02	0
PGA_scaffold4_joint52:191740968-191841068	12.92	1
PGA_scaffold4_joint53:196711840-196811940	7.82	9.91
PGA_scaffold4_joint54:201425108-201525208	0	0
PGA_scaffold4_joint55:211570504-211670604	0	0
PGA_scaffold4_joint56:218078063-218178163	0	0
PGA_scaffold4_joint57:221914372-222014472	0	0
PGA_scaffold4_joint58:223222820-223322920	0	0
PGA_scaffold4_joint59:225790664-225890764	6	9
PGA_scaffold4_joint60:230029238-230129338	0	0
PGA_scaffold4_joint61:231067985-231168085	0	0
PGA_scaffold4_joint62:233091725-233191825	0	0
PGA_scaffold4_joint63:233745660-233845760	0	0
PGA_scaffold4_joint64:234028374-234128474	0	0
PGA_scaffold4_joint65:235693710-235793810	0	0
PGA_scaffold4_joint66:238050508-238150608	0	0
PGA_scaffold4_joint67:240047981-240148081	4	2
PGA_scaffold4_joint68:241911986-242012086	0	0
PGA_scaffold4_joint69:245674260-245774360	0	0
PGA_scaffold4_joint70:250180725-250280825	0	0
PGA_scaffold4_joint71:250976634-251076734	0	0
PGA_scaffold4_joint72:252388909-252489009	0	0
PGA_scaffold4_joint73:252830133-252930233	0	0
PGA_scaffold4_joint74:252861059-252943267	0	0
PGA_scaffold5_joint1:3839522-3939622	0	0
PGA_scaffold5_joint2:4534134-4634234	0	0
PGA_scaffold5_joint3:4692480-4792580	0	0
PGA_scaffold5_joint4:8648750-8748850	0	0
PGA_scaffold5_joint5:9182778-9282878	0	0
PGA_scaffold5_joint6:17295429-17395529	0	0
PGA_scaffold5_joint7:18351615-18451715	0	0
PGA_scaffold5_joint8:19117886-19217986	0	0
PGA_scaffold5_joint9:20350823-20450923	0	0
PGA_scaffold5_joint10:20492532-20592632	0	0
PGA_scaffold5_joint11:20547644-20647744	0	0
PGA_scaffold5_joint12:20569513-20669613	0	0
PGA_scaffold5_joint13:21480248-21580348	0	0
PGA_scaffold5_joint14:22049139-22149239	0	0
PGA_scaffold5_joint15:22210385-22310485	0	0
PGA_scaffold5_joint16:22267833-22367933	0	0
PGA_scaffold5_joint17:22665214-22765314	0	0
PGA_scaffold5_joint18:23497439-23597539	0	0
PGA_scaffold5_joint19:25139257-25239357	0	0
PGA_scaffold5_joint20:27902065-28002165	0	0
PGA_scaffold5_joint21:33008195-33108295	0	0
PGA_scaffold5_joint22:35998391-36098491	1	0.26
PGA_scaffold5_joint23:39380402-39480502	0	1
PGA_scaffold5_joint24:41557654-41657754	0	0
PGA_scaffold5_joint25:48549120-48649220	0	0
PGA_scaffold5_joint26:48665521-48765621	0	0
PGA_scaffold5_joint27:50723531-50823631	0	0
PGA_scaffold5_joint28:56789086-56889186	0	0
PGA_scaffold5_joint29:58010147-58110247	0	0
PGA_scaffold5_joint30:58153114-58253214	0	0
PGA_scaffold5_joint31:58317689-58417789	0	0
PGA_scaffold5_joint32:71477790-71577890	0	0
PGA_scaffold5_joint33:75942674-76042774	2.22	3.92
PGA_scaffold5_joint34:87300044-87400144	0	0
PGA_scaffold5_joint35:88983896-89083996	14.95	6.62
PGA_scaffold5_joint36:92540479-92640579	0	0
PGA_scaffold5_joint37:101221260-101321360	3.27	5.44
PGA_scaffold5_joint38:108841250-108941350	1	0
PGA_scaffold5_joint39:113748369-113848469	3	2
PGA_scaffold5_joint40:123050053-123150153	0	1
PGA_scaffold5_joint41:124544034-124644134	11	7.98
PGA_scaffold5_joint42:124851550-124951650	0.81	0.02
PGA_scaffold5_joint43:133300939-133401039	5.38	7.14
PGA_scaffold5_joint44:137094958-137195058	0	0
PGA_scaffold5_joint45:138267396-138367496	0	0
PGA_scaffold5_joint46:138340891-138440991	0	0
PGA_scaffold5_joint47:139857664-139957764	0	0
PGA_scaffold5_joint48:143703201-143803301	0	0
PGA_scaffold5_joint49:149434858-149534958	0	0
PGA_scaffold5_joint50:157645200-157745300	2	5
PGA_scaffold5_joint51:158584250-158684350	0	0
PGA_scaffold5_joint52:158694087-158794187	1	1.08
PGA_scaffold5_joint53:158870768-158970868	0	0
PGA_scaffold5_joint54:159036672-159136772	1	0
PGA_scaffold5_joint55:160406995-160507095	0	0
PGA_scaffold5_joint56:160522959-160623059	0	0
PGA_scaffold5_joint57:160631440-160731540	0	0
PGA_scaffold5_joint58:161089031-161189131	0	0
PGA_scaffold5_joint59:164032336-164132436	0	0
PGA_scaffold5_joint60:170629816-170729916	0	0
PGA_scaffold5_joint61:187000459-187100559	0	0
PGA_scaffold5_joint62:191356931-191457031	0	0
PGA_scaffold5_joint63:193576420-193676520	0	0
PGA_scaffold5_joint64:193670716-193770816	0	0
PGA_scaffold5_joint65:193783163-193883263	0	0
PGA_scaffold5_joint66:193866392-193966492	0	0
PGA_scaffold5_joint67:195028947-195129047	0	0
PGA_scaffold5_joint68:195762974-195863074	0	0
PGA_scaffold5_joint69:199915754-200015854	0	1
PGA_scaffold5_joint70:203521878-203621978	0	0
PGA_scaffold5_joint71:206658465-206758565	0	0
PGA_scaffold5_joint72:209133300-209233400	0	0
PGA_scaffold5_joint73:210306305-210406405	1	0
PGA_scaffold5_joint74:212069081-212169181	0	0
PGA_scaffold5_joint75:212378745-212478845	0	0
PGA_scaffold5_joint76:212515329-212615429	0	0
PGA_scaffold5_joint77:212709136-212809236	0	0
PGA_scaffold5_joint78:215287610-215387710	0	0
PGA_scaffold5_joint79:215983716-216083816	0	0
PGA_scaffold5_joint80:216408412-216508512	0	0
PGA_scaffold5_joint81:216489110-216589210	0	0
PGA_scaffold5_joint82:216650669-216750769	0	0.91
PGA_scaffold5_joint83:216862307-216962407	0	0
PGA_scaffold5_joint84:216906703-217006803	0	1
PGA_scaffold5_joint85:217117997-217218097	0	0
PGA_scaffold5_joint86:217157112-217257212	0	0
PGA_scaffold5_joint87:217194322-217294422	0	0
PGA_scaffold5_joint88:217268303-217368403	0	0.04
PGA_scaffold5_joint89:217660461-217760561	0	0
PGA_scaffold5_joint90:217711048-217811148	0	0
PGA_scaffold5_joint91:217823066-217923166	0	0
PGA_scaffold5_joint92:217934565-218034665	0	0
PGA_scaffold5_joint93:218064941-218165041	0	2
PGA_scaffold5_joint94:218253858-218353958	0.03	0.46
PGA_scaffold5_joint95:218402782-218502882	0	0
PGA_scaffold5_joint96:218535927-218636027	0	0
PGA_scaffold5_joint97:218576228-218676328	0	0
PGA_scaffold5_joint98:218644805-218744905	0	0
PGA_scaffold5_joint99:218717783-218817883	0	0
PGA_scaffold5_joint100:218958116-219058216	0	0
PGA_scaffold5_joint101:219054226-219154326	0	1
PGA_scaffold5_joint102:219284235-219384335	0	1.08
PGA_scaffold5_joint103:219562446-219662546	0	0.07
PGA_scaffold5_joint104:219912454-220012554	1	0
PGA_scaffold5_joint105:220023105-220123205	0	0
PGA_scaffold5_joint106:220126833-220226933	0	0
PGA_scaffold5_joint107:220218811-220318911	0.42	0
PGA_scaffold5_joint108:220458184-220558284	0	0
PGA_scaffold5_joint109:220522158-220622258	0	0
PGA_scaffold5_joint110:220578107-220678207	0	0
PGA_scaffold5_joint111:220658730-220758830	2.01	0.01
PGA_scaffold5_joint112:221057719-221157819	0	0
PGA_scaffold5_joint113:221209691-221309791	0	0
PGA_scaffold5_joint114:221346467-221446567	0.09	0
PGA_scaffold5_joint115:221419945-221520045	0	0
PGA_scaffold5_joint116:221464715-221564815	0	0
PGA_scaffold5_joint117:221523866-221623966	7.03	0
PGA_scaffold5_joint118:221664963-221765063	0	0.92
PGA_scaffold5_joint119:221703232-221803332	0	0
PGA_scaffold5_joint120:221792483-221892583	0	0
PGA_scaffold5_joint121:221939189-222039289	0	1.18
PGA_scaffold5_joint122:222102376-222202476	0	0
PGA_scaffold5_joint123:222316320-222416420	0	0
PGA_scaffold5_joint124:222523317-222623417	0	0
PGA_scaffold5_joint125:222615013-222715113	1.71	2.11
PGA_scaffold5_joint126:222953216-223053316	0	0
PGA_scaffold5_joint127:223033699-223133799	0	0
PGA_scaffold5_joint128:223221280-223321380	0	0
PGA_scaffold5_joint129:223513730-223613830	0	0
PGA_scaffold5_joint130:223993017-224093117	0	0
PGA_scaffold5_joint131:224559569-224659669	0	0
PGA_scaffold5_joint132:224790308-224890408	0	0
PGA_scaffold5_joint133:224992537-225092637	0	0
PGA_scaffold5_joint134:225330789-225430889	0	0.01
PGA_scaffold5_joint135:225362618-225462718	0	0
PGA_scaffold5_joint136:225405495-225505595	0.5	0.2
PGA_scaffold5_joint137:225509467-225609567	0	0
PGA_scaffold5_joint138:225576779-225676879	0.01	0.01
PGA_scaffold5_joint139:225623438-225723538	0	1
PGA_scaffold5_joint140:225666269-225766369	0	0
PGA_scaffold6_joint1:717481-817581	0	1
PGA_scaffold6_joint2:4133376-4233476	0	0
PGA_scaffold6_joint3:9974690-10074790	0	0
PGA_scaffold6_joint4:10372135-10472235	0	0
PGA_scaffold6_joint5:11961837-12061937	0	0
PGA_scaffold6_joint6:12689635-12789735	0	0
PGA_scaffold6_joint7:17304378-17404478	3.64	6.07
PGA_scaffold6_joint8:20949844-21049944	0	0
PGA_scaffold6_joint9:21391415-21491515	0	0.09
PGA_scaffold6_joint10:24614944-24715044	0	2.01
PGA_scaffold6_joint11:34943505-35043605	0.12	2.05
PGA_scaffold6_joint12:39557827-39657927	7.04	8.2
PGA_scaffold6_joint13:43284566-43384666	0	0
PGA_scaffold6_joint14:58411345-58511445	1.99	0
PGA_scaffold6_joint15:66260236-66360336	4.23	6.96
PGA_scaffold6_joint16:68195450-68295550	0	0
PGA_scaffold6_joint17:85210838-85310938	2.81	1.16
PGA_scaffold6_joint18:92801149-92901249	0	0
PGA_scaffold6_joint19:104837910-104938010	0	1
PGA_scaffold6_joint20:111441920-111542020	0	0
PGA_scaffold6_joint21:115883919-115984019	0	25.99
PGA_scaffold6_joint22:117928868-118028968	0	0
PGA_scaffold6_joint23:122079659-122179759	0	0.99
PGA_scaffold6_joint24:123814011-123914111	5.52	1.88
PGA_scaffold6_joint25:128812241-128912341	1	4
PGA_scaffold6_joint26:132141305-132241405	0	0
PGA_scaffold6_joint27:132709881-132809981	0.42	1.05
PGA_scaffold6_joint28:133372438-133472538	3.18	6.61
PGA_scaffold6_joint29:135077699-135177799	0	0
PGA_scaffold6_joint30:136333913-136434013	0	0
PGA_scaffold6_joint31:136431024-136531124	0	0
PGA_scaffold6_joint32:136513654-136613754	3	0
PGA_scaffold6_joint33:136562792-136662892	0	0
PGA_scaffold6_joint34:136689921-136790021	0	0
PGA_scaffold6_joint35:139253045-139353145	0	0
PGA_scaffold6_joint36:141232882-141332982	0	0
PGA_scaffold6_joint37:144790010-144890110	0	0
PGA_scaffold6_joint38:149748091-149848191	0	0
PGA_scaffold6_joint39:149864940-149965040	0	0
PGA_scaffold6_joint40:155431790-155531890	0	2
PGA_scaffold6_joint41:155755870-155855970	139.02	191.79
PGA_scaffold6_joint42:157837289-157937389	0	3
PGA_scaffold6_joint43:167171199-167271299	133.01	143.07
PGA_scaffold6_joint44:190530566-190630666	0	12
PGA_scaffold6_joint45:191182047-191282147	1.99	0
PGA_scaffold6_joint46:200570799-200670899	0	0
PGA_scaffold6_joint47:204503311-204603411	0	0
PGA_scaffold6_joint48:211606270-211706370	0	0
PGA_scaffold6_joint49:214078556-214178656	8.98	17
PGA_scaffold6_joint50:214277171-214377271	0	0
PGA_scaffold6_joint51:214782447-214882547	0	0
PGA_scaffold6_joint52:218148994-218249094	0	0
PGA_scaffold6_joint53:218487599-218587699	3.18	5.67
PGA_scaffold7_joint1:57007-157107	0	0
PGA_scaffold7_joint2:1944334-2044434	0	0
PGA_scaffold7_joint3:2553373-2653473	0	0
PGA_scaffold7_joint4:9491361-9591461	0	0
PGA_scaffold7_joint5:9593415-9693515	0	0
PGA_scaffold7_joint6:9724604-9824704	0	0
PGA_scaffold7_joint7:10832379-10932479	0	0
PGA_scaffold7_joint8:10946502-11046602	0	0
PGA_scaffold7_joint9:25929153-26029253	0	0
PGA_scaffold7_joint10:31296823-31396923	0	0
PGA_scaffold7_joint11:43288784-43388884	46.14	46.46
PGA_scaffold7_joint12:44651179-44751279	184.47	91.88
PGA_scaffold7_joint13:48019964-48120064	7.96	1.94
PGA_scaffold7_joint14:49132378-49232478	1.03	0
PGA_scaffold7_joint15:56143351-56243451	9.02	7.07
PGA_scaffold7_joint16:65235111-65335211	0	0
PGA_scaffold7_joint17:66361857-66461957	0	0
PGA_scaffold7_joint18:69579423-69679523	1.76	7.68
PGA_scaffold7_joint19:78363035-78463135	0	2
PGA_scaffold7_joint20:80616673-80716773	0	0
PGA_scaffold7_joint21:82287255-82387355	1.02	1
PGA_scaffold7_joint22:91493432-91593532	1.52	0
PGA_scaffold7_joint23:95387157-95487257	4.29	1.02
PGA_scaffold7_joint24:99983298-100083398	0	0
PGA_scaffold7_joint25:100064063-100164163	0	0
PGA_scaffold7_joint26:102748781-102848881	2	0
PGA_scaffold7_joint27:102798936-102899036	0	0
PGA_scaffold7_joint28:103306941-103407041	3	2
PGA_scaffold7_joint29:106589304-106689404	0.01	0
PGA_scaffold7_joint30:113137931-113238031	0	0
PGA_scaffold7_joint31:127567074-127667174	0.98	6
PGA_scaffold7_joint32:127941474-128041574	0	0
PGA_scaffold7_joint33:128066166-128166266	0	0
PGA_scaffold7_joint34:131618821-131718921	0	0
PGA_scaffold7_joint35:134081060-134181160	0	0
PGA_scaffold7_joint36:137835273-137935373	1	6.94
PGA_scaffold7_joint37:141690139-141790239	0	0
PGA_scaffold7_joint38:142061294-142161394	0	0
PGA_scaffold7_joint39:142168772-142268872	0	0
PGA_scaffold7_joint40:142247681-142347781	0	0
PGA_scaffold7_joint41:143889726-143989826	6	2
PGA_scaffold7_joint42:144025450-144125550	2.64	0
PGA_scaffold7_joint43:144124533-144224633	0	0
PGA_scaffold7_joint44:144151982-144252082	0	0
PGA_scaffold7_joint45:144194031-144294131	0	0
PGA_scaffold7_joint46:147176254-147276354	0	0
PGA_scaffold7_joint47:147284835-147384935	0	0
PGA_scaffold7_joint48:147361384-147461484	0	0
PGA_scaffold7_joint49:151865875-151965975	0	0
PGA_scaffold7_joint50:156440274-156540374	3.13	5.69
PGA_scaffold7_joint51:156490681-156590781	0	0
PGA_scaffold7_joint52:156916932-157017032	0	0
PGA_scaffold7_joint53:158482776-158582876	0	0
PGA_scaffold7_joint54:158664897-158764997	0	0
PGA_scaffold7_joint55:160165229-160265329	3	1.99
PGA_scaffold7_joint56:160945723-161045823	2.78	2.99
PGA_scaffold7_joint57:164709462-164809562	0	0
PGA_scaffold7_joint58:167270992-167371092	0	0
PGA_scaffold7_joint59:169000961-169101061	1	0.25
PGA_scaffold7_joint60:169797587-169897687	4	3
PGA_scaffold7_joint61:170188344-170288444	0	0
PGA_scaffold7_joint62:171050721-171150821	0	0
PGA_scaffold7_joint63:171185259-171285359	0	0
PGA_scaffold7_joint64:171384591-171484691	0.14	0.89
PGA_scaffold7_joint65:173417222-173517322	0.73	3.19
PGA_scaffold7_joint66:175169913-175270013	0	0
PGA_scaffold7_joint67:177660715-177760815	0.87	2.54
PGA_scaffold7_joint68:178595394-178695494	0	0
PGA_scaffold7_joint69:180608882-180708982	0	0
PGA_scaffold7_joint70:180784924-180885024	0	0
PGA_scaffold7_joint71:180935139-181035239	0	0
PGA_scaffold7_joint72:181441965-181542065	0	0
PGA_scaffold7_joint73:182316183-182416283	0	0
PGA_scaffold7_joint74:186238558-186338658	0	0
PGA_scaffold7_joint75:190455043-190555143	0	0
PGA_scaffold7_joint76:197301106-197401206	0	0
PGA_scaffold8_joint1:452076-552176	0	0
PGA_scaffold8_joint2:4790508-4890608	0	0
PGA_scaffold8_joint3:6650108-6750208	14.67	26.03
PGA_scaffold8_joint4:12712576-12812676	2.16	6.43
PGA_scaffold8_joint5:13447323-13547423	1	0.2
PGA_scaffold8_joint6:14841880-14941980	1.53	1.44
PGA_scaffold8_joint7:23916744-24016844	0	0
PGA_scaffold8_joint8:24047689-24147789	0	0
PGA_scaffold8_joint9:24222122-24322222	0	0
PGA_scaffold8_joint10:25492917-25593017	0	0
PGA_scaffold8_joint11:49344937-49445037	3.68	10.54
PGA_scaffold8_joint12:51069692-51169792	0	0
PGA_scaffold8_joint13:51389559-51489659	0	0
PGA_scaffold8_joint14:68293210-68393310	0.29	0
PGA_scaffold8_joint15:77416417-77516517	1.99	2
PGA_scaffold8_joint16:89418212-89518312	0	0
PGA_scaffold8_joint17:89572073-89672173	0	0
PGA_scaffold8_joint18:91157073-91257173	2	2
PGA_scaffold8_joint19:129458956-129559056	0	0
PGA_scaffold8_joint20:129588216-129688316	0	0
PGA_scaffold8_joint21:140943571-141043671	0	1
PGA_scaffold8_joint22:142502105-142602205	0	1
PGA_scaffold8_joint23:144145406-144245506	0	0
PGA_scaffold8_joint24:146235687-146335787	0	0
PGA_scaffold8_joint25:146477057-146577157	0	1
PGA_scaffold8_joint26:146908788-147008888	0	0
PGA_scaffold8_joint27:148722212-148822312	0	0
PGA_scaffold8_joint28:153100152-153200252	0	0
PGA_scaffold8_joint29:153980762-154080862	0	0
PGA_scaffold8_joint30:154092130-154192230	0	0
PGA_scaffold8_joint31:154842040-154942140	7.33	2.52
PGA_scaffold8_joint32:157682278-157782378	5.71	6.17
PGA_scaffold8_joint33:178718421-178818521	0	17
PGA_scaffold8_joint34:185400909-185501009	2	4.57
PGA_scaffold8_joint35:186001030-186101130	0	0
PGA_scaffold8_joint36:188401156-188501256	1	0
PGA_scaffold9_joint1:392139-492239	0	0
PGA_scaffold9_joint2:1178837-1278937	0	0
PGA_scaffold9_joint3:2324103-2424203	0	0
PGA_scaffold9_joint4:2881477-2981577	0	0
PGA_scaffold9_joint5:6111977-6212077	0	0
PGA_scaffold9_joint6:6499091-6599191	0	0
PGA_scaffold9_joint7:7882526-7982626	0	0
PGA_scaffold9_joint8:9736480-9836580	4	11.98
PGA_scaffold9_joint9:10178800-10278900	14.92	3
PGA_scaffold9_joint10:11747863-11847963	1	6
PGA_scaffold9_joint11:12830876-12930976	0.41	0
PGA_scaffold9_joint12:25628405-25728505	0	0
PGA_scaffold9_joint13:25715171-25815271	0	0
PGA_scaffold9_joint14:26201241-26301341	0	0
PGA_scaffold9_joint15:26344391-26444491	0	0
PGA_scaffold9_joint16:27015305-27115405	0	0
PGA_scaffold9_joint17:27659602-27759702	0	0
PGA_scaffold9_joint18:28365535-28465635	0	0
PGA_scaffold9_joint19:38509800-38609900	0	0
PGA_scaffold9_joint20:38975140-39075240	1.95	1.98
PGA_scaffold9_joint21:39553015-39653115	4.05	2.92
PGA_scaffold9_joint22:41832698-41932798	0	0
PGA_scaffold9_joint23:47834991-47935091	0	0
PGA_scaffold9_joint24:52098294-52198394	6.24	6.01
PGA_scaffold9_joint25:52797111-52897211	0	0
PGA_scaffold9_joint26:70925017-71025117	0	0
PGA_scaffold9_joint27:76562775-76662875	0	0
PGA_scaffold9_joint28:83218490-83318590	0	0
PGA_scaffold9_joint29:83255907-83356007	0	2
PGA_scaffold9_joint30:83305959-83406059	0	0.02
PGA_scaffold9_joint31:83340937-83441037	0	0
PGA_scaffold9_joint32:83387585-83487685	0	0
PGA_scaffold9_joint33:84150247-84250347	1.27	7.31
PGA_scaffold9_joint34:97171172-97271272	0	0
PGA_scaffold9_joint35:102547049-102647149	0	0
PGA_scaffold9_joint36:104228623-104328723	0	0
PGA_scaffold9_joint37:108102790-108202890	0.01	0.15
PGA_scaffold9_joint38:125328715-125428815	0	0
PGA_scaffold9_joint39:125413145-125513245	0	0
PGA_scaffold9_joint40:125483959-125584059	0	0
PGA_scaffold9_joint41:145232927-145333027	0	0
PGA_scaffold9_joint42:148623057-148723157	0	1
PGA_scaffold9_joint43:157338800-157438900	0	0
PGA_scaffold9_joint44:158702160-158802260	0	0
PGA_scaffold9_joint45:160492147-160592247	0.18	6.62
PGA_scaffold9_joint46:170237538-170337638	1	0
PGA_scaffold9_joint47:172650963-172751063	0	0
PGA_scaffold9_joint48:176514061-176614161	0	0
PGA_scaffold10_joint1:1515491-1615591	0	0
PGA_scaffold10_joint2:13083338-13183438	3	5.43
PGA_scaffold10_joint3:14679651-14779751	0	0
PGA_scaffold10_joint4:19537984-19638084	0	0
PGA_scaffold10_joint5:22734097-22834197	0	0
PGA_scaffold10_joint6:23074474-23174574	0	0
PGA_scaffold10_joint7:26374662-26474762	0	0
PGA_scaffold10_joint8:26951196-27051296	2	0
PGA_scaffold10_joint9:27063999-27164099	0	0
PGA_scaffold10_joint10:31472393-31572493	0	0
PGA_scaffold10_joint11:34548069-34648169	0	0.71
PGA_scaffold10_joint12:35695868-35795968	0	0
PGA_scaffold10_joint13:39680089-39780189	0	0
PGA_scaffold10_joint14:46696727-46796827	1	0
PGA_scaffold10_joint15:53473790-53573890	0	0
PGA_scaffold10_joint16:54720982-54821082	0	0
PGA_scaffold10_joint17:54825610-54925710	0	0
PGA_scaffold10_joint18:56399444-56499544	0	0
PGA_scaffold10_joint19:59044044-59144144	0	0
PGA_scaffold10_joint20:64047155-64147255	4.17	14.3
PGA_scaffold10_joint21:66115719-66215819	0	0
PGA_scaffold10_joint22:75108554-75208654	0	0
PGA_scaffold10_joint23:107747379-107847479	7.2	2.23
PGA_scaffold10_joint24:112416624-112669755	0	0
PGA_scaffold10_joint25:118896239-118996339	1.01	3.99
PGA_scaffold10_joint26:119396338-119496438	0	0
PGA_scaffold10_joint27:128065953-128166053	0	0
PGA_scaffold10_joint28:136589281-136689381	0	0
PGA_scaffold10_joint29:144180831-144280931	0	0
PGA_scaffold10_joint30:147767870-147867970	0	0
PGA_scaffold10_joint31:157348490-157448590	0	0
PGA_scaffold10_joint32:167105801-167205901	0	0
PGA_scaffold10_joint33:167956601-168056701	0	0
PGA_scaffold10_joint34:171563324-171663424	0	0
PGA_scaffold10_joint35:174397229-174497329	0	0

## Sheet: Guo assembly
gap and flanking (+-50kb) region	PS7_Pacbio_bridge_reads_coverage(50k)	HN1_Pacbio_bridge_reads_coverage(50k)
NC_039358.1_joint1:3311227-3412618	0	0
NC_039358.1_joint2:3490398-3590498	14	6
NC_039358.1_joint3:8157692-8260337	0	0
NC_039358.1_joint4:8160613-8263502	0	0
NC_039358.1_joint5:8535822-8636851	0	0
NC_039358.1_joint6:8541123-8642600	0	0
NC_039358.1_joint7:8788896-8888996	0	0
NC_039358.1_joint8:8793631-8894879	0	0
NC_039358.1_joint9:8795041-8896325	0	0
NC_039358.1_joint10:11418624-11520636	0	0
NC_039358.1_joint11:11904553-12004653	0.56	0.49
NC_039358.1_joint12:27785058-27889695	0	0
NC_039358.1_joint13:27802923-27903023	0	0
NC_039358.1_joint14:32292321-32393322	0	0
NC_039358.1_joint15:32294544-32395917	0	0
NC_039358.1_joint16:36144837-36246878	0	0
NC_039358.1_joint17:36668667-36769871	0	0
NC_039358.1_joint18:36765997-36872325	0	0
NC_039358.1_joint19:36775203-36877327	0	0
NC_039358.1_joint20:36786037-36890409	0	0
NC_039358.1_joint21:36808933-36915865	0	0
NC_039358.1_joint22:36819439-36920439	0	0
NC_039358.1_joint23:36895352-36996479	0	0
NC_039358.1_joint24:36936060-37037848	0	0
NC_039358.1_joint25:39153058-39254058	0	0
NC_039358.1_joint26:39160932-39263914	0	0
NC_039358.1_joint27:41869001-41970602	0	0
NC_039358.1_joint28:49388406-49488506	0	0
NC_039358.1_joint29:49399078-49500335	0	0
NC_039358.1_joint30:49420678-49522985	0	0
NC_039358.1_joint31:50589927-50690027	0	1
NC_039358.1_joint32:51363756-51463856	0	2
NC_039358.1_joint33:55648260-55751594	0	0
NC_039358.1_joint34:64491818-64593505	0	0
NC_039358.1_joint35:68431285-68534791	0	0
NC_039358.1_joint36:68443454-68544705	0	0
NC_039358.1_joint37:68479380-68580756	0	0
NC_039358.1_joint38:83855103-83959240	0	0
NC_039358.1_joint39:91628757-91732482	0	0
NC_039358.1_joint40:93813908-93914008	0	0
NC_039358.1_joint41:106685554-106787784	0	0
NC_039358.1_joint42:106690217-106796103	0	0
NC_039358.1_joint43:106938750-107040359	0	0
NC_039358.1_joint44:106967958-107069155	0	0
NC_039358.1_joint45:107157750-107259248	0	0
NC_039358.1_joint46:107173402-107277134	0	0
NC_039358.1_joint47:107619273-107720806	0	0
NC_039358.1_joint48:107704683-107806621	0	0
NC_039358.1_joint49:107783259-107887352	0	0
NC_039358.1_joint50:107804626-107907225	0	0
NC_039358.1_joint51:107843073-107945840	0	0
NC_039358.1_joint52:107853221-107957432	0	0
NC_039358.1_joint53:107896165-107998211	0	0
NC_039358.1_joint54:107915359-108017970	0	0
NC_039358.1_joint55:107995534-108099830	0	0
NC_039358.1_joint56:108010678-108110778	0	0
NC_039358.1_joint57:108063790-108164790	0	0
NC_039358.1_joint58:108078295-108179295	0	0
NC_039358.1_joint59:108120092-108220192	0	0
NC_039358.1_joint60:108192668-108292768	0	0
NC_039358.1_joint61:112904943-113009478	0	0
NC_039358.1_joint62:112913200-113015379	0	0
NC_039358.1_joint63:112915937-113017164	0	0
NC_039358.1_joint64:116352833-116454294	0	0
NC_039358.1_joint65:116359703-116460884	0	0
NC_039358.1_joint66:116491309-116592317	0	0
NC_039358.1_joint67:116644472-116745472	0	0
NC_039358.1_joint68:122861085-122961185	0	0
NC_039358.1_joint69:122907842-123007942	0	0
NC_039358.1_joint70:122908323-123009323	0	0
NC_039358.1_joint71:122944876-123044976	0	0
NC_039358.1_joint72:132026753-132127884	1.67551	2.26172
NC_039358.1_joint73:132208132-132310661	0	0
NC_039358.1_joint74:140487128-140589220	0	0
NC_039358.1_joint75:149525399-149626470	0.162465	0.00840336
NC_039358.1_joint76:162053680-162153780	0	0
NC_039358.1_joint77:170040831-170141960	0	0
NC_039358.1_joint78:172307920-172409297	0	0
NC_039358.1_joint79:174219220-174320937	0	0.0698893
NC_039358.1_joint80:181657172-181759576	0	0
NC_039358.1_joint81:182909976-183011468	0	0
NC_039358.1_joint82:195712149-195813542	0	0
NC_039358.1_joint83:195783414-195884458	0	0
NC_039358.1_joint84:195833520-195935263	0	0
NC_039358.1_joint85:195835727-195937407	0	0
NC_039358.1_joint86:195840601-195942762	0	0
NC_039358.1_joint87:195957322-196059191	0	0
NC_039358.1_joint88:196094837-196194937	0	0
NC_039358.1_joint89:197378352-197479726	0	0
NC_039358.1_joint90:209840694-209945378	0	0
NC_039358.1_joint91:212005826-212108147	0	0
NC_039358.1_joint92:212018527-212123208	0	0
NC_039358.1_joint93:220212657-220314285	0	0
NC_039358.1_joint94:220238177-220340197	0	0
NC_039358.1_joint95:220517489-220617589	0	0
NC_039358.1_joint96:220530847-220630947	0	0
NC_039358.1_joint97:220686590-220786690	0	0
NC_039358.1_joint98:224023994-224124094	0	0
NC_039358.1_joint99:226182601-226285528	0	0
NC_039358.1_joint100:227438102-227538202	0	0
NC_039358.1_joint101:228904664-229005944	0	0
NC_039358.1_joint102:229012823-229112923	1.53	9.93
NC_039358.1_joint103:236109245-236212336	0	0
NC_039358.1_joint104:237909673-238012344	0	0
NC_039358.1_joint105:238838477-238940740	0	0
NC_039358.1_joint106:244111398-244212398	0	0
NC_039359.1_joint1:0-60369	118.79	127.387
NC_039359.1_joint2:36417616-36521768	0	0
NC_039359.1_joint3:42466180-42567183	0	0
NC_039359.1_joint4:46770426-46870526	0	0
NC_039359.1_joint5:47740439-47840539	6.87	0
NC_039359.1_joint6:51349674-51449774	0	0
NC_039359.1_joint7:52946591-53052164	0	0
NC_039359.1_joint8:52953095-53056438	0	0
NC_039359.1_joint9:53812885-53914130	0	0
NC_039359.1_joint10:56835800-56937656	0.426724	0.109375
NC_039359.1_joint11:60606314-60707314	0	0
NC_039359.1_joint12:70681967-70782067	0.93	0
NC_039359.1_joint13:70718934-70822172	0	0
NC_039359.1_joint14:70784365-70891327	0	0
NC_039359.1_joint15:70900878-71002995	0	0
NC_039359.1_joint16:74113786-74216782	0	0
NC_039359.1_joint17:79914441-80016739	0	0
NC_039359.1_joint18:80041811-80145537	0	0
NC_039359.1_joint19:80295446-80397053	0	0
NC_039359.1_joint20:80377885-80479056	0	0
NC_039359.1_joint21:80755980-80856080	0	0
NC_039359.1_joint22:86850043-86954565	0	0
NC_039359.1_joint23:90907016-91007116	0	0
NC_039359.1_joint24:91060284-91160384	0	0
NC_039359.1_joint25:93563433-93665192	0	0
NC_039359.1_joint26:93566069-93667274	0	0
NC_039359.1_joint27:96050359-96153903	0	0
NC_039359.1_joint28:105191119-105292119	0	0
NC_039359.1_joint29:115649748-115749848	0	0
NC_039359.1_joint30:130927792-131028925	0	0
NC_039359.1_joint31:132603289-132706324	0	0
NC_039359.1_joint32:132607745-132708745	0	0
NC_039359.1_joint33:132730581-132830681	1	1
NC_039359.1_joint34:132778938-132879938	0	0
NC_039359.1_joint35:140148210-140253111	0	0
NC_039359.1_joint36:142996062-143100368	0	0
NC_039359.1_joint37:143026931-143127938	0	0
NC_039359.1_joint38:146041632-146143994	0	0
NC_039359.1_joint39:148538694-148639694	0	0
NC_039359.1_joint40:153815968-153916068	0	0
NC_039359.1_joint41:158690376-158792450	0	0
NC_039359.1_joint42:160563853-160663953	0	0
NC_039359.1_joint43:164478547-164582462	0	0
NC_039359.1_joint44:173761604-173862873	0	0
NC_039359.1_joint45:180795810-180898137	0	0
NC_039359.1_joint46:183319741-183420847	0	0
NC_039359.1_joint47:204395663-204495763	0	0
NC_039359.1_joint48:207922594-208022694	3.14	1.54
NC_039359.1_joint49:208012118-208113118	0.967	0.503
NC_039359.1_joint50:210408234-210509420	0.0328836	0.029511
NC_039359.1_joint51:213669371-213771980	0	0
NC_039359.1_joint52:213980341-214080441	0	0
NC_039359.1_joint53:214256426-214356526	0	0
NC_039359.1_joint54:214330013-214431113	0	0
NC_039359.1_joint55:219498974-219560757	0	0.285714
NC_039360.1_joint1:1279067-1380180	0	0
NC_039360.1_joint2:1290946-1396537	0	0
NC_039360.1_joint3:1301798-1403281	0	0
NC_039360.1_joint4:6000661-6106732	0	0
NC_039360.1_joint5:15338314-15440304	0	0
NC_039360.1_joint6:17703043-17803143	0	0
NC_039360.1_joint7:18794653-18896935	0	0
NC_039360.1_joint8:19562675-19665278	0	0
NC_039360.1_joint9:23948829-24054810	0	0
NC_039360.1_joint10:26779008-26879108	0.57	0.01
NC_039360.1_joint11:41747074-41847174	3.44	5.5
NC_039360.1_joint12:47495236-47595336	1.33	1.09
NC_039360.1_joint13:60615477-60718814	0	0
NC_039360.1_joint14:60652924-60753924	0	0
NC_039360.1_joint15:62133494-62237910	0	0
NC_039360.1_joint16:67130796-67234337	0	0
NC_039360.1_joint17:70081473-70183997	0	0
NC_039360.1_joint18:70088398-70192461	0	0
NC_039360.1_joint19:76820505-76922017	0	0
NC_039360.1_joint20:88676817-88783141	0	0
NC_039360.1_joint21:91468631-91569676	0.23445	0.119617
NC_039360.1_joint22:105240512-105340612	0	0
NC_039360.1_joint23:105338337-105441777	0	0
NC_039360.1_joint24:105598301-105698401	0	0
NC_039360.1_joint25:124298262-124398362	0	0
NC_039360.1_joint26:131824679-131927523	0	0
NC_039360.1_joint27:131828626-131933007	0	0
NC_039360.1_joint28:131849774-131949874	0	0
NC_039360.1_joint29:131881230-131981330	0	0
NC_039360.1_joint30:131886792-131986892	0	0
NC_039360.1_joint31:131908150-132009150	0	0
NC_039360.1_joint32:131923907-132024007	1.5	1
NC_039360.1_joint33:138483685-138586122	0	0
NC_039360.1_joint34:138762544-138862644	7.59	8.43
NC_039360.1_joint35:141818384-141920375	0	0
NC_039360.1_joint36:156999676-157100685	0	0
NC_039360.1_joint37:157001109-157102157	0	0
NC_039360.1_joint38:158200361-158300461	0	0
NC_039360.1_joint39:161335031-161436213	0	0
NC_039360.1_joint40:161349140-161455501	0	0
NC_039360.1_joint41:161762027-161864091	0	0
NC_039360.1_joint42:161995919-162101569	0	0
NC_039360.1_joint43:162009802-162110802	0	0
NC_039360.1_joint44:162013423-162115106	0	0
NC_039360.1_joint45:162016754-162117817	0	0
NC_039360.1_joint46:164680277-164782968	0	0
NC_039360.1_joint47:164684705-164784805	0	0
NC_039360.1_joint48:165678516-165782210	0	0
NC_039360.1_joint49:165714253-165816247	0	0
NC_039360.1_joint50:165719769-165822070	0	0
NC_039360.1_joint51:165725285-165826285	0	0
NC_039360.1_joint52:165750764-165852010	0	0
NC_039360.1_joint53:165758021-165859214	0	0
NC_039360.1_joint54:165767281-165868281	0	0
NC_039360.1_joint55:165769383-165871988	0	0
NC_039360.1_joint56:166587172-166687272	0.97	0
NC_039360.1_joint57:169657184-169757284	0	0
NC_039360.1_joint58:180002388-180103970	0	0
NC_039360.1_joint59:187187308-187291039	0	0
NC_039360.1_joint60:193467714-193567814	0	0
NC_039360.1_joint61:210505683-210606683	0	0
NC_039360.1_joint62:210547151-210649835	0	0
NC_039360.1_joint63:210750703-210850803	0	0
NC_039360.1_joint64:211104827-211206085	0	0
NC_039360.1_joint65:215028241-215132481	0	0
NC_039360.1_joint66:223387616-223488748	0	0
NC_039360.1_joint67:226493106-226594106	0	0.025
NC_039360.1_joint68:227561368-227662438	0	0
NC_039360.1_joint69:227607407-227708407	0	0
NC_039360.1_joint70:227740623-227840723	0	0
NC_039360.1_joint71:229532361-229600373	0	0
NC_039361.1_joint1:0-99785	17.36	23.17
NC_039361.1_joint2:3195798-3297504	0	0
NC_039361.1_joint3:8055737-8155837	0	0
NC_039361.1_joint4:11355925-11458005	0	0
NC_039361.1_joint5:11934439-12035560	0	0
NC_039361.1_joint6:11935740-12040875	0	0
NC_039361.1_joint7:12281152-12381252	0.1	1.12
NC_039361.1_joint8:16689546-16789646	0	0
NC_039361.1_joint9:23706184-23808156	0	0
NC_039361.1_joint10:30485119-30586313	0	0
NC_039361.1_joint11:30508359-30608459	0	0
NC_039361.1_joint12:31755551-31855651	0	0
NC_039361.1_joint13:31860179-31960279	0	0
NC_039361.1_joint14:31891459-31991559	0	0
NC_039361.1_joint15:33465293-33569403	0	0
NC_039361.1_joint16:36113903-36219539	0	0
NC_039361.1_joint17:36119970-36222858	0	0
NC_039361.1_joint18:41125869-41233839	0	0
NC_039361.1_joint19:41134049-41241672	0	0
NC_039361.1_joint20:43210136-43313335	0	0
NC_039361.1_joint21:52206070-52307323	0	0
NC_039361.1_joint22:84846048-84946148	0	0
NC_039361.1_joint23:93369376-93474644	0	0
NC_039361.1_joint24:93380485-93484642	0	0
NC_039361.1_joint25:93402181-93502281	0	0
NC_039361.1_joint26:103719496-103819596	0	2.54
NC_039361.1_joint27:106795172-106896457	1	2
NC_039361.1_joint28:110780578-110880678	0	0
NC_039361.1_joint29:110885934-110986934	0	0
NC_039361.1_joint30:110902244-111004087	0	0
NC_039361.1_joint31:111016394-111121868	0	0
NC_039361.1_joint32:111153474-111257456	0	0
NC_039361.1_joint33:115826601-115931169	0	0
NC_039361.1_joint34:115832730-115934171	0	0
NC_039361.1_joint35:115869900-115972019	0	0
NC_039361.1_joint36:115945499-116048691	0	0
NC_039361.1_joint37:116284321-116391099	0	0
NC_039361.1_joint38:116293314-116398109	0	0
NC_039361.1_joint39:122624593-122729002	0	0
NC_039361.1_joint40:122645389-122748724	0	0
NC_039361.1_joint41:122793582-122900792	0	0
NC_039361.1_joint42:122803699-122907577	0	0
NC_039361.1_joint43:122823483-122924732	0	0
NC_039361.1_joint44:122826792-122926892	0	0
NC_039361.1_joint45:122874753-122975753	0	0
NC_039361.1_joint46:123004237-123105237	0	0
NC_039361.1_joint47:123079517-123181378	0	0
NC_039361.1_joint48:123097700-123197800	0	0
NC_039361.1_joint49:123123767-123228442	0	0
NC_039361.1_joint50:123202195-123307085	0	0
NC_039361.1_joint51:123478502-123580232	0	0
NC_039361.1_joint52:123618195-123719629	0	0
NC_039361.1_joint53:131211079-131312079	0	0
NC_039361.1_joint54:131272286-131372386	0	0
NC_039361.1_joint55:134859325-134960325	0	0
NC_039361.1_joint56:144440845-144542079	0	0
NC_039361.1_joint57:154199290-154303492	0	0
NC_039361.1_joint58:155054192-155156011	0	0
NC_039361.1_joint59:158662634-158766766	0	0
NC_039361.1_joint60:161500571-161601571	0	0
NC_039361.1_joint61:161555993-161656093	0	0
NC_039361.1_joint62:161638009-161738109	0.96	0
NC_039361.1_joint63:162953228-163060749	0	0
NC_039361.1_joint64:163033627-163134627	0	0
NC_039361.1_joint65:163103104-163206582	0	0
NC_039361.1_joint66:163237306-163337406	0	0
NC_039361.1_joint67:163291472-163392472	0	0
NC_039361.1_joint68:163355453-163455553	0	0
NC_039361.1_joint69:163491390-163592876	0	0
NC_039361.1_joint70:163623241-163710198	0	0
NC_039362.1_joint1:0-96727	85.8062	95.9546
NC_039362.1_joint2:7103462-7203562	0	0
NC_039362.1_joint3:8611843-8711943	0	0
NC_039362.1_joint4:8918739-9020226	0	0
NC_039362.1_joint5:9377261-9480488	0	0
NC_039362.1_joint6:9797395-9897495	0	0
NC_039362.1_joint7:11313652-11413752	0	0
NC_039362.1_joint8:11457111-11557211	0	0
NC_039362.1_joint9:11814892-11914992	3.67	1
NC_039362.1_joint10:11904000-12005629	0	0
NC_039362.1_joint11:11909852-12010852	0	0
NC_039362.1_joint12:11946170-12047170	0	0
NC_039362.1_joint13:12007678-12109041	0	0
NC_039362.1_joint14:12182997-12283997	0	0
NC_039362.1_joint15:12240863-12342082	0	0
NC_039362.1_joint16:12452399-12553401	0	0
NC_039362.1_joint17:12457962-12558062	0	0
NC_039362.1_joint18:18201581-18303341	0	0
NC_039362.1_joint19:18209155-18310962	0	0
NC_039362.1_joint20:18269704-18370704	0	0
NC_039362.1_joint21:18274436-18377728	0	0
NC_039362.1_joint22:18301369-18402393	0	0
NC_039362.1_joint23:18352554-18457337	0	0
NC_039362.1_joint24:18357969-18458981	0	0
NC_039362.1_joint25:18369097-18470097	0	0
NC_039362.1_joint26:29118240-29219240	0	0
NC_039362.1_joint27:29627108-29729893	0	0
NC_039362.1_joint28:31869698-31970806	0	0
NC_039362.1_joint29:31872264-31973264	0	0
NC_039362.1_joint30:38975115-39077790	0	0
NC_039362.1_joint31:48508335-48614787	0	0
NC_039362.1_joint32:52276741-52376841	0	0
NC_039362.1_joint33:73813031-73913131	0.16	1.47
NC_039362.1_joint34:81379803-81485192	0	0
NC_039362.1_joint35:96186883-96290859	0	0
NC_039362.1_joint36:96234404-96334504	0	0
NC_039362.1_joint37:120368438-120472095	0	0
NC_039362.1_joint38:120572453-120673453	0	0
NC_039362.1_joint39:120623682-120726877	0	0
NC_039362.1_joint40:120660319-120765815	0	0
NC_039362.1_joint41:120696314-120797314	0	0
NC_039362.1_joint42:120736458-120837458	0	0
NC_039362.1_joint43:120747282-120850653	0	0
NC_039362.1_joint44:120757589-120863934	0	0
NC_039362.1_joint45:120783575-120885035	0	0
NC_039362.1_joint46:120785876-120886884	0	0
NC_039362.1_joint47:120819937-120926650	0	0
NC_039362.1_joint48:120862312-120962412	0	0
NC_039362.1_joint49:123576415-123676515	6.81	4.4
NC_039362.1_joint50:139718201-139818301	0	0
NC_039362.1_joint51:146225760-146325860	0.04	0.38
NC_039362.1_joint52:156371156-156471256	0	0
NC_039362.1_joint53:156378384-156478484	1.25	4.1
NC_039362.1_joint54:161091652-161194890	0	0
NC_039362.1_joint55:161100826-161200926	0	0
NC_039362.1_joint56:166071698-166172726	0	0
NC_039362.1_joint57:180699432-180800965	0	0
NC_039362.1_joint58:180731811-180833452	0	0
NC_039362.1_joint59:180752487-180853487	0	0
NC_039362.1_joint60:180755855-180861976	0	0
NC_039362.1_joint61:181196675-181296775	0	0
NC_039362.1_joint62:181205685-181305785	0	0
NC_039362.1_joint63:182358042-182458142	0	0
NC_039362.1_joint64:183666490-183768555	0	0
NC_039362.1_joint65:186236299-186338186	0	0
NC_039362.1_joint66:190476660-190578014	0	0
NC_039362.1_joint67:191516661-191618714	0.00828057	0.00779347
NC_039362.1_joint68:193542354-193642454	0	0
NC_039362.1_joint69:195758739-195866541	0	0
NC_039362.1_joint70:195766969-195874867	0	0
NC_039362.1_joint71:195778354-195881083	0	0
NC_039362.1_joint72:197955070-198056584	0	0.0184941
NC_039362.1_joint73:199441135-199544990	0	0
NC_039362.1_joint74:199482381-199583381	0	0
NC_039362.1_joint75:199532767-199632867	0	0
NC_039362.1_joint76:199560165-199663267	0	0
NC_039362.1_joint77:199578113-199681214	0	0
NC_039362.1_joint78:207033789-207135298	0	0
NC_039362.1_joint79:211612548-211712648	0	0
NC_039362.1_joint80:211693326-211796735	0	0
NC_039362.1_joint81:212350570-212450670	0	0
NC_039362.1_joint82:214707368-214808955	0	0
NC_039362.1_joint83:214740963-214848536	0	0
NC_039362.1_joint84:214750606-214857043	0	0
NC_039362.1_joint85:214787869-214890987	0	0
NC_039362.1_joint86:216456223-216556323	0.09	0
NC_039362.1_joint87:216738937-216839037	0	0
NC_039362.1_joint88:216799810-216867838	0	0
NC_039362.1_joint89:216809027-216867838	0	0
NC_039363.1_joint1:452076-553705	0	0
NC_039363.1_joint2:2313205-2414511	0	0
NC_039363.1_joint3:8376879-8478467	0	0
NC_039363.1_joint4:9113114-9218111	0	0
NC_039363.1_joint5:10512568-10612668	0.56	3.41
NC_039363.1_joint6:19587432-19689951	0	0
NC_039363.1_joint7:20860646-20960746	0	0
NC_039363.1_joint8:20861883-20961983	0	0
NC_039363.1_joint9:20883023-20984660	0	0
NC_039363.1_joint10:23724798-23826898	0	0
NC_039363.1_joint11:24032632-24134436	0	0
NC_039363.1_joint12:24158521-24266279	0	0
NC_039363.1_joint13:24174637-24275791	0	0
NC_039363.1_joint14:28553631-28653731	7.7	10.91
NC_039363.1_joint15:30367055-30468720	0	0
NC_039363.1_joint16:30370226-30472205	0	0
NC_039363.1_joint17:30803836-30905279	0	0
NC_039363.1_joint18:31046549-31152271	0	0
NC_039363.1_joint19:33142452-33248211	0	0
NC_039363.1_joint20:33150330-33252009	0	0
NC_039363.1_joint21:33177050-33280409	0	0
NC_039363.1_joint22:33183474-33285025	0	0
NC_039363.1_joint23:33186515-33290231	0	0
NC_039363.1_joint24:33211476-33314012	0	0
NC_039363.1_joint25:33237818-33338999	0	0
NC_039363.1_joint26:33240011-33343441	0	0
NC_039363.1_joint27:33289520-33391953	0	0
NC_039363.1_joint28:33295418-33396714	0	0
NC_039363.1_joint29:33298555-33398655	0	0
NC_039363.1_joint30:33301213-33403401	0	0
NC_039363.1_joint31:34183911-34285059	0	0
NC_039363.1_joint32:34226240-34327240	0	0
NC_039363.1_joint33:34279446-34381551	0	0
NC_039363.1_joint34:34410630-34515484	0	0
NC_039363.1_joint35:36058685-36164183	0	0
NC_039363.1_joint36:37622617-37726544	0	0
NC_039363.1_joint37:48981799-49082879	0	0
NC_039363.1_joint38:87284662-87387200	0	0
NC_039363.1_joint39:88872100-88972200	0	0
NC_039363.1_joint40:89046533-89147533	0	0
NC_039363.1_joint41:112899453-113000813	0	0.169118
NC_039363.1_joint42:114625468-114725568	0	0
NC_039363.1_joint43:131529119-131633358	0.00212314	0
NC_039363.1_joint44:140656465-140759597	0	0
NC_039363.1_joint45:152661292-152761392	0	0
NC_039363.1_joint46:152694274-152795479	0	0
NC_039363.1_joint47:152743039-152844405	0	0
NC_039363.1_joint48:173780448-173884096	0	0
NC_039364.1_joint1:12691136-12791236	0	0
NC_039364.1_joint2:12768347-12868447	0	0
NC_039364.1_joint3:14838332-14942969	0	0
NC_039364.1_joint4:27668178-27770427	0	0
NC_039364.1_joint5:27670854-27773679	0	0
NC_039364.1_joint6:27854792-27957610	0	0
NC_039364.1_joint7:30790625-30891625	0	0
NC_039364.1_joint8:32955939-33056039	0	0
NC_039364.1_joint9:32977636-33077736	0	0
NC_039364.1_joint10:43573643-43675137	0	0
NC_039364.1_joint11:43582106-43682206	53.01	86.56
NC_039364.1_joint12:43586676-43687949	0	0
NC_039364.1_joint13:47512030-47618861	0	0
NC_039364.1_joint14:49392719-49493738	0	0
NC_039364.1_joint15:49726566-49829958	0	0
NC_039364.1_joint16:49739056-49841452	0	0
NC_039364.1_joint17:85751046-85851146	0	0
NC_039364.1_joint18:91086758-91187938	0	0
NC_039364.1_joint19:93960553-94065440	0	0
NC_039364.1_joint20:104307052-104408052	0	0
NC_039364.1_joint21:104308597-104410337	0	0
NC_039364.1_joint22:104322546-104426284	0	0
NC_039364.1_joint23:104398849-104499849	0.049	0
NC_039364.1_joint24:104472515-104575466	0	0
NC_039364.1_joint25:104521567-104621667	0	0
NC_039364.1_joint26:108485292-108586835	0	0
NC_039364.1_joint27:116342854-116447174	0	0
NC_039364.1_joint28:116405371-116507756	0	0
NC_039364.1_joint29:117548673-117649827	0	0
NC_039364.1_joint30:118347229-118447329	0	0
NC_039364.1_joint31:118496153-118597153	0	0
NC_039364.1_joint32:134432896-134538116	0	0
NC_039364.1_joint33:138701319-138803662	0	0
NC_039364.1_joint34:138722698-138825410	0	0
NC_039364.1_joint35:138725568-138828808	0	0
NC_039364.1_joint36:139427525-139531356	0	0
NC_039364.1_joint37:157559162-157660354	0	0
NC_039364.1_joint38:157577738-157677838	0	0
NC_039364.1_joint39:160843763-160946313	0	0
NC_039364.1_joint40:161162175-161263175	0	0
NC_039364.1_joint41:168690728-168794372	0	0
NC_039364.1_joint42:171516144-171619176	0	0
NC_039364.1_joint43:171862249-171962349	35.62	26.02
NC_039364.1_joint44:177193784-177294784	0	0
NC_039364.1_joint45:177195879-177301917	0	0
NC_039364.1_joint46:177289076-177390076	0	0
NC_039364.1_joint47:177464334-177568628	0	0
NC_039364.1_joint48:179040921-179142616	0	0
NC_039364.1_joint49:180346220-180449681	0	0
NC_039364.1_joint50:191162416-191263490	0	0
NC_039364.1_joint51:192843785-192947164	0	0
NC_039364.1_joint52:192983266-193084305	0	0
NC_039364.1_joint53:203719538-203824084	0	0
NC_039364.1_joint54:203724235-203828862	0	0
NC_039364.1_joint55:204841305-204941405	0	0
NC_039364.1_joint56:204979717-205082865	0	0
NC_039364.1_joint57:205087055-205187155	0	0
NC_039364.1_joint58:205108099-205208199	0	0
NC_039364.1_joint59:213259082-213359182	0	0
NC_039364.1_joint60:213389458-213490458	0	0
NC_039364.1_joint61:217322097-217424203	0	0
NC_039364.1_joint62:217325517-217426902	0	0
NC_039364.1_joint63:218987694-219087794	7.8	25.27
NC_039364.1_joint64:232256582-232357655	0	0
NC_039364.1_joint65:235334550-235434650	0	0
NC_039364.1_joint66:236458140-236560776	0	0
NC_039364.1_joint67:238600412-238700512	0	10.72
NC_039364.1_joint68:248095333-248197196	0	0
NC_039364.1_joint69:248098117-248200102	0	0
NC_039364.1_joint70:248118629-248225447	0	0
NC_039364.1_joint71:254010860-254113235	0	0
NC_039364.1_joint72:254126698-254227698	0	0.206
NC_039364.1_joint73:254256158-254358890	0	0
NC_039364.1_joint74:254259793-254359893	1	2.96
NC_039364.1_joint75:254431060-254531160	0	0
NC_039364.1_joint76:256525425-256627647	0	0
NC_039364.1_joint77:256685893-256789982	0	0
NC_039364.1_joint78:256690390-256791390	0	0
NC_039364.1_joint79:256692046-256796374	0	0
NC_039364.1_joint80:256696834-256798823	0	0
NC_039364.1_joint81:257172531-257273549	0	0
NC_039364.1_joint82:257174072-257276259	0	0
NC_039364.1_joint83:257176702-257277702	0	0
NC_039364.1_joint84:259610521-259714603	0	0
NC_039364.1_joint85:261698198-261799198	0	0
NC_039364.1_joint86:261745546-261847154	0	0
NC_039364.1_joint87:261771975-261873325	0	0
NC_039364.1_joint88:261805932-261906032	0	0
NC_039364.1_joint89:261807534-261908755	0	0
NC_039365.1_joint1:0-53181	77.74	79.21
NC_039365.1_joint2:680879-781879	0	0
NC_039365.1_joint3:5296522-5396622	0.02	3.01
NC_039365.1_joint4:5371436-5471536	2.11	5.28
NC_039365.1_joint5:9016902-9117002	0	0
NC_039365.1_joint6:9458473-9560394	0	0
NC_039365.1_joint7:12683823-12785971	0	0
NC_039365.1_joint8:23014432-23114532	1.15	1.05
NC_039365.1_joint9:27628754-27730910	0	0
NC_039365.1_joint10:27632196-27735333	0	0
NC_039365.1_joint11:31361972-31463707	0	0
NC_039365.1_joint12:46490386-46590486	0	0
NC_039365.1_joint13:46524440-46625459	0	0
NC_039365.1_joint14:46563630-46664630	0	0
NC_039365.1_joint15:46583466-46685112	0	0
NC_039365.1_joint16:46714272-46817204	0	0
NC_039365.1_joint17:46766242-46867242	0	0
NC_039365.1_joint18:46849772-46950772	0	0
NC_039365.1_joint19:46895971-46997505	0	0
NC_039365.1_joint20:46994516-47097353	0	0
NC_039365.1_joint21:47012175-47114002	0	0
NC_039365.1_joint22:50342966-50447321	0	0
NC_039365.1_joint23:59912351-60012451	0	0
NC_039365.1_joint24:59921900-60024079	0	0
NC_039365.1_joint25:61968928-62070050	0	0
NC_039365.1_joint26:66120741-66221897	0	0
NC_039365.1_joint27:67856149-67957806	0	0
NC_039365.1_joint28:67874676-67975676	0	0
NC_039365.1_joint29:67893722-67998605	0	0
NC_039365.1_joint30:67941573-68046626	0	0
NC_039365.1_joint31:67948069-68049069	0	0
NC_039365.1_joint32:68022692-68127446	0	0
NC_039365.1_joint33:68150378-68253764	0	0
NC_039365.1_joint34:68222739-68324898	0	0
NC_039365.1_joint35:68323011-68423111	0	0
NC_039365.1_joint36:68362844-68465984	0	0
NC_039365.1_joint37:68385593-68486742	0	0
NC_039365.1_joint38:68390277-68493367	0	0
NC_039365.1_joint39:68450918-68553234	0	0
NC_039365.1_joint40:68515895-68618677	0	0
NC_039365.1_joint41:75122587-75227628	0	0
NC_039365.1_joint42:87164289-87269458	0	0
NC_039365.1_joint43:94759669-94860669	0	0
NC_039365.1_joint44:94821668-94921768	0	0
NC_039365.1_joint45:111837056-111937156	0	0
NC_039365.1_joint46:111879406-111980406	0	0
NC_039365.1_joint47:111887020-111990010	0	0
NC_039365.1_joint48:112213990-112315452	0	0
NC_039365.1_joint49:117782202-117883218	0	0
NC_039365.1_joint50:117893513-117993613	0	0
NC_039365.1_joint51:118010362-118110462	0	0
NC_039365.1_joint52:120091781-120194099	0	0
NC_039365.1_joint53:129427909-129529280	0	0
NC_039365.1_joint54:152788547-152888647	15.47	33.98
NC_039365.1_joint55:153440028-153541246	0	0
NC_039365.1_joint56:162829898-162929998	0	0
NC_039365.1_joint57:166762410-166863857	0	0
NC_039365.1_joint58:166764079-166865646	0	0
NC_039365.1_joint59:173868505-173970319	0	0
NC_039365.1_joint60:173871411-173972722	0	0
NC_039365.1_joint61:176344908-176445908	0	0
NC_039365.1_joint62:176348137-176449289	0	0
NC_039366.1_joint1:6998-107098	0	0
NC_039366.1_joint2:3963268-4065771	0	0
NC_039366.1_joint3:3967244-4068524	0	0
NC_039366.1_joint4:4663036-4763136	5.77	12.79
NC_039366.1_joint5:8552658-8654244	0	0
NC_039366.1_joint6:8591561-8691661	0	0
NC_039366.1_joint7:16704212-16806181	0	0
NC_039366.1_joint8:17939018-18040018	0	0
NC_039366.1_joint9:18706189-18806289	0	0
NC_039366.1_joint10:19762375-19866828	0	0
NC_039366.1_joint11:19792980-19893080	0	0
NC_039366.1_joint12:26784446-26885719	0	0
NC_039366.1_joint13:28962871-29066497	0	0
NC_039366.1_joint14:32348408-32452863	0	0
NC_039366.1_joint15:35342959-35443959	0	0
NC_039366.1_joint16:35382850-35483850	0	0
NC_039366.1_joint17:40489880-40591968	0	0
NC_039366.1_joint18:40494319-40596657	0	0
NC_039366.1_joint19:40498497-40600301	0	0
NC_039366.1_joint20:43263009-43364009	0	0
NC_039366.1_joint21:43264877-43371792	0	0
NC_039366.1_joint22:43273801-43375930	0	0
NC_039366.1_joint23:43296367-43396467	0	0
NC_039366.1_joint24:44235417-44338670	0	0
NC_039366.1_joint25:52448912-52552619	0	0
NC_039366.1_joint26:52481400-52584618	0	0
NC_039366.1_joint27:52484871-52589250	0	0
NC_039366.1_joint28:58220807-58324821	0	0
NC_039366.1_joint29:62070258-62170358	0	0
NC_039366.1_joint30:68135813-68236813	0	0
NC_039366.1_joint31:68197773-68297873	0	0
NC_039366.1_joint32:68340740-68440840	0	0
NC_039366.1_joint33:68346362-68446462	0	0
NC_039366.1_joint34:69567423-69668774	0	0
NC_039366.1_joint35:69733249-69833349	35.47	35.55
NC_039366.1_joint36:71791259-71891359	0	0
NC_039366.1_joint37:71907660-72007760	0	0
NC_039366.1_joint38:71914129-72014229	2.35	0
NC_039366.1_joint39:71997737-72097837	0	0
NC_039366.1_joint40:76904856-77006468	0	0
NC_039366.1_joint41:84526358-84627375	0	0
NC_039366.1_joint42:93208056-93311245	0	0
NC_039366.1_joint43:93319626-93420626	0	0
NC_039366.1_joint44:96877109-96977209	9.22	6.37
NC_039366.1_joint45:98560961-98661061	0	0
NC_039366.1_joint46:109918331-110020734	0	0
NC_039366.1_joint47:109930772-110032037	0	0
NC_039366.1_joint48:109933711-110041650	0	0
NC_039366.1_joint49:109979012-110082234	0	0
NC_039366.1_joint50:109996355-110097355	0	0
NC_039366.1_joint51:110061029-110164321	0	0
NC_039366.1_joint52:110072055-110173607	0	0
NC_039366.1_joint53:110079556-110180556	0	0
NC_039366.1_joint54:114545340-114645440	3.8	3.53
NC_039366.1_joint55:114549632-114649732	0	0
NC_039366.1_joint56:127709733-127809833	0	0
NC_039366.1_joint57:129929222-130029322	0	0
NC_039366.1_joint58:129941181-130042181	0	0
NC_039366.1_joint59:129952678-130052778	0	0
NC_039366.1_joint60:134309150-134410576	0	0
NC_039366.1_joint61:150681119-150781219	0	0
NC_039366.1_joint62:157278599-157379599	0	0
NC_039366.1_joint63:157280071-157381071	0	0
NC_039366.1_joint64:158797744-158898769	0	0
NC_039366.1_joint65:159971107-160071207	0	0
NC_039366.1_joint66:163765126-163868338	0	0
NC_039366.1_joint67:172217627-172317727	4.82	0
NC_039366.1_joint68:172525143-172626185	0	0
NC_039366.1_joint69:174020066-174121086	0	0
NC_039366.1_joint70:183322670-183422770	0	0
NC_039366.1_joint71:183358639-183460217	0	0
NC_039366.1_joint72:186966241-187067448	0	0
NC_039366.1_joint73:186967644-187070816	0	0
NC_039366.1_joint74:191123496-191227317	0	0
NC_039366.1_joint75:191861244-191961344	0	0
NC_039366.1_joint76:191882466-191982566	0	0
NC_039366.1_joint77:194357301-194457401	0	0
NC_039366.1_joint78:197493888-197595617	0	0
NC_039366.1_joint79:197509763-197609863	0	0
NC_039366.1_joint80:200088237-200189270	0	0
NC_039366.1_joint81:200098894-200199894	0	0
NC_039366.1_joint82:200293601-200394601	0	0
NC_039366.1_joint83:200406519-200507519	0	0
NC_039366.1_joint84:200458006-200559006	0	0
NC_039366.1_joint85:201664693-201764793	0	0
NC_039366.1_joint86:201709463-201810463	0	0
NC_039366.1_joint87:201783841-201884841	0	0
NC_039366.1_joint88:201921517-202022517	0	0
NC_039366.1_joint89:202074389-202175389	0	0
NC_039366.1_joint90:202474278-202576771	0	0
NC_039366.1_joint91:202504433-202605922	0	0
NC_039366.1_joint92:202507149-202608149	0	0
NC_039366.1_joint93:202588672-202689672	0	0
NC_039366.1_joint94:204352348-204455103	0	0
NC_039366.1_joint95:204397834-204470928	0	0
NC_039367.1_joint1:0-83947	0	0
NC_039367.1_joint2:0-101578	0	0.151499
NC_039367.1_joint3:126170-227683	0	0
NC_039367.1_joint4:158608-260992	0	0
NC_039367.1_joint5:180747-284124	0	0
NC_039367.1_joint6:204994-310846	0	0
NC_039367.1_joint7:213275-314285	0	0
NC_039367.1_joint8:222181-323181	0	0
NC_039367.1_joint9:3775736-3875836	0	0
NC_039367.1_joint10:3785782-3888740	0	0
NC_039367.1_joint11:3791858-3893440	0	0
NC_039367.1_joint12:3794848-3897082	0	0
NC_039367.1_joint13:3797934-3905268	0	0
NC_039367.1_joint14:3810079-3916952	0	0
NC_039367.1_joint15:3830243-3933945	0	0
NC_039367.1_joint16:3857202-3961837	0	0
NC_039367.1_joint17:3883632-3987058	0	0
NC_039367.1_joint18:3890715-3993499	0	0
NC_039367.1_joint19:3913463-4017488	0	0
NC_039367.1_joint20:3928650-4032721	0	0
NC_039367.1_joint21:8528762-8628862	0	0
NC_039367.1_joint22:8609527-8709627	0	0
NC_039367.1_joint23:11294245-11395898	0	0
NC_039367.1_joint24:11345953-11447509	0	0
NC_039367.1_joint25:11855414-11956414	0	0
NC_039367.1_joint26:11879930-11981975	0	0
NC_039367.1_joint27:11883671-11984671	0	0
NC_039367.1_joint28:15166934-15267034	0.01	0
NC_039367.1_joint29:21715561-21823674	0	0
NC_039367.1_joint30:36152717-36256081	0	0
NC_039367.1_joint31:36530381-36631381	0	0
NC_039367.1_joint32:36588680-36691091	0	0
NC_039367.1_joint33:36597260-36697360	0	1
NC_039367.1_joint34:39814826-39917653	0	0
NC_039367.1_joint35:48601165-48706505	0	0
NC_039367.1_joint36:50860043-50960143	0	0
NC_039367.1_joint37:51967818-52070623	0	0
NC_039367.1_joint38:66953174-67053274	0	0
NC_039367.1_joint39:72320844-72422308	0	0
NC_039367.1_joint40:72322577-72424280	0	0
NC_039367.1_joint41:84316141-84419492	0	0
NC_039367.1_joint42:84357080-84458285	0	0
NC_039367.1_joint43:85720580-85822969	0	0
NC_039367.1_joint44:85767279-85867379	0	0
NC_039367.1_joint45:88229518-88330825	0	0
NC_039367.1_joint46:92085591-92185691	0.02	0
NC_039367.1_joint47:92090154-92190254	0	0
NC_039367.1_joint48:92131531-92234708	0	0
NC_039367.1_joint49:92242086-92342186	0	0
NC_039367.1_joint50:92251085-92351185	0	0
NC_039367.1_joint51:92622240-92724768	0.0621044	0.10443
NC_039367.1_joint52:94266713-94367883	0	0
NC_039367.1_joint53:94269537-94371930	0	0
NC_039367.1_joint54:94277050-94379646	0	0
NC_039367.1_joint55:94415270-94522026	0	0
NC_039367.1_joint56:94463975-94566183	0	0
NC_039367.1_joint57:94466349-94567470	0	0
NC_039367.1_joint58:94494819-94596904	0	0
NC_039367.1_joint59:94513063-94616610	0	0
NC_039367.1_joint60:94615593-94717523	0	0
NC_039367.1_joint61:94618871-94719871	0	0
NC_039367.1_joint62:97601994-97702094	0	0
NC_039367.1_joint63:97663506-97763606	0	0
NC_039367.1_joint64:97676779-97776879	0	0
NC_039367.1_joint65:97721412-97821512	0	0
NC_039367.1_joint66:97757804-97858804	0	0
NC_039367.1_joint67:97758998-97859998	0	0
NC_039367.1_joint68:97760185-97860285	0	0
NC_039367.1_joint69:97775031-97875131	0	0
NC_039367.1_joint70:97821425-97921525	0	0
NC_039367.1_joint71:97846157-97946257	0	0
NC_039367.1_joint72:97894605-97995605	0	0
NC_039367.1_joint73:97895761-97996761	0	0
NC_039367.1_joint74:97896900-97997900	0	0
NC_039367.1_joint75:97955713-98055813	0	0
NC_039367.1_joint76:98032262-98132362	0	0
NC_039367.1_joint77:98079227-98179327	0	0
NC_039367.1_joint78:98127748-98227848	0	0
NC_039367.1_joint79:98160833-98261972	0	0
NC_039367.1_joint80:98189855-98289955	0	0.03
NC_039367.1_joint81:98196723-98301518	0	0
NC_039367.1_joint82:98223941-98328602	0	0
NC_039367.1_joint83:98246548-98350821	0	0
NC_039367.1_joint84:98255123-98359942	0	0
NC_039367.1_joint85:98264663-98365807	0	0
NC_039367.1_joint86:98272377-98374684	0	0
NC_039367.1_joint87:98287153-98388153	0	0
NC_039367.1_joint88:102181778-102283232	0	0
NC_039367.1_joint89:102382448-102487804	0	0
NC_039367.1_joint90:102820953-102923462	0	0
NC_039367.1_joint91:102838922-102945689	0	0
NC_039367.1_joint92:102969819-103072335	0	0
NC_039367.1_joint93:103200439-103303257	0	0
NC_039367.1_joint94:112409334-112510488	0	0
NC_039367.1_joint95:114080970-114181070	0	0
NC_039367.1_joint96:117449755-117553486	0	0
NC_039367.1_joint97:118565800-118669833	0	0
NC_039367.1_joint98:125580706-125680806	7.97	6.27
NC_039367.1_joint99:134672466-134778736	0	0
NC_039367.1_joint100:135805382-135905482	0	0
NC_039367.1_joint101:136004714-136106958	0	0
NC_039367.1_joint102:136007165-136109212	0	0
NC_039367.1_joint103:138041743-138143521	0	0
NC_039367.1_joint104:139796112-139899944	0	0
NC_039367.1_joint105:142290646-142392037	0	0
NC_039367.1_joint106:142317972-142420068	0	0
NC_039367.1_joint107:142339078-142440434	0	0
NC_039367.1_joint108:142389626-142491176	0	0
NC_039367.1_joint109:142436610-142538270	0	0
NC_039367.1_joint110:142748294-142849908	0	0
NC_039367.1_joint111:142770500-142872824	0	0
NC_039367.1_joint112:143707403-143807503	0	0
NC_039367.1_joint113:146268933-146373442	0	0
NC_039367.1_joint114:150037081-150138468	0	0
NC_039367.1_joint115:150818862-150918962	0	0
NC_039367.1_joint116:152548831-152651049	0	0
NC_039367.1_joint117:153347575-153447675	4	3
NC_039367.1_joint118:153738332-153839332	0	0
NC_039367.1_joint119:153857107-153958500	0	0
NC_039367.1_joint120:154720777-154820877	0	0
NC_039367.1_joint121:154724242-154824342	0	0
NC_039367.1_joint122:154767859-154868859	0	0
NC_039367.1_joint123:158691134-158794517	0	0
NC_039367.1_joint124:158710310-158815100	0	0
NC_039367.1_joint125:159589218-159689318	0	0
NC_039367.1_joint126:159739433-159840541	0	0
NC_039367.1_joint127:160247267-160347367	0	0
NC_039367.1_joint128:164463752-164563852	0	0
NC_039368.1_joint1:9695291-9795391	1.26	6.69
NC_039368.1_joint2:11485278-11586359	0	0
NC_039368.1_joint3:12849619-12949719	0	0
NC_039368.1_joint4:30075544-30177097	0	0
NC_039368.1_joint5:33951164-34056073	0	0
NC_039368.1_joint6:33972864-34072964	0	0
NC_039368.1_joint7:35654438-35755952	0	0
NC_039368.1_joint8:41031729-41135086	0	0
NC_039368.1_joint9:54055911-54156011	1.36	7.32
NC_039368.1_joint10:54818573-54922289	0	0
NC_039368.1_joint11:61477904-61581205	0	0
NC_039368.1_joint12:67118863-67218963	0	0
NC_039368.1_joint13:73121156-73221256	0	0
NC_039368.1_joint14:76511286-76612372	0	0
NC_039368.1_joint15:85228015-85328115	0	0
NC_039368.1_joint16:85692388-85793885	0	0
NC_039368.1_joint17:85694314-85798065	0	0
NC_039368.1_joint18:85783570-85886454	0	0
NC_039368.1_joint19:86272424-86375044	0	0
NC_039368.1_joint20:86275344-86376675	0	0
NC_039368.1_joint21:96420840-96520940	0	0
NC_039368.1_joint22:96459494-96559594	0	0
NC_039368.1_joint23:96463915-96564915	0	0
NC_039368.1_joint24:96607965-96710368	0	0
NC_039368.1_joint25:96697034-96801152	0	0
NC_039368.1_joint26:97371966-97473816	0	0
NC_039368.1_joint27:98018013-98121506	0	0
NC_039368.1_joint28:98727339-98828641	0	0
NC_039368.1_joint29:98925224-99027938	0	0
NC_039368.1_joint30:99062729-99165746	0	0
NC_039368.1_joint31:99068133-99169772	0	0
NC_039368.1_joint32:99121524-99222524	0	0
NC_039368.1_joint33:99148029-99250015	0	0
NC_039368.1_joint34:99160124-99261124	0	0
NC_039368.1_joint35:99254989-99355989	0	0
NC_039368.1_joint36:99272879-99374408	0	0
NC_039368.1_joint37:99327592-99428919	0	0
NC_039368.1_joint38:99376471-99477471	0	0
NC_039368.1_joint39:99402811-99503811	0	0
NC_039368.1_joint40:99404556-99506012	0	0
NC_039368.1_joint41:99406164-99507866	0	0
NC_039368.1_joint42:99498591-99601926	0	0
NC_039368.1_joint43:112299355-112400355	0	0
NC_039368.1_joint44:112314832-112416470	0	0
NC_039368.1_joint45:112316917-112418460	0	0
NC_039368.1_joint46:112403277-112503377	1	0
NC_039368.1_joint47:113486290-113587530	0	0
NC_039368.1_joint48:115056493-115157630	0	0
NC_039368.1_joint49:115499850-115599950	4	11.98
NC_039368.1_joint50:117353804-117457328	0	0
NC_039368.1_joint51:117361751-117463587	0	0
NC_039368.1_joint52:118746922-118847022	0.06	0.02
NC_039368.1_joint53:119134036-119234136	0.19	1.14
NC_039368.1_joint54:122364536-122466094	0	0
NC_039368.1_joint55:122923368-123024631	0.0150435	1
NC_039368.1_joint56:123711229-123812229	0	0
NC_039368.1_joint57:124857395-124958395	0	0
NC_039368.1_joint58:124869760-124970991	0	0
NC_039368.1_joint59:125042649-125147386	0	0
NC_039368.1_joint60:125219335-125320335	0.011	0
NC_039368.1_joint61:125261602-125361702	0	0
NC_039368.1_joint62:125283516-125387265	0	0
NC_039368.1_joint63:125376227-125476327	0	0
NC_039368.1_joint64:125407408-125508740	0	0
NC_039368.1_joint65:126974231-127076367	0	0
NC_039368.1_joint66:138544114-138647538	0	0

## Sheet: Sheet1
	PS7 to Guo	HN1 to Guo	Both to Guo	PS7 to Hi-C	HN1 to Hi-C	Both to Hi-C
Number of gaps with reads mapping	38	45	34	185	199	146
Total number of gaps	879	879	879	768	768	768
Proportion of gaps	0.0432309	0.0511945	0.0386803	0.240885	0.259115	0.190104
