# Supplementary material for: Gene clustering and copy number variation in alkaloid metabolic pathways of opium poppy
Source: Nat Commun. 2020 Mar 4;11:1190. doi: 10.1038/s41467-020-15040-2 (PMC7055283; doi:10.1038/s41467-020-15040-2)
Supplement: Supplementary file 7 — Source Data file [file 41467_2020_15040_MOESM7_ESM.zip › source_data_file/suppmat_figure15.csv]

gene	P	L	T	11	40	M	PS1	PS4	PS7	BC
loc1	5.55398	5.0979	5.17023	5.40016	5.7506	5.32396	2.18114	4.82641	4.79392	5.98039
loc2	2.96602	2.93685	3.10989	2.85569	2.80167	3.25725	1.36398	2.23495	2.09166	2.83621
loc3	3.55424	3.19237	3.31688	3.02937	3.2961	2.77034	2.0536	3.07012	2.61804	3.59705
loc4	0.586311	0.614951	0.667498	0.711042	0.631983	0.619477	0.661736	0.676081	0.688799	0.895262
loc5	2.47987	2.33576	2.13959	2.04117	2.46583	2.47969	1.70437	1.77849	1.89123	2.13605
loc6	2.10905	2.05922	1.98744	1.92351	2.05647	1.98191	2.09355	1.87617	1.92418	2.0424
loc7	1.90645	2.03503	2.17027	2.16033	1.93744	2.04989	1.84128	1.89105	2.02287	2.13165
loc8	2.17768	1.75761	2.11388	2.13926	2.14826	2.27923	1.88395	1.92261	2.44483	1.55377
loc9	2.10029	2.08119	1.96911	2.03637	2.00562	2.01402	2.01997	2.17095	1.92757	2.0506
loc10	2.11877	2.035	1.90055	1.93748	2.09297	2.05717	2.22932	1.95611	2.19471	1.76433
loc11	1.81668	2.13399	2.03002	1.92989	1.98866	1.9799	1.83652	1.98294	2.04557	1.76206
loc12	1.94377	1.8501	2.10053	2.01959	2.00391	1.8917	2.25631	2.10084	2.01666	1.84911
loc13	2.04069	2.06056	1.91938	2.09787	2.14621	2.04885	1.9232	1.94759	2.04477	1.90718
loc14	2.03404	2.1575	2.18048	1.82129	2.16658	2.03613	1.83955	2.14125	2.12633	1.96965
loc15	1.86921	2.03363	2.14488	2.0182	1.94991	1.87245	2.22257	2.1368	2.14139	2.16426
loc16	1.93585	2.03899	1.76022	1.99397	2.03708	1.80332	1.77058	2.0025	2.1388	1.86946
loc17	2.02895	1.86162	2.18318	1.96373	1.90414	1.86086	1.87689	1.92249	1.89529	1.88999
loc18	2.04764	1.77407	2.37247	1.87447	2.00265	2.27708	1.97573	1.93195	1.94825	2.17927
loc19	1.82878	2.00484	1.95593	2.01204	2.04623	2.02681	1.90662	1.82393	1.95162	1.99201
loc20	2.00961	1.92013	2.013	2.10202	2.21685	2.00227	2.02945	2.00532	1.99307	1.94189
loc21	1.86596	2.13319	2.1342	2.3407	1.9816	1.89322	1.81718	2.15643	2.24666	1.85395
loc22	1.8382	2.03656	2.08854	2.00113	2.0263	1.99352	2.23071	1.90133	2.02242	2.10695
loc23	2.00969	1.94607	1.8368	1.92636	1.91106	2.38629	2.17771	2.3024	1.81395	2.00571
loc24	1.89806	2.02216	1.90172	1.98936	1.88761	2.09005	1.97703	1.8464	2.02625	1.94912
loc25	1.98674	1.90841	2.03999	1.90823	2.11731	1.84582	1.92736	2.03029	1.95059	1.89903
loc26	2.21191	1.77897	1.81644	1.80577	2.07667	2.00863	1.79426	1.87911	2.12638	2.22058
loc27	1.95367	1.82269	2.08741	1.87069	2.19292	2.2005	1.97302	1.90909	1.94326	2.28369
loc28	1.6163	1.94231	1.72911	1.80819	1.58041	2.05343	1.7182	1.8452	1.91456	1.79039
loc29	1.7491	1.89696	1.98163	1.9302	2.31823	2.19876	2.06217	2.36854	2.15066	2.07926
loc30	2.08269	1.73495	1.80398	1.79971	2.02527	1.8784	2.1223	1.85929	2.08902	1.91353
loc31	1.80795	2.00842	1.85978	2.14821	1.75695	1.77761	1.67634	2.22591	1.94924	1.84947
loc32	1.89461	1.7427	2.03901	1.84732	1.84516	1.63413	2.00314	1.82458	2.04548	2.17505
loc33	1.98675	1.96129	1.77157	1.79196	1.9354	1.91245	2.19987	1.96394	1.88621	2.02327
loc34	1.81238	2.17526	2.07443	1.79037	2.30626	2.09389	1.83808	1.8135	1.99941	2.06153
loc35	1.92618	1.98872	1.89256	1.9198	1.93906	1.91895	1.83584	1.96403	2.01425	1.99609
loc36	1.74674	2.0231	1.99993	2.12403	2.21314	1.87163	1.92383	2.11827	1.70341	2.03697
loc37	1.51927	2.06879	1.96207	2.03445	1.88646	1.66438	1.90794	1.83801	1.90368	1.9735
loc38	2.08458	1.84975	2.09334	2.29367	1.85102	2.25264	1.94724	1.88854	2.05214	2.08714
loc39	1.92364	2.1546	1.85956	2.06645	1.84948	2.07774	1.9448	1.92706	1.94021	1.83971
loc40	1.92849	2.04229	1.9556	2.06673	2.02553	1.99444	1.85739	2.03699	1.9461	1.92509
loc41	1.8271	1.91273	2.26845	1.58517	1.97889	2.19734	1.8921	1.73519	2.15703	2.03339
loc42	1.99596	1.99312	1.81099	1.85763	1.77246	1.82223	2.04175	1.91467	2.00971	1.74267
loc43	1.77443	1.773	2.02907	2.11107	2.10336	1.78448	1.91447	2.14695	2.03517	1.68098
loc44	1.66565	1.83282	2.03274	1.93393	1.96894	2.08441	1.9389	2.39115	2.01284	2.19343
loc45	1.91581	1.78808	1.95754	1.66018	2.12567	2.35704	2.48994	2.52341	2.045	2.35226
loc46	1.83079	2.12953	1.64085	1.64133	2.09089	1.95518	2.04228	1.84073	2.01526	1.8969
loc47	2.18104	2.18042	2.20879	2.09178	2.24708	2.11995	2.33524	2.25897	2.12568	2.36504
loc48	1.84307	2.58252	1.94486	2.14736	2.52389	2.24377	1.75912	1.95811	1.978	2.06563
loc49	1.76253	2.20156	2.10357	2.00684	2.00281	1.95922	2.08124	1.88176	2.17947	2.00767
loc50	1.94266	2.08013	1.82219	1.88866	1.73561	1.87765	1.91182	2.21357	1.90442	2.10014
loc51	1.89875	2.37325	2.10963	1.8205	2.11693	2.21742	1.88531	1.99366	1.92157	2.02797
loc52	1.79774	1.96228	2.02647	2.12527	2.02479	2.07171	1.95663	1.87265	2.1193	2.16519
loc53	1.91436	2.10678	2.11519	1.95989	2.01516	1.85917	2.07976	1.96173	1.93025	1.89728
loc54	1.96956	2.05497	2.00681	1.90478	1.86359	2.01602	2.0004	1.78292	1.97879	1.91175
loc55	1.86366	1.95094	1.81312	1.77297	1.81637	1.55792	2.02193	1.90634	2.15914	1.94173
loc56	2.01978	2.02389	2.03302	2.15594	2.11979	2.02047	2.26885	1.93967	2.05492	1.8385
loc57	2.15611	2.16812	2.12052	1.92417	1.86211	1.94296	2.00176	2.24288	1.99195	1.64701
loc58	1.91278	2.06469	1.87938	1.95155	2.00857	1.94888	2.19143	2.03558	2.22361	2.05664
loc59	2.21132	1.74524	2.13318	2.05079	1.78886	1.80295	1.95019	1.87958	1.57647	1.79543
loc60	1.76018	2.05053	2.11214	1.78892	2.02823	1.72109	1.99362	1.87073	2.31871	1.97521
loc61	1.98237	2.17323	2.13517	2.04586	2.17207	1.93202	1.81612	1.98208	1.94174	1.73988
loc62	2.06674	1.84361	2.09098	1.84589	1.98514	2.00986	1.92144	1.99526	2.02151	2.26399
loc63	2.21623	2.00304	1.89262	1.93181	1.80129	2.12335	1.90934	1.68498	1.89751	2.015
loc64	1.85797	1.9792	2.08712	1.88282	2.03333	1.81618	1.98454	1.99318	2.06433	2.04124
loc65	2.19445	2.01574	2.02252	2.19023	2.25217	2.00759	2.00978	1.73488	2.124	1.99689
loc66	2.02269	1.98729	2.0096	1.97802	2.06533	2.13589	1.93338	2.01409	2.16668	1.93035
loc67	1.85966	1.95833	1.72819	2.52358	1.65394	1.92515	2.00104	1.868	2.07735	1.79835
loc68	1.7053	1.75087	1.96912	2.15397	1.95259	1.85398	1.99527	2.00211	2.07568	1.94842
loc69	2.03685	2.01199	1.92971	1.99917	2.08563	1.69797	1.90123	1.82593	1.86386	1.8451
loc70	2.16765	2.04093	2.29437	1.99062	1.90684	2.06431	2.06971	2.00974	2.04874	1.97774
loc71	1.77743	2.2217	1.60977	1.62591	2.12709	2.00766	1.41305	2.10485	1.76133	1.76254
loc72	1.75787	2.14367	1.99812	1.94098	1.7991	1.9498	1.89167	2.10517	1.93995	2.16015
loc73	1.91417	1.85799	2.10066	1.99437	1.94082	1.95103	1.98618	1.91159	1.98918	1.9192
loc74	2.07	2.09608	2.05338	2.18608	2.15655	1.86759	1.91633	1.67732	2.02252	2.17206
loc75	2.08398	2.01191	1.93091	1.78369	2.22365	1.77259	1.39664	1.57604	1.54133	2.21477
loc76	2.0783	1.89597	2.16551	2.0709	2.11746	2.06448	1.64239	1.75705	1.63858	1.95201
loc77	2.03182	2.05664	2.0341	2.21209	2.30153	1.88904	2.30908	1.9215	2.05457	1.99341
loc78	1.7954	2.14119	2.14444	1.93337	2.03051	1.91029	1.82719	1.90939	2.05109	1.94999
loc79	2.04058	1.79413	1.75171	2.55146	1.89679	1.99494	2.17611	1.9761	1.78272	2.48961
loc80	1.91371	1.98097	1.77643	2.00088	1.98279	2.03753	2.03053	1.8642	1.73877	2.20854
loc81	1.9711	1.94205	2.00832	2.18145	2.05739	1.89713	1.92941	1.98587	2.00529	1.74611
loc82	2.10592	2.0863	1.9728	1.8285	2.26008	2.19889	1.89912	1.94496	1.71978	1.97062
loc83	1.76236	1.97292	1.73377	2.06265	2.04907	1.95265	2.10831	1.86916	1.91754	2.07088
loc84	1.94736	1.93311	2.05069	2.20991	1.91446	2.20621	1.78622	1.99436	1.98576	1.99629
loc85	1.95549	2.11244	2.01987	1.95286	2.08566	2.17574	1.79149	1.82492	2.01389	2.00962
loc86	1.96777	1.97983	1.91101	2.13034	2.17102	2.13049	1.72742	2.19357	2.0485	2.36245
loc87	2.01459	1.9014	1.94051	2.03026	1.95923	2.05894	1.95281	2.0183	2.07794	2.1219
loc88	2.01213	1.99524	2.03383	1.98257	2.16038	1.97053	1.97752	1.89514	2.01672	2.19774
loc89	1.86324	2.00356	1.88949	1.95926	1.86452	1.92579	1.89469	1.92146	1.85002	1.87044
loc90	2.07591	1.88375	2.11174	1.87097	2.08381	2.01971	1.96403	1.81333	2.07741	2.04374
loc91	2.09581	1.98989	2.04686	2.13434	2.10747	1.61697	1.97138	1.90063	1.94289	1.94342
loc92	1.99635	1.76931	1.84372	2.03209	2.01605	1.92645	2.16776	2.07306	1.92171	2.01696
loc93	1.85156	1.77611	2.05973	1.95008	2.03469	1.79144	1.82972	2.08709	1.92014	1.90573
loc94	2.06948	1.97438	1.92202	1.95645	2.37053	1.87967	1.9711	1.69597	2.12226	1.86547
loc95	2.06388	1.94408	1.98793	2.07538	2.11864	1.95801	2.07062	1.97226	2.15539	1.87089
loc96	1.86569	2.18383	1.90799	2.14226	2.18119	1.93957	2.0168	2.04114	1.98791	1.71595
loc97	1.91365	1.94404	2.12291	1.91957	1.90901	2.00853	2.06392	2.14555	1.97768	1.93413
loc98	1.73809	1.67776	1.91502	1.98727	1.90697	1.63811	1.75672	1.88861	1.8081	1.64811
loc99	1.93104	1.90662	2.25003	2.16913	2.11762	2.17979	2.12577	1.98622	1.98147	2.03513
loc100	2.35023	2.1485	2.03913	2.14929	1.87432	1.75647	2.12737	2.08667	1.74905	1.96419
loc101	1.85138	1.97758	1.91778	2.00897	2.0657	2.19495	2.09702	1.79145	1.86893	1.81663
loc102	1.81563	1.9685	1.9401	2.19963	1.64595	1.9805	1.66105	2.33515	1.94329	1.99875
loc103	2.35032	1.87055	1.96271	2.05183	1.77228	2.24967	1.99641	1.72397	1.95565	1.95191
loc104	1.95404	1.89504	1.99231	1.80264	1.88908	2.14384	2.29951	1.99609	1.96218	2.35118
loc105	2.0084	1.96315	1.92295	2.08791	2.02214	2.04014	1.8664	2.01942	2.05093	1.7719
loc106	1.94754	1.88083	1.87376	2.16752	1.86977	2.14246	2.22883	1.92708	2.0331	1.87076
loc107	2.03603	1.80167	2.06132	1.85651	1.86422	2.12831	1.85738	1.94553	2.07163	2.15958
loc108	2.00265	1.96947	1.85421	1.92055	1.8262	1.85979	1.86034	1.96197	1.91757	1.74655
loc109	1.98243	2.01133	2.08749	2.26607	2.0254	1.72526	1.62709	1.63739	1.80468	1.94352
loc110	2.02238	2.14097	2.07905	1.88577	1.70516	2.11173	2.0648	2.14378	2.04021	1.99192
loc111	1.9346	1.70144	1.87689	2.00597	2.15228	1.90098	1.74255	1.83044	2.15324	1.84078
loc112	1.94249	2.07693	1.9631	2.04924	1.93279	1.86471	2.0401	2.14843	2.08778	1.9613
loc113	3.49966	2.88749	2.97313	3.95936	13.5873	2.96578	1.28487	1.22774	1.33693	3.6944
loc114	2.06077	2.08581	1.92327	2.06144	2.00755	1.92126	1.86294	1.91342	1.85013	2.12886
loc115	1.86068	1.85868	1.93315	2.26902	2.08782	1.85509	2.47745	2.21171	2.22507	2.23775
loc116	1.94216	1.40716	1.87775	2.54946	2.79523	2.31704	2.20796	2.01135	2.18102	2.28156
loc117	2.06966	2.28158	1.96117	2.02828	2.00724	1.81468	2.31632	1.92308	1.97396	2.05524
loc118	2.09715	1.89607	1.80514	1.8756	1.99416	1.93504	1.79714	1.77859	1.98525	1.88023
loc119	1.8839	1.93447	1.78251	1.8976	1.84194	1.61918	1.4551	1.72253	1.66638	1.70343
loc120	1.81696	2.1445	1.95185	1.94414	2.19781	1.83294	1.90323	1.9976	1.9056	1.73924
loc121	2.00099	1.77041	2.03065	2.04717	2.05718	1.88288	1.5166	2.35328	2.4372	2.06619
loc122	1.95834	2.01429	1.94844	1.92148	2.02692	2.12298	1.8097	2.00498	2.87397	2.13489
loc123	1.85307	2.0987	1.8976	1.85629	2.11024	1.63367	1.84465	2.00632	3.77437	1.85777
loc124	1.79256	1.97699	1.98648	1.80082	2.04594	1.91058	2.09783	2.32004	2.00167	1.91693
loc125	1.91119	2.195	2.0119	2.16674	1.91465	1.95801	1.96763	1.99567	2.06847	2.03752
loc126	2.08412	2.10486	2.02873	1.88149	1.91569	1.5224	2.07012	1.64567	1.79625	1.93126
loc127	2.03938	2.16853	2.12694	1.93523	2.00992	2.07503	1.88037	1.99253	2.02167	1.90911
loc128	2.01812	2.16322	2.14978	1.80757	1.82338	2.12136	1.90257	2.35122	2.18555	1.82478
loc129	2.16115	1.72789	1.74213	2.03526	1.9598	1.86529	1.91918	1.96733	1.9846	1.93092
loc130	2.02206	1.96846	1.64446	1.83891	1.81976	1.58902	1.99308	1.62728	1.89678	2.17903
loc131	2.16901	2.20885	2.09031	1.78714	2.26532	2.37728	1.82918	1.98755	2.05676	1.81831
loc132	1.93753	1.96797	1.93222	1.99872	2.01483	2.06353	1.97059	1.71519	1.87325	1.8081
loc133	2.20554	2.08815	2.01871	2.07887	1.99778	2.11425	1.98474	2.02374	2.00486	2.05017
loc134	1.9012	1.86121	2.02321	1.93056	1.9377	2.00355	1.90826	2.10738	2.10884	1.87766
loc135	2.05183	1.97467	2.16156	2.172	1.9783	2.05215	1.75309	2.00594	1.91496	2.18389
loc136	1.71795	2.10495	1.88073	2.18004	1.84356	2.11486	2.1327	2.08281	1.92599	2.25829
loc137	1.97513	1.93898	2.28916	2.0635	1.9217	1.84559	2.12665	1.93728	2.00533	1.90643
loc138	1.68378	1.88838	1.81511	1.79482	2.06596	1.87383	1.96302	2.40533	2.02148	1.7728
loc139	1.94877	2.04105	2.00932	1.9294	2.25312	1.9688	2.11406	2.19108	1.88106	1.93162
loc140	1.99588	1.92433	2.10975	2.02958	1.95263	1.99787	1.83584	2.06638	2.03707	2.18866
loc141	2.15234	2.15253	1.95438	2.02522	2.07951	2.04438	1.89401	2.21825	2.00219	1.90312
loc142	1.95107	1.83622	2.03445	2.25696	1.69252	1.76784	2.01989	2.12674	2.0072	1.7561
loc143	2.0644	1.86992	1.92734	1.88651	2.00678	1.97125	1.99757	1.97513	2.01709	1.98246
loc144	1.99781	1.79568	2.10558	2.08098	1.95764	2.32899	1.95369	1.94703	2.07011	1.86934
loc145	2.05962	2.05393	2.02901	1.90345	2.03946	2.10636	2.19527	2.12887	2.01935	1.76707
loc146	2.04262	1.91734	1.83522	2.09656	1.9155	1.86067	1.96957	1.85408	2.1321	1.93032
loc147	0.878174	1.97391	1.87088	1.99554	1.73896	1.00348	0.592218	0.552785	1.18701	1.27066
loc148	1.83282	1.72291	2.05588	2.14711	2.03843	2.39681	1.96619	1.92303	2.07431	2.03366
loc149	1.90011	2.36076	1.83145	1.85494	1.92134	1.78186	2.13775	2.0251	1.99613	1.76142
loc150	1.91227	1.57229	2.10487	1.63896	1.99833	2.37609	1.91883	1.86398	1.91296	2.25164
loc151	1.94948	2.00704	2.02009	1.74063	2.00874	2.15479	1.9505	1.85774	1.96538	1.86656
loc152	1.9067	1.89234	2.01114	2.25292	2.2163	1.83895	1.79674	1.99174	1.76656	1.96975
loc153	2.23095	1.73006	2.11526	1.88243	2.30613	2.13593	1.9463	1.86195	2.18764	2.14844
loc154	1.90922	1.73267	2.07457	1.98757	2.01712	1.83918	1.99089	2.06061	2.18334	1.98648
loc155	2.10739	2.02143	2.11812	2.32421	2.12407	2.07818	1.87743	1.71209	1.97564	1.95679
loc156	2.21375	1.94082	2.01086	1.94989	2.06334	2.14709	1.96435	2.01095	2.08491	2.14653
loc157	1.9648	1.91838	2.13857	1.78403	1.98995	1.79719	2.00754	1.99422	1.96968	1.97419
loc158	1.96143	2.11038	1.68383	2.01327	1.93862	1.8951	2.05158	1.91696	2.09556	2.11591
loc159	1.78519	1.97627	1.9262	2.07869	1.8922	1.98609	2.07558	2.02302	1.9949	1.862
loc160	2.14159	1.88805	1.84699	1.85065	1.91269	1.94395	2.09025	1.93166	1.93091	1.7892
loc161	2.33583	1.70383	1.75095	2.01272	1.74458	1.96299	2.03151	1.73793	2.04419	2.03729
loc162	1.88535	1.96798	1.7317	2.00747	1.76087	1.89191	2.13447	1.76763	2.01603	1.83572
loc163	1.84961	1.99686	2.0561	2.08211	1.67829	2.289	2.06195	2.07857	2.25691	2.05383
loc164	1.73355	1.99482	1.71358	2.14939	1.88697	1.77049	2.13816	1.7618	1.95778	1.97385
loc165	1.93453	1.95285	2.02729	2.00161	1.98239	1.8596	1.93031	1.85266	2.05973	2.02294
loc166	1.82893	2.08675	1.99997	2.16071	1.97857	1.85438	2.13214	1.98185	1.98444	2.03523
loc167	1.93944	2.117	1.97137	1.69172	2.30378	2.04906	1.80178	2.1069	2.0153	1.88296
loc168	2.14945	1.90341	1.84805	1.74794	1.49992	1.65535	2.0707	1.80879	2.0813	1.73857
loc169	1.82041	2.00054	2.09722	2.04688	1.8522	2.16789	2.20458	1.88816	1.84893	2.01962
loc170	1.7191	2.11017	1.97602	2.04815	2.16407	1.9304	1.80817	1.74896	2.06886	2.04462
loc171	1.94708	1.93145	2.13818	1.90144	1.78751	2.04976	1.83235	2.00143	1.8357	2.1891
loc172	2.07884	1.98434	1.90791	1.83583	1.89084	1.90707	1.98711	2.01976	2.0486	1.80279
loc173	2.14961	2.10215	1.98845	1.96805	1.84631	1.94083	1.93376	2.01659	2.08284	1.93897
loc174	2.01101	1.63146	2.16022	2.17108	1.85457	2.23922	1.78171	2.03528	1.99058	1.80868
loc175	1.87577	1.79855	1.91041	1.93145	2.21404	2.42759	2.06004	2.19325	2.0536	2.08721
loc176	2.10578	2.13026	2.07191	2.15738	2.01375	1.90225	2.17835	1.78937	2.12054	2.09087
loc177	2.05383	2.08863	1.96188	2.44139	2.19623	1.97775	2.3019	1.71182	2.11726	1.83678
loc178	1.72312	1.94824	1.92131	1.86679	2.40233	2.26698	2.13168	2.00305	2.01353	1.97859
loc179	2.13884	1.94155	2.26253	1.95813	2.17603	1.83412	2.06014	1.99903	2.00053	1.93736
loc180	1.90019	1.72685	2.15365	2.0758	1.96777	1.61176	1.93104	1.81055	1.87211	1.96098
loc181	2.01461	1.94938	1.97557	2.15896	1.75011	1.80387	2.07808	1.86009	1.92298	2.19913
loc182	1.97066	1.86893	1.9574	2.0305	2.26607	2.07549	1.97327	1.97341	1.99352	2.2722
loc183	2.20227	2.01725	2.2135	2.0308	1.96085	2.04021	1.97516	1.98903	2.01464	2.07753
loc184	1.98105	1.76165	2.03559	2.12004	2.063	2.10482	1.90807	2.00091	2.03715	1.97367
loc185	1.73718	1.70074	2.07946	1.88134	2.53188	2.11064	1.68232	2.09379	1.90488	1.97747
loc186	1.81497	2.04894	1.90792	1.6712	1.90088	1.80411	1.78413	1.8808	2.15713	2.01138
loc187	1.91175	2.15386	2.07393	2.0843	2.09411	2.12369	2.08972	2.12202	2.03479	2.00837
loc188	1.86334	1.98066	2.10352	1.96579	2.21947	2.04798	2.3252	2.41515	2.35426	1.95684
loc189	1.04935	1.84321	2.09049	1.81151	2.01058	0.968306	2.13748	2.10345	2.07246	1.95127
loc190	2.05122	1.86452	1.91279	1.95634	1.98214	1.99226	1.74796	1.95515	1.81665	2.05379
loc191	2.07272	2.23044	2.01178	2.13302	1.81356	2.15973	1.87876	2.12653	1.80361	2.15689
loc192	2.18031	2.11362	1.80643	1.85818	2.09361	1.98078	1.9292	1.86798	2.0875	1.93222
loc193	1.99253	2.00983	2.05336	1.91835	2.02666	2.034	2.05461	2.02178	2.05835	1.83672
loc194	3.76862	1.97614	1.83157	3.71795	1.91791	1.6093	3.5861	3.83976	4.09669	1.91323
loc195	1.817	1.93457	1.80303	1.96572	1.98592	1.86036	1.94621	2.14243	2.14769	1.71538
loc196	1.79726	2.08515	1.8412	1.83711	2.02523	1.7077	2.00835	1.94663	1.9994	1.91201
loc197	0.166778	2.24958	2.163	0.161195	2.13524	0.189858	2.06312	2.23719	2.08821	1.25882
loc198	1.95831	2.1077	1.80202	2.27943	2.20611	1.90601	1.96746	1.9993	2.17947	2.10093
loc199	1.79239	2.14575	2.03521	1.69549	1.89447	1.95707	2.07711	1.87123	2.08453	2.08136
loc200	1.86335	1.96266	1.9563	1.98217	2.01719	1.79523	1.80026	2.0724	1.94938	1.99164
loc201	1.99959	1.92805	2.12818	2.03407	2.02646	1.99762	1.97577	1.94635	2.03003	1.99637
loc202	1.92487	1.85176	2.12688	2.0707	1.99435	2.02822	2.10579	2.22186	2.07656	2.18484
loc203	2.08217	2.34968	2.10272	2.12777	1.94399	2.05337	1.77662	2.03418	1.90002	1.6802
loc204	2.10415	1.95435	1.87303	1.86973	2.00805	1.90024	2.13106	2.23438	2.10386	2.00131
loc205	2.15974	2.24923	1.99569	1.62006	2.00782	2.10495	2.02282	2.08879	1.94759	1.96965
loc206	1.92969	1.95157	2.08814	2.16765	2.0284	2.08527	2.11198	2.01584	2.22582	2.08997
loc207	1.601	1.63881	1.88549	1.85477	2.18151	1.45891	2.0041	1.94341	1.91404	2.20892
loc208	2.06761	2.17075	1.9715	2.24433	1.9853	1.81426	1.94527	1.76789	1.992	1.86469
loc209	2.06885	1.90263	1.9755	2.09924	2.22938	1.73341	1.91579	2.01315	1.94458	2.20691
loc210	2.07489	1.86781	2.18602	2.04164	2.27038	1.89943	1.89238	2.12429	2.02164	2.10618
loc211	1.94564	2.03107	1.90373	2.02482	2.04189	1.93738	1.93185	1.86132	1.99275	1.94299
loc212	1.51417	1.79331	1.80931	1.76706	1.88817	1.6246	1.9343	1.74853	2.22164	2.25278
loc213	1.86112	1.78307	2.2223	2.08129	1.87665	1.84389	2.15054	1.88904	1.93919	2.07085
loc214	2.03796	2.02032	2.04499	1.94647	1.94258	2.15977	2.17076	1.96756	1.97792	1.82905
loc215	1.90013	1.9467	1.90954	1.7744	1.71819	1.90995	1.74086	1.87466	2.03268	1.98494
loc216	1.94909	1.75318	2.13926	2.02211	1.6475	1.78915	2.04511	1.8869	1.97441	1.7893
loc217	1.88643	1.8235	2.03063	1.85416	2.01133	2.16967	2.07675	2.12069	2.16604	2.00169
loc218	2.14324	1.95983	1.93954	1.95242	2.07392	1.71588	2.27585	1.99746	2.05064	2.25647
loc219	2.06609	1.84621	1.91663	1.85875	1.89624	1.97499	1.85427	1.88954	1.92852	2.02867
loc220	1.87627	2.01246	1.85391	2.00757	1.9459	1.85438	1.85706	1.54668	1.97355	1.6738
loc221	2.00535	2.00224	1.94059	2.01609	1.96299	1.74154	2.00382	1.96913	2.07372	2.00037
loc222	1.90862	1.79131	2.13405	2.14004	1.94861	1.9653	2.13674	2.06743	2.02283	1.8843
loc223	1.92389	1.98081	2.03114	1.94179	2.03086	1.71203	2.1614	1.94356	2.01958	1.89249
loc224	1.91993	2.06504	2.05087	1.94115	1.98319	2.05679	1.94981	2.01611	2.03638	1.991
loc225	2.0477	2.08303	1.87926	1.97717	1.89233	1.97002	1.97763	2.09767	2.09055	1.93476
loc226	2.02231	1.75876	2.16072	1.96271	1.99729	2.09069	1.95179	1.79675	1.98131	1.98264
loc227	2.05205	1.591	1.89706	2.02708	2.06873	1.87645	2.11162	2.05456	1.81842	1.99787
loc228	1.94162	2.00791	2.16125	1.96908	2.15033	2.35431	1.96786	1.96265	2.07599	2.30168
loc229	1.83823	2.18934	1.99609	2.09459	1.92591	1.94868	2.09428	2.25004	1.95604	2.2568
loc230	1.84712	1.7256	1.8495	1.78896	1.5946	1.69954	1.96283	2.05406	2.07626	2.13263
loc231	1.91298	1.90517	2.04267	1.92941	1.99359	1.94791	1.95211	2.02893	2.13996	2.04225
loc232	1.99454	2.19031	1.93504	1.96036	1.95754	1.9113	1.88712	1.95636	2.07069	1.89483
loc233	1.81776	2.22275	1.88923	1.87636	1.98934	1.84396	2.1036	2.06334	1.95757	2.06568
loc234	1.82484	1.89527	2.02753	1.81461	1.92291	1.74881	1.60159	2.0231	2.0125	2.02734
loc235	2.07767	2.05199	1.96789	2.17003	1.96577	2.24113	1.92548	2.00671	2.04363	2.05612
loc236	1.85407	2.08627	2.26027	1.84659	2.00519	2.17798	2.25899	2.36181	1.80553	1.77565
loc237	2.09014	2.15478	1.85327	1.83495	1.96869	2.11801	1.99931	2.07065	2.0551	1.99147
loc238	2.00238	1.84324	2.14065	2.02744	2.01681	1.93081	2.15226	1.87322	2.03606	2.1729
loc239	1.01378	2.02089	2.1218	0.766727	1.87098	0.665011	1.50257	1.87209	2.03215	1.31504
loc240	1.8452	1.89309	2.0095	1.96492	1.87281	1.85389	1.95169	1.9671	1.95052	2.00718
loc241	2.05915	2.16877	2.05388	2.00217	2.02014	1.87354	1.862	1.85876	2.20782	1.81873
loc242	2.09555	2.00162	2.02749	1.93901	1.96433	1.88078	1.83962	1.91826	1.98603	2.02185
loc243	1.63043	1.99664	1.99986	1.91999	2.19129	1.9601	1.88913	2.16732	1.96389	2.09865
loc244	1.78034	1.86394	1.74625	1.82954	2.007	2.24241	1.85105	2.03395	1.77856	2.11222
loc245	1.77084	1.99982	2.10544	1.87642	1.88507	1.94096	2.05795	2.05265	1.80214	1.93026
loc246	1.88679	2.05207	1.9111	1.88105	1.91577	1.93025	1.9171	2.0515	2.07692	1.78279
loc247	2.05038	1.90929	1.89055	1.97607	1.79224	2.02688	2.17965	1.92655	2.13076	1.85005
loc248	2.1583	2.0218	1.86345	2.0991	2.32506	2.08304	2.1373	2.12599	2.01821	2.27667
loc249	1.97821	2.18353	2.01177	2.22145	1.94199	1.9188	1.93185	1.75073	2.19831	1.92668
loc250	2.00248	2.10161	1.98751	1.91908	2.19811	2.05583	1.65626	1.92951	2.05986	1.94393
loc251	1.99739	1.97867	1.81935	1.77922	1.86998	1.87114	1.95861	2.13547	1.86599	1.85727
loc252	1.68011	2.07902	1.77416	1.76568	2.0402	1.89133	1.96568	2.00095	2.21391	2.23642
loc253	1.9969	2.25617	2.0225	1.8104	2.02122	1.786	2.11834	2.21244	1.92733	1.74448
loc254	1.96315	1.56603	1.71835	2.2142	1.79117	2.11064	1.92482	1.94207	1.81935	1.7431
loc255	1.95208	1.70235	1.84588	1.95746	1.66624	1.86588	2.02544	1.90287	1.97139	1.65977
loc256	1.83389	1.66809	2.34671	2.15548	2.17846	1.83076	2.05321	2.16051	1.69325	1.81907
loc257	1.82275	2.16776	2.05748	1.77453	2.06	1.96801	1.91988	1.93125	1.85071	2.00777
loc258	2.01336	1.89278	1.80867	1.87148	1.73549	1.87297	1.46262	1.52157	1.74134	1.77741
loc259	2.03294	2.08662	1.88068	1.87058	1.87957	2.01383	2.08454	1.98317	2.24778	2.02532
loc260	1.83728	2.13536	1.9559	2.15202	2.17204	2.10303	1.78289	2.00614	1.94077	1.94017
loc261	1.99337	2.2797	1.96014	2.02318	2.08698	1.63223	1.72941	1.99078	1.88648	2.09559
loc262	1.92398	1.85519	2.09965	2.0841	1.86496	1.93948	1.69445	2.1924	1.9736	2.08995
loc263	1.72983	1.84644	1.59136	1.86977	2.0965	1.87947	1.59459	1.96041	2.07809	1.59902
loc264	1.88267	2.14609	2.08837	1.95514	2.19671	1.83253	2.41921	2.26851	2.30884	2.01303
loc265	1.87967	1.65577	1.85273	2.06616	2.0971	2.09226	1.88986	2.26203	1.9689	1.88713
loc266	1.83113	1.82446	1.80774	1.72298	1.85939	1.66909	2.04654	1.98849	1.44664	1.96164
loc267	1.82007	2.32011	2.21128	1.79369	2.01095	2.20045	2.06335	1.87126	1.52862	1.88206
loc268	2.01665	1.94953	1.93796	1.9236	2.16153	1.93378	2.05123	2.13762	1.99892	2.16826
loc269	1.82783	1.87862	1.89441	1.98427	1.87309	2.05528	2.16441	2.03812	2.12576	1.88677
loc270	2.05763	1.8344	2.07018	1.99459	2.0503	2.02219	2.03841	1.70539	1.9925	1.91803
loc271	1.96828	2.18931	1.8877	2.08081	2.34381	1.90703	1.93691	2.16295	1.99343	2.07463
loc272	2.01878	1.91003	1.9963	1.98346	2.07172	2.2139	1.88515	1.70342	1.90319	1.71571
loc273	2.00224	1.91339	2.12455	2.1803	1.99922	2.06946	1.93605	2.0186	1.94384	2.11425
loc274	1.84225	2.05974	1.90537	1.9851	1.88186	2.01045	1.822	2.17318	1.99941	1.82628
loc275	1.82035	1.95651	2.04641	1.90151	2.14848	1.99033	1.83112	1.86819	2.10303	1.86006
loc276	2.61725	1.49766	1.72209	2.69705	2.17376	1.96533	1.68065	2.14461	1.97654	2.44471
loc277	1.74299	1.99724	2.052	2.01201	1.30066	1.73392	1.96307	1.80889	1.84472	1.37002
loc278	2.01736	2.01148	1.95738	2.01165	2.02438	2.22935	1.98012	1.89537	2.03907	1.98936
loc279	1.86065	2.3314	2.0632	2.2533	2.44935	1.83477	1.58601	2.26056	1.91929	1.83259
loc280	1.81488	1.97114	2.08843	1.97405	1.95569	2.14584	2.09555	1.94931	2.01172	2.03063
loc281	2.00913	2.09255	1.89895	1.85852	1.90736	2.06365	1.89314	1.97902	2.08338	1.94581
loc282	1.99711	1.85012	1.92729	1.88014	1.79825	1.75689	2.09102	1.86296	2.2094	2.12814
loc283	2.27023	1.99735	2.10789	0.128783	1.95528	0.186821	2.33006	1.81793	1.87695	2.04055
loc284	2.0077	1.90188	1.76004	1.77636	1.90943	1.63706	1.7675	1.8798	2.08667	2.08511
loc285	1.99976	2.08727	2.04906	2.0841	1.94133	2.34892	2.23786	2.15837	2.19851	1.68288
loc286	1.99001	2.17657	1.9954	1.94469	2.01244	1.93425	2.02996	1.97577	2.07253	1.87465
loc287	1.92262	2.01618	2.08148	1.94229	1.99337	1.84963	1.97649	1.98541	2.02551	1.95555
loc288	1.99265	2.01786	2.00449	2.07303	2.18961	2.0695	1.8681	2.03532	2.02436	1.95927
loc289	1.90303	2.0237	2.08591	2.03547	2.15582	1.88022	1.95984	2.03805	2.00451	1.90228
loc290	1.94768	2.01037	1.93905	1.91284	1.97165	2.00437	1.98139	1.92937	2.11848	1.75073
loc291	2.05203	1.70951	2.30758	2.01022	2.21928	2.16576	1.88464	1.86346	1.8827	1.66926
loc292	1.99944	1.74411	1.63494	1.88276	1.91294	1.95792	2.17246	2.0701	1.98924	1.81008
loc293	2.34351	1.9233	1.93425	1.90265	1.84682	2.21635	1.82187	1.81758	2.1716	1.84489
loc294	1.92696	2.04774	2.20579	1.87196	2.1807	1.97374	1.89211	1.98244	2.02948	1.837
loc295	1.86132	2.03153	1.99763	2.01526	1.8423	1.9922	1.8823	2.08082	2.10036	1.96666
loc296	2.01269	2.12213	1.90401	1.92707	1.89005	1.63448	1.89041	1.84709	2.08241	2.29699
loc297	1.89057	1.9184	2.05394	2.04863	1.99175	2.01285	1.91704	1.99957	2.12644	1.91559
loc298	1.7855	1.67565	1.70166	2.14323	1.92389	1.95765	1.94785	2.26491	1.99974	1.48787
loc299	1.97625	2.0055	1.92248	1.72789	1.91456	1.69821	1.98537	2.03903	1.99976	1.87372
loc300	1.88186	1.98504	1.81235	2.06952	1.91736	1.95576	1.97091	1.92012	1.94041	1.97559
loc301	1.68618	1.91281	1.85624	1.70568	2.07733	1.88924	1.94825	1.79536	1.84707	1.77012
loc302	2.09064	1.92791	2.22089	1.94378	1.78434	2.19027	1.7617	1.82392	1.72144	2.11476
loc303	1.91397	2.47387	2.02625	1.73745	1.94237	1.97616	1.89366	1.98618	1.84588	1.92166
loc304	1.92205	1.72432	2.14819	2.02716	1.86821	2.48367	1.89961	2.0988	1.99245	2.1119
loc305	1.92064	1.97624	1.72776	2.00137	2.26877	1.93838	1.95603	2.10233	1.93998	2.00751
loc306	2.01678	1.86505	2.02811	2.16443	2.14374	2.0318	1.67853	1.94372	1.96251	1.74454
loc307	2.07823	1.94986	2.12305	2.02125	2.1134	1.87711	1.99332	1.90042	1.85069	1.85584
loc308	2.12004	2.14112	1.96371	2.02702	2.02009	1.86497	1.87908	2.12076	2.065	2.08213
loc309	2.00586	2.04486	1.83748	2.00557	2.1427	2.13241	1.81299	1.94868	1.89624	2.05779
loc310	2.09503	1.88442	1.96314	1.86505	2.0266	1.87887	1.91099	2.01779	1.95741	1.98529
loc311	1.76409	1.80566	2.32235	1.80245	1.92522	2.16644	2.17091	2.1453	2.04395	0.728729
loc312	1.96272	1.86243	2.30239	1.66256	2.34774	1.76496	1.98614	1.82895	1.88813	1.00918
loc313	2.03499	1.98778	1.92948	1.81992	2.11895	2.03278	2.14701	2.01682	2.04525	1.99179
loc314	1.95666	1.9262	2.02245	1.95848	1.97682	2.0058	1.99507	2.1445	2.08494	2.1729
loc315	2.8882	1.83394	2.25995	2.11981	1.95852	2.1184	2.75157	3.06802	2.4537	2.90053
loc316	2.08224	2.01507	1.90886	2.07488	1.77146	1.93985	1.9087	2.00477	2.26318	2.23613
loc317	2.08024	1.7041	2.0071	1.98596	1.68774	2.16179	1.82491	2.07562	1.94415	1.80805
loc318	1.97912	1.93893	1.93343	1.94053	2.06066	1.83747	2.18252	2.16151	2.0042	2.08944
loc319	2.01854	1.90718	2.14946	1.90638	2.01699	2.04075	2.24961	1.94153	1.9193	2.10807
loc320	1.83016	2.03748	1.94352	1.9071	2.08842	2.00932	1.99033	1.87749	2.04548	2.11962
loc321	1.77617	2.13545	1.79241	1.73614	1.9573	1.8123	1.71202	1.65278	1.82304	2.1322
loc322	2.04652	2.33092	1.98921	2.00559	1.98181	2.00404	1.77986	2.24899	2.00212	1.91557
loc323	1.98304	2.01682	2.07582	1.82592	1.64199	1.89263	1.92882	2.02569	2.05	1.82234
loc324	1.81629	2.13884	1.88031	2.11122	2.12018	2.12897	1.86994	1.97928	1.90607	2.04758
loc325	2.0021	2.04146	1.91214	2.05836	2.10544	1.87166	1.88788	1.80145	1.99766	2.07498
loc326	2.04777	1.87192	1.99303	1.8291	2.06528	1.73717	1.91634	1.58565	1.96162	1.69115
loc327	2.38513	2.16554	2.11232	2.13722	2.54527	1.99054	2.11605	2.3057	2.18085	2.07269
loc328	1.7155	1.58341	2.05489	2.0157	2.19795	1.84095	1.99616	2.48966	1.89739	2.07818
loc329	2.10281	1.88927	2.23154	2.03855	2.13056	1.80003	2.062	2.2191	2.05769	2.17518
loc330	1.91577	1.79159	2.11797	1.83809	2.06941	2.08703	1.896	1.91232	2.07013	2.01723
loc331	2.1102	1.90979	2.02392	2.079	2.03828	2.14593	2.03476	2.10852	2.06665	2.03043
loc332	2.066	2.14489	1.83397	1.81071	1.96111	2.37068	1.68173	2.18284	2.19683	2.09983
loc333	2.24905	1.82583	2.01634	2.07294	1.91338	2.08539	1.93463	2.02986	2.08574	1.74328
loc334	1.42604	2.06642	2.61095	1.94746	2.28267	1.79625	2.09821	2.46124	1.87447	1.51217
loc335	1.90464	1.85281	2.09426	1.71383	1.73896	2.38252	1.64388	2.1926	2.16928	1.93095
loc336	1.89323	1.84572	1.89527	2.08828	1.99648	1.93852	2.03632	1.97922	1.94235	1.98606
loc337	1.8345	2.03777	2.10532	2.06635	2.13217	2.18228	1.79701	1.87894	2.18105	1.60802
loc338	1.91216	1.90317	2.06935	1.82748	2.11947	1.92978	1.85449	1.81631	1.87657	1.82772
loc339	1.60643	2.07432	1.94239	2.01818	2.12322	2.00115	1.8943	1.90234	2.08004	2.00393
loc340	1.66228	1.9124	2.11645	1.75201	2.00769	1.73651	1.52036	2.26593	2.12681	1.97265
loc341	2.22864	1.68715	1.89802	2.0773	2.0912	2.23818	1.5153	1.70788	2.0693	1.90091
loc342	1.66236	2.19622	1.99248	1.96783	1.74574	1.66896	1.98953	2.13659	2.06566	2.10361
loc343	1.99023	2.33697	2.10545	1.91253	2.34661	1.98109	2.01499	1.80413	1.85925	1.97461
loc344	1.90379	1.91642	1.89564	1.91051	1.97143	1.87011	2.22414	1.8077	1.85754	1.87346
loc345	2.24838	2.23158	2.24921	2.00937	1.94244	1.79602	2.22827	2.12802	2.13357	1.94095
loc346	1.82889	1.78398	2.28364	1.92824	1.99469	1.98199	1.91209	1.68275	2.0866	1.75579
loc347	2.0382	1.94831	1.98869	1.99057	1.92116	2.05262	1.9827	2.17581	1.68729	1.92879
loc348	1.87345	1.6333	1.92954	1.92958	2.07131	2.03678	1.86455	1.9215	2.11915	2.02092
loc349	1.80364	2.36056	1.96904	1.91779	2.12269	2.25365	1.93983	1.7969	2.07417	2.39068
loc350	1.83566	2.21477	2.13661	2.37091	1.93236	2.24162	2.1719	2.06603	2.06877	1.81483
loc351	1.89254	1.98711	2.28217	1.87767	1.73574	2.22277	2.12213	2.30788	2.08109	1.85861
loc352	1.78924	2.09623	2.11028	1.8058	2.18984	1.90584	2.09199	1.78274	2.08167	2.34015
loc353	1.88487	1.69443	2.11835	2.03888	1.95202	1.82035	2.24302	1.65092	2.01805	1.96938
loc354	2.28308	2.15952	1.88954	2.64269	2.29224	1.94998	1.89664	2.32003	1.90896	1.75635
loc355	1.92472	2.05901	1.78751	1.93339	2.07053	1.86619	2.23976	2.21585	1.81861	1.96935
loc356	2.29902	1.9638	2.02909	1.84384	1.78105	2.09415	1.97343	2.29393	1.89456	1.99568
loc357	2.05828	1.96828	2.01011	2.12598	2.08773	2.16475	2.07229	1.92729	2.10413	2.18517
loc358	1.91228	1.56145	2.0244	2.01866	1.76509	1.99387	2.05672	1.63053	1.91853	1.68258
loc359	1.82845	1.93063	2.0452	1.86617	2.2072	1.6786	1.72032	2.17424	1.96939	1.77073
loc360	1.99243	2.06763	2.23018	1.94963	2.04987	1.87357	2.01455	2.08695	2.03794	1.94227
loc361	1.82914	2.09683	2.28282	2.12258	2.02568	1.96283	1.92589	1.97552	2.00081	1.83207
loc362	2.00508	1.96578	1.89304	1.85688	1.99189	1.92809	1.91107	1.98052	2.057	1.88282
loc363	1.78945	1.87524	1.7922	1.84677	2.01786	2.16895	1.95457	2.11194	2.1227	1.84568
loc364	2.21031	1.82006	1.87	1.83604	2.01089	1.78812	2.10344	1.77739	1.86779	1.86613
loc365	1.71853	2.20923	1.9608	2.01727	2.11263	2.17141	2.03266	2.03801	1.96217	2.07174
loc366	2.04784	1.77775	1.94777	2.05228	1.90438	1.72534	2.22023	1.81095	1.9561	1.69329
loc367	2.13354	2.10186	2.27988	1.95651	2.06439	2.30867	1.96342	2.13504	2.01147	2.08852
loc368	1.89105	1.89187	1.82492	1.92808	1.97318	1.91831	1.82912	1.95075	1.99105	1.80997
loc369	1.8619	2.21862	1.98469	1.93208	1.91177	2.02246	2.08785	1.88855	1.86383	1.94927
loc370	2.38642	1.96431	2.08211	1.92761	2.05769	1.71383	1.91192	2.63787	1.97692	2.02431
loc371	2.10997	1.88625	2.12688	1.98607	2.121	2.02427	2.14697	2.08234	1.79013	1.93587
loc372	2.05117	1.60902	2.16892	2.1477	2.14401	1.86854	1.95044	2.08814	2.11088	1.91055
loc373	1.88778	1.69425	1.83998	2.03143	1.8992	1.87062	1.91379	2.01103	1.91565	2.10922
loc374	2.15499	1.9216	1.83866	2.11378	1.74931	2.10951	2.13691	1.9676	1.98365	1.93153
loc375	2.20008	1.90802	2.10897	2.12445	2.01693	1.99452	1.97411	2.01813	1.92392	2.13458
loc376	1.98152	1.90978	2.19719	2.08783	1.94562	2.1148	2.10491	1.76953	2.05696	1.76048
loc377	1.89432	2.00169	1.98282	2.06967	1.94333	2.01816	1.87273	1.73053	2.11714	1.85553
loc378	1.96543	2.30471	1.62839	2.11359	1.89211	2.30449	2.23029	2.17073	1.57275	2.08509
loc379	2.0124	1.82614	1.9146	2.04632	2.08469	1.94454	1.87244	2.03522	1.91956	1.8518
loc380	2.08279	1.75051	1.6817	1.91121	2.00622	1.65313	1.39024	1.28986	1.55566	1.58472
loc381	1.98667	1.8049	2.0067	1.994	2.01381	1.91902	1.85814	2.1646	1.67613	2.24285
loc382	2.30964	1.81994	1.9344	1.98851	2.02695	1.98807	2.09072	1.83908	2.02618	2.11803
loc383	2.04897	1.84528	1.75751	2.05623	1.93492	1.72492	1.87917	1.94228	1.73186	1.91373
loc384	1.75836	2.33287	1.29137	1.86143	1.96514	1.59075	2.17599	2.08624	2.02015	1.30513
loc385	2.06594	1.68041	2.09144	1.80923	2.07986	1.57801	1.8834	1.95616	2.18755	1.99515
loc386	1.66297	2.36419	1.80576	2.05404	2.2066	1.72503	2.02899	1.81626	2.10393	2.1221
loc387	1.87986	2.19782	1.84063	2.18102	2.01753	2.21571	2.088	1.87161	2.22111	1.72987
loc388	2.09645	2.34549	1.99957	1.88981	2.02672	2.17512	2.03609	2.45499	2.49127	2.33637
loc389	2.17799	2.07875	2.01336	1.9825	2.00221	2.30112	2.03336	2.10295	2.09072	2.16005
loc390	1.93915	2.00288	1.93599	1.94034	1.94127	1.86949	1.86134	1.98611	2.00735	1.97405
loc391	2.16699	1.82964	1.89688	2.032	2.02251	1.79058	2.19159	1.92174	2.0832	2.41708
loc392	1.82499	1.89049	1.86811	1.88817	1.83279	1.99182	2.10673	2.079	2.13093	2.00734
loc393	1.75306	2.28405	2.08719	2.08084	2.14323	1.90158	1.83007	2.05607	1.96576	2.28668
loc394	1.87852	1.93928	1.9854	1.89514	1.92498	2.07352	1.82216	1.95379	2.00817	2.04533
loc395	1.98742	1.9186	1.82642	2.15812	1.94639	2.28621	2.11722	2.15844	2.1223	2.00814
loc396	1.87751	2.0707	1.9848	2.2194	1.94022	2.15605	1.94212	2.07901	2.0024	1.87135
loc397	1.95328	1.74029	1.83426	1.8791	1.63206	1.96153	1.80414	1.96673	2.1351	1.87051
loc398	2.16577	1.91538	1.61647	2.01363	2.11206	1.76633	2.15114	1.88612	2.18002	1.83983
loc399	1.89925	2.1227	2.06721	1.99197	1.9349	1.78314	1.87976	1.93267	2.00236	1.82145
loc400	2.04311	2.27187	1.71353	1.81581	2.15494	1.98292	1.86559	2.06748	1.97367	2.12152
loc401	1.96907	1.77607	2.15771	1.71091	2.11134	2.10884	1.75818	1.85983	1.9696	1.92758
loc402	2.07703	2.05435	1.86367	1.84487	1.90908	1.8506	2.02091	2.02155	1.88639	2.01386
loc403	1.83232	2.20593	1.78335	1.74019	1.95213	1.68633	1.99895	2.03778	2.0239	1.91649
loc404	2.01012	1.95865	2.16464	2.05561	2.02966	1.99212	2.14008	2.05705	2.04535	2.23672
loc405	1.9171	2.1389	1.81715	1.98933	2.09804	2.06587	1.71737	1.99837	1.97219	1.75655
loc406	2.18706	2.23362	2.017	1.83201	2.26582	2.01488	2.08059	2.48188	1.99766	2.18799
loc407	1.79395	1.74965	2.04142	1.85377	1.91483	1.6413	2.15787	2.07716	2.15974	1.83496
loc408	2.5093	2.00988	2.12799	1.84719	2.14556	2.19186	1.94322	1.86199	2.18834	1.6139
loc409	1.89027	1.88811	1.98998	2.00739	1.87862	1.97878	1.97455	1.87241	2.05316	1.8945
loc410	2.12939	2.04565	2.04812	1.95592	2.01565	2.01668	1.73241	1.74013	2.04654	2.12017
loc411	1.89199	1.8167	1.99549	2.01186	2.13978	2.16076	2.08748	2.15617	2.04027	2.06076
loc412	2.0204	1.84294	2.10799	2.23661	2.05378	2.01198	1.94168	1.96734	2.02768	2.00939
loc413	1.61946	1.87589	2.18569	1.9559	1.92299	1.90214	1.84428	1.99754	1.83939	1.86723
loc414	1.72213	1.84619	1.98163	1.74657	2.07394	1.78973	2.14642	2.01079	1.8968	1.73336
loc415	1.99384	1.79199	1.68746	1.74345	1.79402	2.00197	1.87783	1.62072	2.26498	1.81798
loc416	2.0243	1.97399	2.184	1.88598	1.91272	1.98638	0.997531	1.07557	2.8359	1.97641
loc417	1.99708	1.83359	1.92298	2.03296	2.07696	1.97813	2.12988	2.17976	1.96503	2.01812
loc418	2.07711	1.92171	1.69817	1.75131	1.99241	1.91455	1.98087	1.85605	2.02746	1.83103
loc419	2.06546	2.31354	2.10623	1.89493	1.97012	1.83753	1.85131	1.91143	1.98623	1.93422
loc420	1.88498	1.73223	1.91686	2.16452	1.87678	1.74125	2.17397	1.95785	1.88532	1.78166
loc421	1.78041	1.84356	1.79151	1.81981	2.08992	1.80547	2.04116	1.91583	1.88162	2.14644
loc422	2.05616	1.78988	1.74029	2.00835	1.99195	2.17865	1.9414	2.1965	2.05434	2.15062
loc423	1.95622	2.02588	1.99929	1.96821	1.93952	1.94546	1.8892	1.81561	1.87863	1.93612
loc424	2.14482	2.57956	1.77085	1.81525	2.19308	2.16828	1.95813	1.81985	1.91775	2.03938
loc425	1.85223	1.74882	1.85803	1.96161	1.89168	1.92089	1.81471	1.87242	1.94102	1.82156
loc426	1.94397	1.85805	1.97926	2.03042	1.98114	1.80544	1.87392	1.7866	1.92095	1.81779
loc427	1.83074	1.99692	1.4559	2.00878	2.17281	2.2351	2.26393	2.46877	1.87285	2.09404
loc428	2.03219	1.79656	2.0241	2.0891	1.87811	2	1.94563	1.94401	1.86227	2.09385
loc429	2.01048	1.96162	2.01039	2.43158	1.81761	2.27316	1.875	2.01315	2.3095	2.22114
loc430	2.15874	1.9178	2.11583	2.31576	2.01657	2.05829	2.02088	2.01114	2.13263	1.92423
loc431	2.03553	2.01029	2.18904	2.13906	2.16429	1.89229	2.02598	2.23603	2.07094	1.8603
loc432	1.65074	1.99588	1.9778	1.88583	2.11594	1.59657	2.2215	1.92632	2.1603	1.75778
loc433	2.03	2.06201	1.9605	1.95581	1.8672	1.83599	2.06806	1.91939	1.96124	2.10555
loc434	2.24488	1.84819	1.8967	1.98527	1.72064	2.03451	2.13325	1.7446	2.07069	1.98573
loc435	2.17591	2.00557	1.94772	1.96396	1.93339	1.80828	1.63543	1.78384	1.8496	1.81378
loc436	1.83924	1.92741	1.95536	2.04098	1.97917	1.79835	1.94435	1.98592	2.08279	1.85315
loc437	2.424	1.81554	1.97952	1.77184	2.01813	2.04857	1.75503	1.83721	1.70199	2.34136
loc438	2.38864	1.7866	1.82045	2.34776	2.38098	2.16689	2.11806	2.09467	2.11108	2.14573
loc439	1.8104	2.34058	2.07578	1.86707	1.97801	2.05696	1.97166	2.10821	2.2231	1.92182
loc440	1.78946	1.96244	2.02179	1.84221	1.96203	1.85585	1.9544	1.82247	2.0123	2.05236
loc441	2.16972	1.83215	1.86018	1.84772	2.03253	2.23336	1.52842	2.29334	2.09656	2.08294
loc442	1.95948	2.03204	2.07718	1.97966	1.96653	1.96028	1.9778	1.93049	2.09986	1.97306
loc443	1.74109	1.99792	1.65449	1.6007	1.64931	1.81238	1.58955	1.78167	1.92791	1.64786
loc444	1.84331	1.8552	1.81387	1.77342	1.84879	1.87227	1.82054	1.8266	1.82416	1.82762
loc445	2.08328	2.03005	1.74981	2.07373	2.08079	1.9406	1.68537	1.87708	1.86116	2.09947
loc446	1.87166	2.44858	1.95163	1.69314	1.79244	1.82974	1.74923	1.84175	2.21106	1.92034
loc447	2.19393	1.76318	1.97313	1.87799	1.88295	1.92795	2.23725	2.26104	2.0134	2.16655
loc448	1.90711	1.56435	1.86029	1.84858	1.88216	1.82133	1.72927	1.80097	1.82119	1.68708
loc449	1.92517	1.75181	2.00171	1.8822	1.87647	1.90373	1.84087	1.79289	2.11097	2.1696
loc450	2.06264	1.85461	1.87003	2.00609	1.927	2.07266	2.04761	1.8403	1.9126	2.01082
loc451	1.85871	1.95627	1.9853	1.97928	2.15102	1.86755	1.98537	1.74427	2.03582	1.96013
loc452	1.86881	2.14502	2.08661	2.22854	1.98059	1.87087	1.91493	2.16384	2.0021	1.91709
loc453	2.00699	2.21964	1.9513	1.93417	2.11079	2.04925	1.99748	1.91415	1.99944	2.03931
loc454	1.79905	1.64027	1.42994	1.81532	2.22446	2.10976	2.38355	2.82514	2.60535	3.65133
loc455	1.70339	1.54231	1.48348	1.61559	1.58385	1.29161	1.50027	1.50901	1.33573	1.377
loc456	2.10396	1.85356	2.06105	1.96313	1.99723	2.29429	1.98099	2.10187	1.9057	1.92631
loc457	1.86775	1.94791	1.98821	1.75204	1.59129	1.98205	2.25447	1.99012	2.03876	1.71597
loc458	2.01161	1.90337	2.07077	2.0361	2.03556	2.16839	1.90816	1.72572	2.15313	2.04007
loc459	1.96004	1.90406	2.02829	2.21441	1.8554	1.99584	1.81551	2.18974	2.07248	1.98495
loc460	2.03903	1.81675	2.17195	1.82622	1.94643	1.88453	2.01767	1.99328	1.90487	1.84546
loc461	2.14231	1.58504	1.80917	1.77045	2.25863	1.793	2.43608	2.07993	1.88951	1.96227
loc462	2.06749	1.93935	2.03308	2.20123	1.85055	1.73318	1.88181	2.11121	1.93246	2.10876
loc463	2.06311	1.95249	1.95593	1.88414	2.08251	2.07879	1.97846	1.84836	1.86699	1.91174
loc464	2.09013	1.98689	2.0133	2.14089	2.03122	1.70312	1.85475	2.16275	2.16779	1.74289
loc465	2.1269	1.90239	1.82534	2.07601	1.97384	1.94283	1.88199	1.83114	2.03573	1.94044
loc466	2.02859	2.09833	2.00071	2.1434	1.92498	1.8265	2.07875	1.91126	2.13066	1.81297
loc467	1.85956	1.87585	2.05538	1.73149	1.73247	1.99147	1.94533	2.03979	1.98788	2.15921
loc468	2.03487	2.45363	1.87393	2.16461	1.86636	1.98023	1.96426	2.10394	1.92542	1.96243
loc469	2.22839	1.76525	1.99054	2.28652	2.21142	2.09104	1.98671	1.96928	1.90771	1.83014
loc470	2.25655	1.34289	1.72639	1.74248	1.16487	2.23505	2.80788	2.62853	2.71289	3.27753
loc471	1.95955	1.99123	1.97619	1.91357	2.13269	2.07334	2.09903	2.03027	1.95543	1.92513
loc472	2.13111	1.89617	2.32524	2.21671	2.11668	2.25026	1.9938	2.26127	1.96163	1.8884
loc473	1.96112	2.26938	2.17276	2.05405	1.8997	2.01237	1.99678	2.21037	1.83577	1.99935
loc474	1.94624	1.7037	2.06011	1.75194	1.83686	1.7711	2.13658	1.96547	1.97485	2.02244
loc475	1.84661	1.88964	1.99334	2.13777	2.03223	1.93188	1.76679	1.94857	2.0297	1.81323
loc476	2.08318	2.12473	2.10183	1.78972	2.18386	1.87833	2.05453	2.26394	2.0736	2.05311
loc477	1.82948	2.05017	1.94742	2.05355	1.99287	1.71381	1.89729	2.10791	2.29255	2.00334
loc478	1.98752	1.82708	1.9304	1.88318	1.74152	2.10015	2.1322	1.90811	2.02427	1.94875
loc479	1.9114	2.13536	1.98588	2.1724	2.04207	2.04268	1.73905	1.91481	2.01267	1.99594
loc480	1.81425	2.11076	1.87364	1.82463	1.89199	1.88874	2.36122	1.94294	1.87943	2.03863
loc481	2.07737	2.06719	1.87524	2.65603	1.92016	2.17976	2.08759	2.13411	1.97985	2.35728
loc482	2.03449	1.86785	1.92928	1.87745	2.20075	1.98799	1.8872	2.07707	2.08801	2.18336
loc483	2.10906	1.8151	1.77471	1.76485	1.82029	2.08008	1.95105	1.65598	1.98242	1.94216
loc484	2.60766	2.20826	1.67676	1.7504	2.59003	2.60845	1.99096	2.69013	2.39923	2.51627
loc485	2.38236	1.95236	1.88723	1.86609	2.39615	2.60528	2.16026	2.5337	2.47316	2.46414
loc486	1.77468	2.04027	2.22073	1.97633	2.1097	1.98267	1.85707	2.01923	1.75614	1.82806
loc487	2.03185	1.88995	1.76159	1.96464	2.08808	1.88944	1.78812	1.94623	1.96157	1.87042
loc488	1.98637	2.00651	2.05812	2.10903	2.09417	1.9291	2.16508	2.0651	1.90176	1.85092
loc489	1.97073	1.86705	1.94593	2.16587	1.85397	1.83561	2.21954	2.12233	2.06042	1.91971
loc490	2.17046	1.95164	1.92148	2.08733	2.13	1.87157	1.84482	1.74034	1.91173	1.98853
loc491	2.08768	2.15422	1.94816	2.04518	2.09481	1.97051	1.8034	2.07754	2.00024	2.0826
loc492	1.73863	1.96327	1.69667	1.76903	1.93328	2.71948	1.92696	1.8712	2.17227	2.32573
loc493	1.80249	1.84288	1.91125	1.98537	1.85236	1.92038	1.85463	1.78272	1.89021	2.12301
loc494	2.02833	2.5442	1.78298	2.01015	2.19381	1.72411	1.98635	2.21445	1.99885	2.01977
loc495	2.1485	2.04328	2.10161	1.96655	1.98938	2.02889	1.85373	1.96529	2.05282	2.09413
loc496	1.92408	2.01178	2.06391	2.04638	1.85298	1.92531	1.86488	2.07194	1.85196	1.83835
loc497	2.03916	2.08789	2.03714	1.84404	2.11486	2.21494	1.81544	1.9289	2.0392	2.24156
loc498	1.83256	2.10583	1.73691	1.94993	2.02406	1.99176	1.91631	2.05438	2.03572	1.74364
loc499	1.58411	2.11837	1.79097	1.82334	1.86773	1.61539	2.13444	2.11414	1.80854	1.94122
loc500	2.07401	1.92256	2.02469	2.19085	1.99961	2.1058	1.85325	1.98373	2.09069	1.91142
loc501	2.02531	1.6754	1.95315	1.79164	2.08069	2.29753	1.70067	1.74396	2.18888	1.78197
loc502	2.03959	1.91247	1.97687	1.81537	1.95202	1.75861	1.87004	2.01354	2.07869	1.72638
loc503	1.74883	1.73547	1.88761	2.0636	1.8858	1.93891	0.0127174	0.0134663	0.00331787	1.81504
loc504	2.04171	0.945532	1.63659	1.14728	0.87202	1.02403	1.58978	1.55109	1.3929	1.14532
loc505	2.48729	0.374774	1.50129	0.333586	0.357044	0.310721	2.45363	2.48964	2.39727	0.361834
loc506	2.04692	2.01729	1.94315	1.73814	1.97812	1.98327	1.90114	2.20207	1.95464	2.29647
loc507	2.25275	2.24336	2.07512	1.66047	1.82036	1.95226	2.10021	2.21142	1.98537	1.92133
loc508	2.37854	1.98101	1.88189	1.72252	2.06924	1.88443	2.12646	1.9879	2.20524	1.99998
loc509	2.06106	1.70472	1.73348	1.68309	1.91848	2.36931	2.12477	2.0476	2.19286	1.7075
loc510	2.07467	2.25041	1.85745	1.66656	1.68078	1.93546	2.17093	2.06644	1.87542	1.98978
loc511	2.02964	1.82129	1.88684	1.98821	1.89459	1.92738	2.32479	2.11611	2.15576	1.90623
loc512	1.86383	1.57668	2.01564	1.53322	1.89016	2.05545	2.03663	1.98902	1.79499	1.95043
loc513	2.01913	2.02364	2.07513	2.15534	2.00731	1.67124	2.04238	1.91147	1.94023	1.79143
loc514	2.10281	2.05658	1.97145	2.08161	1.92482	2.02594	2.07887	1.89577	1.9422	2.09291
loc515	1.86753	2.06943	2.09331	2.02065	1.78392	1.92173	2.10791	2.04619	1.92179	2.09482
loc516	1.93041	2.00072	2.32416	2.35509	2.02702	2.09255	1.85352	2.17177	1.94212	2.02334
loc517	2.12343	1.98704	2.00335	1.92263	1.78457	2.02313	1.85791	1.81547	2.05125	2.08533
loc518	2.1684	1.98719	2.09891	2.00905	2.01775	1.97313	1.88639	2.15346	2.03957	1.88964
loc519	1.89787	2.12094	2.03972	2.01832	2.08133	2.19573	1.81639	2.21769	2.11828	1.92206
loc520	2.11551	2.00498	1.82517	1.83713	1.91417	1.86589	2.07217	2.01448	1.99954	1.91618
loc521	2.17426	2.00984	1.9577	1.91574	2.22245	1.84863	1.96873	1.93172	2.05929	2.02947
loc522	2.13876	1.906	1.81743	1.89017	2.25398	1.45066	1.81446	1.90639	1.98065	1.93173
loc523	2.24993	2.02621	2.51239	2.3518	2.43866	2.2601	2.07436	2.12694	1.9641	1.85535
loc524	1.84276	1.74379	1.87148	1.68893	1.6992	1.56674	1.77754	1.83004	1.51738	1.83625
loc525	1.81603	2.09655	1.9717	1.65899	2.07004	2.04278	2.05908	1.50574	2.04652	1.83463
loc526	2.13424	1.79523	1.95467	1.98661	2.34499	1.88571	1.83775	2.14516	1.81775	2.01166
loc527	1.92155	1.88472	2.03465	1.97571	2.10883	1.80658	2.04867	2.01683	2.01503	1.91691
loc528	2.32185	1.8113	2.01372	2.63143	2.14776	2.33541	2.67159	2.47432	2.31109	2.3169
loc529	2.10068	2.04925	1.82278	1.71826	1.93829	2.13022	1.93853	1.85021	1.8605	2.2999
loc530	2.0051	2.16434	1.99464	1.99805	2.09264	2.00041	3.3423	3.36635	2.15121	3.38058
loc531	1.88979	2.01844	2.03138	2.08866	2.02264	1.90767	3.76737	3.90157	1.97594	4.13079
loc532	2.09724	2.09166	2.14125	1.97884	2.12133	1.8776	1.93336	1.96926	2.12836	1.74832
loc533	1.97475	1.79855	1.99194	1.81113	2.16505	2.18605	2.06227	1.97463	2.07408	1.98753
loc534	2.04241	2.05879	1.83251	2.08194	1.63198	2.16431	2.36255	2.00355	1.92885	2.07789
loc535	1.53773	1.81919	1.91858	1.95946	1.90123	1.83316	1.70836	1.91699	1.95773	1.74647
loc536	1.94593	1.97506	1.94069	2.04884	1.97528	1.8303	1.78571	2.19014	1.98051	1.72181
loc537	2.11569	1.95304	1.85926	1.94646	2.01121	1.8995	1.99588	1.7192	2.12673	2.11981
loc538	2.03579	1.75861	2.01092	1.88589	1.84949	1.84862	1.94256	1.8638	1.96297	1.88394
loc539	1.79639	1.96044	1.75926	2.25502	2.04899	1.79791	1.87257	1.88887	2.04656	2.20846
loc540	1.91778	2.02396	1.98399	2.04187	2.36235	1.96826	1.86449	2.03716	1.95188	2.16332
loc541	1.70258	2.1549	2.13054	2.2444	1.98781	1.81435	2.0401	2.00059	1.73878	2.11738
loc542	1.81711	1.84718	1.79814	1.83273	2.14079	1.71465	2.01735	1.72736	1.92141	1.96813
loc543	1.52979	1.8588	1.90769	2.31948	2.21155	1.97081	2.08493	2.21858	2.11817	2.17319
loc544	2.07505	1.82989	2.08766	2.11425	2.04022	1.90392	1.95629	1.97158	2.09672	2.22092
loc545	2.13297	2.08024	2.12738	2.06003	1.92024	2.07437	1.97167	1.91693	1.89652	1.92136
loc546	2.10872	1.66689	2.00572	2.286	1.84329	2.37505	1.86721	2.31931	1.92135	2.14186
loc547	2.0985	1.91226	1.93515	2.03153	1.95846	2.1214	2.15133	2.10504	2.1272	0.0267627
loc548	1.91468	2.18532	2.00384	1.85374	1.86039	1.84733	1.8871	1.93473	2.05556	0.0208468
loc549	1.84888	1.83375	2.02581	1.86043	1.92188	1.75563	1.79971	1.96032	1.71335	0.105152
loc550	2.03854	1.86106	2.07246	2.03773	1.92793	1.96182	1.85822	1.99091	2.08944	1.95543
loc551	2.06954	1.87323	1.98851	1.73574	1.91906	2.02999	2.06435	1.97643	1.87233	1.88225
loc552	2.39668	1.81951	2.12293	2.16551	2.15287	2.00834	2.00594	1.96374	2.12101	1.81001
loc553	1.79312	1.80019	1.8664	2.23406	1.81783	2.03627	2.01295	2.03843	2.06815	2.1833
loc554	1.88217	2.14673	1.94442	1.82471	1.78791	2.01808	2.09789	1.72236	2.03499	1.78785
loc555	1.87196	2.22083	2.13007	2.0357	1.79411	1.74382	1.98448	1.94733	2.18722	1.82658
loc556	2.05307	2.03565	1.76398	1.98738	2.0712	2.06751	1.80428	1.87734	1.90066	2.04075
loc557	1.83869	2.00785	1.96708	1.97927	2.20182	2.41198	2.17824	2.04868	2.127	1.83076
loc558	1.73059	2.01924	1.88199	2.06095	2.08566	2.01089	2.02471	2.16941	2.24122	2.23
loc559	2.0556	1.8291	2.00417	1.95633	2.03717	1.90076	1.83074	2.21941	2.0435	2.28031
loc560	1.82979	1.09925	1.67977	1.88244	1.61914	1.67724	1.77511	1.72582	1.67287	1.62437
loc561	1.99473	2.11769	2.13331	1.91174	1.88793	1.95725	1.97199	1.95843	1.91197	1.84389
loc562	2.08874	2.15204	1.90636	2.15786	1.99987	1.96238	2.0302	1.94789	1.87792	1.94791
loc563	2.03189	1.73383	1.91712	2.03769	1.94523	1.76812	1.92842	2.22392	1.98103	2.04848
loc564	1.95265	1.73715	1.83525	1.95302	1.92653	1.84117	1.86889	2.00833	2.02693	2.02027
loc565	2.19444	1.88867	1.71635	1.93754	2.09967	1.99092	1.9869	1.94917	2.1373	2.10027
loc566	2.0178	1.74483	1.7927	2.20927	2.08228	2.51786	1.6987	1.93306	1.94659	1.66704
loc567	2.29531	1.54318	1.94605	1.76288	1.96563	2.07575	2.22	2.06378	2.01579	1.86211
loc568	2.12405	1.81253	1.83081	2.00165	1.89946	1.78976	2.0205	2.22664	1.88722	1.85778
loc569	2.16485	1.95283	2.06813	1.80103	1.94234	2.16123	1.97737	1.97144	2.13531	2.01242
loc570	2.05332	2.01081	1.8422	2.01418	1.96792	2.0527	2.20492	2.09357	1.97568	2.18369
loc571	2.20051	2.12648	1.9103	1.88256	2.13047	2.00564	1.73786	2.20824	2.09846	1.95264
loc572	1.99381	2.10493	2.10247	2.03507	1.92324	1.9871	2.00634	2.05624	1.98736	2.05443
loc573	2.14727	2.30455	2.09132	2.14973	2.11691	2.22921	2.13892	2.09639	1.77103	1.82044
loc574	2.01464	2.14099	2.02632	1.53268	2.18179	2.10339	1.82928	2.10214	1.96208	2.34565
loc575	1.81225	2.01572	1.83288	1.86467	2.01967	2.04655	1.99201	2.28523	2.00811	1.96045
loc576	1.78432	1.93583	1.92915	1.93496	2.17444	1.74094	1.9394	1.80786	1.96897	1.90029
loc577	2.18954	2.06817	1.99965	1.92456	2.17883	1.94712	1.95288	2.15984	2.06268	1.9657
loc578	2.10777	2.04962	2.00903	1.53142	2.02724	2.01617	2.08096	1.84642	2.13173	2.00732
loc579	2.2732	1.87015	1.99188	2.00742	2.54263	1.90058	1.82514	2.19585	1.91908	1.85202
loc580	1.63153	1.61534	1.40166	1.49026	1.68229	1.72458	1.35715	1.66281	1.85784	1.54038
loc581	2.27931	1.59162	2.035	2.00293	1.85429	2.05536	1.93109	1.90735	1.74835	1.86434
loc582	1.94904	1.89858	1.95394	2.03281	2.06572	1.90456	1.97661	1.87598	2.04174	1.83946
loc583	2.16605	1.91682	2.38565	1.97103	1.9004	1.97209	2.22098	1.92909	1.84889	2.08346
loc584	2.02395	2.02884	1.91368	2.04128	2.10184	2.0614	2.14757	2.03787	2.0235	1.92754
loc585	2.08045	1.82156	2.13999	2.13376	1.96276	1.81429	1.9328	2.12884	1.90008	2.05231
loc586	1.98463	1.96384	2.02251	2.07814	1.91497	1.89467	1.93388	1.88288	2.07341	1.88129
loc587	1.90691	2.08265	1.79942	1.98468	2.14931	1.96747	1.84803	1.50942	2.19097	2.02175
loc588	2.1079	1.84215	1.97481	1.89522	1.99457	1.8232	1.89081	1.80998	1.81319	1.79275
loc589	2.52757	2.15042	2.17217	2.39058	2.3736	1.91405	2.39467	2.46331	2.25095	2.39549
loc590	1.84779	1.80626	2.06943	1.74855	2.29489	1.92757	1.86442	1.85882	1.9714	2.01568
loc591	2.06991	1.85194	2.08288	1.86981	1.83185	1.9633	1.8662	1.46858	2.02454	2.13941
loc592	1.82818	1.75941	1.81151	1.98219	2.1362	1.92152	2.12218	1.85732	2.1076	2.00444
loc593	3.27971	1.54652	1.61841	4.25849	4.40503	1.73597	0.766502	0.863442	0.843173	1.28949
loc594	1.88365	1.9846	1.86001	2.23073	2.16526	1.87094	1.80659	1.95562	2.00153	1.85131
loc595	1.75685	1.80791	2.02429	2.26607	1.43801	2.16963	2.31885	1.78573	1.94209	1.8209
loc596	1.61773	1.85031	2.00458	1.92486	2.02738	1.74893	1.81383	1.71518	2.13401	1.91627
loc597	2.20398	2.54094	2.03713	1.83523	2.13292	1.44885	1.87846	1.93867	1.92709	1.89123
loc598	1.79788	1.88941	1.80535	1.93662	1.78846	1.86918	1.89251	2.09971	1.97804	2.13462
loc599	1.82348	1.95226	2.33345	2.09848	2.0358	1.77664	1.78611	1.96992	1.94897	1.56626
loc600	1.97595	2.06805	1.93296	1.90539	1.92248	2.04574	2.04261	2.06655	1.99004	2.09326
loc601	2.02161	1.90074	2.22199	1.84823	1.65577	1.97892	2.09253	2.04633	1.97604	1.98979
loc602	2.19615	2.12924	2.41962	1.80604	2.0443	2.14871	1.87816	2.13161	1.97883	1.96885
loc603	1.90493	2.08013	2.08341	2.09457	2.01789	1.97648	2.04318	1.96263	1.98629	2.16502
loc604	2.15212	1.76777	1.81283	1.78932	1.60221	1.86015	2.32575	2.08729	1.90661	1.75684
loc605	1.94739	1.86431	2.14404	1.83227	2.23844	1.86397	2.02667	1.88457	2.0479	1.91795
loc606	2.01476	1.99392	1.94798	1.98203	2.0218	2.01561	1.79405	1.93735	1.88231	1.91958
loc607	2.1744	1.73666	2.03471	2.0845	1.99989	1.95343	1.93596	1.98474	1.76355	1.75553
loc608	2.59323	2.38654	1.97693	2.02659	2.12712	2.16274	2.00872	2.15851	2.085	2.19498
loc609	1.93953	2.02446	2.03159	1.95964	2.06781	1.5996	1.73519	2.22064	1.93746	1.62541
loc610	2.16519	2.2424	2.15733	2.12447	1.95583	1.56866	1.96221	2.03648	1.78954	2.06896
loc611	1.81657	1.86996	2.06398	1.98285	1.97996	2.2442	1.88194	2.1135	1.93996	2.06567
loc612	2.20419	2.10874	1.86936	1.94487	2.0544	2.15428	1.9161	1.94423	2.02026	1.89535
loc613	1.84481	2.30567	2.13113	1.70539	1.96971	1.48356	2.04121	1.84344	2.2043	1.79992
loc614	1.93094	1.8845	1.78427	1.66224	1.91515	1.84425	2.03605	1.89018	1.84981	1.99028
loc615	1.9688	1.8595	1.98464	1.95176	1.917	2.03859	1.95619	2.21158	2.06332	2.12804
loc616	2.28983	1.91568	1.95326	1.88252	1.91255	2.16611	1.77153	1.82102	1.96489	1.80726
loc617	1.71867	1.73215	1.77339	1.9288	1.97145	1.63868	2.05231	1.89971	1.7788	2.0016
loc618	1.9133	2.29812	1.9816	1.91423	2.30662	1.67335	1.9313	1.67803	1.83862	2.0251
loc619	1.92797	1.83354	2.0352	1.98412	1.88569	1.69014	1.82539	1.78468	1.89949	2.22042
loc620	2.02749	2.00136	1.99479	1.99409	1.8364	1.85696	1.88374	1.94789	1.75596	1.84104
loc621	1.97783	1.94652	1.89678	1.92073	1.71857	2.05647	2.06013	2.14038	1.90024	2.00264
loc622	1.88059	1.93662	1.91121	2.00472	1.94833	1.71239	1.85831	1.91137	2.14735	1.70432
loc623	1.62419	2.44166	2.0172	1.92476	1.96625	1.9255	1.40952	2.2	1.53945	2.43155
loc624	2.0245	1.888	1.86913	2.07008	1.86538	1.76922	1.97111	1.87664	1.93981	1.94261
loc625	2.2992	2.16431	2.17434	1.85287	2.00738	1.80723	2.14802	2.08165	1.78203	2.21865
loc626	1.87057	1.96255	1.82359	2.11935	2.30621	1.85868	1.78465	2.00151	1.90239	1.89243
loc627	2.59175	2.20944	2.00585	1.90964	1.99316	2.16431	2.33246	1.82278	2.09218	2.07789
loc628	2.04165	1.99305	1.80121	2.03088	1.96514	1.96505	1.94244	1.90837	2.10095	2.14841
loc629	1.91899	2.03044	2.07222	2.10867	2.0704	2.12237	1.90018	1.81534	1.92051	1.96201
loc630	2.31976	2.16761	1.96364	2.12479	2.04918	2.06843	1.78473	2.12251	1.97315	1.67448
loc631	1.88492	1.69233	2.07537	2.26677	2.03287	2.09383	1.82381	1.84816	1.99586	2.13156
loc632	1.92421	1.82642	1.91621	2.11227	1.58384	1.85995	2.08367	1.93003	2.02125	1.80822
loc633	1.7702	2.19661	1.70452	1.75853	1.97837	1.75455	2.1681	2.07853	1.79475	1.86398
loc634	1.92846	2.12268	1.81827	2.06073	2.05711	1.89835	2.00038	1.90482	1.82145	2.02473
loc635	1.98008	1.82341	1.85022	2.04692	1.74982	2.0115	1.92326	1.86279	2.03829	2.02302
loc636	1.95705	2.0005	1.84698	1.90867	1.99428	1.80822	2.08757	1.90692	2.05994	1.99534
loc637	1.8429	1.83646	2.03566	2.10041	1.87071	2.00234	1.96307	1.80372	1.93506	2.43092
loc638	2.0246	1.8359	2.12565	1.90183	1.97568	1.75386	2.00237	1.95746	1.98451	1.92201
loc639	2.01597	1.7447	2.03883	1.93465	1.88858	1.6646	2.16992	1.93245	1.95121	1.87991
loc640	1.92954	1.89191	2.04699	1.74693	2.00342	2.13058	2.10365	1.8486	1.96927	1.94416
loc641	2.04141	1.35059	1.44433	1.40053	1.30912	1.94058	1.60103	1.60601	1.81677	1.74155
loc642	1.86193	1.94593	2.03055	2.17467	1.96578	2.08334	2.07667	1.74301	1.97594	1.99159
loc643	2.15341	2.1794	2.22423	2.2252	2.16389	2.1615	2.11074	2.07724	2.2159	2.15927
loc644	1.97789	2.0375	2.05348	2.37647	2.75585	1.70923	1.77988	1.91633	1.79947	1.95083
loc645	1.94013	2.02251	1.98322	2.10605	1.9553	1.96773	1.97849	2.06054	1.94789	2.03884
loc646	1.98676	1.99271	1.99358	1.62652	1.84646	2.12857	2.00071	1.76295	1.99548	2.01807
loc647	2.00563	1.79433	1.87063	1.81128	2.01795	1.73183	2.06124	2.05032	1.95534	1.8999
loc648	1.94296	2.00312	1.98031	1.81587	2.13244	2.19535	2.10765	1.98175	1.92926	1.89849
loc649	1.87901	2.57043	1.93234	2.32959	2.07102	2.00791	2.50211	2.49194	2.29265	2.11465
loc650	2.12424	2.13087	2.22525	2.10473	2.3399	2.24722	1.99517	2.04555	2.12187	2.1889
loc651	2.23715	1.55601	2.12077	2.0624	1.93724	1.9039	2.09674	1.86612	1.97943	1.73726
loc652	2.0595	1.7742	1.8327	1.78869	1.88482	1.94499	2.22647	1.97937	1.79542	1.64159
loc653	4.30136	3.8099	3.98065	4.29264	3.69535	3.95958	4.11364	3.9946	4.11619	3.88875
loc654	1.93884	1.79471	2.02217	2.06137	1.79234	1.98429	1.90081	2.10812	1.81397	1.8986
loc655	2.09861	2.14003	2.0848	1.91275	2.0634	2.01875	1.77214	2.19	2.02437	1.89856
loc656	2.20005	1.87205	1.80032	1.84481	1.91738	1.99693	2.36754	2.34368	2.26926	2.01507
loc657	2.23235	1.88694	1.69113	1.85336	1.74885	1.9688	1.8597	1.98875	1.76526	1.98993
loc658	1.90719	1.90967	1.85118	1.91596	1.95499	1.73865	1.76304	1.82277	1.95921	1.98669
loc659	2.22359	2.06668	1.72772	2.2571	1.7424	2.44972	2.5479	1.71207	2.07252	1.75469
loc660	2.06647	1.79728	1.99387	2.58829	1.82402	1.91404	2.09133	2.27101	2.06605	1.72607
loc661	2.19194	2.05351	1.95484	2.11493	1.82235	1.96176	1.98232	2.0771	2.07642	2.17162
loc662	2.25042	2.19354	2.00328	2.23763	2.00338	2.05661	2.18879	2.20209	1.84544	1.99715
loc663	2.04567	2.29349	2.02657	2.34961	2.36026	1.56106	2.66321	2.33024	2.36389	2.35076
loc664	1.95769	2.0839	1.9479	1.98319	2.00604	2.14104	2.11448	2.04739	2.00232	2.04458
loc665	2.02322	1.82917	1.90466	1.97873	1.72833	2.04513	1.95419	1.60727	2.0288	1.93054
loc666	1.75576	1.8083	1.99754	2.19053	1.72834	1.94081	1.65672	1.91037	1.89317	1.95166
loc667	1.78436	1.98362	1.87726	1.95579	2.0326	1.62241	1.89916	1.77264	2.21638	1.9045
loc668	2.05229	2.30921	2.07859	2.12276	2.27386	1.96027	1.9875	2.02559	1.86683	1.95342
loc669	4.16961	3.83513	3.2403	3.21885	3.96018	2.88076	3.75875	4.1263	3.52202	3.63525
loc670	1.87136	1.80166	1.59651	1.78236	2.0771	2.27348	2.0771	1.7432	2.22027	2.05065
loc671	1.72103	1.41314	1.50142	1.53461	1.64133	1.5404	1.57656	1.73713	1.51747	1.66357
loc672	2.04434	1.86428	1.63699	1.80874	2.04591	1.89546	1.74612	1.71034	1.70013	1.74111
loc673	1.98056	1.72116	1.78294	1.83426	1.88608	1.89686	1.87865	1.85062	1.87104	1.9213
loc674	1.99491	1.71125	1.90133	1.75107	1.5101	2.12721	1.74401	1.86295	1.76431	1.72358
loc675	1.99842	2.01253	1.69328	1.76525	2.04017	2.01081	1.68303	2.09226	2.02066	2.11661
loc676	2.31696	1.38153	1.28208	1.2794	1.30112	2.01362	1.58814	1.49295	1.26692	1.21239
loc677	2.51749	2.36645	2.03539	1.83177	1.81548	1.99571	2.51249	2.50467	2.18386	1.92936
loc678	3.84209	3.92476	1.91976	4.41159	3.81297	1.68283	4.78787	3.61026	3.97152	3.74765
loc679	1.70723	2.09678	1.8131	1.71755	1.81039	1.53695	1.80565	1.76014	1.71832	1.88342
loc680	2.0901	2.08213	2.03411	2.0652	1.93326	2.12031	1.55247	1.71748	1.72236	2.17479
loc681	1.97578	1.48092	1.74291	1.69606	1.61348	2.1391	1.73224	1.55678	1.75264	1.63473
loc682	2.04641	1.48559	1.44428	1.51601	1.4991	1.45288	1.40723	1.4524	1.35398	1.45173
loc683	2.30847	1.63048	1.51255	1.65028	1.5048	1.51185	1.54169	1.45401	1.41076	1.54665
loc684	1.60985	2.29124	2.14385	1.99591	1.66788	2.51929	1.99752	2.1085	2.18778	1.90088
loc685	1.98907	1.94384	1.85951	2.02451	2.12938	1.69696	2.01984	2.07083	1.91686	1.99903
loc686	1.81453	1.7311	1.88298	2.05602	1.88457	1.82955	2.20509	2.09278	2.07909	2.02596
loc687	2.50941	0.730583	0.69011	2.26423	2.37463	2.00069	0.780132	0.887268	0.713632	0.45739
loc688	2.30124	0.842562	0.896204	2.51609	2.2713	2.34981	0.80493	0.799907	0.696385	0.921993
loc689	2.3705	0.853626	0.808358	2.23606	2.17412	2.05909	0.804644	0.824516	0.670043	0.612703
loc690	2.37376	0.601099	0.78283	2.02329	2.12373	1.88491	0.782631	0.728258	0.659377	0.726471
loc691	2.30629	0.734176	0.734999	2.35488	2.22026	2.23721	0.88007	0.777644	0.931948	0.861843
loc692	1.6381	0.49733	0.595187	1.41349	1.67403	1.74984	0.460754	0.528706	0.522988	0.618621
loc693	2.19744	0.758646	0.689909	2.51449	2.16634	2.25927	0.672903	0.760308	0.711111	0.828268
loc694	2.07129	2.20854	2.13293	2.13351	2.10493	2.20072	2.08344	2.15956	2.32052	2.1768
loc695	1.83644	1.94635	1.92027	2.03498	1.91959	1.99126	1.84918	2.01013	1.91974	2.09006
loc696	1.93255	2.01065	1.99261	1.97689	1.92652	1.99123	2.10269	2.12489	2.00798	2.02487
loc697	2.12352	2.28354	1.95343	2.04598	1.92395	2.0961	1.8527	2.14258	1.9135	2.17264
loc698	1.98416	1.93912	1.99046	2.04019	1.98391	1.98277	2.01659	2.04459	1.92608	1.99546
loc699	1.9469	2.30585	1.92576	2.01248	1.9283	1.79459	1.88564	1.99133	2.0984	1.78759
loc700	1.85837	1.50053	1.43365	2.05615	1.85282	2.37037	1.94889	2.08521	2.29025	1.62633
loc701	2.18525	2.28416	2.28967	1.69304	1.94345	1.87314	1.98253	1.70013	2.25518	1.90421
loc702	2.2176	1.72853	1.66234	2.02152	1.93873	2.12885	2.10373	2.25999	2.06462	1.5234
loc703	1.93701	1.91342	1.91164	2.04016	2.12063	1.99788	1.87782	1.92587	2.07667	1.90077
loc704	1.90262	2.19103	2.19715	1.96362	1.93305	2.029	2.00412	2.13972	2.03906	2.01578
loc705	1.89721	1.01753	0.994258	1.54852	1.68966	1.38585	1.52932	1.74499	1.52041	1.38245
loc706	0.992272	0.548378	0.54828	0.461041	1.04199	0.629438	0.485685	0.488609	0.55528	0.469573
loc707	0.979706	0.541996	0.535168	0.45827	1.02144	0.626109	0.475726	0.483547	0.550157	0.471613
loc708	1.53061	0.493772	0.624013	0.835083	1.41155	0.65823	0.666359	0.735468	0.681099	0.717703
loc709	1.06534	0.513235	0.473979	0.56536	0.902768	0.57111	0.744062	0.786388	0.85222	0.822182
loc710	1.02941	0.538404	0.55789	0.581948	0.933	0.493745	0.625523	0.614899	0.626103	0.640504
loc711	1.28979	0.491331	0.563295	0.538294	1.1686	0.810931	0.816522	0.834055	0.871071	0.954005
loc712	2.45826	1.53915	1.52287	2.14146	2.08688	2.26933	2.14005	2.22866	2.24834	1.61984
loc713	2.16627	1.6676	1.77632	2.22109	1.76176	1.91838	3.19176	2.96956	2.90606	2.80099
loc714	2.13184	1.71641	1.89791	1.96685	2.0483	1.95116	2.19233	1.98329	1.92233	1.8896
loc715	2.01668	2.02815	2.17353	2.13537	1.80684	2.10634	1.96826	1.97147	2.13057	1.9244
loc716	2.02215	2.0017	1.96632	2.42917	1.93207	2.55811	2.09037	1.85549	2.0605	1.82912
loc717	1.9172	1.62559	1.89419	1.82741	1.90064	2.0485	2.06091	2.01365	2.05244	1.85553
loc718	2.07139	2.44028	2.00096	1.80207	2.06675	1.95919	2.19225	2.02511	1.92315	2.02485
loc719	1.87471	1.88541	1.70851	1.98615	1.93178	1.69999	2.02796	2.05499	1.98837	1.92725
loc720	2.17813	2.27857	2.15607	1.88589	1.91206	2.01704	2.20908	1.83655	2.53379	2.168
loc721	2.10686	1.95649	1.91303	1.74365	1.89633	1.82477	1.89664	1.85639	2.00452	1.98717
loc722	1.90972	1.80305	1.97322	2.10496	1.97164	1.84278	1.7596	1.87017	2.1215	2.02627
loc723	2.02783	2.01704	1.80688	1.81057	1.98294	1.69189	1.97963	1.76385	1.92849	2.0251
loc724	1.86488	2.10464	2.03214	2.13217	1.99735	2.06656	2.10841	2.01759	1.87237	2.15493
loc725	1.63431	1.88348	1.86464	2.00507	1.80468	1.88045	1.62107	2.03132	1.97103	1.72935
loc726	2.03887	1.68001	1.90254	1.98761	2.04623	1.92198	1.92427	1.92211	2.01943	1.88703
loc727	2.1237	1.77402	1.81874	1.7268	2.03458	1.56959	1.88952	1.77084	1.70421	1.68526
loc728	1.00092	1.1789	1.30659	1.16675	0.947139	1.01021	1.23653	1.2054	1.2424	1.03981
loc729	1.92067	1.80357	2.00993	2.09219	2.08464	2.17879	1.93368	1.88338	2.03704	1.88825
loc730	2.20475	1.72026	1.87449	2.01936	1.86485	1.89968	2.05328	2.03431	2.01196	1.94474
loc731	2.19007	2.05002	1.80563	1.90373	2.01624	1.95597	1.9346	1.96106	2.09976	2.11323
loc732	2.28554	2.09498	1.88418	1.95383	2.02208	2.06269	1.82934	2.03492	1.76282	1.88942
loc733	2.02678	2.22912	2.23823	2.02369	1.89276	1.71093	2.11862	1.96241	2.01366	2.31035
loc734	2.0172	2.92019	2.9782	1.74925	1.92047	2.01431	2.25527	2.29205	2.41639	3.48245
loc735	2.00414	2.11814	1.93164	1.86797	2.032	2.09635	1.96316	2.11335	2.0305	2.11969
loc736	1.92143	2.05623	1.75171	2.04924	1.91236	2.07234	1.7122	2.08025	2.00722	1.9077
loc737	1.94821	1.92303	1.99385	1.98187	1.91422	1.97929	1.93228	1.93777	1.92596	1.945
loc738	1.78514	2.08859	1.74401	2.14713	1.92046	1.72071	2.39242	1.71532	1.96312	2.16629
loc739	2.02281	1.83908	1.90785	2.02608	2.17585	2.01281	2.1296	1.872	1.95945	1.94948
loc740	1.91545	1.39246	1.19896	1.82446	1.95517	1.53709	1.83105	1.76024	1.71119	1.66715
loc741	2.07203	2.02761	2.00047	1.85937	2.14123	1.83769	1.85636	1.89052	1.94429	1.99955
loc742	2.11101	1.97008	2.09637	1.69949	2.13583	1.91676	1.71375	2.0931	1.85503	1.9458
loc743	2.18609	2.4419	2.02119	1.77379	1.81368	2.30602	1.87207	2.20037	2.30372	1.96162
loc744	1.91964	2.08569	2.06665	1.82326	1.93937	2.12536	2.14482	2.09942	2.0847	1.9373
loc745	1.87073	1.98537	1.91109	1.8568	1.80004	1.94067	1.96426	1.95949	1.92347	1.82135
loc746	1.90391	1.91512	1.95447	1.84862	1.92563	1.88068	2.07427	2.10584	2.17617	2.22995
loc747	1.98765	1.77954	1.93498	1.84186	2.10029	2.23609	2.15164	2.29511	1.85093	1.71259
loc748	1.62269	1.93881	1.65724	1.93098	1.97351	1.96778	2.04897	1.98388	2.02822	1.93645
loc749	1.886	1.83338	1.78555	2.03717	1.84748	1.89496	1.94041	1.90423	1.99857	2.06559
loc750	2.23279	1.56843	1.73256	2.04053	1.95304	1.84503	1.80872	1.64799	1.82381	2.17439
loc751	1.94601	1.83313	2.01941	2.05168	1.98712	1.9723	1.99084	1.99498	1.79399	1.9852
loc752	1.99418	2.09273	2.09792	1.91157	1.93592	1.59393	2.05612	1.6185	1.93616	1.83405
loc753	1.9658	1.74275	1.84987	1.93763	1.92059	2.07454	1.97234	2.04357	2.01787	1.89438
loc754	2.12417	2.16902	2.10295	2.05123	2.19223	2.0759	1.99444	1.97963	1.95476	1.99483
loc755	2.09091	2.20664	2.07339	2.03398	2.14205	1.70601	1.72977	2.10675	2.05715	2.07532
loc756	2.12366	2.08162	2.17021	1.99767	2.07793	1.87976	1.91349	2.12938	2.1494	1.97631
loc757	1.89314	1.75334	1.93023	1.85892	2.04781	1.79612	1.88695	1.9784	2.02249	1.83794
loc758	2.26032	1.6705	2.05756	1.8941	1.95743	1.97937	1.69121	1.77538	1.78915	1.96039
loc759	2.06301	2.06993	1.83003	1.64266	2.14551	2.00004	1.69539	1.8998	1.92937	1.96522
loc760	1.90029	2.01399	2.05156	1.94537	1.90205	1.8804	2.07999	2.05863	2.00057	2.22927
loc761	1.96786	1.7318	2.06669	1.8299	1.8822	2.25838	2.20986	2.03488	1.99772	1.97552
loc762	1.95739	1.79591	1.9277	1.83605	1.88765	1.94097	2.27182	2.0409	2.00212	2.30076
loc763	2.09381	1.91075	1.87384	1.92419	2.02917	2.01821	1.84157	1.82293	2.07614	1.99347
loc764	2.05991	1.98541	1.92685	1.83919	1.96358	2.10786	1.90178	1.78504	2.00732	1.91168
loc765	2.05643	1.93441	1.91603	1.99543	1.91932	2.01171	2.10253	2.16285	2.26876	1.99823
loc766	2.17836	2.04372	1.85929	2.04101	1.94195	1.80407	1.9881	1.82048	1.79722	2.1133
loc767	1.99952	2.27211	1.88781	2.7286	2.0112	2.20903	2.12292	2.12498	1.94662	2.2978
loc768	2.00364	1.87146	2.04262	2.02902	1.98716	2.15319	1.99266	1.99783	1.99101	1.96465
loc769	1.80413	2.33775	2.04179	1.73837	2.25519	2.22786	2.06443	1.77927	2.08053	2.53762
loc770	1.90048	1.8298	1.82935	1.82931	1.8759	1.99312	1.98016	1.84114	1.84212	2.14123
loc771	1.91515	1.92851	2.13746	1.87947	1.81023	2.00409	1.76147	2.09298	1.88718	1.9269
loc772	1.9168	2.09255	1.82004	1.73844	1.98599	1.91687	1.92706	2.31193	1.96589	1.92689
loc773	2.07935	2.33841	1.7703	1.67751	1.61085	1.6941	2.31083	1.78012	1.65518	2.09768
loc774	1.97669	1.96933	1.65639	1.89655	1.94376	1.85269	1.73912	2.10535	1.94687	1.80473
loc775	2.09453	2.11804	2.25747	2.00441	2.1389	2.25651	2.11092	2.35705	2.20131	1.96115
loc776	1.8121	1.96548	1.87687	1.8799	1.89822	1.83175	1.74548	1.64411	1.78946	1.85718
loc777	2.05904	2.01278	2.04636	2.08742	2.08016	1.68847	1.87471	1.86392	2.0547	1.89501
loc778	1.99385	1.94275	1.88705	2.00298	1.87898	1.80904	1.72852	2.0616	2.01688	2.13415
loc779	1.68232	1.97054	1.63012	2.0041	1.73069	2.02503	1.88834	1.98167	1.79976	1.80198
loc780	1.95577	2.06355	2.00997	2.01277	1.95273	2.12854	2.12367	1.85833	2.0009	1.82331
loc781	2.07717	2.06581	2.09771	2.09569	2.08389	1.91021	2.13639	2.02222	1.98844	1.99003
loc782	1.80854	2.15389	1.76348	1.992	2.16628	1.56027	2.17384	1.81704	1.86517	2.03411
loc783	1.96804	1.92592	1.90409	1.93491	1.96853	2.01642	2.05487	2.03908	1.88758	1.90231
loc784	2.07123	2.18059	2.22493	2.07636	2.00224	2.14399	1.85924	1.88167	1.88333	1.66518
loc785	2.00815	2.17123	1.99762	1.97192	1.91931	1.96389	2.12755	1.95851	1.99083	2.05823
loc786	1.87699	1.90642	1.81347	2.0014	1.81778	2.00005	1.88014	1.81498	2.13115	2.02882
loc787	2.18333	2.08981	1.56843	2.52717	2.21179	2.28116	2.17213	1.71335	1.87716	2.34597
loc788	2.03195	1.89815	1.88885	2.07338	2.0072	2.02879	1.87	1.75461	2.00479	1.85737
loc789	1.37381	1.71416	1.78314	1.97248	2.07346	2.22388	1.91224	1.6975	2.01828	1.82088
loc790	2.18977	1.97398	1.84936	1.8363	2.03	1.94066	1.97188	1.99484	1.85717	2.13659
loc791	2.08781	2.02491	1.84715	2.24402	2.04234	1.89786	1.7385	1.9922	2.03678	2.16705
loc792	2.01431	1.86659	2.05683	1.97101	1.92211	2.06585	1.84359	1.99259	1.93602	1.93148
loc793	3.24663	2.8034	2.53459	3.06766	2.72743	3.12258	2.37099	2.0499	2.33482	2.44925
loc794	2.17055	2.10038	1.90642	1.88686	2.06383	1.99926	1.5332	1.73496	2.0915	1.92062
loc795	2.08425	2.03866	1.9546	2.00541	1.97379	2.09679	1.94493	1.92411	2.08294	2.0247
loc796	2.11117	1.97773	2.00114	2.0256	2.07029	2.12789	2.168	1.80143	1.7875	1.82275
loc797	1.84043	0.254925	0.313775	0.324741	1.90356	2.04515	0.274117	0.264049	0.251614	2.21442
loc798	1.9988	2.04978	1.78342	2.19963	1.70434	1.77352	1.69644	1.78579	1.82275	1.90625
loc799	1.96652	1.67205	1.98659	2.02931	1.91848	1.94214	1.7754	1.9114	1.91707	1.99327
loc800	2.0598	2.0588	1.86141	1.96588	1.90608	2.28669	2.15041	2.2337	2.27049	2.08366
loc801	2.00059	2.09022	2.01068	2.04813	1.98192	1.80307	1.98181	1.78423	1.73175	1.88553
loc802	2.12179	1.90642	1.93181	2.10676	1.94995	2.19664	1.81843	2.10605	1.76245	1.88795
loc803	1.90962	1.92572	1.93464	1.8676	1.89356	1.85494	2.10621	2.1768	1.84168	1.93059
loc804	1.96357	2.00769	2.27829	1.73507	1.72147	2.03654	1.81974	1.76046	1.88176	2.10945
loc805	2.02719	2.03884	1.69188	2.03916	3.28374	1.84732	1.8779	1.95425	1.98486	2.81087
loc806	1.8015	2.1223	2.0925	2.10472	2.06159	1.98989	1.96929	1.80684	1.94528	2.06599
loc807	1.93451	2.01554	1.98748	1.95055	2.11785	1.87705	2.16733	1.95792	2.11097	2.09333
loc808	1.86969	2.11074	2.06346	1.83127	1.97283	1.89887	1.77018	2.19559	2.13077	1.9098
loc809	2.11077	2.11767	2.03454	1.83042	1.93305	2.15896	1.93692	1.89769	2.09025	2.19642
loc810	2.16246	2.46968	2.76508	2.39302	2.51196	2.71633	2.00486	1.80378	2.08449	1.97219
loc811	1.90593	1.98508	1.969	1.965	2.02596	1.84255	1.85618	1.91196	2.07426	1.93854
loc812	1.88018	2.05088	1.96461	2.1766	1.8417	1.94284	2.04625	2.1147	1.91873	1.75367
loc813	2.23357	1.99457	2.04184	1.67107	1.91262	2.06088	1.86528	1.68718	2.01792	1.94937
loc814	2.00669	1.97755	1.77095	1.77412	1.86448	2.04321	1.88817	1.8811	1.90045	1.85724
loc815	2.00214	1.89794	1.9076	1.86905	1.90636	2.00087	1.944	1.90396	1.86537	2.01071
loc816	1.94692	1.95628	1.94379	2.01574	1.83587	2.01084	2.20603	2.20276	1.8863	1.82442
loc817	1.74988	1.87989	1.98724	2.01786	2.073	1.98996	2.0589	1.86299	1.93687	1.93407
loc818	2.27659	2.18134	1.82352	1.79045	1.84305	1.88525	1.9355	2.30528	2.38016	2.01421
loc819	2.12153	2.1382	2.06081	2.03434	2.12826	1.75613	2.06379	2.1426	1.907	1.96902
loc820	2.02259	2.12204	1.91235	1.86778	2.06762	1.72737	1.86652	2.14501	1.94548	1.89129
loc821	1.93536	1.97054	2.00408	1.9779	1.78711	2.05998	2.0449	1.99992	2.04929	1.68569
loc822	1.98658	2.00402	2.12921	2.14467	1.95384	1.98944	1.94171	2.00729	2.14988	2.0119
loc823	2.10268	2.12222	2.01691	1.96219	2.07272	1.76705	1.8913	1.91251	2.03917	2.09005
loc824	1.79591	2.03891	1.96764	1.80727	2.18424	2.10421	2.11909	1.93209	1.97139	2.22543
loc825	1.7113	1.84354	1.76818	1.9078	2.00584	1.90613	2.0948	1.82143	2.01561	2.12541
loc826	2.15768	2.02473	1.88771	1.89304	1.96939	1.925	1.93054	1.93023	2.03255	1.94488
loc827	2.0779	1.92546	2.04511	1.84518	2.0727	1.90358	1.90074	1.8769	2.02353	1.86429
loc828	2.07956	1.92257	1.9361	1.89974	1.88115	1.99481	1.99171	1.95228	2.07994	1.95399
loc829	1.86265	2.1772	1.92268	1.86727	2.05716	2.0343	1.97409	1.93131	2.06697	2.03875
loc830	2.17555	2.10773	2.05274	1.98751	2.23282	1.83542	1.76445	1.85735	2.00722	1.96785
loc831	2.14269	1.02179	0.982984	1.86668	2.32572	1.44251	1.132	1.3374	1.27257	1.71616
loc832	1.96607	2.11166	1.93276	1.95123	2.18211	1.93431	1.95185	2.21114	1.8686	1.9824
loc833	2.04252	2.13927	2.2259	1.65968	2.08655	2.12946	1.97862	2.04443	2.1936	1.82001
loc834	3.01158	1.95157	1.81132	2.3188	2.16932	2.31207	1.99355	2.10984	2.11303	2.72344
loc835	1.97524	2.09446	2.0682	1.90592	2.15789	2.00315	2.02898	1.97218	1.9794	2.13705
loc836	2.59388	2.00288	2.16736	2.20956	2.48087	2.29364	2.05235	2.44461	2.16214	2.30229
loc837	1.96271	2.07466	1.9479	1.91246	2.10959	1.91601	1.96055	2.02096	2.00297	2.00867
loc838	1.83633	1.87967	1.82234	1.95117	1.842	1.67406	1.82009	1.82427	1.90402	1.77966
loc839	2.00678	1.9759	1.87337	1.5097	2.177	2.09509	1.92388	2.50236	2.37615	2.79474
loc840	1.76971	2.11038	1.91949	1.92262	1.84731	2.10686	2.2143	2.03903	2.33252	2.11292
loc841	2.04717	1.94786	1.8892	1.73842	2.07658	2.07292	1.94346	2.16969	2.0943	1.86561
loc842	2.4	1.94314	1.80986	2.06188	1.91665	2.09928	2.20546	1.88602	1.88083	2.12382
loc843	2.36356	2.33656	1.98252	2.39627	2.66294	2.38724	2.29783	2.24122	2.45651	2.25824
loc844	1.95242	2.17058	2.12572	1.82896	2.31043	2.15955	1.91814	2.0576	2.11873	2.20888
loc845	1.72513	1.91713	1.93092	2.26402	2.6027	2.01254	1.93769	1.89561	1.8905	2.12362
loc846	1.67255	1.83636	1.85223	1.71355	1.69018	1.74888	1.60162	1.71188	1.8248	1.61584
loc847	1.74044	1.87553	1.99476	1.7201	1.77406	1.69406	1.97013	1.98454	2.03823	2.02482
loc848	1.93203	1.90283	2.03104	2.10771	1.94722	1.98611	1.73423	1.47822	1.965	1.97198
loc849	2.03292	1.97993	2.02861	1.88286	2.12525	2.03156	1.87948	1.94091	1.96124	1.84506
loc850	1.86077	1.92606	2.05188	1.83013	2.09743	2.00992	1.87857	2.02374	2.07795	2.03324
loc851	2.14007	2.08016	1.96246	2.17476	1.97278	1.89445	2.01533	1.95121	1.98965	1.87708
loc852	1.87634	1.88364	1.93654	2.02012	1.90246	1.93408	1.96419	1.84327	2.04929	1.90292
loc853	2.0131	1.73454	1.77078	1.70859	1.81355	1.97464	1.76657	1.86673	2.10182	1.81244
loc854	1.7229	1.78428	2.11241	2.18932	2.07285	1.8466	2.15245	1.61492	2.06066	2.14529
loc855	2.42277	2.04395	2.01235	2.31682	2.19151	2.25144	2.31604	2.15695	1.95896	2.50503
loc856	2.15158	1.7873	2.06013	2.01304	1.91168	1.89424	1.97215	1.68472	1.86253	1.8756
loc857	1.833	1.85651	2.0003	2.07321	2.05494	1.93957	1.95149	1.83638	1.8891	2.19827
loc858	2.14019	2.07107	2.08939	1.92506	2.11882	2.09171	1.88065	2.01713	2.15614	1.91218
loc859	1.9624	1.8792	2.06935	2.15548	2.0911	1.67355	2.16068	1.91696	2.17345	2.10932
loc860	1.8388	1.92762	2.18907	1.9174	1.99512	1.95985	1.98035	2.04973	2.0354	2.18101
loc861	2.0126	1.76153	1.52715	1.85795	1.80214	2.16428	2.01118	1.86252	2.04672	1.59616
loc862	1.82571	1.87744	1.97649	1.92363	1.98422	1.69124	1.98601	1.66425	1.91108	1.90182
loc863	1.95218	1.84657	2.00507	2.03807	2.14731	1.93766	1.98116	2.03358	2.06832	2.15045
loc864	2.11459	1.68896	1.91292	1.78789	2.225	2.03648	1.85776	2.07353	2.08699	1.81472
loc865	1.91104	2.02158	2.0362	1.98919	2.01746	2.08352	2.01487	1.9534	1.84769	1.95034
loc866	2.03491	1.98136	1.99018	1.89212	1.98115	1.88639	1.89819	1.90994	2.13125	1.94592
loc867	2.03087	2.06923	1.98999	1.87935	2.0457	1.78494	2.02132	1.89636	2.02357	2.1045
loc868	2.02582	2.12169	2.16111	2.06944	1.91161	1.85034	1.99128	1.80249	2.05822	1.88593
loc869	1.92837	2.1368	2.04699	1.8366	2.13777	1.9836	1.9884	1.91213	1.89101	2.0444
loc870	1.42349	2.979	2.97655	1.30683	1.6145	1.40339	1.39897	1.58523	1.37235	2.09774
loc871	1.54094	2.96621	3.43175	1.81207	1.66147	1.61718	1.62265	1.52778	1.50619	2.64431
loc872	2.12974	1.89753	2.13014	1.8481	1.99277	1.91787	2.09204	2.09875	2.10092	1.98069
loc873	1.86833	1.97197	2.07925	2.12617	2.09298	1.81089	2.02727	1.88431	2.09743	1.7522
loc874	1.80054	2.15777	2.19581	2.05972	1.98112	2.11288	2.21802	2.0193	2.39687	2.03613
loc875	2.16164	1.9662	1.91765	2.1604	1.93192	2.09302	2.66901	2.41275	2.5576	2.37808
loc876	0.0437429	2.16451	2.01387	1.99488	1.96551	1.66864	1.7557	1.60459	1.9059	2.09883
loc877	1.94886	2.09896	2.03991	1.90532	1.71213	1.77403	1.90542	1.9733	2.07978	1.95689
loc878	2.14109	1.93761	1.97323	2.08506	2.22014	1.79024	1.90447	1.92856	1.98382	1.8392
loc879	2.14632	1.94243	2.0104	2.1487	2.28301	1.82302	1.95897	1.87304	2.03555	1.82093
loc880	2.18418	2.11765	1.90597	2.04412	2.32199	1.97738	2.35932	2.32891	2.35798	2.05777
loc881	2.0226	1.97426	2.08783	1.99321	1.7843	2.0566	2.1386	1.95353	2.05951	1.91323
loc882	1.86413	2.17468	2.09026	1.93091	1.86326	2.09953	2.02657	1.88102	1.97613	1.81833
loc883	2.03136	2.08577	1.89577	1.91204	1.97358	1.80015	1.90045	1.86941	1.99855	1.9337
loc884	1.99692	1.94915	1.98358	1.86217	1.89987	1.94376	1.9114	1.93493	1.90375	1.96488
loc885	1.90732	2.06696	2.04613	1.99896	2.02663	1.99469	2.02635	1.90351	2.09426	2.05213
loc886	2.316	2.33791	2.21613	2.08595	2.35845	2.21762	2.30839	2.18584	2.38768	2.15269
loc887	1.82956	1.86372	2.07055	2.10157	2.04964	1.98015	1.86352	1.91846	2.03163	1.96665
loc888	1.95934	2.25666	1.73973	1.89875	2.03692	1.58313	2.18027	1.90507	1.83969	1.92414
loc889	2.01774	1.94518	2.17262	1.89384	2.18553	1.80245	1.95438	1.91806	2.09928	2.12986
loc890	1.88192	1.88866	1.93519	1.97502	1.80139	1.95232	1.93459	1.83775	1.85842	1.79878
loc891	1.9212	2.13689	1.82282	1.88484	1.5455	1.95775	1.93462	1.75469	2.22698	2.0072
loc892	2.16607	1.7676	1.96947	2.28431	1.92602	1.83083	2.10255	1.94725	1.76126	1.65655
loc893	2.51656	2.42023	2.63144	2.59368	2.5539	2.4638	2.23935	2.47613	2.62125	2.29124
loc894	1.88134	1.74563	2.03788	2.15948	1.88423	2.09282	1.71328	2.03539	2.18768	2.08442
loc895	1.93716	1.90928	1.91637	1.66083	1.93027	1.97877	2.03353	1.92692	1.9675	2.03612
loc896	1.8072	1.8398	1.92142	1.84162	1.97939	1.71199	1.92554	1.92794	2.04042	1.95495
loc897	1.97469	2.01369	2.14589	1.95778	2.04164	1.87855	1.87816	1.91204	2.11902	2.03283
loc898	1.87589	1.80701	2.09848	2.11256	1.87011	2.15018	1.87921	2.23824	2.0576	2.0505
loc899	1.8986	2.05895	2.11909	2.04205	1.92608	1.78876	1.97063	1.86231	1.9869	1.77019
loc900	2.13926	1.92922	2.16777	2.06076	1.90583	1.94055	2.04486	2.02886	2.04355	2.03943
loc901	1.92675	2.07289	2.06749	1.94633	2.17304	1.69225	2.03588	2.19665	2.0295	2.0182
loc902	2.21424	2.12489	2.10222	1.872	1.96078	2.05476	1.65356	1.96425	1.91855	1.89412
loc903	1.97536	1.89905	1.90258	2.08694	2.09427	1.9284	1.86092	1.87046	1.94342	1.90799
loc904	1.93749	2.01757	2.1335	2.06903	1.94393	2.03556	2.0779	1.93168	2.21145	1.8739
loc905	1.87751	2.0637	1.91485	1.82356	1.9547	2.11465	1.80991	1.74096	2.17721	1.87055
loc906	2.07663	1.87589	2.04429	2.09113	1.70193	1.9739	2.09377	2.13348	1.91711	1.93444
loc907	4.38062	3.9502	3.82598	2.08194	1.71224	2.36607	2.06159	1.67214	1.72664	4.03953
loc908	2.06976	2.04901	1.98123	1.89889	1.99568	1.9385	2.07583	1.96905	1.87619	1.94424
loc909	2.05949	2.0437	1.82254	1.93018	2.13627	1.96934	1.93692	1.96679	2.04036	2.19599
loc910	2.03412	1.95107	1.98078	1.82231	2.11297	2.00817	2.01612	2.03718	1.94406	2.11861
loc911	2.07747	2.08089	1.87076	1.84679	2.19881	2.02877	1.9872	1.98387	2.13718	1.95986
loc912	1.83909	2.10494	1.99878	1.65424	1.92702	1.98323	1.88927	2.1732	1.69719	2.00873
loc913	2.08996	2.02145	2.0424	2.33208	2.08546	2.14049	1.94604	1.82094	2.02758	1.82022
loc914	2.0737	2.07267	2.03428	1.9824	2.01005	1.93914	2.04676	1.83289	1.96373	1.95649
loc915	2.08869	2.04552	1.64926	2.02311	1.97864	1.83069	1.9395	2.03628	2.0618	2.18261
loc916	1.97108	1.74031	1.97588	1.98367	1.93436	1.97111	1.70348	1.94844	1.81166	2.1196
loc917	1.76858	2.03763	2.10172	2.09536	2.23503	2.03821	1.83036	1.94322	2.15556	2.12069
loc918	2.1285	1.95318	2.07409	2.05469	1.8619	2.04849	1.96164	2.03457	2.03759	1.99377
loc919	2.11118	2.14519	2.04347	0.201144	0.181979	2.08361	0.168735	0.183033	0.218989	1.08443
loc920	2.3507	1.75418	2.05378	0.0561455	0.0541807	2.49205	0.067637	0.0348103	0.079748	0.868538
loc921	1.99002	1.99019	1.95036	1.94595	1.85416	2.06018	1.98001	1.77782	1.99554	2.02904
loc922	2.05536	2.00706	1.88866	1.86542	1.76697	1.83685	2.02672	2.01264	2.02947	1.93483
loc923	2.08378	1.92803	1.7715	2.03932	1.98115	2.10692	1.94919	2.10084	2.07326	1.93061
loc924	1.85523	1.85787	1.98151	1.94285	2.26665	1.96373	1.97837	2.20509	1.97014	1.96851
loc925	2.02559	1.9748	2.00585	1.81895	2.25748	2.05725	2.04647	2.15876	2.14366	1.79191
loc926	2.42379	2.49853	2.55437	2.04328	2.06033	3.49753	1.19707	1.35862	1.32018	1.90141
loc927	2.71847	2.96747	2.76496	2.46916	2.30062	3.22584	1.53584	1.52774	1.2275	2.04445
loc928	1.99346	1.92651	2.03946	2.00693	2.14995	2.07355	1.83796	2.12198	2.13336	1.8548
loc929	1.90878	2.26628	2.03435	2.29166	1.83946	2.17917	0.0796529	0.0635589	0.0195135	2.15964
loc930	1.9473	2.09364	2.1762	2.10412	1.96893	2.00435	1.88975	1.9445	1.90668	1.90905
loc931	2.00548	1.60441	1.78984	1.93402	1.91695	1.88391	2.09933	1.76648	1.97524	2.0214
loc932	1.68631	2.26806	2.03949	1.85163	2.15421	1.93901	2.22177	1.62648	2.02299	1.79723
loc933	2.08625	2.03963	2.03496	2.07994	1.96732	1.93674	2.07918	1.99378	1.95809	1.95077
loc934	1.98632	2.01619	1.97355	2.11757	1.94978	2.17362	1.84848	2.02903	1.95166	2.03896
loc935	2.16972	1.76492	2.34707	2.23747	2.22097	2.23336	2.15777	1.78036	2.11281	1.99554
loc936	2.07751	1.75505	2.08749	2.1629	1.88709	1.7781	1.89283	2.1154	1.93735	2.1404
loc937	2.69495	2.04712	2.20229	2.79179	2.30155	2.08493	2.38176	2.19174	1.99287	3.8978
loc938	1.95225	2.03346	1.88503	1.77502	1.93774	1.7664	1.83065	1.82673	2.40875	1.53474
loc939	1.86676	1.92202	2.10745	2.08466	1.90072	1.88572	1.96176	2.0003	1.9301	1.79697
loc940	1.91315	1.94869	2.0915	1.92517	2.13868	2.06348	1.99961	1.89282	1.8685	2.08327
loc941	1.51626	2.14958	2.1521	1.85163	1.99163	2.4424	2.29785	1.70248	1.98424	1.66465
loc942	2.1975	2.15777	2.82318	1.88442	2.33392	2.22507	1.98857	1.48388	1.90819	2.36072
loc943	1.83227	2.33392	2.14007	2.15286	2.10649	1.9398	1.90964	2.0782	1.94948	2.14662
loc944	1.94968	1.84429	1.84496	1.93217	1.86769	2.01008	2.07123	1.85507	2.12054	1.98264
loc945	1.83358	1.79897	1.86464	2.26398	2.26696	2.0681	2.24319	1.97505	1.94025	2.40811
loc946	2.03222	2.03012	1.89065	1.90282	2.0387	2.00001	1.97705	2.03444	2.00415	1.98536
loc947	1.93081	1.83271	1.78201	1.76475	1.97338	1.82921	1.98191	1.9847	2.00343	1.82166
loc948	1.95039	1.91413	1.99268	2.09083	1.963	2.10094	1.94996	1.80103	1.9274	1.9234
loc949	2.02627	2.07906	1.9622	2.09771	2.08562	2.07257	1.93127	2.17335	2.09661	2.02693
loc950	2.13468	1.93373	1.90035	1.99689	2.08436	1.99854	1.8506	1.98255	1.92771	1.85969
loc951	2.04304	2.05594	2.17686	2.08545	2.03374	1.86497	1.95208	2.02668	2.03944	1.90009
loc952	2.39707	1.79194	2.12306	2.09297	1.98794	1.78267	2.23179	2.02104	2.04648	1.88876
loc953	1.8958	1.88398	2.12114	1.58472	2.0998	2.04415	2.25012	2.08826	1.82696	2.07883
loc954	2.07642	1.67662	1.85321	2.02988	1.97473	1.76382	1.66979	1.77129	1.90811	1.72827
loc955	1.9582	1.93033	2.0542	1.85182	1.79368	1.93133	1.80664	1.99345	2.07679	1.85058
loc956	1.72695	1.78958	2.21489	1.96773	1.93424	1.85118	3.26451	3.1502	2.8678	1.79011
loc957	1.43003	2.24822	1.99861	1.81062	1.98548	1.92928	1.73822	2.1578	2.34896	1.74364
loc958	1.9791	1.81568	1.95736	1.94433	2.07453	2.0383	1.9169	2.13861	2.07545	2.07146
loc959	1.80961	2.05851	2.00646	1.90809	1.95939	1.93832	2.23838	1.68722	2.02839	2.494
loc960	1.94087	1.71015	1.63823	1.738	2.16571	2.07737	1.76371	1.73106	2.07333	1.84739
loc961	1.86908	1.79363	1.91977	1.62742	1.74908	1.79695	1.94323	1.90335	1.9197	1.806
loc962	2.08848	1.70949	1.98219	1.8246	2.07997	2.19656	1.87785	1.851	2.06973	2.15364
loc963	1.90477	1.9963	1.76623	1.94179	1.68779	2.27148	2.04196	1.95626	1.89816	1.54443
loc964	2.00391	2.04412	1.86492	1.83073	2.22339	1.79117	1.93116	1.84056	2.34862	1.99648
loc965	1.94162	2.03509	1.89133	1.94211	1.95019	1.88664	2.15302	2.01596	1.88063	1.87069
loc966	1.95592	2.01916	1.92742	1.92621	1.92027	1.93743	1.91508	1.87593	1.97118	1.96607
loc967	1.65735	2.0299	1.85917	1.87904	1.99209	1.91283	1.91617	2.02083	1.77368	1.81465
loc968	2.01592	2.16302	2.07125	1.89866	2.09481	2.19103	1.98784	2.04982	2.35835	2.105
loc969	1.8797	2.13444	1.90144	1.99787	1.84244	2.29021	2.19552	2.21158	2.00441	2.20211
loc970	2.15666	1.73477	2.24668	1.95492	2.09056	2.03311	2.09979	1.83058	2.12719	1.88051
loc971	2.02019	1.96383	2.01899	1.70005	1.89965	2.01051	2.09613	1.79106	1.91469	1.92414
loc972	1.75644	1.66144	1.8254	1.83514	1.89765	2.08975	1.70303	1.9668	2.06923	2.16089
loc973	2.10881	1.9163	1.94966	1.98382	1.96035	2.19445	2.15477	1.92476	2.09476	1.97662
loc974	1.81377	2.09144	2.18945	1.9266	1.89503	1.91	1.81897	1.69088	2.17386	1.7501
loc975	1.98725	2.14468	2.02254	2.0561	2.05692	2.12516	2.09521	2.10218	1.79236	1.99982
loc976	1.86703	2.04928	2.05156	2.23783	2.0702	2.17564	1.83904	2.11231	2.15152	2.1031
loc977	1.80491	1.85064	1.83124	2.17338	2.14493	1.8146	1.95284	1.80475	2.09012	1.8432
loc978	1.99276	1.60806	2.00908	1.86039	2.1334	1.99019	1.87522	2.04094	2.01252	1.96894
loc979	2.04097	2.02721	1.91791	2.0486	2.10614	2.00481	1.91981	2.32045	1.89715	1.88025
loc980	2.09178	1.84623	2.11583	2.02666	2.05547	1.83427	1.8159	1.93227	1.89325	1.96943
loc981	1.97749	2.25846	2.20432	2.11385	1.97403	1.78006	1.88142	1.90598	1.93455	2.22143
loc982	1.93865	2.03124	1.57805	2.00831	1.86507	2.21965	2.20529	2.04723	2.14078	1.80093
loc983	2.16523	1.9781	1.90119	2.12299	1.9252	2.03953	1.90001	2.02816	2.02606	1.77796
loc984	1.87872	2.02421	1.84555	2.08192	2.04088	2.04835	1.78887	2.03025	2.02144	2.03131
loc985	1.93416	2.26259	1.92361	2.08991	2.19608	1.85037	1.76744	2.03386	1.92117	2.03691
loc986	2.18855	1.88698	1.90093	1.87244	2.11613	1.86154	2.0614	1.79175	2.08119	1.9065
loc987	1.90152	1.86723	1.9685	1.90166	1.91672	1.80618	2.07121	1.91858	2.01348	1.87235
loc988	1.77741	1.98996	1.94131	2.01899	1.94385	1.78074	2.10983	2.10163	1.95879	1.75892
loc989	1.85152	1.85076	1.90268	1.90069	1.89436	1.93084	1.78245	1.90417	2.01567	2.0058
loc990	2.05383	2.01762	1.98207	2.02792	1.88666	2.07951	2.04631	2.09516	1.98783	2.04771
loc991	1.97681	2.13579	2.1713	1.942	1.56458	2.28801	1.45134	1.78225	1.90735	2.00835
loc992	2.68216	2.61903	2.53061	2.30983	2.67699	2.46038	2.45412	2.4641	2.49225	2.58518
loc993	2.2291	2.00163	2.19708	1.71365	1.96511	1.89227	1.95644	2.0125	1.98861	1.80335
loc994	1.89148	1.86031	1.86059	1.97153	2.07991	1.84723	2.04171	1.76462	1.96605	1.86411
loc995	1.80494	1.92793	1.87749	1.87205	1.94944	1.7351	1.83405	2.28956	1.83583	1.69031
loc996	1.97084	2.08478	1.92979	2.01673	1.90993	1.93899	2.05746	2.0647	1.99785	2.13773
loc997	2.01762	2.16194	2.05409	2.12951	2.21524	1.91867	2.08448	2.24029	2.06288	2.2295
loc998	1.88216	2.18721	2.10281	1.99081	1.8868	2.06587	2.0995	2.14049	2.17987	2.13637
loc999	2.0954	2.16157	1.92106	1.87921	1.77688	1.92994	1.96479	1.92298	1.99949	1.91321
loc1000	1.90351	1.95167	1.95737	1.9642	1.8934	2.07516	2.12687	2.13543	2.08503	1.93532
loc1001	1.952	1.74056	2.0899	2.08486	2.14754	2.0008	2.05237	1.86698	2.02895	1.96632
loc1002	1.90645	2.2231	1.65	1.98457	1.92833	1.84556	1.78837	1.98145	2.08044	1.78505
loc1003	1.80228	2.05659	2.05989	1.8845	2.1019	1.89352	1.93686	1.88284	2.03401	2.02914
loc1004	1.69787	2.06418	1.8682	1.89806	2.28546	2.2793	1.84752	2.045	1.74957	1.89804
loc1005	1.96413	1.97969	1.98837	2.02483	2.00297	1.93032	1.9719	1.90181	1.97463	2.07687
loc1006	1.89031	1.83512	2.01383	1.89581	2.04681	1.80712	1.6737	1.95985	2.18911	2.07133
loc1007	1.83256	2.01894	2.20771	2.06224	1.79668	1.99981	2.16684	2.05267	2.07237	1.92462
loc1008	1.93728	1.92882	2.07218	1.70274	1.98287	1.84096	1.86193	1.9946	2.05421	1.92316
loc1009	1.96604	2.06425	1.94447	2.09608	1.98751	1.80155	1.81639	1.60158	1.89217	1.63014
loc1010	1.85542	2.24446	2.04215	1.96357	1.96434	1.66852	1.88787	1.98843	2.04614	2.02549
loc1011	2.05158	2.34129	1.96347	2.1654	2.34314	2.26951	1.95708	2.29767	2.14212	1.76608
loc1012	2.22893	1.43124	2.09058	2.18688	1.88738	2.35361	2.08051	2.07983	2.14974	1.64607
loc1013	1.49889	1.93157	1.87961	1.87122	1.60889	2.09994	1.9935	2.16149	2.36348	1.90407
loc1014	1.97847	1.90407	2.13593	1.85679	1.93309	2.1652	2.06683	2.12102	2.00212	1.99912
loc1015	1.71278	1.73346	1.99739	1.64103	1.61838	1.70199	1.90919	1.72182	1.80759	2.01418
loc1016	1.96868	2.31758	1.87812	2.00805	1.98888	1.97588	2.05898	1.97009	2.0105	2.34654
loc1017	1.95719	2.00525	1.83252	1.86248	2.03755	2.0163	2.00579	1.90406	2.02109	2.07276
loc1018	1.93148	2.0019	1.95555	1.97511	1.95758	1.90722	2.03919	1.9635	1.72538	1.6539
loc1019	1.77226	2.12135	1.81412	2.08545	1.74401	1.8734	1.76596	1.93336	1.81719	1.88137
loc1020	1.9788	1.98194	1.81706	2.2017	2.07964	1.88668	2.05945	2.02711	1.79564	2.008
loc1021	1.93615	1.83985	1.78309	1.81424	1.8226	1.81619	1.88288	1.90122	1.83487	1.7604
loc1022	1.98476	2.21043	1.8588	1.90622	1.7897	1.95097	1.9724	2.00324	2.02606	1.84445
loc1023	2.1638	1.87583	1.99454	1.75697	2.04379	2.02453	2.0903	1.93624	2.02452	1.97991
loc1024	1.96574	1.97869	1.96925	2.02638	2.25343	2.02223	2.13079	1.74531	1.83551	1.95023
loc1025	1.80802	1.90033	2.03717	1.73469	1.92643	1.89596	1.82088	2.07857	1.79843	2.01086
loc1026	2.07755	2.05568	1.99674	1.88237	2.15623	1.91355	2.08581	1.91366	2.05858	2.10632
loc1027	1.93212	2.08484	2.01035	1.99976	2.08216	2.05896	1.88078	1.90259	1.92242	2.06842
loc1028	2.07628	1.89654	2.11091	1.92493	2.04809	1.88491	1.85581	1.63909	1.55708	2.52357
loc1029	1.91564	1.72403	1.83251	1.66555	1.92627	2.201	1.95625	2.06381	2.10774	1.90352
loc1030	2.1381	1.84403	1.91089	1.86522	1.99232	2.03205	1.60867	2.09619	1.76054	1.9299
loc1031	1.97932	2.14347	2.08323	2.05237	1.67953	1.84731	2.15998	1.8602	1.82238	2.06691
loc1032	2.10212	1.84991	1.9667	1.86476	2.05735	1.95976	1.96015	1.98495	2.09318	1.90598
loc1033	1.94402	1.71897	1.85643	1.8488	2.02384	2.01475	1.86404	2.2006	2.19576	2.02695
loc1034	1.98675	2.12198	1.99011	1.91481	2.43414	2.43431	1.91199	2.09878	2.15029	1.99473
loc1035	1.97198	1.66709	2.08731	1.72796	1.92135	2.05337	2.00033	2.38355	2.00168	2.06641
loc1036	2.44876	2.15472	2.22152	1.52623	1.18457	2.43416	1.18528	1.1851	1.34493	1.79256
loc1037	1.88669	2.2206	2.15199	1.58359	1.87208	1.90561	1.95214	2.02011	1.85564	1.96366
loc1038	2.21909	2.24098	2.05363	2.05065	2.23952	1.97886	2.24793	2.08503	2.01978	2.1792
loc1039	2.17525	1.88719	1.75933	1.87182	1.95881	2.13701	1.79717	1.85376	1.84076	1.66677
loc1040	1.99043	1.95571	2.17226	1.9642	2.0736	2.06354	1.89834	1.93109	2.0948	2.01056
loc1041	2.06062	1.89251	2.0238	2.14246	1.95256	2.04782	1.90467	2.26027	1.99443	2.03169
loc1042	2.08858	2.30429	2.1421	2.51573	1.99557	2.39277	1.989	1.94411	2.02647	2.08308
loc1043	2.03171	2.00171	2.14086	1.94696	2.11029	2.06926	1.99796	2.00525	2.01951	2.02268
loc1044	2.13276	2.16451	1.82488	2.03804	2.04512	2.03128	1.72878	2.06211	2.13671	1.72399
loc1045	2.0263	1.98744	1.98488	1.9969	2.02141	2.08262	1.98157	1.99303	2.02755	1.89725
loc1046	1.92968	2.39511	2.19303	2.07181	1.91784	2.17122	1.81627	2.02079	2.02413	2.00504
loc1047	2.00682	1.83338	1.84779	2.03394	2.09137	2.19349	1.93641	1.86536	1.94216	1.91456
loc1048	1.8881	1.96564	2.01348	2.06205	2.37043	1.7937	1.83231	2.06422	1.84678	1.87225
loc1049	2.10248	2.20933	2.06721	2.07121	2.16375	2.12563	2.37062	2.29257	2.34182	2.16515
loc1050	1.92327	3.90374	1.86188	1.75923	1.8641	2.09956	3.79012	3.57249	3.67275	2.15695
loc1051	2.0328	2.07804	1.95064	1.80577	2.22778	1.96861	2.18935	2.01046	2.24444	1.84289
loc1052	2.11081	1.87978	2.06975	2.05061	2.00935	2.09485	1.79783	2.16271	2.0652	2.05132
loc1053	1.82755	1.8961	1.93212	2.03348	2.18953	1.93982	2.0163	2.10077	2.06889	1.83911
loc1054	1.80126	1.73311	1.99257	2.16359	2.24809	1.94769	1.53752	2.07656	2.08961	1.81941
loc1055	1.83836	1.81376	1.92389	1.94407	1.96023	1.65559	1.94454	2.37627	1.8914	2.00681
loc1056	2.00665	1.999	2.00442	1.94448	1.88475	2.11837	1.97968	1.97903	2.02098	1.98025
loc1057	1.95384	1.80969	1.9088	1.93225	1.81188	1.65253	1.85949	2.1917	1.96872	1.97361
loc1058	1.76632	2.02726	2.06954	1.96849	1.89679	1.80028	1.84545	1.96079	1.86818	2.1118
loc1059	1.82391	1.777	2.21982	1.80226	2.03305	2.04514	1.46453	2.18256	1.90356	1.77982
loc1060	2.1932	1.87422	1.77614	1.87647	1.88994	1.84457	1.92298	2.10947	1.90506	2.19538
loc1061	2.03508	1.83644	1.93569	1.99231	1.89171	2.13475	2.01021	1.92612	2.02191	1.82208
loc1062	2.06248	2.37468	2.16308	2.10524	1.88603	1.88237	1.68464	1.87229	1.90292	1.99815
loc1063	1.77845	2.32035	2.19236	2.24363	2.07682	2.97908	2.28866	1.88174	1.93258	2.17166
loc1064	2.12017	2.03309	1.84513	2.00658	2.23533	1.96635	2.04592	2.03698	1.87564	2.02048
loc1065	2.02507	1.777	1.4262	1.69624	1.87189	1.97401	2.02899	1.9231	1.74172	1.86197
loc1066	1.70607	1.83412	1.63141	2.05514	1.81264	1.82097	1.68904	1.50404	1.89447	1.99699
loc1067	1.91395	2.08981	1.43041	1.95746	1.77758	1.79501	2.52396	1.85102	2.01679	1.7853
loc1068	1.94728	2.31952	2.16214	1.84661	1.68758	2.00396	1.85804	1.87234	1.87792	2.16261
loc1069	2.24621	1.87259	1.88892	1.99885	1.87008	2.17883	1.96444	2.08901	2.17619	1.72995
loc1070	2.24767	2.10516	1.87731	2.06793	1.86796	2.06795	1.91236	1.88661	1.93571	2.00333
loc1071	2.01637	1.88149	1.91793	2.10748	1.94512	1.95096	2.13432	2.15911	1.94603	2.04017
loc1072	1.87413	1.92755	1.82083	1.91907	1.79932	1.80219	2.02617	1.91979	1.94975	2.01897
loc1073	1.99325	2.15117	1.8934	1.74735	2.16499	1.96422	1.79474	1.67498	2.06155	2.09705
loc1074	2.21698	1.80235	1.87475	1.8317	2.03627	1.87204	1.82539	1.84657	2.10161	2.01715
loc1075	1.88214	2.06179	1.71777	2.00692	2.04616	2.28354	1.62509	1.99926	2.24775	2.07041
loc1076	2.05261	1.81334	1.704	2.12011	1.69363	1.8238	1.78453	1.97897	1.91791	1.88873
loc1077	2.0134	1.93075	1.97584	2.01755	1.94168	2.09733	1.99856	1.70935	1.85092	1.9834
loc1078	2.78643	2.58792	2.34246	2.30405	2.26411	2.55808	2.42918	2.24111	2.09085	2.12741
loc1079	2.20332	2.09691	2.11095	1.96931	1.89686	1.96742	1.96159	2.03375	1.93534	1.89137
loc1080	1.83346	1.86053	1.93273	2.07706	2.17457	1.91027	1.85441	1.81576	1.878	1.82333
loc1081	1.85989	1.78958	2.0411	2.00323	2.0057	2.2592	1.80446	1.83708	2.03667	2.09167
loc1082	1.7702	1.8883	1.93109	1.95911	2.09145	1.9415	1.86847	2.06481	2.03655	1.95749
loc1083	2.02098	1.80893	1.96457	2.09168	1.90142	1.86718	1.89837	1.77381	1.88295	2.00505
loc1084	1.90474	2.16936	2.73276	2.88594	2.3663	2.13384	2.14884	2.71635	2.13283	2.73986
loc1085	1.05438	1.05764	1.1897	1.13352	0.822307	1.07461	0.98926	1.0568	1.7064	1.45183
loc1086	2.01807	1.94338	2.06517	2.18066	2.01353	2.00544	1.96241	1.97034	2.03244	1.95378
loc1087	2.10954	2.19069	1.75461	2.08553	2.25166	1.91616	1.71012	1.85676	1.96069	1.77889
loc1088	1.96869	2.19469	1.77382	2.12415	1.92942	2.16918	2.85083	3.22647	3.06828	2.61602
loc1089	1.84852	2.091	2.12883	1.64717	1.78239	1.59514	2.34965	1.9106	2.11368	2.09543
loc1090	2.09397	1.88956	1.74607	2.03345	2.11849	2.04362	2.14599	2.02853	2.059	2.0092
loc1091	1.8916	2.03396	2.1347	2.09389	2.04835	1.9864	1.79899	2.04098	2.05783	1.89746
loc1092	1.93512	3.67451	3.70953	3.5476	3.85642	3.9859	1.73994	4.03411	1.91257	2.77427
loc1093	0.0991947	0.0338516	0.0250244	0.102058	0.0948396	0.0745772	0.0304351	0.136807	0.131766	0.0147314
loc1094	0.106722	0.0526017	0.0389315	0.0925455	0.131807	0.0736371	0.0472997	0.109855	0.127774	0.0561171
loc1095	1.62545	3.0428	3.21015	3.53241	3.28751	3.32798	1.58964	3.24624	1.53387	2.3647
loc1096	1.94422	2.03296	2.04634	2.07346	2.10634	1.87138	1.83986	2.09973	1.98668	2.08709
loc1097	2.14668	2.14583	1.87238	1.75567	1.97707	2.05076	2.04355	1.92559	1.94594	1.92033
loc1098	2.31817	2.35624	2.09494	2.24539	1.96168	2.57295	2.06896	2.03189	2.29576	2.11867
loc1099	2.11211	1.69623	2.09111	1.72446	1.71572	2.0704	1.90777	2.09688	1.80424	1.69414
loc1100	2.3747	2.31093	1.93863	1.85579	2.15155	2.09656	1.81638	2.07432	2.01828	2.06078
loc1101	2.06831	1.86148	2.01923	1.85069	1.93593	1.83649	1.91906	1.86728	1.88548	1.83573
loc1102	2.12356	1.76289	1.77377	1.89641	1.57135	2.26229	2.00171	1.52941	1.84575	1.98345
loc1103	1.83379	1.808	1.99731	1.86284	2.09426	1.96161	2.01327	1.99018	1.95884	2.13902
loc1104	1.77767	1.71802	1.80886	1.58383	1.54494	1.62618	1.7185	1.82732	1.6721	1.71432
loc1105	1.97272	1.98609	1.83954	2.08414	2.11641	1.83485	2.27027	2.22641	1.99585	1.80334
loc1106	1.9053	2.03258	2.16412	2.04096	1.79832	1.77599	1.87781	2.19358	2.1041	1.99249
loc1107	1.83233	1.9284	1.94659	2.04768	2.06605	2.13507	1.9952	2.07221	2.09787	2.1292
loc1108	1.90031	2.21931	2.15079	1.95838	1.84776	1.89148	1.95991	1.8171	2.1734	1.72965
loc1109	1.99109	1.97406	1.96781	2.05116	2.06774	2.06115	1.95455	1.96779	2.07745	2.01663
loc1110	2.04544	1.88784	2.01663	1.99713	1.89431	2.04571	2.04937	1.95146	2.03012	2.03971
loc1111	1.9154	1.97176	1.9248	1.87669	1.91917	1.79684	1.90591	1.86364	1.96463	1.91742
loc1112	2.04114	1.84576	1.80359	2.06089	2.07439	2.01869	2.01766	2.02543	2.00476	1.93917
loc1113	2.04138	2.0455	1.70657	2.18695	1.67274	2.0657	2.29541	1.80443	2.03563	2.19967
loc1114	1.99546	1.92877	1.95913	1.90271	1.96448	2.07081	2.02631	1.88541	1.99545	1.976
loc1115	2.01596	1.86863	2.00957	1.97602	1.87902	1.81786	2.09673	1.7088	2.1006	1.89225
loc1116	2.32688	1.99148	1.64677	1.92512	2.21848	2.13572	1.73202	2.11052	1.98568	1.8843
loc1117	2.09525	2.00813	1.94222	1.89451	1.98521	2.17978	2.25363	2.02191	2.00042	1.82434
loc1118	2.05944	1.81517	1.97442	1.91452	2.02177	1.96668	2.07769	2.00243	1.80744	1.88464
loc1119	1.91216	1.8072	1.93843	2.00026	2.08518	1.96243	1.85524	2.24921	1.86039	2.00401
loc1120	2.16578	2.27093	2.06805	1.88716	2.11666	2.08727	1.80994	1.79247	1.99272	2.05347
loc1121	2.13757	1.98128	1.82424	1.95753	1.8458	1.64746	1.97865	1.88264	1.76923	1.78248
loc1122	2.10597	2.13721	2.0195	2.01294	1.99452	2.136	1.82258	1.92757	1.88033	1.95413
loc1123	1.87755	1.7461	1.73675	2.33233	1.89668	1.90287	2.0595	1.72468	2.10393	1.9715
loc1124	1.97789	1.94387	1.89161	2.06722	2.11666	1.86837	1.91273	1.96645	1.94086	2.05181
loc1125	2.24673	2.21658	2.17217	1.92378	2.0703	2.14879	2.17156	2.13487	2.25095	1.90484
loc1126	2.04637	1.82843	1.82762	2.15685	2.12758	1.73445	2.08369	2.08112	2.19003	2.11403
loc1127	2.21198	1.93282	2.02207	1.88492	2.07625	2.07758	1.81062	2.09355	2.01807	1.9839
loc1128	2.24536	2.14824	1.79605	2.31427	1.91922	2.09013	2.06375	1.95065	2.0519	2.10978
loc1129	2.0416	2.08352	1.88581	1.93221	2.02363	1.80946	1.81582	2.25109	1.97675	1.89959
loc1130	2.03847	2.13436	1.88526	0.0202186	0.0511208	1.832	1.97804	1.72978	2.08169	2.035
loc1131	1.85041	1.63218	2.18999	1.84757	2.01368	1.72023	2.15928	1.88123	1.84883	2.12359
loc1132	2.00081	1.79617	1.95848	1.81758	2.02584	1.82565	1.87495	1.82991	2.079	1.96559
loc1133	1.92449	1.8527	1.89068	1.97023	1.86582	2.05398	2.06871	1.9246	1.99576	2.00954
loc1134	1.69784	2.01902	2.14612	1.78155	1.8991	1.90999	1.87131	2.07877	2.01296	1.7861
loc1135	2.05633	1.56252	1.87675	2.0723	2.0974	1.78624	1.87339	1.83718	1.92551	1.77117
loc1136	1.90799	1.89439	2.05118	2.28572	2.00598	2.30366	1.99419	1.82443	2.27726	2.12764
loc1137	1.99701	1.95639	1.97176	2.10141	2.05467	1.88008	1.99024	1.82175	1.94916	1.94112
loc1138	2.18168	2.08853	2.0097	1.9709	2.07894	2.01831	2.0499	2.05332	2.03893	2.03999
loc1139	2.19737	2.62547	1.96886	2.20347	1.59529	2.27054	1.74295	2.04842	1.86914	2.33364
loc1140	2.19186	1.91121	2.08542	2.08645	2.13133	2.0395	2.0929	2.0796	2.03303	2.11975
loc1141	2.05484	1.7862	1.83419	2.01066	1.78651	1.75638	1.76242	1.96009	2.11093	2.0597
loc1142	0.598632	0.643123	0.585153	0.695938	0.836054	0.711336	1.09222	1.01997	1.25535	1.24197
loc1143	2.04112	2.42719	2.13082	2.06043	2.21811	2.32294	2.36811	2.22021	2.16525	2.25299
loc1144	1.92528	1.99817	2.13373	1.92083	2.06606	2.08417	1.83614	2.02601	2.03877	2.02102
loc1145	1.99424	1.71734	2.27215	2.14601	1.72167	1.89387	2.0618	1.66373	2.21835	1.99291
loc1146	1.96092	2.33075	1.58582	1.70512	1.94342	1.77162	2.25425	1.7837	2.13554	1.85403
loc1147	2.00664	1.88953	1.7937	1.82885	1.90889	1.73019	1.86892	1.91679	1.99688	1.84077
loc1148	2.01662	2.20552	2.19675	1.76465	1.63924	1.89223	1.85267	1.66984	2.02599	2.32841
loc1149	2.21925	1.8354	1.96024	1.63157	1.62501	1.89439	1.85086	2.14442	2.00354	2.16955
loc1150	1.83699	1.81089	2.05044	1.84051	1.99675	1.90035	2.15555	1.73587	2.11029	1.95302
loc1151	1.85213	1.80747	1.96407	1.91958	2.12308	2.0122	1.90654	1.89494	2.05417	2.05383
loc1152	1.839	2.10194	1.73118	1.72438	1.8292	1.80527	1.74278	2.08368	2.05403	2.01366
loc1153	1.93926	2.07751	2.0743	1.78872	2.38493	1.90641	2.05904	2.13342	2.03394	1.97902
loc1154	2.10765	2.08413	2.04793	2.05608	1.99315	2.05591	2.21986	2.18421	2.3222	2.12171
loc1155	3.51239	2.93489	3.42391	2.09264	2.77433	3.04103	4.734	4.38236	4.27539	4.85336
loc1156	1.92316	1.8098	1.95864	1.71834	1.56343	1.98757	2.36262	2.18488	2.23546	1.98467
loc1157	2.04732	1.96628	1.77723	2.11903	2.0938	1.99863	1.96839	1.93116	1.99657	1.94104
loc1158	2.11318	2.1679	2.06978	2.1328	2.11866	1.65316	2.21345	2.17874	1.78843	1.76294
loc1159	2.2662	1.89986	1.73819	1.81269	2.19004	2.34834	1.83823	1.74291	1.87748	3.73323
loc1160	2.00974	1.9165	2.13645	1.93665	1.98733	2.11291	2.11157	1.90448	2.14948	1.96543
loc1161	1.91118	1.99208	1.99182	2.0204	2.10175	1.8862	1.91014	2.14506	2.06426	1.74571
loc1162	2.01161	1.95997	1.90306	1.90919	2.06264	1.95787	2.06844	2.00445	2.00454	2.14838
loc1163	1.96801	1.95394	2.11831	1.94076	1.91233	1.84304	1.91636	1.86562	2.11963	2.12667
loc1164	2.37582	1.7537	1.83907	1.86164	1.72715	1.96779	1.87012	1.68174	1.75099	1.09115
loc1165	3.1138	2.53812	2.36198	2.3708	1.94161	3.04985	2.78832	2.63387	2.36486	1.64769
loc1166	1.78244	2.06427	2.00644	1.76107	2.05971	1.88033	2.04907	2.00444	1.98894	1.89054
loc1167	1.94176	1.9416	1.92029	1.96314	1.97583	1.9768	1.97466	2.15147	1.99922	2.07319
loc1168	1.90574	1.94178	2.06352	2.19273	2.1056	2.02439	2.02655	1.95093	1.88279	1.89399
loc1169	2.51141	2.07977	2.53026	2.36815	2.2717	2.67147	1.84933	2.23952	2.26375	2.22399
loc1170	2.00679	2.01178	2.14705	1.84995	2.15196	2.00826	1.97461	1.87255	1.98781	1.90754
loc1171	2.01899	1.77049	1.62493	2.12972	2.01177	1.98921	1.96104	2.02362	1.97254	1.99325
loc1172	1.84521	2.09778	1.8216	2.23288	2.19007	1.57405	2.01624	1.57132	1.87684	1.57
loc1173	1.8985	1.89886	1.96295	1.91872	2.01751	1.80966	1.98093	2.03046	1.91954	1.98446
loc1174	1.94552	1.94093	1.93257	2.01805	2.04784	1.97652	1.79361	2.09254	2.00925	2.04168
loc1175	1.88063	2.20547	1.9716	1.95223	1.85784	1.92424	1.94502	2.16147	1.95496	2.05741
loc1176	2.02746	2.10779	2.02604	2.22141	2.04012	2.06191	1.968	1.95823	2.04846	1.94624
loc1177	2.15284	1.96821	1.92499	2.03736	2.02549	1.92653	1.91191	1.91454	2.1147	1.97343
loc1178	2.0627	2.0258	1.93677	1.94639	2.03536	1.97248	2.01154	2.15392	2.03252	2.04044
loc1179	1.85337	1.8524	2.02111	1.78082	1.70887	1.88683	2.07168	1.79197	2.18256	1.85454
loc1180	2.06977	1.93647	1.88605	1.85484	1.94772	1.82756	2.09424	1.82636	2.25086	2.0142
loc1181	1.85079	1.85067	2.28637	1.8283	2.09925	2.2891	1.89328	1.86375	1.90516	2.00919
loc1182	1.98069	2.15291	1.99487	1.98468	1.85045	2.25735	2.06473	2.05739	1.95659	2.26087
loc1183	1.95513	2.27016	1.80648	1.9523	1.80156	1.74082	2.08756	1.82045	2.15655	2.16198
loc1184	1.81371	1.96572	2.39446	1.84141	1.89585	1.85274	2.05502	2.15024	1.79893	1.66949
loc1185	1.7526	1.93409	1.86887	1.97291	1.95681	2.28397	2.06638	1.78778	1.95993	1.97511
loc1186	1.8744	1.85428	2.06238	1.80012	2.10839	1.7748	2.06643	1.77525	1.94666	1.84377
loc1187	1.79709	2.03969	1.87477	1.66974	1.76032	1.81395	2.82228	3.09832	2.74359	2.40961
loc1188	1.96614	1.70462	1.83844	2.01084	2.33644	1.76182	2.08468	2.31549	1.9957	1.93489
loc1189	2.03376	2.0212	2.00838	1.89974	2.03701	1.9029	2.34147	1.86781	1.99591	1.92316
loc1190	2.18657	1.97397	2.02389	2.0348	2.06311	2.04232	1.94338	1.96663	1.85398	2.02727
loc1191	2.09192	1.89692	1.98145	1.63733	1.78896	1.9392	1.95187	1.78688	2.08385	1.95821
loc1192	1.9134	1.46029	1.85102	1.69163	2.1394	1.76592	1.79726	1.84263	1.90663	2.42541
loc1193	2.07352	1.88521	1.99957	2.21257	1.96598	2.15052	1.93586	2.11951	2.12485	2.12087
loc1194	1.9101	2.02248	1.95152	2.22636	2.00657	2.21302	2.02195	1.99798	1.78347	2.09535
loc1195	1.95101	1.94212	2.13712	2.19799	1.864	2.10781	1.69317	2.0693	1.76012	1.98743
loc1196	1.70783	1.83938	2.1781	2.0152	1.98525	1.83339	1.70895	1.92051	2.10382	1.95737
loc1197	2.22377	1.8168	1.99226	2.04925	1.96394	1.85616	1.88168	1.71088	2.04398	1.79247
loc1198	1.96957	1.98406	1.99045	1.97084	2.3299	1.97953	1.94232	1.96862	2.13258	1.76185
loc1199	2.05827	1.80583	2.04877	1.85298	1.91172	1.86169	1.89083	1.95139	1.96258	1.96545
loc1200	2.19501	2.01694	2.05974	2.0832	2.15511	2.03679	1.93273	1.8856	1.89585	2.16535
loc1201	2.18054	1.7881	1.87562	2.13679	1.95847	1.98121	2.16376	2.03386	2.07556	2.00912
loc1202	2.11284	2.10901	1.95633	1.924	1.97978	1.94421	1.82082	1.82278	1.80441	2.00524
loc1203	2.21783	2.06552	2.10533	1.95831	2.04211	2.09198	1.98997	2.10556	2.12933	2.28369
loc1204	1.90659	2.1071	1.97697	1.90728	1.83796	2.14501	2.07011	2.12385	1.91879	1.94135
loc1205	2.06533	2.2071	2.14265	2.14588	1.75658	1.76965	1.80381	1.90298	2.02685	1.96212
loc1206	1.88009	2.00952	2.04646	1.87264	2.10056	1.6971	1.80753	2.05271	1.76017	2.14158
loc1207	1.89035	2.11195	1.95597	1.91642	2.05563	1.80821	1.86036	1.92524	2.00595	1.93818
loc1208	1.91283	2.00392	1.92874	2.02696	2.04289	1.72045	2.07354	1.8409	2.07614	1.91273
loc1209	2.04503	1.79821	1.93742	2.17914	2.16527	2.2165	2.08331	2.18285	1.97768	1.98435
loc1210	2.08479	1.8062	2.04466	2.01315	2.00237	2.13418	2.00481	2.08402	2.17128	2.04613
loc1211	1.98637	2.13383	2.80001	2.07378	1.91893	1.98591	1.78938	1.76587	2.15169	1.92202
loc1212	2.09683	1.96284	1.9533	2.05057	1.93742	1.81172	1.92159	2.0675	1.94386	2.05171
loc1213	1.9672	1.8379	1.87103	2.02322	1.96903	2.03271	1.95043	1.87598	2.15825	2.04984
loc1214	2.29242	2.04868	2.15753	2.09999	2.29869	1.93501	2.18036	1.77476	2.06228	2.22279
loc1215	2.08875	1.63095	1.91842	1.74378	1.67472	2.07562	1.77456	1.88102	2.21934	1.90828
loc1216	1.92944	1.91739	1.86996	1.93257	2.13302	1.99813	2.10664	1.99628	2.02348	2.03696
loc1217	1.97519	1.84918	2.14615	1.92242	2.11465	1.95033	1.90161	1.97041	1.8217	1.94732
loc1218	2.10477	2.00054	2.03945	1.99786	2.01449	2.04745	2.02369	2.11182	2.02231	1.95333
loc1219	1.82784	1.98934	1.93732	1.88735	1.94859	1.834	1.64888	1.88587	2.14119	2.05699
loc1220	2.38418	2.25865	2.09135	1.87889	2.01759	1.87233	2.03165	2.10246	1.89293	1.90892
loc1221	2.07953	2.12284	2.10435	2.04616	2.11798	2.05715	2.09281	1.77027	2.02852	1.52541
loc1222	2.22516	1.98437	1.8326	2.20884	1.93554	1.98366	2.33196	1.98421	1.99089	2.26624
loc1223	2.4085	2.35059	2.08975	0.63268	0.950764	2.32054	1.09853	1.0416	1.27414	1.53561
loc1224	0.523471	0.44012	0.567438	0.466964	0.330122	0.691658	0.294179	0.286986	0.465663	0.535276
loc1225	1.81412	1.88201	1.97089	1.77813	1.78229	1.67641	1.54815	1.34758	1.75626	1.83636
loc1226	2.01186	2.03592	1.88953	1.94238	2.01111	1.87642	1.81366	2.04063	2.07022	1.96587
loc1227	1.84355	1.84068	2.15933	2.1035	2.04862	1.98343	2.00431	1.76056	2.00508	1.88307
loc1228	1.82823	1.74461	1.81135	1.81039	1.66743	1.86207	2.38274	1.72379	2.06877	1.72456
loc1229	2.01964	2.13856	2.02965	2.17078	1.79117	1.94401	2.25826	1.80552	1.91265	1.90423
loc1230	3.10741	3.0898	3.18928	3.07802	3.29366	3.18666	2.92894	3.12668	2.97962	3.01468
loc1231	2.05061	2.04996	1.94815	1.96278	2.09354	2.10047	2.1179	2.20321	2.17112	2.143
loc1232	2.37057	2.05109	2.22652	1.76366	1.99105	1.68782	2.32999	2.02652	1.99005	1.96892
loc1233	1.98662	2.06954	2.02427	1.98915	2.10182	1.70365	1.50001	2.02679	2.03137	1.80008
loc1234	2.10344	1.81575	2.04127	1.83557	1.98053	2.16345	1.88901	2.25152	1.93488	2.02112
loc1235	2.1106	2.46121	2.00378	1.9166	2.06958	2.20202	2.06473	2.14809	1.86743	1.89702
loc1236	2.19416	1.82875	2.29188	2.0076	2.26007	1.76268	2.0221	2.09883	2.12527	2.44824
loc1237	2.05817	1.95341	2.23188	1.88946	2.09001	1.88099	2.02393	2.0737	2.23294	2.03202
loc1238	1.75764	1.89881	1.65618	1.89285	1.84047	1.85502	1.97443	2.02823	1.84936	2.02959
loc1239	1.94371	2.08356	2.1689	2.16828	1.84751	2.00678	2.05449	1.75084	2.24015	1.91329
loc1240	2.18519	2.01247	1.83911	1.75286	2.10362	1.95371	2.19835	2.23196	1.99494	1.94012
loc1241	1.93895	2.05006	2.13657	1.80197	2.01879	1.75965	1.62043	1.84883	1.95639	1.89834
loc1242	1.6604	2.0061	1.8046	1.71821	1.73538	2.35176	1.95777	1.79597	1.92887	1.87373
loc1243	2.00592	1.9077	1.98497	1.67408	2.13491	1.56147	1.98654	1.87144	2.06263	1.88663
loc1244	2.18974	1.76324	1.80693	2.00566	1.96538	1.87038	1.91694	1.8569	2.05025	1.82199
loc1245	2.00438	2.11441	2.16435	1.98437	1.95392	1.91738	1.81873	1.98041	1.97774	1.96939
loc1246	2.00629	2.17514	2.20116	1.92037	1.9685	2.10343	1.77765	2.37454	1.80335	2.22979
loc1247	2.11057	1.84775	1.78119	1.68392	1.63155	1.85155	2.10229	1.50645	2.19752	1.88759
loc1248	2.0918	2.01393	1.95897	2.01941	2.20674	2.18935	1.92577	2.0601	2.03473	1.84073
loc1249	1.95883	2.37438	1.90978	2.04621	1.99662	1.92535	2.01406	2.08978	2.03754	2.06951
loc1250	1.96537	1.90344	2.19191	1.99477	1.93914	1.94898	1.85953	2.41117	1.90481	1.92682
loc1251	2.39384	1.99373	1.93684	2.05857	1.99953	2.25538	2.23126	2.18377	1.92852	2.13146
loc1252	2.04553	1.88588	1.87292	1.99014	1.9565	1.85643	2.0194	2.04482	2.07533	2.07366
loc1253	2.02589	1.96639	1.92188	1.73088	1.8864	2.07091	1.81514	1.93985	1.82758	1.74375
loc1254	1.52125	1.95836	1.95633	1.78042	2.30083	1.81582	2.0014	2.27471	1.88997	1.97618
loc1255	2.03064	1.85151	1.97196	2.03451	1.9187	1.93059	1.58482	2.27812	2.00946	1.95937
loc1256	2.05967	1.87429	2.00187	2.19164	2.34439	1.69189	2.21631	1.4752	2.07699	2.36245
loc1257	2.05462	2.00521	1.85907	1.95364	2.00767	1.62425	2.08015	1.60125	2.05433	2.13117
loc1258	2.02604	1.89929	2.01842	2.12993	2.09771	1.57027	1.98553	1.81669	1.97357	2.07064
loc1259	1.97787	2.18127	1.94211	1.9808	1.97139	2.08997	1.99728	2.08874	2.17893	2.02372
loc1260	1.8669	1.97771	2.10492	1.92908	1.63884	1.74732	1.82666	1.88394	2.09133	2.18087
loc1261	2.08461	1.89895	1.98814	2.1553	1.83702	2.11143	2.01235	1.96665	2.01148	2.10682
loc1262	1.95439	1.95478	2.07216	2.08709	1.84835	1.92931	1.91778	1.99995	1.9999	1.85338
loc1263	2.65424	2.05691	1.87035	3.27755	1.97389	2.7957	1.83888	1.98419	2.05443	1.99185
loc1264	2.02507	1.83936	1.92732	1.96544	1.9008	2.02434	2.02108	2.22545	2.00988	2.14325
loc1265	1.79275	1.9796	1.81268	2.5406	2.28776	2.30164	2.81674	2.5719	2.6449	2.96063
loc1266	2.01912	2.1372	2.10723	1.99335	2.27231	1.76945	2.1828	1.86563	1.87762	1.90366
loc1267	1.8769	2.24985	1.87108	2.03179	2.10324	2.14544	1.8413	2.07019	2.06547	1.9059
loc1268	1.99119	1.90232	2.00134	2.01976	1.96	1.9877	2.00092	1.60377	2.03792	1.93618
loc1269	2.04419	2.01051	2.03576	1.94082	2.04584	1.96358	1.81889	1.93177	1.95594	2.04726
loc1270	2.07461	1.64859	2.00444	2.17612	1.85783	2.05633	2.15538	2.27189	2.51353	2.10988
loc1271	1.94755	2.17686	1.8242	2.03097	2.05678	2.1483	1.89296	1.76197	1.94011	1.92812
loc1272	1.95884	2.01279	2.01527	1.92259	2.11055	2.25831	2.17937	2.01328	2.00947	1.95896
loc1273	2.1703	2.05267	1.99842	1.90301	2.02523	2.04321	1.98573	2.16036	2.0113	1.98894
loc1274	1.96922	1.78178	1.67913	2.0384	2.13184	1.60876	2.29592	2.08047	2.06631	1.81054
loc1275	2.19396	2.11145	1.926	1.95665	2.24171	1.95075	2.19026	1.99086	2.09694	2.10785
loc1276	1.84508	2.0918	1.90951	1.8988	1.84963	2.09696	1.99333	1.96345	1.85235	1.94149
loc1277	2.13455	1.96833	1.93779	1.93224	1.99839	1.91719	1.98139	1.86244	1.90106	1.9611
loc1278	1.98537	1.94361	1.88305	2.07808	2.06102	2.21686	1.97506	2.00383	2.11494	1.77347
loc1279	2.14409	1.92273	1.80399	1.90434	1.92127	1.90175	1.80814	2.08463	1.90353	1.86814
loc1280	1.85997	1.7881	2.06513	1.97828	2.06946	2.02603	2.00381	2.02361	2.08537	1.85634
loc1281	1.83536	1.93296	2.09208	1.91895	2.11564	2.10859	1.82382	1.92495	1.89269	1.96758
loc1282	1.96685	1.89443	2.00309	2.04203	1.95066	1.99857	1.99806	1.97573	1.90857	1.88019
loc1283	2.50918	1.99978	1.96068	1.63621	1.90666	2.24729	2.74032	2.59156	2.65289	2.51505
loc1284	2.04159	2.04853	2.00732	2.03753	1.9997	2.04443	2.00645	1.9264	2.06458	1.99455
loc1285	1.9853	1.92995	1.80363	1.89088	1.82317	2.06359	1.9127	1.99612	2.06294	1.94197
loc1286	2.0936	2.28205	2.12486	2.09597	1.92832	1.99507	1.9484	2.0141	2.07298	1.96318
loc1287	1.77667	1.89754	2.22001	2.05514	1.83101	1.7315	1.90182	1.93332	2.05199	1.89373
loc1288	2.02338	2.07897	1.81792	1.21085	1.23953	1.97147	1.99701	1.79478	1.97372	1.84527
loc1289	1.98589	1.78146	1.8641	1.81485	1.65228	1.7754	1.99076	1.72244	1.85592	3.19144
loc1290	1.91032	2.12094	1.93559	1.93713	1.68388	2.04377	1.89666	1.8801	1.98192	3.13365
loc1291	2.01981	2.06722	2.06026	2.06873	1.93269	2.01365	1.81503	2.04102	1.9473	1.95051
loc1292	2.13207	1.88237	2.00369	1.87254	2.04067	2.01018	1.71631	1.8361	1.95904	2.15928
loc1293	1.95802	1.76155	2.00129	1.94803	1.4876	1.74282	2.09001	1.93836	2.15017	2.09471
loc1294	1.79667	1.54542	1.96461	1.98412	2.18705	1.60559	2.06932	2.01039	2.1715	2.1615
loc1295	2.05307	2.05157	1.91266	2.008	2.15801	2.1284	2.03261	1.85515	1.87158	1.90691
loc1296	1.93846	1.97406	1.88828	2.00251	1.98713	2.0355	2.06476	1.89631	1.85858	1.98269
loc1297	2.22471	1.86572	1.76191	2.20968	1.96559	2.37616	2.10046	2.03929	1.90712	1.94753
loc1298	2.36724	2.29805	1.98706	2.26506	2.18603	2.20674	2.11243	1.92999	2.10339	1.98297
loc1299	2.15646	1.89301	2.21526	2.00053	1.96795	1.99116	1.90957	1.87639	1.92408	2.01234
loc1300	2.06203	1.85066	2.08485	1.85162	1.80958	2.0705	1.81387	1.89576	1.95275	1.90799
loc1301	1.97381	1.89174	1.77057	1.96874	2.01818	2.04174	1.97664	1.81648	2.02067	1.92584
loc1302	1.9359	2.05727	2.07318	1.95634	2.06711	1.89164	2.01567	1.81962	2.05302	1.91375
loc1303	2.02646	2.19988	1.82237	2.07043	1.78595	2.15437	2.1617	2.37732	2.03165	2.19906
loc1304	1.8958	1.93384	1.91275	2.02775	2.03433	1.98568	1.98254	2.10638	2.19945	1.85026
loc1305	1.96936	2.13815	2.00935	2.20057	2.13966	2.04366	2.22678	2.29371	1.92251	2.02807
loc1306	1.79245	1.99368	2.04403	1.95494	1.81251	1.89667	1.88199	1.75208	2.1094	1.83464
loc1307	1.71192	1.95124	2.19073	1.99008	1.87341	1.57987	1.83914	1.78205	2.03768	2.16173
loc1308	2.30893	1.91488	1.84088	1.34567	1.62619	2.11918	2.0478	2.23256	2.10989	2.36835
loc1309	2.02269	2.00624	2.27117	2.07817	1.97467	2.03514	1.97871	1.68639	1.80736	1.82162
loc1310	2.01161	2.1046	1.97421	1.90213	2.04552	1.95067	1.95375	1.93738	2.04176	1.91944
loc1311	1.95175	1.97678	2.07246	2.02509	1.85964	2.03895	2.08991	1.81673	1.96536	1.952
loc1312	1.86085	1.94369	1.82124	1.92247	2.02559	1.95553	1.98845	1.92928	1.90427	1.72514
loc1313	2.26714	2.00087	2.04189	1.81909	2.18379	1.90531	2.08538	1.9189	2.02419	2.19594
loc1314	2.25225	2.20219	1.83605	2.06835	1.88169	1.79122	2.06564	1.88648	2.0747	1.57182
loc1315	2.24991	1.90011	2.28247	2.1556	2.10544	1.94042	2.01808	1.96129	2.11191	1.89958
loc1316	2.1283	1.8702	1.93377	1.94719	1.90526	2.05699	1.96125	2.09884	2.00723	1.78712
loc1317	1.79627	1.75601	1.89165	1.86837	1.98057	2.08886	1.82827	1.81934	1.8996	1.87009
loc1318	2.11591	1.94643	2.00062	2.10693	2.10458	1.97352	1.97742	1.9103	2.03089	1.94065
loc1319	1.94381	2.24291	2.06776	2.05322	2.11355	2.05426	1.85092	1.80771	2.08441	1.70009
loc1320	1.72052	2.27576	2.00914	1.75623	1.97045	1.80961	1.9919	1.93042	2.07939	1.77947
loc1321	2.59631	3.06434	2.63004	2.94981	2.18325	2.54591	1.82641	1.89401	2.24013	3.10039
loc1322	3.21339	2.57197	2.74585	2.62006	2.53105	2.70569	2.55111	2.40472	2.39086	3.23353
loc1323	1.82182	1.70107	1.81121	1.95087	1.97991	2.13833	2.38587	1.8785	1.71192	1.77462
loc1324	2.1184	2.18307	1.69031	1.58275	1.74262	2.3543	2.45485	2.30326	2.17232	2.26062
loc1325	1.89336	1.96146	1.88967	1.9753	1.97849	2.02417	1.92591	1.96772	2.00831	1.79095
loc1326	2.20096	2.28792	2.33994	2.48789	2.63989	1.70098	2.48164	2.26048	2.54835	2.80843
loc1327	2.10836	1.81252	1.96601	2.06882	2.07744	1.75356	1.70949	1.97228	2.07522	1.96402
loc1328	1.54471	1.7929	1.80357	1.77069	2.03613	1.59222	1.93148	2.10604	2.01773	1.97528
loc1329	1.6821	1.9097	1.66019	1.82999	1.7659	1.65545	1.85375	1.97582	1.9773	1.98364
loc1330	2.02425	2.28032	1.9584	1.9915	1.90235	2.38778	2.23939	2.1876	2.15878	2.25306
loc1331	1.83923	2.03852	2.03154	2.05515	2.0281	1.94019	2.05767	2.10901	1.8827	2.09695
loc1332	1.96257	2.28424	2.09434	2.23337	1.78582	1.87648	1.85869	2.09857	2.04491	1.85888
loc1333	1.62736	2.0612	2.06824	1.7212	1.87879	1.95148	1.7451	2.03185	2.0124	1.77344
loc1334	1.72887	1.93689	2.01178	1.86333	1.97771	2.07246	1.85108	1.70666	1.83611	1.94182
loc1335	2.03245	1.98342	1.95693	2.02916	1.9795	1.81917	1.9958	1.99234	1.98902	1.95452
loc1336	1.9768	2.01184	2.02339	2.02917	1.97131	1.89897	2.04066	1.97208	1.95604	1.89333
loc1337	1.98772	2.0865	1.81758	1.86324	1.91212	2.08791	2.05846	1.83802	2.0957	2.08551
loc1338	2.0167	1.94953	2.07442	2.15508	2.03046	1.83258	1.71573	1.98769	2.03494	1.96632
loc1339	2.12646	1.97462	2.09957	1.93137	1.85187	2.06005	1.81695	2.05931	1.99143	1.96825
loc1340	2.02678	2.00018	1.8963	2.04136	2.00236	1.87437	2.05441	1.77683	1.94113	1.83325
loc1341	2.14459	1.85786	1.78838	1.92337	2.25371	2.35373	2.03998	1.80805	2.15847	1.93712
loc1342	2.01975	2.16807	2.27916	2.17738	2.04972	2.06246	1.9856	1.88504	2.16453	2.03337
loc1343	1.92796	1.83903	2.21912	1.92751	1.74315	2.06047	1.99286	2.14205	2.12449	2.15966
loc1344	1.99504	1.9121	2.09229	2.03304	2.0922	2.08046	2.06264	1.91672	2.08121	2.25226
loc1345	1.69374	1.98533	1.70607	1.69735	1.98495	1.98001	1.9862	1.96977	1.92646	2.02432
loc1346	2.40901	1.60795	2.052	1.99743	2.18131	2.20003	1.79567	1.83929	2.09275	2.38649
loc1347	1.99565	2.58146	1.9262	2.65586	2.73571	2.48248	1.89458	1.87908	1.97247	2.5383
loc1348	2.2284	2.0447	2.1587	1.42227	2.23634	1.88015	1.88932	2.38161	2.26189	2.19464
loc1349	2.05557	2.34023	1.9912	1.59554	1.72664	2.34632	1.61553	2.06703	2.02779	2.0077
loc1350	2.29558	2.25187	1.88378	1.89205	2.00675	1.53506	1.81752	1.73579	1.79147	1.95357
loc1351	1.84289	2.0984	1.92162	1.97159	2.01051	2.24049	2.06219	1.98226	1.9165	1.94432
loc1352	2.05933	1.71137	1.91556	1.84705	1.81112	1.7063	1.82497	2.07384	2.23371	1.64399
loc1353	1.90423	1.9727	2.07121	2.00261	1.99818	1.99485	2.11673	1.96701	2.10632	2.06653
loc1354	2.00665	1.90858	2.22417	1.72673	1.84939	1.86381	1.8999	2.02827	1.88436	1.92714
loc1355	2.00464	1.89723	2.29964	3.13023	3.22981	2.07562	1.97343	3.18091	2.18841	2.27245
loc1356	2.0511	2.02518	2.07286	3.80088	4.11619	1.85981	1.90975	1.76243	2.06022	1.75493
loc1357	1.87833	2.04369	1.85405	2.06272	2.14811	2.03313	2.34151	1.90026	2.00823	2.1972
loc1358	1.7099	1.68302	1.81906	1.44349	1.999	1.63445	1.82486	2.01318	1.94794	1.92656
loc1359	1.99344	2.2922	1.92658	1.86282	2.04637	2.01326	2.08259	2.26085	2.06741	2.16107
loc1360	1.86649	1.80866	1.9297	1.79803	2.05723	1.97293	1.90834	2.02475	1.90475	1.93761
loc1361	2.07328	2.11386	1.94175	3.12766	3.10954	1.98809	2.08979	2.13497	1.91132	1.99475
loc1362	1.92233	1.92596	2.05087	1.86408	2.28653	1.89175	2.04862	2.07182	2.01352	1.80832
loc1363	1.96426	1.93265	1.96949	1.85875	2.00703	2.11446	2.04353	1.93493	2.1481	2.15404
loc1364	2.20403	2.22634	2.21213	1.85112	2.09925	2.12657	1.97231	2.19136	2.21612	2.17862
loc1365	1.88938	2.68538	2.32312	0.864086	1.0034	3.01231	1.93181	2.3559	2.40294	2.31749
loc1366	1.98639	1.82626	1.8381	1.95439	2.01814	2.0308	1.67686	1.79681	1.91116	2.21854
loc1367	2.24742	2.1537	1.94999	1.98608	1.72733	2.04753	1.83686	1.82776	2.0379	1.95475
loc1368	1.94068	1.87716	2.05473	2.09002	2.12386	2.10557	2.07647	2.05243	2.16703	2.01522
loc1369	1.91462	2.05889	2.07554	1.97471	1.96445	2.12136	2.05655	1.98322	1.80302	2.14823
loc1370	1.87449	1.94677	1.93626	1.99034	1.96453	2.07974	1.98786	1.95015	1.91934	1.9375
loc1371	1.99506	1.9301	1.97577	2.09582	2.0668	1.84928	1.9302	1.9363	1.95237	2.02715
loc1372	1.89523	2.14718	1.95231	1.97489	1.85665	1.87096	2.19882	2.20623	1.91087	1.88781
loc1373	1.97466	2.0457	1.94524	1.97913	2.00862	1.93624	1.97319	2.02969	2.01402	1.93959
loc1374	1.93212	2.04404	2.24928	2.0292	2.18275	2.19177	1.66358	1.94636	1.758	1.97729
loc1375	1.65876	1.95388	2.13307	2.01589	1.84542	1.85111	2.03446	1.88162	2.29603	1.7853
loc1376	1.64275	2.39094	2.07102	1.97401	2.11411	1.71634	1.94956	1.74321	1.94271	1.93457
loc1377	2.09112	1.97298	2.03483	2.31464	2.26001	1.9385	2.06583	2.28039	2.04065	2.08309
loc1378	1.95379	2.03044	1.94203	2.14024	2.07387	2.19807	2.20247	1.87175	2.17736	1.98246
loc1379	1.85362	2.02112	1.72724	2.35413	2.30018	2.53766	1.96426	2.08129	1.90358	2.57285
loc1380	1.79073	2.1316	2.05184	2.03339	2.01418	2.03876	1.98115	2.01102	2.12746	2.11205
loc1381	1.8157	1.53354	2.05932	1.92044	2.02846	2.11859	1.84529	1.60441	1.85865	1.82957
loc1382	1.86484	1.96071	1.97489	2.02115	1.81317	2.04533	1.73036	2.07048	1.99772	1.81027
loc1383	1.72928	1.9361	2.01529	2.13349	1.84117	1.65101	1.97542	1.23447	1.56625	2.11497
loc1384	2.02432	1.92141	1.9095	2.22149	1.89375	1.92988	2.03676	2.08906	2.1584	2.0222
loc1385	2.16667	1.83136	2.16627	2.01679	1.99395	1.79557	1.9371	2.09553	2.08998	1.82952
loc1386	1.81198	1.9262	1.95107	2.22476	2.19034	1.99566	1.84423	1.97383	2.10589	2.13298
loc1387	2.202	2.22723	2.00419	1.87133	1.92993	1.97783	1.93978	1.8588	1.90614	1.85927
loc1388	2.42077	2.10132	1.97405	1.99693	2.31192	2.19782	1.90352	2.08064	2.04833	1.84057
loc1389	1.60437	1.98334	1.56729	1.98568	1.87541	1.82815	1.87345	1.96738	1.91611	1.69669
loc1390	2.1471	2.14649	1.76503	1.95905	1.98424	2.07429	2.0679	2.13534	2.16164	1.73437
loc1391	2.04861	2.20988	2.14485	2.20247	2.02736	2.13322	2.05858	1.97311	1.85692	2.04864
loc1392	2.04055	2.24551	2.15686	1.87046	2.13271	1.87585	2.1672	2.26936	2.05496	1.89102
loc1393	1.90786	1.89662	1.86404	1.87521	2.02388	2.11085	1.92748	1.97339	2.07026	1.83813
loc1394	1.90827	2.03151	1.81799	1.79962	1.96588	1.92323	2.02949	2.1012	2.10946	2.2127
loc1395	2.02363	2.19612	1.97478	2.05147	2.22764	1.95759	2.05347	2.26774	2.25821	2.12344
loc1396	1.76476	1.8661	1.94325	1.52274	2.15363	1.85032	1.93188	1.65345	1.74728	1.78452
loc1397	1.86891	2.03663	2.1798	2.12061	2.29238	1.89041	2.01147	2.10675	2.0448	2.0708
loc1398	2.10789	2.16639	2.10753	2.08293	2.06391	2.04561	1.74112	1.98907	2.06081	1.74231
loc1399	2.16843	1.99207	2.04882	2.12372	2.03405	1.86774	2.1579	2.05729	1.94528	1.98704
loc1400	2.07671	1.77159	2.0094	2.02278	1.90655	1.8466	1.87299	1.95252	2.13496	1.82109
loc1401	1.77598	1.94257	1.93079	1.69167	2.17167	2.01972	1.98041	1.99933	1.99042	1.96614
loc1402	1.81119	1.94791	2.11561	2.28295	1.976	2.03976	1.97465	1.9116	2.01107	2.23088
loc1403	1.91277	2.02539	1.80441	2.03133	2.00943	2.02301	1.89201	2.03293	1.95942	2.0427
loc1404	1.97375	2.01068	2.09922	1.98172	2.06546	1.96329	1.96152	2.07722	1.9656	1.90389
loc1405	1.89125	1.86384	2.11344	1.98668	2.07411	1.80896	2.14187	1.84145	1.94043	1.99003
loc1406	1.91564	1.99184	1.84489	1.4789	1.87277	1.88919	1.35433	2.22951	1.82774	1.81634
loc1407	1.95953	1.86729	2.04061	1.84763	2.07987	2.02965	1.91685	1.99694	1.95177	1.97333
loc1408	2.27084	2.73157	2.2204	2.04786	2.3592	2.42676	2.76353	2.30692	2.61081	2.72604
loc1409	2.22427	2.14587	2.1013	2.20806	1.99069	2.1132	2.09459	2.0861	2.05212	2.21977
loc1410	2.10005	1.88323	1.76637	2.0488	1.94942	2.01369	1.80933	1.99485	2.10108	2.01487
loc1411	1.9572	1.97411	1.98988	2.06946	2.25984	2.09097	1.80268	2.03857	2.00752	2.02825
loc1412	2.05446	2.02626	1.98764	2.07622	1.98856	2.09183	1.92478	1.99389	2.03914	1.87314
loc1413	2.26904	2.03914	2.28973	2.48835	1.96779	2.66721	2.1691	2.19019	2.44759	2.23148
loc1414	1.89277	2.21922	1.74956	1.97904	2.07415	1.79473	1.99437	1.84545	1.89251	1.95199
loc1415	2.13891	2.26112	2.19415	2.06296	2.14147	2.10236	2.05711	1.89525	2.00654	1.83426
loc1416	1.91716	2.34143	1.90504	2.0044	2.01483	1.86969	1.8776	2.07766	2.0046	2.15757
loc1417	2.00017	2.05718	1.9403	1.99466	2.10196	1.83292	2.11434	2.09876	2.07274	2.02272
loc1418	1.85333	1.82583	1.95676	2.18695	2.05022	1.82868	1.77424	1.86003	1.92827	2.00822
loc1419	2.44372	2.14331	2.25124	2.45675	2.24792	2.53516	2.53469	2.30986	2.28987	2.29956
loc1420	1.84177	1.72102	1.811	2.01087	1.94049	1.83803	1.7345	2.17367	1.9017	2.02287
loc1421	2.23001	1.85962	1.9895	1.91137	2.03106	1.83504	1.73485	1.6883	1.9714	2.073
loc1422	1.81636	2.05331	1.83595	2.01789	1.67546	1.99503	2.05978	1.98857	1.97722	1.91995
loc1423	1.94841	2.08832	1.94031	1.90373	2.06976	2.36935	1.91884	1.94819	1.7103	1.99136
loc1424	2.00669	2.1533	2.25597	1.93826	1.82691	2.043	1.89922	2.21787	1.93238	2.07042
loc1425	2.03427	2.09382	1.8016	1.85749	1.8394	1.91498	1.85872	1.62986	2.29456	1.78063
loc1426	2.07002	1.80157	1.95509	2.03177	2.08673	1.7593	1.9624	1.93277	1.99689	1.8058
loc1427	2.3551	2.23007	2.09058	1.74378	2.33929	2.11269	1.63687	1.86573	2.04148	1.77718
loc1428	2.1499	1.73649	2.02703	1.95027	2.22145	1.88258	1.9129	1.88348	2.05145	1.77896
loc1429	1.86073	1.92938	1.84863	1.84868	1.88617	1.68204	1.91695	1.9486	1.88983	1.81177
loc1430	2.04057	1.98255	1.96691	2.1248	2.01013	2.33167	1.66694	2.12303	2.07529	1.74293
loc1431	2.07583	2.09832	2.20692	1.91345	1.94466	1.97266	2.02405	1.97639	2.05143	2.01561
loc1432	1.9824	2.13477	2.03233	1.85646	2.1631	1.88168	2.07286	2.12275	1.92779	1.82226
loc1433	1.96968	2.1464	1.77322	2.06707	1.87614	1.88517	1.98191	1.98683	2.07867	1.98341
loc1434	1.89719	2.17305	2.16486	2.18513	1.98737	1.91549	2.00863	2.05754	1.7407	2.10334
loc1435	2.01145	1.88364	1.97149	1.81496	1.93477	1.66515	2.07666	2.28808	1.97893	1.95144
loc1436	1.98012	2.01897	2.06033	1.94871	2.171	2.15615	2.22256	1.94657	2.00479	1.90379
loc1437	2.19372	1.77695	1.59725	1.91333	1.98565	2.11276	1.8753	1.8468	1.95647	1.75177
loc1438	1.84548	2.14336	2.03007	2.03713	1.97581	2.17538	1.92387	1.78855	2.05738	1.81625
loc1439	1.89295	1.76454	2.09751	1.95676	1.94439	2.11169	1.72704	2.11082	2.17329	2.13403
loc1440	1.99994	2.01054	1.79428	2.08106	1.8043	1.88833	1.97512	1.9036	2.07831	2.10928
loc1441	1.86469	2.15355	1.87932	1.96412	2.17789	1.49143	2.27784	2.18415	1.92235	1.93003
loc1442	2.1823	2.20505	2.09868	2.10549	2.07746	2.08876	2.02019	2.16197	2.25845	1.99277
loc1443	2.1108	2.02827	2.09869	1.92797	2.01832	2.28599	2.65214	2.65048	2.80986	2.10263
loc1444	1.94174	1.86307	1.80009	1.95989	1.97453	1.86337	1.81657	1.96209	1.93726	2.11406
loc1445	2.10119	2.14204	1.81229	1.79568	1.96909	1.991	1.8959	1.87953	2.08137	2.13105
loc1446	2.04983	2.17611	1.97615	2.06593	1.96298	1.95975	1.95335	1.96356	1.91431	1.86973
loc1447	1.83398	2.00676	1.84942	2.02054	2.03299	1.81897	2.01411	1.85718	2.0293	2.13631
loc1448	1.87736	1.9316	1.89181	2.06063	1.9931	2.13905	1.75291	1.81593	2.12823	1.92356
loc1449	1.97417	2.26539	2.22436	1.97469	1.9321	2.09085	2.13411	2.2488	1.95827	2.04246
loc1450	2.26888	2.07249	1.9767	2.21768	2.26847	2.25697	2.00302	2.25082	2.13502	2.08581
loc1451	1.97577	1.99238	2.08142	1.98324	1.92778	2.21743	1.90815	2.11951	1.96784	1.96077
loc1452	1.87671	2.06485	2.01296	2.03035	1.86383	2.18858	2.07804	2.18068	1.86989	2.05744
loc1453	1.97436	1.86067	2.04819	1.89964	1.90543	1.86908	1.68709	2.0876	2.32486	1.97362
loc1454	2.12588	2.07035	2.01583	1.93325	2.06014	1.93406	1.99328	2.13518	2.03519	2.07093
loc1455	2.02306	1.86112	2.1093	1.99715	1.964	2.28086	2.25573	1.89622	2.09012	1.82237
loc1456	1.81002	1.90667	2.17374	2.194	2.06437	1.87628	2.09183	1.81723	2.03652	1.96078
loc1457	1.97564	2.05141	1.91276	1.93031	1.79708	1.79245	2.04783	1.85085	2.09835	1.64709
loc1458	2.18493	1.96053	2.06419	2.09404	2.00301	2.03091	2.38468	2.07204	2.24987	2.2047
loc1459	1.96616	2.11199	2.0868	1.84726	1.90925	1.87854	1.96637	2.00207	2.12819	1.97376
loc1460	2.05999	2.06908	2.17567	1.89363	1.95067	2.0717	1.9546	2.06234	1.88085	1.78491
loc1461	1.78123	1.96198	1.61129	1.56413	2.15559	2.10033	2.27102	1.83666	1.95579	2.10766
loc1462	1.9151	1.74915	1.96907	2.04569	1.95863	1.86387	1.9068	1.91251	1.94647	2.20032
loc1463	1.812	1.63568	2.06004	2.00858	1.92032	2.49919	2.3269	2.27404	2.08687	2.15383
loc1464	1.91628	2.07287	1.93464	1.9307	1.877	2.09393	2.03272	2.44461	1.96646	2.22388
loc1465	1.94656	2.00921	2.07452	2.04912	2.06419	2.08425	2.00508	2.05332	1.98265	2.06734
loc1466	2.08488	1.86343	1.94549	2.32035	2.01701	1.97612	2.33703	2.10437	2.21678	1.79294
loc1467	2.59011	2.54841	2.4437	2.47785	2.62204	2.76013	2.58502	2.55571	2.503	2.37851
loc1468	2.47205	2.06338	1.97709	1.82407	2.07906	1.95159	1.87806	1.59676	1.76371	1.83612
loc1469	1.87736	1.83746	1.9881	1.84685	2.26459	2.30431	2.27179	1.67381	2.01776	2.07508
loc1470	2.09752	2.0932	1.897	1.62347	1.88858	2.16686	1.91475	1.85434	1.8959	2.11433
loc1471	2.88401	2.41711	2.09199	2.98165	2.22637	2.90833	3.70651	3.81841	3.55314	3.23384
loc1472	1.89273	2.12735	1.97274	2.12381	1.98483	2.32598	2.03432	1.91122	1.84676	2.09813
loc1473	1.97857	1.938	1.93942	2.05257	2.02404	2.05596	2.05166	1.96184	2.05525	2.01514
loc1474	1.88469	2.01089	2.01037	1.89616	2.00303	1.95963	2.26191	2.02359	1.86228	2.06494
loc1475	2.01702	2.01106	2.05105	2.00622	1.94658	1.93028	2.09515	1.93936	2.03007	2.01055
loc1476	2.0519	1.84931	2.0287	2.06797	2.01782	1.92405	2.13653	1.84659	2.02634	2.10564
loc1477	1.92885	2.00754	2.03615	2.02814	2.08552	2.06658	1.9475	2.04737	2.03818	1.98064
loc1478	2.07127	1.8771	1.94657	2.06876	2.16938	1.88015	1.78435	2.11029	2.18139	2.35451
loc1479	1.90378	1.95287	1.79936	2.30454	2.10808	1.90186	1.96936	1.66726	2.13269	1.99396
loc1480	1.94488	1.99915	1.98981	1.94605	1.94493	1.94381	1.95863	1.7426	1.72544	1.87315
loc1481	1.83137	1.85236	1.96104	2.17985	1.97866	2.13685	1.86063	1.7429	1.95539	1.92471
loc1482	2.09188	2.00837	2.09454	1.89964	2.22478	1.98884	1.84157	1.94738	1.92987	2.00921
loc1483	1.95472	2.1956	1.6557	1.87879	2.04518	2.18053	2.39545	2.39299	2.09893	2.13897
loc1484	1.85991	1.72879	1.74945	1.85822	1.7918	1.96429	1.98373	1.60909	1.80275	2.1911
loc1485	2.68288	2.04675	1.89717	2.00374	1.96732	2.13094	2.16578	2.44382	2.81864	2.98947
loc1486	1.90174	1.90263	2.02338	1.89259	1.96394	2.02462	1.78608	1.74626	1.93682	2.03222
loc1487	2.32413	2.42703	2.08014	2.34039	2.1403	2.16431	2.04654	2.01861	1.95996	1.72915
loc1488	1.96003	2.17537	2.01653	1.95237	2.04298	1.98217	2.06245	2.00867	1.95334	1.9871
loc1489	2.02047	1.98048	1.86869	2.22599	1.88904	2.19803	2.21004	1.94072	2.08205	1.78668
loc1490	2.27371	2.00204	1.8689	1.79216	1.96619	1.9483	2.09594	2.00075	1.95499	1.60307
loc1491	2.02249	1.98966	2.0504	1.87825	1.92502	2.24353	2.0547	2.0513	1.88336	1.99102
loc1492	2.33828	2.32375	2.15378	2.26743	2.2861	2.0977	2.16449	1.64953	2.03096	2.27559
loc1493	1.78767	1.97925	1.97071	1.92786	2.03436	2.06041	2.07148	2.16511	2.38576	2.16107
loc1494	1.87834	2.35585	1.87506	1.93199	1.84515	1.9431	2.27484	2.35329	2.51619	2.05039
loc1495	1.85638	2.171	1.99844	2.18389	1.99471	1.94102	1.79084	1.92721	1.93953	2.19501
loc1496	2.1895	1.58917	1.86925	1.96365	1.96516	2.15772	1.9487	1.95274	2.09453	2.12855
loc1497	1.85296	1.81583	1.998	2.07297	1.86648	1.89411	2.11534	2.06155	1.94383	1.96468
loc1498	1.95867	1.99981	2.20649	2.01506	2.09713	2.19528	1.95799	1.86125	1.98729	1.7325
loc1499	1.93753	1.76289	1.86071	1.94819	1.85664	1.74144	2.04541	1.98325	1.84325	1.76617
loc1500	1.84705	2.31653	2.03708	1.64811	1.71119	1.87322	1.82381	2.0928	2.09016	1.89979
loc1501	1.61114	1.96783	1.80554	2.06982	2.19043	2.1963	1.65816	2.04407	1.77647	2.39814
loc1502	1.67448	1.57576	1.67918	1.70139	1.71282	1.72842	1.73712	1.6971	1.94045	1.76701
loc1503	1.94615	2.16381	1.96004	2.04004	1.93921	1.95315	2.01936	1.94388	1.96784	1.84223
loc1504	1.81143	2.29929	1.96354	2.10767	2.22854	2.13073	1.6956	1.94079	1.88104	1.73168
loc1505	2.26897	2.14529	2.03033	2.15915	2.19261	2.11451	2.59093	2.31542	2.30259	2.32957
loc1506	0.852247	0.859668	0.925751	0.915439	0.781344	0.712913	0.778488	0.640586	0.921391	0.646134
loc1507	2.02641	2.20035	2.21466	2.09949	1.80195	2.01358	1.9022	2.34091	2.50355	1.76777
loc1508	1.72302	1.88233	1.99653	1.94347	2.02548	1.86702	1.98527	2.17096	2.02112	2.25463
loc1509	2.59028	2.33882	2.33538	2.44922	2.72006	2.59687	1.98254	2.11454	2.0893	2.56089
loc1510	1.92608	1.78174	2.20014	1.73974	1.91099	1.95497	1.94551	1.82447	2.09009	2.16292
loc1511	2.18059	1.95526	2.10405	1.94438	2.17486	1.90373	1.82714	2.13956	1.95926	1.89281
loc1512	2.25107	2.34675	1.9979	1.73495	2.07965	2.01539	1.74267	2.04394	2.00857	1.81077
loc1513	2.13915	2.15001	2.01156	2.32853	1.96851	1.75502	1.70859	1.69705	1.57981	1.8272
loc1514	2.02657	1.98334	2.40647	1.95711	2.03502	2.1755	2.23316	1.92233	1.90828	2.08823
loc1515	1.98348	2.29294	1.59726	1.71656	2.28407	1.92517	2.29993	1.85163	2.01882	2.32383
loc1516	2.18491	2.09641	2.11968	1.79611	2.25701	2.26671	2.39645	2.6806	2.50912	2.38678
loc1517	1.38997	1.83966	1.94321	1.67805	1.74096	2.05688	2.23516	2.06937	1.95555	1.64307
loc1518	1.91756	1.99159	1.76852	2.02215	2.11971	1.86887	2.13426	2.00689	1.97874	2.00794
loc1519	2.02544	1.96735	2.13639	2.09041	2.00629	2.07748	2.00835	2.07846	2.03546	2.04571
loc1520	1.9564	1.92889	1.81969	1.81043	1.94515	2.06359	1.97094	2.27922	2.21659	2.17531
loc1521	1.89335	1.85009	1.96921	1.86865	1.89343	1.90453	2.18789	2.16493	2.19915	2.15229
loc1522	2.39984	1.88671	2.2802	1.79602	1.86129	1.92208	2.05429	1.89231	1.70049	2.22188
loc1523	1.90823	2.25496	2.00854	1.9291	2.07569	2.34956	2.00916	1.75544	2.27272	2.13617
loc1524	1.95788	2.12215	2.01328	1.98913	1.94865	1.88214	1.96968	1.93326	2.23705	2.03393
loc1525	1.86385	2.05746	2.06544	2.17553	2.1102	2.04764	1.75335	1.84696	1.91468	2.06312
loc1526	2.01476	2.42974	1.70916	1.94404	2.2374	1.90264	2.05232	1.73836	1.97592	2.15724
loc1527	2.03964	1.99635	1.89122	1.79085	1.94237	2.29207	1.68553	2.0456	2.12123	2.05629
loc1528	2.13665	1.91229	1.96669	1.82344	2.0286	1.95368	2.04006	1.91402	1.98515	1.99405
loc1529	2.0367	1.94503	2.0979	2.19016	2.42603	1.95109	2.04423	1.80344	1.8931	1.86124
loc1530	2.04773	2.06815	1.69888	2.2389	2.25988	1.86776	2.11119	1.99012	2.076	2.1522
loc1531	2.03039	1.93855	2.05616	2.06066	2.06116	2.14211	2.30859	1.95706	2.24932	2.01785
loc1532	2.03159	2.16017	1.8943	2.01016	2.053	1.96671	1.99916	1.86816	2.15063	1.81874
loc1533	1.9665	2.0181	1.91072	2.0835	1.84318	1.93865	2.02677	1.98421	1.99029	2.05782
loc1534	2.04252	1.88106	1.86479	1.99818	1.97691	1.94025	1.87101	1.96009	1.88601	1.98522
loc1535	2.10603	1.98892	2.00795	2.07861	2.01719	1.97298	2.13265	2.36545	2.22954	2.18011
loc1536	2.48764	2.02879	1.78806	1.90866	1.90715	1.77102	1.47413	1.99228	2.22636	1.83148
loc1537	1.94586	2.06556	1.89015	1.88584	1.83346	1.87994	2.01123	1.95476	2.00775	1.74474
loc1538	1.97949	2.0833	1.82701	2.07202	2.04964	2.17337	2.25705	2.36451	2.12466	1.59765
loc1539	1.88962	1.87867	1.99501	1.86091	1.77424	1.78699	2.00807	2.02513	2.02308	1.89366
loc1540	2.08824	1.86297	1.90703	1.96494	1.90104	1.91944	1.88585	1.89182	2.0235	1.95611
loc1541	2.05007	1.78044	2.20378	1.87947	2.08737	2.08996	1.58464	1.75492	1.95681	2.09898
loc1542	1.95824	1.96807	2.19736	2.12693	2.09156	1.94135	1.84394	1.73274	2.05136	1.94927
loc1543	1.94213	1.93334	2.11029	2.32853	1.7424	1.9744	1.88844	2.05749	2.00213	1.95772
loc1544	2.42596	1.87745	2.12303	1.96166	1.9259	2.01153	1.88081	2.22172	2.10364	2.22078
loc1545	2.06206	1.80599	1.76232	1.90604	2.06603	1.97567	2.15529	1.88439	1.98199	1.8741
loc1546	2.34433	2.0545	2.02234	2.07225	2.10037	2.11239	2.31202	2.26314	2.37912	2.757
loc1547	1.92553	1.80986	1.85173	1.94388	1.96694	1.87195	2.32013	2.21774	2.24387	2.18783
loc1548	2.02412	1.97384	2.10268	2.11178	2.06665	1.92714	1.97341	2.01373	1.94583	2.09693
loc1549	2.06451	2.20927	2.25176	2.00458	2.3809	1.8671	1.96459	2.03096	1.93305	2.18589
loc1550	1.84112	1.82989	2.03971	1.60414	1.89764	1.60132	1.80086	1.813	2.00174	1.81113
loc1551	1.74401	2.08236	1.94028	1.82389	1.89074	1.89813	1.86853	1.7811	2.12643	1.99283
loc1552	1.95677	2.11428	2.01015	1.9952	1.924	2.03667	1.98347	2.03583	1.98557	2.06681
loc1553	2.0276	1.96399	1.96288	1.94714	2.12788	1.91468	2.00056	1.98861	2.03547	1.95143
loc1554	1.64478	1.90289	1.99485	1.70217	1.84378	1.97139	1.96779	1.95518	2.04072	1.77335
loc1555	2.0489	2.13367	2.31718	2.13161	1.75973	2.13867	2.25162	1.87747	2.2593	1.85951
loc1556	1.80797	1.8519	2.31071	1.86288	1.97347	1.98179	2.07195	1.85524	1.97234	2.13542
loc1557	1.77298	2.00669	1.86646	2.10744	1.86214	2.05143	1.92959	1.67411	1.90346	2.17077
loc1558	2.40188	1.70505	1.89652	2.20064	2.06404	1.90865	2.41197	2.56223	2.3217	2.34339
loc1559	1.67992	1.74987	1.71223	1.83962	1.73213	2.23594	1.53075	2.02476	1.73022	1.84438
loc1560	1.97784	1.79195	1.90775	1.97891	1.81529	1.94171	2.21113	1.95263	1.94676	1.81018
loc1561	1.98484	2.0668	1.98218	2.02472	1.85192	2.04195	1.84406	1.76718	2.03507	1.9228
loc1562	1.86087	2.0318	2.05435	2.09286	1.9796	1.80205	2.10547	2.01448	2.05092	1.79656
loc1563	2.068	1.94765	2.12226	2.05166	1.88055	2.32887	2.0135	2.14185	2.20346	2.28637
loc1564	1.91254	1.88574	2.02056	1.99803	2.15278	1.90497	1.98563	1.8564	2.15906	1.9374
loc1565	1.97441	2.13681	1.94521	1.99336	2.20596	1.89016	1.99983	1.87255	2.0194	2.04234
loc1566	3.17506	2.51745	2.4333	2.10948	2.07428	2.30164	2.15524	2.09724	2.4748	2.19554
loc1567	2.53706	2.00253	1.97215	2.16587	2.05104	2.31739	2.47375	2.31924	2.38186	2.15278
loc1568	2.02994	1.79495	1.87932	2.04611	1.88387	1.87794	2.14316	2.16776	2.03111	1.82645
loc1569	1.99978	1.98847	2.01849	2.10698	2.12436	1.98595	2.06554	2.06255	2.00024	1.93452
loc1570	2.01778	1.97587	1.91265	1.9229	2.13129	1.84216	2.01386	1.95108	2.07044	2.08971
loc1571	1.95311	2.22206	1.91919	1.80763	2.10265	1.96256	2.29532	2.28543	2.3505	2.12018
loc1572	1.91799	1.84678	2.14121	1.87396	1.74634	1.55009	1.76564	1.83423	1.90346	1.88643
loc1573	1.84594	2.03408	1.86952	2.09312	2.02347	1.92585	1.92792	2.17322	1.78104	2.10016
loc1574	2.193	2.01208	1.90104	1.94129	2.1417	1.96128	2.06036	2.02556	2.01101	2.27846
loc1575	1.91361	1.90758	1.98606	1.93134	1.91876	1.93	1.78138	1.84402	2.00555	2.02653
loc1576	1.88905	2.14243	2.17827	2.17848	2.00687	1.94877	1.69001	1.98008	1.76245	2.12106
loc1577	2.1374	1.83609	1.97293	1.99998	2.06962	2.17137	2.23001	1.91529	2.07505	2.11698
loc1578	2.06225	1.98786	2.01518	1.94305	1.85198	1.83107	1.95846	2.10322	2.01367	2.29633
loc1579	2.31624	1.93649	1.88023	1.9537	1.7373	1.6663	1.47014	1.9269	2.03705	1.90423
loc1580	2.09797	1.74767	1.93232	2.13342	2.14672	2.27553	2.425	1.9905	2.06819	2.53664
loc1581	2.17252	2.20106	2.05164	1.81011	2.00117	2.15628	1.71829	1.71702	2.02716	1.99914
loc1582	2.00309	1.92291	2.1211	2.21537	2.21561	2.20874	2.18821	2.05936	2.31804	2.20157
loc1583	1.98062	2.03317	2.04014	1.80963	2.02448	2.02052	1.77365	2.2518	2.09787	2.2074
loc1584	2.13067	1.97064	1.95539	1.99314	2.06244	2.34809	2.01429	2.12842	1.98178	2.00699
loc1585	1.88499	2.02869	1.9702	2.01907	2.08219	1.9412	1.99959	2.25922	1.99976	2.08368
loc1586	1.93494	1.96762	1.95118	2.17394	2.04681	1.98376	2.19044	1.7865	1.96934	2.09416
loc1587	2.00778	2.11399	1.9326	1.73922	1.67879	1.73831	1.72769	2.0902	2.07049	2.16094
loc1588	2.16815	2.06018	2.19104	2.13357	2.11485	2.18502	1.85368	2.07241	2.07372	2.16846
loc1589	2.0178	2.04395	1.82954	2.0967	1.96442	1.25893	1.88401	2.19596	1.61311	1.78006
loc1590	1.88588	1.68622	2.09592	1.82171	1.84581	1.91591	2.09968	2.0994	2.07479	1.92649
loc1591	2.05621	1.93355	1.98798	2.00664	1.9829	1.83944	1.76929	2.04413	1.82184	1.7249
loc1592	1.82855	1.74415	1.93286	2.13511	2.28283	1.85613	2.03356	1.92301	2.11979	2.0573
loc1593	1.847	1.95093	1.86506	2.03033	1.93365	1.90877	1.86088	2.0721	2.26835	1.88638
loc1594	2.16173	1.81349	1.837	2.04036	1.98764	2.09798	1.87603	1.87094	2.19563	1.80339
loc1595	2.1417	2.22716	1.75004	1.77925	2.17105	1.9271	1.72608	2.02826	2.10678	2.20673
loc1596	2.09121	1.95284	1.8863	1.64213	1.81059	2.07297	1.88978	2.23499	1.85401	1.84418
loc1597	1.96159	1.39193	1.83713	1.91648	1.8348	2.25444	1.82475	1.65286	2.01866	2.13016
loc1598	2.04337	2.76515	2.97778	1.75155	1.9123	2.09739	2.06439	1.69707	1.96028	1.98292
loc1599	2.23461	1.72791	1.90747	1.89713	1.79662	1.95928	2.14962	2.22512	2.07524	2.12045
loc1600	2.07051	1.77602	1.74338	1.89238	1.86259	1.75387	2.04291	2.12791	2.07336	1.94727
loc1601	1.76628	1.8747	2.0303	1.94353	1.97128	1.97544	1.74004	1.95848	2.05352	1.76308
loc1602	1.95533	2.10872	2.01711	1.90886	2.161	1.68866	2.26151	1.8726	1.95068	2.12578
loc1603	1.89165	1.94801	2.03062	2.03707	2.02826	2.01349	2.06545	1.9745	1.93295	1.91372
loc1604	1.82475	1.89144	2.1286	1.71326	2.21798	2.2364	1.82711	1.73477	2.34273	1.79267
loc1605	1.90083	2.25313	2.0814	1.91354	1.88685	2.03987	2.00717	1.98545	1.99508	1.97392
loc1606	1.88282	1.83073	1.84304	1.73463	1.86524	2.13792	1.82175	1.95773	1.94637	1.7418
loc1607	2.07464	2.01638	2.02747	1.96285	2.20216	2.06906	1.81765	1.92429	2.00596	1.9837
loc1608	2.0087	1.90329	1.67291	1.87641	1.87143	1.92064	2.06427	2.27012	2.23811	2.01755
loc1609	2.1542	1.60647	2.31499	2.33193	2.06535	2.54797	1.92609	1.80804	1.9647	2.21128
loc1610	1.93924	1.90364	1.84316	2.25	1.80465	1.67946	1.83709	1.77986	1.87525	1.93478
loc1611	2.05183	2.0423	2.29303	2.0352	1.99766	1.90524	2.04397	2.13652	2.03621	2.25226
loc1612	1.38203	1.18984	1.31698	1.39894	1.17405	1.02055	1.56555	1.72875	1.87061	1.50146
loc1613	2.14218	1.96109	1.85017	2.08706	2.07511	1.93926	2.0955	2.03209	1.91987	1.98958
loc1614	2.00623	2.02421	2.07967	1.98794	1.94933	2.01715	2.03412	2.17182	2.04325	2.03838
loc1615	1.82911	1.82838	1.79018	2.07843	1.97512	1.81458	1.81068	1.90422	1.94026	1.90279
loc1616	1.9349	1.87919	2.10304	1.94748	1.95464	1.96386	2.09426	1.92109	1.9619	1.9259
loc1617	2.01266	1.79354	1.85008	1.84354	1.97432	2.22566	1.70311	2.08178	2.15217	2.22031
loc1618	1.92499	1.80742	1.95085	2.17769	1.78173	1.87058	1.8044	2.08603	1.91991	1.9508
loc1619	2.05759	2.40839	2.09427	2.31464	1.79762	2.02997	1.88511	1.98347	1.87719	2.05311
loc1620	1.97066	1.83495	1.89467	1.86981	2.18466	2.46814	1.74382	2.30996	2.02454	1.63775
loc1621	2.05587	1.85295	1.97699	2.10946	1.94401	2.09385	2.26321	2.12664	1.96563	1.95675
loc1622	2.07134	2.29571	1.65517	1.89586	1.73713	1.59133	1.75232	1.92406	2.03426	1.85966
loc1623	2.38431	2.37692	2.17981	1.79848	2.05908	2.0714	1.80777	2.07767	1.99714	3.24161
loc1624	1.93912	2.10942	2.17884	2.05587	2.28154	2.07288	1.69071	2.24413	1.86037	2.00992
loc1625	1.84896	1.73201	1.94557	2.03898	2.12137	2.12479	2.01882	1.68684	2.01634	1.7709
loc1626	2.21233	1.89675	2.21937	2.18296	1.79449	1.93393	1.85873	2.03886	2.07872	1.86567
loc1627	2.06528	1.73946	1.82702	1.99764	1.78988	1.82278	2.00488	1.80725	1.90854	1.71891
loc1628	1.97083	2.09306	2.09829	1.97228	1.89827	1.87107	1.99664	2.18008	2.15838	2.23179
loc1629	2.03113	1.9449	2.14823	2.05047	2.08009	2.02686	2.06232	2.12096	2.23735	2.22046
loc1630	1.96123	1.94244	1.80203	1.78906	2.18077	1.83698	2.02379	1.8971	1.88254	1.98995
loc1631	1.90967	1.92674	1.99161	1.8858	1.94664	1.97623	1.93377	1.98986	1.82123	2.04571
loc1632	2.15941	2.03796	1.98057	2.08232	1.90133	1.91795	1.9874	1.8347	2.00497	1.991
loc1633	3.93942	3.32567	3.63187	3.67712	3.61793	3.70674	3.56855	3.14232	3.39357	3.3599
loc1634	1.96836	2.05383	2.03588	2.13789	1.95541	1.94184	1.85416	2.03352	1.96178	2.05196
loc1635	1.97887	2.02401	1.78756	2.11692	2.11537	2.02507	1.83769	2.12943	2.07828	2.12284
loc1636	2.03767	1.97392	2.10076	2.13018	1.93892	2.19351	2.33791	2.12819	2.11275	1.80299
loc1637	5.04662	7.40459	4.39837	6.84086	6.42823	4.88439	5.24384	8.0825	4.71383	6.48882
loc1638	2.48794	2.22276	2.21242	1.95616	2.38725	2.25704	2.28753	2.16841	2.18108	1.98878
loc1639	2.18436	2.32757	2.03214	2.17677	2.02134	1.89689	2.06144	2.1331	1.87639	1.84543
loc1640	1.81247	1.9157	1.78704	1.70428	1.97638	2.01852	1.94001	1.95624	1.89989	2.13429
loc1641	1.92809	1.91064	1.9153	1.82957	1.98981	2.3308	1.93672	1.90869	2.10427	1.8986
loc1642	2.18997	2.36572	1.95991	2.29963	1.88845	2.21384	1.95153	2.00491	2.36609	2.14249
loc1643	1.81683	2.04164	1.95949	1.81279	1.94479	1.83771	2.06931	1.84824	1.94344	1.788
loc1644	2.03547	1.98205	1.99403	1.94872	1.94354	2.12039	1.8693	2.12512	2.15348	1.9025
loc1645	3.23202	2.98783	3.07749	2.59614	2.6136	3.0137	3.28962	3.77019	2.79498	3.74111
loc1646	2.5604	2.40208	2.2079	1.64188	1.80777	2.50005	2.37885	2.55326	2.25613	2.79174
loc1647	2.05124	1.96266	2.16367	1.89987	2.11406	1.79854	1.98258	1.83928	2.02594	1.83838
loc1648	1.85267	2.0078	2.30176	2.11712	2.01491	1.72874	1.82061	1.90059	1.95321	1.99266
loc1649	2.21307	1.98056	1.83585	2.03975	2.3241	1.99806	2.29902	1.79103	1.86542	1.97577
loc1650	2.02356	2.00802	2.05255	1.99323	1.75113	2.09306	1.72767	1.87942	1.77525	1.87946
loc1651	2.06485	2.0138	2.04805	2.12652	2.02155	1.99512	1.9616	2.07563	2.14015	2.23747
loc1652	2.10215	1.81233	1.90949	2.18041	2.05002	1.67009	2.22548	1.87056	2.06182	1.67104
loc1653	1.9479	2.00298	1.9328	2.02057	1.76724	1.9347	1.61274	1.85439	2.00536	1.73778
loc1654	1.99876	1.96931	1.94817	1.95171	1.96904	1.94495	2.01879	1.8945	1.88926	1.91576
loc1655	2.61614	2.32105	1.61352	2.27242	2.4257	2.83868	2.60557	3.04897	2.58401	2.67274
loc1656	2.04537	2.07468	2.01729	1.97638	1.96146	2.05738	2.03429	1.96751	1.83895	2.19186
loc1657	1.91759	2.244	1.95294	1.96486	1.9757	1.92782	2.00789	2.0727	2.02681	1.76293
loc1658	2.01327	2.06667	2.21682	1.93845	1.75696	1.93469	1.79272	1.43609	1.89671	2.03806
loc1659	1.95306	1.68144	1.95091	2.1067	1.96297	2.2272	1.94647	2.0776	1.90832	1.97668
loc1660	2.13396	1.99077	1.95499	2.04977	2.15949	2.17088	2.36086	2.18161	2.31453	2.26978
loc1661	2.00841	1.88986	1.83143	1.86439	2.09982	1.95347	1.91316	2.15781	2.01957	1.91609
loc1662	1.82756	2.13276	1.5874	1.70428	1.81288	1.89578	2.03473	1.5101	1.91715	1.74303
loc1663	2.03943	2.13949	2.02888	2.03462	1.9863	2.01894	2.03883	2.13581	2.09771	1.96766
loc1664	2.36434	1.83948	1.92423	2.0098	1.89952	2.03012	1.89431	1.90618	2.30549	2.23253
loc1665	2.11275	1.92483	1.99336	2.24688	2.05749	1.81814	2.20412	1.99158	1.99435	1.78471
loc1666	1.94346	2.08847	2.13629	1.78318	2.06426	2.11136	1.74129	1.64355	1.9163	1.79325
loc1667	1.93636	2.00318	1.90284	1.92038	2.03356	1.92055	1.90373	2.01406	2.0868	1.84138
loc1668	1.95903	1.65598	1.8862	1.99295	2.11064	1.76531	1.92537	1.74585	2.0736	2.21068
loc1669	2.20393	1.81489	1.8721	1.91553	1.80831	2.1417	1.72032	2.20885	1.78496	1.56546
loc1670	2.10985	1.92074	1.76134	1.90066	1.84607	2.11433	1.75823	1.9034	2.15115	1.94458
loc1671	1.79119	1.71938	1.83734	1.76623	2.01174	1.83182	1.81897	2.07437	1.97838	1.83232
loc1672	2.10276	1.76409	1.82004	1.97248	2.11333	2.16828	1.98873	1.78926	1.91775	1.80631
loc1673	2.04785	1.99563	2.05879	2.00077	1.92189	2.01271	1.92716	1.95183	1.89745	1.96681
loc1674	1.76704	2.0486	1.95007	2.03799	2.01514	1.94379	2.12245	1.98434	2.06367	2.0938
loc1675	1.80043	1.84027	1.90018	1.87648	2.05963	1.7642	1.88881	1.75586	1.88312	1.8908
loc1676	1.82393	1.7395	1.93754	2.02022	2.06771	1.89498	2.09662	1.72201	1.89322	1.89201
loc1677	2.08184	1.97888	2.15217	1.94959	2.00973	1.93405	2.00828	2.17379	1.88533	2.04499
loc1678	222.963	154.493	175.576	214.195	152.821	254.413	192.225	220.778	127.63	214.582
loc1679	283.767	232.257	262.19	271.109	227.274	322.944	243.642	282.488	166.683	277.502
loc1680	121.201	116.682	107.773	123.281	108.362	154.81	120.292	128.551	69.6276	124.607
loc1681	126.769	122.322	143.093	121.323	122.872	145.115	114.753	133.432	88.0557	124.123
loc1682	1.99016	1.61189	1.92777	2.08263	1.70249	1.86103	2.25463	2.22689	1.93884	2.0061
loc1683	1.99974	2.17343	1.84998	1.99832	2.29662	2.0031	2.00502	2.0648	1.86456	2.00224
loc1684	1.94827	1.94474	2.02842	1.94337	2.02852	1.96571	2.0244	2.02012	1.94496	1.88866
loc1685	1.73161	2.03914	1.91502	1.85241	2.04471	2.02453	2.0559	2.08234	2.07748	1.94763
loc1686	2.10164	2.21533	2.24142	3.139	2.95103	2.07819	2.54521	2.35045	2.47272	2.56911
loc1687	1.79099	2.15118	2.19034	2.32001	1.96757	1.75917	1.96371	2.03352	1.82873	2.30046
loc1688	2.21104	1.84378	1.9247	1.8372	2.1	1.96784	2.38584	1.93022	2.17784	2.0016
loc1689	1.84272	1.94414	1.95905	1.7958	1.63373	1.6611	1.75436	2.80367	1.80307	2.42718
loc1690	1.84471	1.80698	2.03969	1.78549	1.83129	2.00767	1.96557	2.32048	2.20108	2.0295
loc1691	2.01944	2.08249	1.96636	1.78308	2.04345	2.1034	2.09621	1.89547	1.97982	1.92907
loc1692	1.87542	1.84024	1.92643	1.78124	2.00348	1.75011	1.88339	1.65578	1.92905	1.70445
loc1693	2.12965	1.87097	1.90974	1.9607	1.87459	2.06732	1.88266	2.00359	1.70857	1.84495
loc1694	2.10066	2.00836	1.99275	1.96109	1.90872	2.16623	1.9359	1.99141	2.06182	1.85922
loc1695	2.15058	1.82349	2.20091	2.0246	1.79632	2.15192	2.30877	2.12137	2.02716	2.05373
loc1696	2.03557	2.00177	1.98429	1.99703	1.97735	2.10383	1.94969	2.06918	2.1107	2.06007
loc1697	2.11969	2.20611	2.01926	2.175	1.88031	2.07963	2.0598	1.83246	1.93822	1.68597
loc1698	2.03485	1.62332	1.98575	2.08488	1.90935	1.95264	2.08929	2.17778	2.14496	1.93186
loc1699	2.29916	2.02035	2.20773	2.33133	2.29368	2.07539	2.21338	2.14817	2.11959	2.29184
loc1700	1.90528	1.95953	1.83581	2.51875	2.4039	2.57938	1.98406	2.00516	2.04649	1.96862
loc1701	1.99806	1.76028	2.31476	1.74957	2.05938	1.95765	2.19133	1.64168	1.85247	1.79723
loc1702	2.04802	1.92147	2.08668	2.24811	2.12507	2.05695	2.15443	2.36702	1.9396	1.76121
loc1703	2.19075	1.96581	2.11976	1.86885	2.05736	1.94437	1.9015	1.95751	2.03985	2.03021
loc1704	2.29203	2.33099	2.49121	2.21819	2.05783	2.37494	2.41667	2.2765	2.5174	2.31472
loc1705	1.91023	1.86626	1.91751	2.02635	2.22808	1.88158	1.95469	1.9242	2.09867	1.96412
loc1706	2.78867	2.43625	2.90757	3.49077	4.28712	3.08384	4.08407	4.15722	3.88563	3.46049
loc1707	2.46407	2.69163	2.68234	2.6878	2.47338	2.44113	2.8193	3.38551	2.24891	2.82433
loc1708	1.97861	1.88718	1.84623	2.24514	2.07939	2.27484	2.17356	1.98158	2.01867	2.09563
loc1709	1.91879	2.1166	2.13076	1.95063	2.00424	2.20528	2.1465	1.96478	2.01847	1.98774
loc1710	2.08811	2.15829	2.04315	1.91176	2.09162	1.973	1.82685	2.01358	1.93058	2.03551
loc1711	2.2402	2.00979	1.83897	2.00325	2.10226	1.71372	2.12636	1.78425	2.12439	1.59841
loc1712	2.08402	2.15599	1.89196	1.87559	1.83261	1.7992	1.96476	2.18997	1.90632	1.636
loc1713	1.9673	2.06629	1.75855	1.98449	2.03044	1.95979	1.86842	1.94686	1.87857	1.8196
loc1714	1.98887	2.12303	1.96009	1.86598	1.99296	2.14842	2.11086	1.90832	1.99808	2.0651
loc1715	1.9796	2.12824	1.93027	1.92704	1.84139	2.00223	1.85592	1.82375	2.03482	1.85376
loc1716	2.02711	1.9714	2.21489	2.19591	2.13225	2.10641	2.18574	2.01708	1.96161	2.05784
loc1717	2.01579	1.92613	1.955	2.01011	2.11926	1.94491	2.17822	2.12641	1.98817	2.01309
loc1718	2.01505	1.7605	1.79078	2.00246	1.87737	1.79678	1.84687	1.74819	1.72946	1.56414
loc1719	1.9427	2.19316	2.04532	1.90005	2.01288	2.03214	1.83228	1.99659	1.83396	1.83621
loc1720	1.90958	2.04404	1.74504	1.96981	2.07548	1.46642	2.007	2.0834	1.92736	2.05028
loc1721	1.935	2.03931	2.01885	2.3685	2.45129	2.1695	1.89729	2.32547	1.84782	2.29935
loc1722	1.8075	2.26366	1.58002	1.95157	1.72147	1.7042	2.2197	2.39236	1.90562	1.89849
loc1723	2.24641	2.18825	1.99853	1.89624	2.22762	2.2405	2.09693	2.21105	2.10993	2.35436
loc1724	2.07339	1.95573	2.00557	1.92785	1.86331	2.01044	1.84939	2.10349	2.01038	1.83485
loc1725	2.07399	2.06223	2.02526	2.04919	1.96244	1.90326	1.98265	1.98315	2.20118	2.19497
loc1726	1.90651	1.68088	2.28734	2.144	2.06017	2.26095	1.80515	1.83514	2.17294	2.46182
loc1727	2.24726	2.01512	1.94135	1.625	2.01076	1.98586	2.37042	1.83561	2.00297	2.1318
loc1728	2.04866	2.02487	2.09667	1.90569	1.91668	1.85214	2.21188	1.85659	1.84414	2.28111
loc1729	2.17278	1.9564	2.07766	1.79971	1.86121	2.19343	1.98195	2.02532	2.12943	2.35528
loc1730	1.86412	1.99789	1.90371	1.93866	1.94094	1.66491	1.78671	2.10747	1.88418	1.88958
loc1731	2.04828	1.96186	1.64528	2.33905	2.16773	2.29558	1.9918	1.82956	2.03204	1.71117
loc1732	1.7958	1.75141	1.82204	1.80436	2.07838	2.13452	2.14526	2.00859	2.18986	2.10772
loc1733	1.96294	2.01265	1.95306	1.96251	1.87946	1.86438	1.90283	1.97774	2.07591	1.89412
loc1734	1.82562	2.02329	2.02519	1.99651	2.0637	2.21452	1.75033	2.01252	1.95878	1.96055
loc1735	2.12784	1.92688	1.88775	2.03043	2.03283	2.00927	1.92204	1.67913	2.06734	1.82744
loc1736	2.13371	1.98075	1.93086	1.84301	1.94696	1.8075	1.95926	1.92228	2.18506	2.09994
loc1737	1.97893	2.02369	1.75742	1.91901	2.00494	2.29058	1.88467	1.90552	1.91627	2.04059
loc1738	2.37725	1.93036	1.77183	2.22985	2.05267	2.03682	2.01537	1.85131	1.96356	1.99235
loc1739	1.95886	1.94551	1.97263	2.05557	2.17835	2.04263	2.0139	2.04335	2.01786	2.01652
loc1740	1.60528	1.80332	1.57178	1.70929	2.00929	1.68187	2.14974	1.80242	1.96251	2.04813
loc1741	1.98421	2.34557	2.04298	2.16223	1.68803	2.08398	2.31728	2.37871	1.99601	1.89196
loc1742	1.78853	1.89941	2.02444	1.8938	2.10721	1.89891	2.10689	2.02142	2.10313	2.00151
loc1743	1.9054	2.28343	1.96331	2.09973	2.03046	2.24756	1.91735	2.25125	2.01451	1.89812
loc1744	1.97271	1.89395	1.95412	1.84398	1.79873	1.82861	1.96995	1.87071	1.89886	1.78605
loc1745	1.99324	2.24042	2.03968	1.97577	2.02234	1.89088	1.86842	1.92046	1.81374	1.91752
loc1746	1.98355	2.05873	2.12144	2.09311	1.95801	2.01911	1.82802	1.88445	1.9823	2.00719
loc1747	1.95226	2.00586	2.01584	2.09649	2.08379	2.05473	1.93399	1.94123	1.91203	1.81424
loc1748	1.94677	2.25501	1.94377	2.27313	2.11023	1.92252	2.11538	1.8878	2.16864	2.09911
loc1749	1.95468	1.99497	1.9494	2.00697	1.98748	1.95111	2.0672	2.04725	2.14069	1.97002
loc1750	1.97799	1.98989	1.99122	1.97966	1.94692	2.06724	2.04419	1.8405	1.94969	2.19328
loc1751	2.07647	2.05659	1.96299	2.0292	1.8237	2.00886	2.01612	2.06107	2.05712	2.23977
loc1752	2.37572	1.86387	1.99539	1.99627	2.35829	1.99647	1.91029	2.10723	2.02254	2.02179
loc1753	1.98908	2.22279	2.04982	1.9248	1.86382	2.11639	1.98884	1.82816	2.2023	1.89313
loc1754	1.96931	2.04501	1.76088	2.12558	1.77401	2.10932	1.93146	1.94247	1.9357	1.96289
loc1755	2.09415	1.75667	2.08136	1.93031	2.12702	1.80348	1.96542	1.69158	2.08628	1.77554
loc1756	1.75248	1.94456	2.13853	1.82623	1.95157	2.27175	2.03696	1.91797	1.8334	2.0257
loc1757	2.04611	1.88116	1.9496	2.07163	1.92939	1.77453	1.94239	1.98716	1.91689	1.83906
loc1758	1.90777	2.12787	1.88674	2.04635	1.89524	1.8702	2.10339	1.9991	2.03549	2.16289
loc1759	1.58995	1.91291	2.21169	2.00594	1.3407	1.99161	1.82003	1.65588	1.97862	1.45499
loc1760	2.1296	1.73139	1.88086	2.00726	1.82673	1.92911	1.98648	2.08844	1.97487	2.03946
loc1761	1.84786	1.79235	1.89593	1.97781	2.02992	1.68773	2.23537	2.21965	1.87901	2.33641
loc1762	1.64828	1.96745	2.09112	1.83091	2.10219	2.03969	2.01783	2.17242	2.16738	1.98772
loc1763	2.3094	2.13144	2.13721	1.82222	2.04547	1.76834	1.97796	2.03517	1.91149	2.24894
loc1764	2.15978	1.98625	1.77583	1.91227	2.04531	2.35886	2.17867	2.23211	2.23022	2.23306
loc1765	1.96439	2.12529	2.14708	1.99344	2.08517	1.87353	1.95125	1.96404	2.11896	1.92115
loc1766	2.13497	1.84884	2.02473	2.12797	2.02447	1.84873	1.92615	1.85948	1.99508	1.96901
loc1767	1.79094	1.98265	1.98867	1.88804	1.7823	2.10497	1.81174	2.06121	2.04573	1.85614
loc1768	1.93475	1.92643	2.07396	1.82252	1.77391	1.8707	2.01347	2.08501	2.21129	2.09738
loc1769	3.72758	2.62562	2.80115	3.11188	3.35061	3.25245	4.37001	3.89989	3.34117	4.20309
loc1770	2.00785	1.90254	1.87649	1.79583	2.11035	1.88645	1.93067	2.03806	2.02819	2.10522
loc1771	1.85285	1.90454	1.9281	1.9284	1.67294	1.92327	2.41735	2.23528	1.99085	1.7067
loc1772	2.00195	1.96773	1.96551	2.04075	1.80594	2.10084	2.07208	1.97098	1.98649	1.95607
loc1773	1.96061	1.96122	1.83319	1.99874	1.91567	1.96366	1.99271	2.35866	2.10164	1.77119
loc1774	1.92029	1.99086	2.06796	2.30615	2.07067	1.86917	1.90144	1.82325	1.80948	2.23155
loc1775	2.08236	2.07818	2.16044	2.22646	2.26996	2.20742	2.1074	2.25631	2.24877	2.16597
loc1776	1.93698	1.89737	1.9273	2.12648	2.0262	2.02396	2.12834	2.0742	2.02516	2.05064
loc1777	1.77866	2.02637	1.94965	2.10555	1.9425	1.69193	1.90343	2.08712	2.0707	1.69932
loc1778	1.80608	1.97437	1.87869	2.12901	2.07429	1.90235	1.93719	2.04023	2.06074	1.84704
loc1779	1.91666	2.05021	1.97864	2.17571	2.21865	1.87682	2.37869	2.14846	2.13308	2.08873
loc1780	1.79771	2.02117	2.17933	1.83979	2.12413	1.94396	2.01577	2.1593	2.05515	2.05306
loc1781	2.02238	1.94474	2.09606	2.61914	1.88043	2.38556	2.51673	2.5785	2.35149	1.77273
loc1782	1.75024	1.70053	2.21773	2.25668	2.16776	1.83649	2.00876	2.23886	2.06098	1.82033
loc1783	1.65611	1.80136	1.75866	1.90413	1.92648	2.07472	1.9261	1.7614	2.01881	1.70949
loc1784	1.97052	2.13626	1.74641	1.99275	2.0417	2.22024	1.70592	2.06576	1.86456	1.8305
loc1785	1.93711	2.02306	1.89421	1.96361	1.92819	1.75842	1.79427	1.67919	2.16555	1.7119
loc1786	1.84247	1.91863	1.93452	1.94806	2.02109	2.0672	2.01551	1.82677	1.95964	1.96965
loc1787	2.12241	1.92483	1.8196	2.03584	1.8538	1.95571	2.05114	1.96914	2.08114	1.90455
loc1788	1.98666	2.06462	2.08145	2.2532	2.05468	1.97565	1.94549	1.97304	2.23575	2.33509
loc1789	2.08292	1.87456	1.9778	1.79491	2.08021	2.01395	2.08095	1.93471	2.01906	1.87108
loc1790	2.14812	1.76306	2.48028	2.13803	1.72349	2.04808	1.95987	1.78988	2.033	1.83407
loc1791	2.2209	2.13945	2.07054	1.91666	1.93814	1.88442	1.9006	2.21721	2.15151	1.84314
loc1792	1.94136	1.96543	2.06239	1.95939	2.09948	1.9757	2.12135	1.92898	1.92343	1.98116
loc1793	2.02646	1.83126	1.86932	1.97652	2.0386	1.87388	1.97834	2.03854	1.93238	1.98707
loc1794	2.03428	1.9446	1.94477	1.88003	2.11016	1.81052	1.97802	1.99718	2.10765	1.93748
loc1795	1.76324	1.95762	1.75875	1.97642	1.7706	2.18603	1.94484	2.12558	2.08289	1.89138
loc1796	1.8023	1.99263	1.78088	2.09042	1.70442	2.08777	2.02422	1.90278	1.88689	1.87284
loc1797	2.1774	1.98476	1.82691	1.70592	2.15848	2.27059	1.92428	2.20472	2.01179	2.39321
loc1798	1.72683	1.80368	1.71488	2.15842	1.88148	1.94201	1.81683	1.91797	1.95473	2.49945
loc1799	2.28213	1.78154	1.72075	1.94586	1.95957	1.80937	2.3199	2.32232	2.35212	2.25026
loc1800	1.91511	1.89828	2.22255	2.04232	1.87952	2.09079	1.88496	1.85717	2.18104	2.17101
loc1801	1.87755	1.82685	2.12112	1.90257	1.80126	2.16135	1.90935	1.9877	1.85586	1.92132
loc1802	1.90741	1.92701	1.87954	1.70674	1.92692	1.87926	2.11985	1.8407	2.01857	2.07696
loc1803	1.87623	2.00803	1.76212	2.09317	1.86627	1.83931	1.85052	2.0645	2.20165	2.00227
loc1804	2.05675	1.66956	2.05429	2.10885	2.07847	2.00872	2.46077	2.05459	1.93873	1.90942
loc1805	1.83062	2.09395	1.76636	2.16975	2.37218	2.07891	1.93518	2.07084	1.77127	1.92079
loc1806	1.8295	1.99025	1.88421	1.78009	2.13956	1.71307	1.54708	1.89832	1.97066	1.71406
loc1807	1.95422	1.98187	2.02607	2.07058	1.79339	2.08418	1.87685	1.64926	2.05984	2.0192
loc1808	2.03925	2.14064	1.90805	2.05734	2.13575	2.10372	1.92363	2.02082	2.07311	1.953
loc1809	1.79463	2.03467	1.91841	1.84594	2.03363	2.05887	2.06317	1.88209	2.0107	1.94801
loc1810	1.79465	1.92898	1.9105	1.95879	1.83426	2.09395	1.89073	1.90261	2.02095	1.83267
loc1811	2.02598	2.17779	2.01448	1.99737	2.15481	2.25673	2.10207	2.00377	2.10771	2.05943
loc1812	1.89239	1.99927	1.94739	1.86611	2.05673	1.93845	1.98433	1.752	1.98625	1.99604
loc1813	2.2065	2.27695	1.95378	1.8856	1.99552	1.76857	2.05552	2.3094	2.18595	1.86293
loc1814	1.98522	2.04786	1.9573	2.03661	2.1165	2.00163	1.80142	1.90937	2.00761	1.99289
loc1815	1.98155	1.96139	2.15992	2.13044	1.99638	2.02717	2.02556	2.08421	1.98989	1.88889
loc1816	2.16349	2.41696	2.00077	1.97675	1.83453	1.93648	2.23924	1.91932	1.86421	1.85192
loc1817	2.08835	2.10677	1.91818	1.92407	2.05101	1.701	1.90696	1.98802	2.09609	2.20549
loc1818	1.98139	1.87718	2.0121	2.00447	1.8515	1.82724	2.03668	1.92191	2.12587	2.04
loc1819	2.1138	2.11227	2.05414	2.01416	1.92345	1.95987	1.91165	2.06635	2.10777	1.94604
loc1820	2.09212	1.69386	1.92683	1.89879	1.85512	1.96067	1.97905	1.99946	1.80317	1.69621
loc1821	1.96442	2.043	1.9214	2.00528	2.03838	1.88739	1.89783	2.17001	1.9965	2.02904
loc1822	2.16423	2.00708	1.98029	1.81418	1.95826	1.93524	2.03409	1.93031	2.04258	2.00276
loc1823	1.9375	2.24403	1.96919	2.18545	2.10321	1.73062	1.98845	2.04098	2.05174	2.21435
loc1824	1.824	1.69994	1.72791	1.98631	1.89337	2.1152	1.92704	2.13898	2.02868	1.83467
loc1825	1.98734	1.90348	1.85917	1.99965	2.25146	1.83238	1.957	2.05771	2.17305	1.87908
loc1826	1.75917	2.30001	1.72772	2.21425	1.48968	2.28519	1.48377	1.9824	2.07252	2.26225
loc1827	1.59795	2.05947	1.79993	1.98926	1.71568	1.82052	1.73519	1.54276	1.83119	1.60916
loc1828	1.89991	1.99828	1.87948	1.72898	1.91514	2.15579	1.90787	1.93511	1.99003	1.94633
loc1829	1.98355	1.96969	1.91639	2.06192	1.9522	2.06491	1.93774	2.05295	2.00455	2.13451
loc1830	2.11384	1.95656	2.08286	2.16502	2.11591	2.04013	1.9812	2.20257	1.80696	1.72598
loc1831	2.07225	2.02104	2.15317	1.87019	1.96172	1.93964	2.0794	2.02369	2.06765	2.18948
loc1832	1.98254	2.00998	1.90232	2.09456	1.82658	1.93137	1.91278	2.03927	1.9934	2.02035
loc1833	1.99148	2.05425	2.13143	1.79634	2.05469	2.03968	1.69767	1.82817	1.86684	2.03035
loc1834	2.22637	2.08539	1.69477	1.86432	1.9811	1.85264	1.89943	1.87582	2.05282	1.85539
loc1835	2.21486	1.90417	1.99393	2.1101	2.06081	1.88954	2.11166	2.48883	1.95946	2.03417
loc1836	2.251	1.95585	1.93667	2.02671	2.01736	1.78958	2.20531	1.96466	2.01393	1.74875
loc1837	1.84128	2.00375	2.07372	1.89989	2.26587	2.0261	2.03629	1.98505	1.96474	1.87646
loc1838	17.6075	12.8511	13.8982	14.9915	12.269	17.2846	13.6993	15.7322	20.5497	15.0354
loc1839	2.05008	1.85739	2.11791	2.06294	1.83795	2.04423	1.95719	1.98953	1.846	1.0045
loc1840	2.39287	2.17575	2.21908	1.90211	2.06417	2.20429	2.25358	2.35174	2.09154	1.22691
loc1841	2.07169	2.19257	2.1729	1.8937	2.00036	1.70315	1.96164	2.20112	2.03759	1.15837
loc1842	2.05492	1.99203	2.02008	1.96737	1.97898	2.03121	1.93219	2.01095	2.00638	1.04434
loc1843	1.97324	2.15455	2.0056	2.07801	2.14711	2.16771	2.10224	1.80211	2.25931	0.887031
loc1844	1.53524	2.06412	1.86411	1.77277	2.31622	1.82483	1.91063	2.01879	2.12661	2.02762
loc1845	1.88161	2.00871	1.94672	2.0037	1.87497	1.7869	1.88372	1.96992	2.05759	1.93327
loc1846	1.9281	1.88669	2.06256	2.19422	2.11171	2.00155	2.24548	2.06388	1.93324	2.08407
loc1847	1.55534	2.13357	2.1725	1.85931	1.69951	2.31185	1.98473	1.95065	2.02195	1.80058
loc1848	1.97138	2.04287	1.76695	1.92057	1.96391	2.04302	1.89018	1.8412	1.90704	1.96763
loc1849	1.70059	1.87349	1.66465	1.89445	2.20016	1.74301	2.17632	2.02717	2.09454	1.85595
loc1850	2.02739	1.96509	2.00504	1.94443	2.02466	2.10846	1.88266	1.91465	2.03283	1.99258
loc1851	1.84556	2.07226	2.54044	2.02657	1.88466	1.80844	2.16466	1.70167	2.01286	1.96849
loc1852	2.02598	1.98448	1.96542	1.95291	2.03829	1.9665	2.00014	2.00502	2.06088	2.01429
loc1853	1.89317	1.64971	2.0821	1.79148	2.10915	2.33796	2.00099	2.13097	2.04612	2.15564
loc1854	1.98781	1.89273	1.55952	1.65196	1.82423	2.12146	2.00232	2.06819	2.2389	1.81469
loc1855	2.02717	1.93921	2.00444	2.18797	2.39125	1.95618	1.96969	2.13475	2.016	1.9809
loc1856	2.11614	1.99797	2.17628	1.98974	2.12526	2.08322	2.26026	1.77059	1.93423	2.2829
loc1857	2.19609	2.01293	2.0725	1.99113	1.72017	2.01638	1.98365	2.08811	1.84945	1.64622
loc1858	1.72902	2.01123	1.92773	2.08126	2.24169	2.00585	1.8276	2.27166	1.93197	2.07637
loc1859	1.9427	2.18835	2.09611	2.03382	1.80721	2.12105	1.98641	2.08171	2.00384	1.98035
loc1860	1.87973	2.07924	2.10001	1.86217	1.95963	2.22268	1.94408	1.82558	2.0133	1.8465
loc1861	1.79775	1.82793	1.92179	1.87944	1.81083	1.95359	2.08417	1.83581	2.07902	1.88965
loc1862	1.91984	2.08703	2.13244	1.99667	2.03227	1.93686	1.98232	1.96633	1.94725	2.06748
loc1863	1.66106	1.92959	2.00747	2.02227	1.7888	1.89978	2.00542	1.84607	2.00303	1.92396
loc1864	2.25189	1.73819	2.13198	1.80434	1.8212	1.7726	2.02181	1.84897	1.91337	1.82299
loc1865	2.05561	2.04033	1.99935	2.13944	2.0031	2.28998	2.09357	2.08692	2.10777	2.15476
loc1866	2.10059	2.20879	2.16918	2.06082	2.20504	1.63592	1.83467	2.08428	2.10438	2.50209
loc1867	1.8919	2.09242	1.98602	1.86009	2.09258	1.95195	2.20117	1.8667	2.00209	1.92056
loc1868	1.87873	1.91499	2.06497	1.98457	1.94908	1.97119	2.11734	1.97482	2.10748	1.956
loc1869	1.82794	2.17058	1.89688	1.84092	2.33561	1.83393	1.86325	1.83808	2.0929	2.07462
loc1870	2.15107	2.20855	1.83528	2.10503	2.33482	1.90723	1.81703	2.02607	2.05747	1.82403
loc1871	2.08299	2.12687	1.87985	1.87946	2.0538	2.17819	1.90844	1.74398	2.00951	2.00345
loc1872	2.05714	2.29206	2.25508	1.9147	1.92007	2.36958	1.84867	1.81681	2.01219	2.0897
loc1873	2.01453	2.16609	1.97308	2.02658	2.00727	1.98971	2.03329	2.04899	1.89029	1.99021
loc1874	1.93442	1.70908	1.70695	2.04635	1.669	1.86364	1.95442	1.57081	2.13769	1.85346
loc1875	2.46983	2.17665	2.33089	2.30176	2.68269	2.21604	2.29849	2.59801	2.47458	2.47218
loc1876	1.74751	1.82325	2.23277	2.5237	2.01299	2.17504	1.91832	2.00799	1.94775	1.82077
loc1877	1.88758	2.08143	1.88235	1.77539	2.09999	2.03948	2.00229	2.11072	2.01951	1.92229
loc1878	1.98512	1.83906	2.02357	2.3326	2.06183	1.79429	2.16269	2.17389	1.9322	1.98408
loc1879	1.97195	1.89007	1.99963	1.92612	2.03713	1.66568	1.70288	1.90048	1.99394	2.2189
loc1880	1.59029	1.6443	1.74738	1.82874	2.11419	2.06426	1.72239	2.18283	1.91738	1.84869
loc1881	1.75266	2.25623	1.95854	2.13179	1.83083	1.90386	1.83042	2.03794	2.03527	1.72581
loc1882	1.85592	1.83469	1.98189	2.09913	1.73456	1.86158	2.12898	1.85344	1.86564	1.99647
loc1883	2.05976	1.94173	2.26631	1.93597	2.27129	2.13694	2.04414	1.96989	1.86031	1.95686
loc1884	1.96242	1.88256	2.10238	2.01395	2.0761	1.94348	1.93584	2.11872	2.10572	2.24422
loc1885	1.89587	2.02717	1.97353	1.8479	1.79978	1.76135	2.32268	2.07345	1.74236	1.72612
loc1886	1.91814	1.89524	1.89669	1.94201	1.89741	1.93513	1.97133	1.80222	1.90933	2.08755
loc1887	1.9745	1.86891	1.93637	1.95181	1.98709	2.12121	2.00381	1.7678	2.07566	1.77953
loc1888	1.91813	2.22312	2.03416	1.8152	1.70356	2.28186	1.85018	1.90056	2.01547	1.88133
loc1889	1.80441	1.89592	1.90666	1.71891	1.84335	1.78192	1.65076	1.63932	2.15871	1.71632
loc1890	1.8977	2.12676	2.33743	1.69679	1.76278	1.66773	1.49183	1.8395	2.11107	1.86155
loc1891	2.08264	2.4117	1.79359	2.13459	1.91291	1.84326	1.83328	2.12703	1.99667	1.86513
loc1892	1.84946	1.86667	1.90567	2.07605	1.87741	1.74812	2.0214	2.09497	1.9884	2.04962
loc1893	1.98691	1.54574	1.92775	2.07421	1.83926	2.12054	1.93411	1.66684	2.08561	1.90781
loc1894	2.06274	2.03835	2.05599	1.92683	1.82648	1.98847	2.12011	1.87854	1.96083	2.3085
loc1895	1.88675	2.05757	1.94242	1.82962	1.85792	1.98535	2.023	1.97208	1.78152	1.88396
loc1896	1.65726	2.09902	2.08138	2.17192	2.08775	1.97332	1.77048	2.08353	2.06181	2.20266
loc1897	2.23544	2.50146	2.35534	2.00107	1.9153	2.18718	1.89014	2.02148	1.95899	2.13609
loc1898	2.09353	2.10486	1.74584	1.8281	1.86371	2.00309	1.83465	1.88011	1.97651	1.89984
loc1899	2.00062	2.01697	1.94118	1.94857	2.03226	1.94294	2.0168	1.99376	1.95293	1.99718
loc1900	1.99806	1.74336	1.81427	1.48714	2.89938	2.05087	1.94785	2.0521	1.86798	2.12132
loc1901	1.99156	2.1126	2.49734	2.32868	2.22044	2.5331	2.6001	2.62028	2.59999	2.36411
loc1902	1.84559	2.14516	1.97895	1.85577	2.00355	2.03275	1.95264	2.03899	2.01429	2.0045
loc1903	1.96786	2.00829	1.98492	2.04481	2.13284	1.75798	1.91711	1.99725	2.15266	2.1095
loc1904	2.27259	2.27143	1.83617	2.12553	2.11737	1.85377	1.92442	2.29205	2.06829	1.98644
loc1905	2.24925	2.03556	2.17894	1.97945	2.16819	2.05992	1.98085	2.04768	1.96406	1.99334
loc1906	1.90175	1.91908	2.15453	2.11523	1.89896	2.00096	2.28004	1.731	1.85673	1.95019
loc1907	2.09077	2.2842	1.91489	2.07813	2.09239	1.97626	1.9735	2.37548	1.92508	1.68618
loc1908	2.21592	1.71839	1.82467	2.06309	1.92174	2.09638	1.69483	1.81427	2.13976	2.13638
loc1909	1.80412	2.12322	1.96935	2.12279	2.04218	1.97487	1.88314	1.9959	2.08449	2.10957
loc1910	1.89435	2.0758	2.00972	2.14413	1.81745	2.01323	2.23596	2.29422	1.94608	1.75064
loc1911	2.04347	1.96769	2.07606	1.85503	1.99468	1.76388	1.95568	2.13284	1.84063	1.7099
loc1912	2.34443	2.22115	2.16775	2.20431	1.82334	1.95112	2.41791	2.06241	2.07636	2.14264
loc1913	1.89395	2.06516	2.09762	1.85277	2.17932	2.00893	1.92326	1.97051	1.96868	2.02511
loc1914	1.91432	1.9084	2.2767	2.15066	2.07616	2.14795	1.79994	2.2168	2.11002	2.38359
loc1915	1.85234	1.82285	2.23917	2.04711	1.92114	2.0361	1.82787	2.15213	1.99738	2.20032
loc1916	1.91954	1.88119	2.02054	1.98097	2.01542	1.96372	2.0261	2.11978	1.9518	1.71387
loc1917	2.0462	1.76361	1.77916	1.8468	1.93261	1.86079	1.89556	1.73595	1.88672	1.8574
loc1918	1.72184	2.22641	2.07933	2.0281	1.84229	1.99467	2.05031	1.95866	2.09175	2.06145
loc1919	2.46856	2.104	1.84941	1.76452	2.02398	2.52012	1.79939	2.01435	2.04488	1.84369
loc1920	2.04905	1.90806	1.81112	1.99191	2.05669	1.96282	1.87619	1.90063	2.09999	1.78941
loc1921	1.96036	1.97004	1.72842	1.90719	1.69788	1.82399	2.06584	2.01564	2.05106	1.94344
loc1922	2.31882	2.09735	2.05292	1.98618	2.09197	1.96569	1.96067	2.19336	2.07825	2.02065
loc1923	1.96344	1.99067	2.0805	2.12072	1.71572	2.00094	1.61206	1.90431	2.03548	2.02949
loc1924	2.42741	1.86972	1.69074	1.53722	1.99586	2.36525	1.76965	2.13677	2.11934	1.83459
loc1925	2.04055	2.11737	2.21476	1.98671	2.28147	2.41675	1.64704	1.98896	2.36331	2.11825
loc1926	2.11076	1.63105	2.14495	2.19231	1.88707	1.7726	1.7662	1.84532	1.98962	2.13512
loc1927	2.00505	1.89514	1.97989	2.07603	1.9484	1.9112	1.95739	1.93453	1.98625	2.23015
loc1928	2.02564	2.12189	2.1112	1.93185	2.20291	1.90094	1.87925	1.80618	1.9887	1.74542
loc1929	2.11187	2.07053	2.159	2.01533	2.2009	1.83033	1.9294	1.86037	1.99513	1.99283
loc1930	2.19604	2.08974	2.07347	1.99746	2.16414	1.92145	1.91324	2.01639	1.96849	2.00213
loc1931	2.15507	2.05022	2.11306	2.16611	2.10283	1.93531	2.00952	2.05328	1.92537	2.3265
loc1932	2.0047	1.88551	2.1401	1.78039	1.97894	1.82496	2.05049	1.93945	1.9578	2.1393
loc1933	1.95891	2.00317	1.92714	2.00699	1.99399	2.01617	1.81593	1.89744	1.87658	2.09074
loc1934	2.17138	1.93834	2.12676	2.52873	1.88976	1.9868	1.64107	1.98352	1.92255	2.31585
loc1935	1.84153	1.90896	1.79813	2.19658	1.8938	1.93124	1.96684	2.22442	2.2011	1.91038
loc1936	1.89947	1.85929	2.09666	1.91696	2.04628	1.97351	2.02161	1.85869	2.00283	1.87468
loc1937	1.79319	1.91268	2.02551	1.79394	1.97312	2.01173	1.89215	2.04064	1.91191	1.98593
loc1938	1.88004	1.85964	1.97764	2.00923	2.20099	1.81357	2.00838	1.96136	2.05294	1.93387
loc1939	2.05276	2.20429	2.12515	2.15103	2.1377	2.07846	1.83438	2.07712	2.05329	2.04487
loc1940	2.02429	2.04564	1.94684	2.17862	2.34512	1.61129	1.59185	1.88478	2.19813	1.97418
loc1941	1.86633	2.26849	1.84589	2.08589	2.03587	1.77277	1.92695	1.78428	1.968	1.79206
loc1942	2.10307	2.06906	1.8542	2.05477	2.1196	2.39542	1.81526	2.08632	1.90697	2.07023
loc1943	1.94719	2.00055	2.05036	1.86281	2.2162	1.96276	2.17092	1.87858	2.00746	2.126
loc1944	1.8269	1.78461	1.99491	2.07496	1.9365	2.13111	1.99688	2.19088	2.00893	2.00265
loc1945	2.22011	2.04705	2.03171	2.37357	2.34915	2.18653	2.21352	2.72523	2.16762	2.20102
loc1946	2.08257	2.1189	2.09428	2.15703	2.08403	2.01322	2.22473	2.1537	2.15623	2.22597
loc1947	1.93645	1.92798	2.01888	1.88875	2.09524	1.99284	1.81813	2.07079	1.88753	2.08495
loc1948	2.00312	2.26931	1.784	2.19812	1.95463	2.05363	2.00992	2.01247	2.10361	2.1809
loc1949	2.11712	2.135	1.89303	2.26207	2.06907	2.15206	2.57036	2.55193	2.32884	2.16284
loc1950	2.04795	1.83629	1.93158	2.02281	1.95811	1.81698	1.91306	2.12724	2.08412	2.09676
loc1951	2.14907	1.98881	1.90561	2.1506	1.98787	2.11928	2.05185	2.08904	2.10656	1.95292
loc1952	1.94354	1.79497	1.98095	2.01325	2.01184	1.85968	2.09986	2.02411	2.0552	2.03643
loc1953	1.92541	2.06344	2.0297	1.92872	2.01452	2.25335	1.72481	2.17341	2.06818	2.1024
loc1954	1.78572	1.71912	2.11649	1.9431	2.19101	1.97117	1.90537	1.89106	2.102	1.74318
loc1955	1.65249	1.85275	2.09033	1.72942	2.06102	1.79327	2.22096	1.85585	2.01593	2.18865
loc1956	1.97903	2.03834	2.00317	1.95616	2.06458	1.9426	2.06052	2.14033	1.9348	2.11044
loc1957	1.9463	2.05344	1.76424	2.02345	1.59886	2.00344	2.19136	2.24981	1.93495	2.2264
loc1958	1.9751	2.19567	1.81987	1.88546	2.02564	2.1308	2.33063	2.16982	2.11023	1.71354
loc1959	1.87016	2.07355	2.1808	1.68022	2.0336	1.81709	1.86405	2.09175	2.002	1.90362
loc1960	2.03049	1.80532	1.83578	2.09524	2.14985	2.22008	2.05358	2.11636	2.06636	2.09111
loc1961	1.91932	2.10765	1.84275	2.15174	2.10233	2.01545	1.87147	2.30831	2.2898	2.14651
loc1962	1.82678	1.91874	2.15845	2.01797	2.0451	1.73618	1.9247	1.99296	2.00235	1.76832
loc1963	1.76468	1.87386	2.15934	1.94572	1.91225	1.50729	2.92601	3.6092	3.33701	3.0683
loc1964	1.82432	1.59994	2.06371	2.30014	1.79991	1.68841	3.32469	3.10231	3.43726	3.29528
loc1965	2.24146	1.84952	2.22175	1.93166	2.07889	1.86955	1.80863	1.98454	2.15527	2.04235
loc1966	2.04729	2.01977	2.08014	2.02756	1.8826	2.12521	1.84035	2.13625	1.85612	2.20145
loc1967	1.88307	1.91827	2.22042	1.84095	2.08538	2.48314	2.02083	2.21808	2.14555	2.10189
loc1968	1.95482	1.91001	2.04097	2.11435	1.78469	1.9361	1.7616	1.90165	2.17405	2.20091
loc1969	2.2709	1.87222	1.74412	2.13624	2.13778	2.23291	2.06416	1.87725	2.14112	1.91966
loc1970	1.87722	2.14784	1.84902	2.13311	1.81166	1.70843	2.07568	1.9574	1.85372	2.21392
loc1971	2.08005	1.89375	2.03122	1.96943	2.1652	2.1324	2.13402	2.04702	1.97169	2.28149
loc1972	2.27609	2.10493	2.11659	2.62546	2.15581	1.93468	2.488	2.28636	1.98171	2.29725
loc1973	1.97396	2.11117	2.19882	2.2869	1.94175	2.36865	2.23174	2.07244	1.96737	2.10495
loc1974	1.86608	2.34785	2.03127	1.37699	1.97686	2.04073	1.58915	1.78889	1.98197	2.04718
loc1975	1.61825	1.7511	2.12621	2.34513	2.02926	1.64853	1.82886	1.76636	2.03159	1.8231
loc1976	1.77679	1.94382	1.93592	1.95454	1.8119	1.93624	2.04258	2.04488	1.9695	1.89851
loc1977	1.9584	2.26097	2.04082	1.70956	1.62466	2.04416	1.98866	2.08756	1.95896	2.20665
loc1978	2.04089	1.91534	1.83891	1.8571	1.86613	1.8007	1.88053	1.9851	2.00076	2.01139
loc1979	1.69481	1.7681	2.3783	2.14184	1.56222	1.96253	1.71264	2.10897	2.06815	1.78705
loc1980	1.88897	2.09676	1.79449	1.82509	1.68338	1.81804	1.80493	1.72085	1.66997	2.01772
loc1981	2.1519	2.55412	2.15318	3.76657	1.65423	2.50281	4.18219	3.83203	3.62884	3.86849
loc1982	1.6898	1.48341	1.79426	2.39859	1.8471	1.38714	2.22731	1.95362	2.32742	1.83459
loc1983	1.98259	2.01552	2.22126	1.77097	2.01825	2.18017	2.03418	2.19549	2.048	1.82007
loc1984	2.41874	2.40165	1.96554	2.05393	1.87122	1.65407	1.97216	2.09084	2.17994	3.19331
loc1985	2.53945	2.37093	2.37024	2.71736	2.48879	2.2787	2.3336	2.19927	2.06923	2.71842
loc1986	1.4505	1.67943	1.51181	1.42743	1.37587	1.31802	1.40242	1.29973	1.40528	1.54588
loc1987	1.78558	1.65923	2.0464	1.99693	1.59356	2.22697	2.57907	1.89926	1.81917	1.80222
loc1988	1.9431	2.02158	1.98903	2.02236	2.05961	2.16271	1.99835	1.8441	1.99189	1.97025
loc1989	1.8086	1.80981	1.90391	2.28036	2.01993	2.06464	1.7094	2.02858	2.20559	1.97468
loc1990	2.17493	2.10501	2.05483	2.0104	1.99129	1.86656	2.02618	1.82491	2.20137	2.049
loc1991	2.00293	1.87345	2.0667	2.03407	1.63729	2.11647	2.14703	2.03969	2.0685	1.74724
loc1992	2.07105	2.09517	2.08112	2.04779	1.78052	1.79977	2.15755	2.2872	2.297	1.94052
loc1993	1.76106	1.8975	1.84678	1.70976	1.8456	1.8882	2.04811	2.15999	2.13216	1.96954
loc1994	1.81482	2.24526	2.20522	2.07525	2.01596	2.1519	2.18493	1.70802	2.06329	2.10135
loc1995	2.68222	2.05514	1.59873	2.30583	2.02065	1.74282	2.41038	2.27414	2.35055	1.71137
loc1996	1.88243	2.07054	1.94585	2.24098	2.18808	1.90096	2.12763	1.89342	2.04561	1.93167
loc1997	1.79132	1.9582	1.79497	2.066	2.0509	1.7824	1.87831	1.99751	1.91728	2.10142
loc1998	1.93094	2.05154	2.0803	2.06152	1.99849	1.82917	1.94756	1.99309	1.7073	1.92272
loc1999	1.96323	2.16598	1.94099	2.13446	1.97159	1.99091	1.97531	2.088	1.96773	1.97996
[truncated: 60,085 more rows]
